# Supplementary material for: A distinct core regulatory module enforces oncogene expression in KMT2A-rearranged leukemia
Source: Genes Dev. 2022 Mar 1;36(5-6):368–89. doi: 10.1101/gad.349284.121 (PMC8973843; doi:10.1101/gad.349284.121)
Supplement: Supplemental Material [file supp_gad.349284.121_Supplemental_Data.zip]

Archive with 18 entries (15 files):
- Harada et al Supplementary Data/
- Harada et al Supplementary Data/Supplementary Data 1_Key Resources.xlsx
- __MACOSX/
- __MACOSX/Harada et al Supplementary Data/
- __MACOSX/Harada et al Supplementary Data/._Supplementary Data 1_Key Resources.xlsx
- Harada et al Supplementary Data/Supplementary Data 7_SLAM-seq after IRF8 degradation.csv
- __MACOSX/Harada et al Supplementary Data/._Supplementary Data 7_SLAM-seq after IRF8 degradation.csv
- Harada et al Supplementary Data/Supplementary Data 3_SE matrix.csv
- __MACOSX/Harada et al Supplementary Data/._Supplementary Data 3_SE matrix.csv
- Harada et al Supplementary Data/Supplementary Data 6_SLAM-seq after MEF2D degradation.csv
- __MACOSX/Harada et al Supplementary Data/._Supplementary Data 6_SLAM-seq after MEF2D degradation.csv
- Harada et al Supplementary Data/Supplementary Data 4_AML dependencies.csv
- __MACOSX/Harada et al Supplementary Data/._Supplementary Data 4_AML dependencies.csv
- Harada et al Supplementary Data/Supplementary Data 2_Sample characteristics.xlsx
- __MACOSX/Harada et al Supplementary Data/._Supplementary Data 2_Sample characteristics.xlsx
- Harada et al Supplementary Data/Supplementary Data 5_mRNA-seq after TF knockouts.csv
- __MACOSX/Harada et al Supplementary Data/._Supplementary Data 5_mRNA-seq after TF knockouts.csv
- __MACOSX/._Harada et al Supplementary Data
