# Supplementary material for: A distinct core regulatory module enforces oncogene expression in KMT2A-rearranged leukemia
Source: Genes Dev. 2022 Mar 1;36(5-6):368–89. doi: 10.1101/gad.349284.121 (PMC8973843; doi:10.1101/gad.349284.121)
Supplement: Supplemental Material [file supp_gad.349284.121_Supplemental_Data.zip › Harada et al Supplementary Data/Supplementary Data 1_Key Resources.xlsx]

## Sheet: gRNA
sgRNA	SOURCE	SEQUENCE
TF knockout by RNP electroporation
IRF8_1	Synthego	AGUGACGGACCGGUCCCAAC
IRF8_2	Synthego	CGGAUCCCUUGGAAACACGC
MEF2D_1	Synthego	UUGGACACGGGCACCGUGAC
MEF2D_2	Synthego	GAAUGGCUACGUCAGUGCUC
RUNX2_1	Synthego	CGGGACACCUACUCUCAUAC
RUNX2_2	Synthego	CACCAUGGUGCGGUUGUCGU
MEF2C_1	Synthego	GACAAACUCAGACAUCGUGG
MEF2C_2	Synthego	GAGUUUGUCCGGCUCUCAUG
MEIS1_v2_1	Synthego	GUGCUAAGAGAGGGAAGAGG
MEIS1_v2_2	Synthego	CGCGAGCCGGGGGUGGCGGG
MEIS1_v2_3	Synthego	UAUAGCCGUGUUCGCCAAAC
MYB_v2_1	Synthego	CAGCAUAUAUAGCAGUGACG
MYB_v2_2	Synthego	GAUGGGCUGCUUCCCAAGUC
MYB_v2_3	Synthego	AUGAUUAGUUACCUCUUCCC
MYC_1	Synthego	UUGAUGAAGGUCUCGUCGUC
MYC_2	Synthego	GAAGGGUGUGACCGCAACGU
CRISPR-HDR knockin
IRF8_NT_1	Synthego	CCAUUCCGGUCACACAUCCU
IRF8_NT_2	Synthego	UCUUUCCAAGGAUGUGUGAC
MEF2D_NT_1	Synthego	UUCCUCCCCAUCUUCUCCGG
MEF2D_NT_2	Synthego	GACCCCCGGAGAAGAUGGGG
dCas9 enhancer inhibition
IRF8_E1	Vectorbuilder	AGAGCCGGGGCAAACGTGCA
IRF8_E2	Vectorbuilder	CTTTGAGAAAGTCGGTGCTC
IRF8_E3	Vectorbuilder	TAACGCGAAGCGTCAGCGCC
IRF8_E4	Vectorbuilder	TCCACTTACACGGAGACGAG
IRF8_E5	Vectorbuilder	TGGGGAACTCACGCACGCAG
IRF8_Ctrl	Vectorbuilder	ATAGTTATTAGGGAAACGCA

## Sheet: DNA constructs
CONSTRUCT	PARENT PLASMID	SOURCE	IDENTIFIER	INSERT SEQUENCE	CLONING STRATEGY
Donor constructs for CRISPR-HDR knockin
IRF8_NT_Scarlet	pAAV-MCS2	This study	N/A	acctggtgctgtaaaagtgattccccctctccttccagtcttgggctaaaactggagctgttcactgtggttgtatctgcctgaaaggaaagggcagatgaaagctggaaggagcacagccagcacagtgggaggggcctgcagggggctgctggtggctgcaggtttcccacggagctttcagtttgcactcagggctgtgaggtcatggaggccagcattgccttctcatggcaggtgtcccggagtccctgaatctgtgggtttcccccaagccagcacctttgctgcaaacctctgagtttcctgttagcagtttttgggttgctgtgatgaatgagacaatatcGgAaatatcacagcgtgtatttctgtctttcGTaggatggactacaaaga…	BamHI-BmtI
MEF2D_NT_Scarlet	pAAV-MCS2	This study	N/A	ctgtcctggagcctgaggacagcagtgaccgaggggaaagagtctgggccttggtgtgagctccagcttgtgcctggctgtggcataccattgcctcaggcagacagcattgcctcatgttgagggtggagctcagatgctgccagcctctcacaggggcgctgtgagtctggcctgtgtgcccagggagcagggctgggggttttgggggctcagagacctctcatgaccctccctttccaggaggctgtgcagaaggtatcctgcagaccatgaactgagcactgttcccagaccgttcatgagcacagtgtaaggtgtgccgagacccaccacccagcgagcccCtGccctccgtagcactCACgacccccggagaagatgGGAGTGCAGGTGGAA…	BamHI-BmtI
pAAV-MCS2	N/A	Addgene	#46954
Exogenous expression of MYC-TagBFP
pLVX-TetOne-Puro	N/A	Takara Bio	#631849
pLVX-TetOne-Puro-MYC-P2A-TagBFP	pLVX-TetOne-Puro	This study	N/A	atgcctcttaacgtgtccttcaccaataggaactacgatctggattatgactccgtgcagccctatttctactgtgatgaggaggagaacttttaccagcagcagcagcaaagcgaactgcagccgccagccccctccgaagacatctggaagaaatttgagcttttgcccactcctcctctgtctccaagccggcgctccggtctttgtagtcctagctacgtagctgtgacacctttttcactgagaggggataatgacggcggtggcggctccttctccacagctgaccagctggaaatggtgaccgagctgctgggcggggatatggtaaaccagtcctttatctgcgatcccgatgatgaaacctttatcaaaaacatcattatccaggattgc…	EcoR1-BamHI
dCas9 enhancer inhibition
LRG2.1_Puro	N/A	Addgene	#125594
lenti_dCas9-KRAB-MeCP2	N/A	Addgene	#122205

## Sheet: Antibodies
TARGET	SOURCE	IDENTIFIER
Immunofluorescence
MEF2D	Bethyl Laboratories	A303-522A
MED1	Abcam	ab64965
MEF2C	Invitrogen	MA5-31351
AlexaFluor488 goat anti-rabbit	Invitrogen	A11008
AlexaFluorPlus555 goat anti-mouse	Invitrogen	A32727
Western blot
Actin	Santa Cruz	sc-47778
FLAG	Millpore Sigma	F1804
GAPDH	Abcam	ab8245
HOXA9	Abcam	ab140631
IRF8	Cell Signaling	5628s
MEF2C	Cell Signaling	5030s
MEF2D	Bethyl Laboratories	A303-522A
MEIS1	Abcam	ab19867
MYC	Cell Signaling	9402s
RUNX1	Abcam	ab23980
RUNX2	Cell Signaling	8486s
Anti-rabbit secondary	Biorad	1706515
Anti-mouse secondary	Biorad	1706516
Anti-goat secondary	Santa Cruz	sc-2056
ChIP-seq
FLAG_MEF2C	Sigma	F1804
H3K27ac	Abcam	ab4729
IRF8	SantaCruz	sc365042X
MED1	Bethyl	A300-793A
MEF2C	GeneTex	GTX105433
MEIS1	Abcam	ab19867
MYB	Abcam	ab45150
MYC	CellSignaling	9402s
SPI1/PU.1	SantaCruz	sc390659X
RUNX1	SantaCruz	sc365644X
RUNX2	MBL	D130-3

## Sheet: Misc. reagents
REAGENT	SOURCE	IDENTIFIER
dTAGv-1	N. Gray lab	Available at: https://www.tocris.com/products/dtag-v-1_6914
MYC intronic FISH probe	Stellaris	ISMF-2066-5
TrueCut Cas9 Protein v2	Invitrogen	A36499
ERCC ExFold RNA Spike-in mix	Invitrogen	4456740
CellTiter-Glo luminescent cell viability assay	Promega	G7570
4-Thiouridine (S4U)	Sigma	T4509
Iodoacetamide	Sigma	I1149
Direct-zol RNA MiniPrep Kit	Zymo Research	11-330

## Sheet: Deposited data ChIP-seq
id	cell line	replicate	protein	time	paired_end	matching input name	name	alias	nextflow name	SRA accession	facility	fastq1	fastq2	bigwig	compensated wigs	broadPeaks	NarrowPeaks	individual QC	predicted fragment size	unique hg38	duplicate hg38	total	ratio to droso	unique mapped reads(droso)	scaling factor	Total QC	Peaks	Compensated Wigs	Output	Bigwigs
mp100	U937	1	INPUT		n		mp100-U937-INPUT-r1		mp100-U937-INPUT_R1	SRR15410797	NextSeq 500	https://storage.cloud.google.com/amlproject/Chip/fastqs/mp100-U937-INPUT-r1.fastq.gz		https://storage.cloud.google.com/amlproject/Chip/cobinding/bwa/mergedLibrary/bigwig/mp100-U937-INPUT_R1.bigWig				https://storage.cloud.google.com/amlproject/Chip/cobinding/trim_galore/fastqc/mp100-U937-INPUT_R1_T1_trimmed_fastqc.html								https://console.cloud.google.com/storage/browser/amlproject/Chip/cobinding/multiqc/	https://console.cloud.google.com/storage/browser/amlproject/Chip/cobinding/bwa/mergedLibrary/macs/		https://console.cloud.google.com/storage/browser/amlproject/Chip/cobinding/	https://console.cloud.google.com/storage/browser/amlproject/Chip/cobinding/bwa/mergedLibrary/bigwig/
mp101	NOMO1	1	INPUT		n		mp101-NOMO1-INPUT-r1		mp101-NOMO1-INPUT_R1	SRR15410796	NextSeq 500	https://storage.cloud.google.com/amlproject/Chip/fastqs/mp101-NOMO1-INPUT-r1.fastq.gz		https://storage.cloud.google.com/amlproject/Chip/cobinding/bwa/mergedLibrary/bigwig/mp101-NOMO1-INPUT_R1.bigWig				https://storage.cloud.google.com/amlproject/Chip/cobinding/trim_galore/fastqc/mp101-NOMO1-INPUT_R1_T1_trimmed_fastqc.html								https://console.cloud.google.com/storage/browser/amlproject/Chip/cobinding/multiqc/	https://console.cloud.google.com/storage/browser/amlproject/Chip/cobinding/bwa/mergedLibrary/macs/		https://console.cloud.google.com/storage/browser/amlproject/Chip/cobinding/	https://console.cloud.google.com/storage/browser/amlproject/Chip/cobinding/bwa/mergedLibrary/bigwig/
mp102	UT7	1	INPUT		n		mp102-UT7-INPUT-r1		mp102-UT7-INPUT_R1	SRR15410733	NextSeq 500	https://storage.cloud.google.com/amlproject/Chip/fastqs/mp102-UT7-INPUT-r1.fastq.gz		https://storage.cloud.google.com/amlproject/Chip/cobinding/bwa/mergedLibrary/bigwig/mp102-UT7-INPUT_R1.bigWig				https://storage.cloud.google.com/amlproject/Chip/cobinding/trim_galore/fastqc/mp102-UT7-INPUT_R1_T1_trimmed_fastqc.html								https://console.cloud.google.com/storage/browser/amlproject/Chip/cobinding/multiqc/	https://console.cloud.google.com/storage/browser/amlproject/Chip/cobinding/bwa/mergedLibrary/macs/		https://console.cloud.google.com/storage/browser/amlproject/Chip/cobinding/	https://console.cloud.google.com/storage/browser/amlproject/Chip/cobinding/bwa/mergedLibrary/bigwig/
mp106	MV411	1	MYB		n	mp99	mp106-MV411-MYB-r1		mp106-MV411-MYB_R1	SRR15410652	NextSeq 500	https://storage.cloud.google.com/amlproject/Chip/fastqs/mp106-MV411-MYB-r1.fastq.gz		https://storage.cloud.google.com/amlproject/Chip/cobinding/bwa/mergedLibrary/bigwig/mp106-MV411-MYB_R1.bigWig			https://storage.cloud.google.com/amlproject/Chip/cobinding/bwa/mergedLibrary/macs/narrowPeak/mp106-MV411-MYB_R1_peaks.narrowPeak	https://storage.cloud.google.com/amlproject/Chip/cobinding/trim_galore/fastqc/mp106-MV411-MYB_R1_T1_trimmed_fastqc.html								https://console.cloud.google.com/storage/browser/amlproject/Chip/cobinding/multiqc/	https://console.cloud.google.com/storage/browser/amlproject/Chip/cobinding/bwa/mergedLibrary/macs/		https://console.cloud.google.com/storage/browser/amlproject/Chip/cobinding/	https://console.cloud.google.com/storage/browser/amlproject/Chip/cobinding/bwa/mergedLibrary/bigwig/
mp116	MV411	2	MYB		n	mp99	mp116-MV411-MYB-r2		mp116-MV411-MYB_R1	SRR15410608	NextSeq 500	https://storage.cloud.google.com/amlproject/Chip/fastqs/mp116-MV411-MYB-r2.fastq.gz		https://storage.cloud.google.com/amlproject/Chip/cobinding/bwa/mergedLibrary/bigwig/mp116-MV411-MYB_R1.bigWig			https://storage.cloud.google.com/amlproject/Chip/cobinding/bwa/mergedLibrary/macs/narrowPeak/mp116-MV411-MYB_R1_peaks.narrowPeak	https://storage.cloud.google.com/amlproject/Chip/cobinding/trim_galore/fastqc/mp116-MV411-MYB_R1_T1_trimmed_fastqc.html								https://console.cloud.google.com/storage/browser/amlproject/Chip/cobinding/multiqc/	https://console.cloud.google.com/storage/browser/amlproject/Chip/cobinding/bwa/mergedLibrary/macs/		https://console.cloud.google.com/storage/browser/amlproject/Chip/cobinding/	https://console.cloud.google.com/storage/browser/amlproject/Chip/cobinding/bwa/mergedLibrary/bigwig/
mp120	HL60	1	INPUT		n		mp120-HL60-INPUT-r1		mp120-HL60-INPUT_R1	SRR15410795	NextSeq 500	https://storage.cloud.google.com/amlproject/Chip/fastqs/mp120-HL60-INPUT-r1.fastq.gz		https://storage.cloud.google.com/amlproject/Chip/cobinding/bwa/mergedLibrary/bigwig/mp120-HL60-INPUT_R1.bigWig				https://storage.cloud.google.com/amlproject/Chip/cobinding/trim_galore/fastqc/mp120-HL60-INPUT_R1_T1_trimmed_fastqc.html								https://console.cloud.google.com/storage/browser/amlproject/Chip/cobinding/multiqc/	https://console.cloud.google.com/storage/browser/amlproject/Chip/cobinding/bwa/mergedLibrary/macs/		https://console.cloud.google.com/storage/browser/amlproject/Chip/cobinding/	https://console.cloud.google.com/storage/browser/amlproject/Chip/cobinding/bwa/mergedLibrary/bigwig/
mp121	UCSDAML1	1	INPUT		n		mp121-UCSDAML1-INPUT-r1		mp121-UCSDAML1-INPUT_R1	SRR15410678	NextSeq 500	https://storage.cloud.google.com/amlproject/Chip/fastqs/mp121-UCSDAML1-INPUT-r1.fastq.gz		https://storage.cloud.google.com/amlproject/Chip/cobinding/bwa/mergedLibrary/bigwig/mp121-UCSDAML1-INPUT_R1.bigWig				https://storage.cloud.google.com/amlproject/Chip/cobinding/trim_galore/fastqc/mp121-UCSDAML1-INPUT_R1_T1_trimmed_fastqc.html								https://console.cloud.google.com/storage/browser/amlproject/Chip/cobinding/multiqc/	https://console.cloud.google.com/storage/browser/amlproject/Chip/cobinding/bwa/mergedLibrary/macs/		https://console.cloud.google.com/storage/browser/amlproject/Chip/cobinding/	https://console.cloud.google.com/storage/browser/amlproject/Chip/cobinding/bwa/mergedLibrary/bigwig/
mp134	MV411	1	IGG		n		mp134-MV411-IGG-r1		mp134-MV411-IGG_R1	SRR15410744	NextSeq 500	https://storage.cloud.google.com/amlproject/Chip/fastqs/mp134-MV411-IGG-r1.fastq.gz		https://storage.cloud.google.com/amlproject/Chip/cobinding/bwa/mergedLibrary/bigwig/mp134-MV411-IGG_R1.bigWig				https://storage.cloud.google.com/amlproject/Chip/cobinding/trim_galore/fastqc/mp134-MV411-IGG_R1_T1_trimmed_fastqc.html								https://console.cloud.google.com/storage/browser/amlproject/Chip/cobinding/multiqc/	https://console.cloud.google.com/storage/browser/amlproject/Chip/cobinding/bwa/mergedLibrary/macs/		https://console.cloud.google.com/storage/browser/amlproject/Chip/cobinding/	https://console.cloud.google.com/storage/browser/amlproject/Chip/cobinding/bwa/mergedLibrary/bigwig/
mp136	MV411	1	H3K27ac		n	mp99	mp136-MV411-H3K27ac-r1		mp136-MV411-H3K27ac_R1	SRR15410732	NextSeq 500	https://storage.cloud.google.com/amlproject/Chip/fastqs/mp136-MV411-H3K27ac-r1.fastq.gz		https://storage.cloud.google.com/amlproject/Chip/cobinding/bwa/mergedLibrary/bigwig/mp136-MV411-H3K27ac_R1.bigWig		https://storage.cloud.google.com/amlproject/Chip/cobinding/bwa/mergedLibrary/macs/broadPeak/mp136-MV411-H3K27ac_R1_peaks.broadPeak		https://storage.cloud.google.com/amlproject/Chip/cobinding/trim_galore/fastqc/mp136-MV411-H3K27ac_R1_T1_trimmed_fastqc.html								https://console.cloud.google.com/storage/browser/amlproject/Chip/cobinding/multiqc/	https://console.cloud.google.com/storage/browser/amlproject/Chip/cobinding/bwa/mergedLibrary/macs/		https://console.cloud.google.com/storage/browser/amlproject/Chip/cobinding/	https://console.cloud.google.com/storage/browser/amlproject/Chip/cobinding/bwa/mergedLibrary/bigwig/
mp183	MV411_DMSO	1	H3K27ac		n	mp99	mp183-MV411_DMSO-H3K27ac-r1		mp183-MV411_DMSO-H3K27ac_R1	SRR15410649	NextSeq 500	https://storage.cloud.google.com/amlproject/Chip/fastqs/mp183-MV411_DMSO-H3K27ac-r1.fastq.gz		https://storage.cloud.google.com/amlproject/Chip/cobinding/bwa/mergedLibrary/bigwig/mp183-MV411_DMSO-H3K27ac_R1.bigWig		https://storage.cloud.google.com/amlproject/Chip/cobinding/bwa/mergedLibrary/macs/broadPeak/mp183-MV411_DMSO-H3K27ac_R1_peaks.broadPeak		https://storage.cloud.google.com/amlproject/Chip/cobinding/trim_galore/fastqc/mp183-MV411_DMSO-H3K27ac_R1_T1_trimmed_fastqc.html								https://console.cloud.google.com/storage/browser/amlproject/Chip/cobinding/multiqc/	https://console.cloud.google.com/storage/browser/amlproject/Chip/cobinding/bwa/mergedLibrary/macs/		https://console.cloud.google.com/storage/browser/amlproject/Chip/cobinding/	https://console.cloud.google.com/storage/browser/amlproject/Chip/cobinding/bwa/mergedLibrary/bigwig/
mp186	NOMO1	1	H3K27ac		n	mp101	mp186-NOMO1-H3K27ac-r1		mp186-NOMO1-H3K27ac_R1	SRR15410648	NextSeq 500	https://storage.cloud.google.com/amlproject/Chip/fastqs/mp186-NOMO1-H3K27ac-r1.fastq.gz		https://storage.cloud.google.com/amlproject/Chip/cobinding/bwa/mergedLibrary/bigwig/mp186-NOMO1-H3K27ac_R1.bigWig		https://storage.cloud.google.com/amlproject/Chip/cobinding/bwa/mergedLibrary/macs/broadPeak/mp186-NOMO1-H3K27ac_R1_peaks.broadPeak		https://storage.cloud.google.com/amlproject/Chip/cobinding/trim_galore/fastqc/mp186-NOMO1-H3K27ac_R1_T1_trimmed_fastqc.html								https://console.cloud.google.com/storage/browser/amlproject/Chip/cobinding/multiqc/	https://console.cloud.google.com/storage/browser/amlproject/Chip/cobinding/bwa/mergedLibrary/macs/		https://console.cloud.google.com/storage/browser/amlproject/Chip/cobinding/	https://console.cloud.google.com/storage/browser/amlproject/Chip/cobinding/bwa/mergedLibrary/bigwig/
mp187	UT7	1	H3K27ac		n	mp102	mp187-UT7-H3K27ac-r1		mp187-UT7-H3K27ac_R1	SRR15410647	NextSeq 500	https://storage.cloud.google.com/amlproject/Chip/fastqs/mp187-UT7-H3K27ac-r1.fastq.gz		https://storage.cloud.google.com/amlproject/Chip/cobinding/bwa/mergedLibrary/bigwig/mp187-UT7-H3K27ac_R1.bigWig		https://storage.cloud.google.com/amlproject/Chip/cobinding/bwa/mergedLibrary/macs/broadPeak/mp187-UT7-H3K27ac_R1_peaks.broadPeak		https://storage.cloud.google.com/amlproject/Chip/cobinding/trim_galore/fastqc/mp187-UT7-H3K27ac_R1_T1_trimmed_fastqc.html								https://console.cloud.google.com/storage/browser/amlproject/Chip/cobinding/multiqc/	https://console.cloud.google.com/storage/browser/amlproject/Chip/cobinding/bwa/mergedLibrary/macs/		https://console.cloud.google.com/storage/browser/amlproject/Chip/cobinding/	https://console.cloud.google.com/storage/browser/amlproject/Chip/cobinding/bwa/mergedLibrary/bigwig/
mp188	UCSDAML1	1	H3K27ac		n	mp121	mp188-UCSDAML1-H3K27ac-r1		mp188-UCSDAML1-H3K27ac_R1	SRR15410646	NextSeq 500	https://storage.cloud.google.com/amlproject/Chip/fastqs/mp188-UCSDAML1-H3K27ac-r1.fastq.gz		https://storage.cloud.google.com/amlproject/Chip/cobinding/bwa/mergedLibrary/bigwig/mp188-UCSDAML1-H3K27ac_R1.bigWig		https://storage.cloud.google.com/amlproject/Chip/cobinding/bwa/mergedLibrary/macs/broadPeak/mp188-UCSDAML1-H3K27ac_R1_peaks.broadPeak		https://storage.cloud.google.com/amlproject/Chip/cobinding/trim_galore/fastqc/mp188-UCSDAML1-H3K27ac_R1_T1_trimmed_fastqc.html								https://console.cloud.google.com/storage/browser/amlproject/Chip/cobinding/multiqc/	https://console.cloud.google.com/storage/browser/amlproject/Chip/cobinding/bwa/mergedLibrary/macs/		https://console.cloud.google.com/storage/browser/amlproject/Chip/cobinding/	https://console.cloud.google.com/storage/browser/amlproject/Chip/cobinding/bwa/mergedLibrary/bigwig/
mp193	NB4	1	H3K27ac		n	mp312	mp193-NB4-H3K27ac-r1		mp193-NB4-H3K27ac_R1	SRR15410645	NextSeq 500	https://storage.cloud.google.com/amlproject/Chip/fastqs/mp193-NB4-H3K27ac-r1.fastq.gz		https://storage.cloud.google.com/amlproject/Chip/cobinding/bwa/mergedLibrary/bigwig/mp193-NB4-H3K27ac_R1.bigWig		https://storage.cloud.google.com/amlproject/Chip/cobinding/bwa/mergedLibrary/macs/broadPeak/mp193-NB4-H3K27ac_R1_peaks.broadPeak		https://storage.cloud.google.com/amlproject/Chip/cobinding/trim_galore/fastqc/mp193-NB4-H3K27ac_R1_T1_trimmed_fastqc.html								https://console.cloud.google.com/storage/browser/amlproject/Chip/cobinding/multiqc/	https://console.cloud.google.com/storage/browser/amlproject/Chip/cobinding/bwa/mergedLibrary/macs/		https://console.cloud.google.com/storage/browser/amlproject/Chip/cobinding/	https://console.cloud.google.com/storage/browser/amlproject/Chip/cobinding/bwa/mergedLibrary/bigwig/
mp194	TF1	1	H3K27ac		n	mp313	mp194-TF1-H3K27ac-r1		mp194-TF1-H3K27ac_R1	SRR15410644	NextSeq 500	https://storage.cloud.google.com/amlproject/Chip/fastqs/mp194-TF1-H3K27ac-r1.fastq.gz		https://storage.cloud.google.com/amlproject/Chip/cobinding/bwa/mergedLibrary/bigwig/mp194-TF1-H3K27ac_R1.bigWig		https://storage.cloud.google.com/amlproject/Chip/cobinding/bwa/mergedLibrary/macs/broadPeak/mp194-TF1-H3K27ac_R1_peaks.broadPeak		https://storage.cloud.google.com/amlproject/Chip/cobinding/trim_galore/fastqc/mp194-TF1-H3K27ac_R1_T1_trimmed_fastqc.html								https://console.cloud.google.com/storage/browser/amlproject/Chip/cobinding/multiqc/	https://console.cloud.google.com/storage/browser/amlproject/Chip/cobinding/bwa/mergedLibrary/macs/		https://console.cloud.google.com/storage/browser/amlproject/Chip/cobinding/	https://console.cloud.google.com/storage/browser/amlproject/Chip/cobinding/bwa/mergedLibrary/bigwig/
mp195	OCIAML3	1	H3K27ac		n	mp314	mp195-OCIAML3-H3K27ac-r1		mp195-OCIAML3-H3K27ac_R1	SRR15410643	NextSeq 500	https://storage.cloud.google.com/amlproject/Chip/fastqs/mp195-OCIAML3-H3K27ac-r1.fastq.gz		https://storage.cloud.google.com/amlproject/Chip/cobinding/bwa/mergedLibrary/bigwig/mp195-OCIAML3-H3K27ac_R1.bigWig		https://storage.cloud.google.com/amlproject/Chip/cobinding/bwa/mergedLibrary/macs/broadPeak/mp195-OCIAML3-H3K27ac_R1_peaks.broadPeak		https://storage.cloud.google.com/amlproject/Chip/cobinding/trim_galore/fastqc/mp195-OCIAML3-H3K27ac_R1_T1_trimmed_fastqc.html								https://console.cloud.google.com/storage/browser/amlproject/Chip/cobinding/multiqc/	https://console.cloud.google.com/storage/browser/amlproject/Chip/cobinding/bwa/mergedLibrary/macs/		https://console.cloud.google.com/storage/browser/amlproject/Chip/cobinding/	https://console.cloud.google.com/storage/browser/amlproject/Chip/cobinding/bwa/mergedLibrary/bigwig/
mp197	SKNO1	1	H3K27ac		n	mp316	mp197-SKNO1-H3K27ac-r1		mp197-SKNO1-H3K27ac_R1	SRR15410640	NextSeq 500	https://storage.cloud.google.com/amlproject/Chip/fastqs/mp197-SKNO1-H3K27ac-r1.fastq.gz		https://storage.cloud.google.com/amlproject/Chip/cobinding/bwa/mergedLibrary/bigwig/mp197-SKNO1-H3K27ac_R1.bigWig		https://storage.cloud.google.com/amlproject/Chip/cobinding/bwa/mergedLibrary/macs/broadPeak/mp197-SKNO1-H3K27ac_R1_peaks.broadPeak		https://storage.cloud.google.com/amlproject/Chip/cobinding/trim_galore/fastqc/mp197-SKNO1-H3K27ac_R1_T1_trimmed_fastqc.html								https://console.cloud.google.com/storage/browser/amlproject/Chip/cobinding/multiqc/	https://console.cloud.google.com/storage/browser/amlproject/Chip/cobinding/bwa/mergedLibrary/macs/		https://console.cloud.google.com/storage/browser/amlproject/Chip/cobinding/	https://console.cloud.google.com/storage/browser/amlproject/Chip/cobinding/bwa/mergedLibrary/bigwig/
mp203	NB4	2	H3K27ac		n	mp312	mp203-NB4-H3K27ac-r2		mp203-NB4-H3K27ac_R1	SRR15410638	NextSeq 500	https://storage.cloud.google.com/amlproject/Chip/fastqs/mp203-NB4-H3K27ac-r2.fastq.gz		https://storage.cloud.google.com/amlproject/Chip/cobinding/bwa/mergedLibrary/bigwig/mp203-NB4-H3K27ac_R1.bigWig		https://storage.cloud.google.com/amlproject/Chip/cobinding/bwa/mergedLibrary/macs/broadPeak/mp203-NB4-H3K27ac_R1_peaks.broadPeak		https://storage.cloud.google.com/amlproject/Chip/cobinding/trim_galore/fastqc/mp203-NB4-H3K27ac_R1_T1_trimmed_fastqc.html								https://console.cloud.google.com/storage/browser/amlproject/Chip/cobinding/multiqc/	https://console.cloud.google.com/storage/browser/amlproject/Chip/cobinding/bwa/mergedLibrary/macs/		https://console.cloud.google.com/storage/browser/amlproject/Chip/cobinding/	https://console.cloud.google.com/storage/browser/amlproject/Chip/cobinding/bwa/mergedLibrary/bigwig/
mp204	TF1	2	H3K27ac		n	mp313	mp204-TF1-H3K27ac-r2		mp204-TF1-H3K27ac_R1	SRR15410637	NextSeq 500	https://storage.cloud.google.com/amlproject/Chip/fastqs/mp204-TF1-H3K27ac-r2.fastq.gz		https://storage.cloud.google.com/amlproject/Chip/cobinding/bwa/mergedLibrary/bigwig/mp204-TF1-H3K27ac_R1.bigWig		https://storage.cloud.google.com/amlproject/Chip/cobinding/bwa/mergedLibrary/macs/broadPeak/mp204-TF1-H3K27ac_R1_peaks.broadPeak		https://storage.cloud.google.com/amlproject/Chip/cobinding/trim_galore/fastqc/mp204-TF1-H3K27ac_R1_T1_trimmed_fastqc.html								https://console.cloud.google.com/storage/browser/amlproject/Chip/cobinding/multiqc/	https://console.cloud.google.com/storage/browser/amlproject/Chip/cobinding/bwa/mergedLibrary/macs/		https://console.cloud.google.com/storage/browser/amlproject/Chip/cobinding/	https://console.cloud.google.com/storage/browser/amlproject/Chip/cobinding/bwa/mergedLibrary/bigwig/
mp205	OCIAML3	2	H3K27ac		n	mp314	mp205-OCIAML3-H3K27ac-r2		mp205-OCIAML3-H3K27ac_R1	SRR15410636	NextSeq 500	https://storage.cloud.google.com/amlproject/Chip/fastqs/mp205-OCIAML3-H3K27ac-r2.fastq.gz		https://storage.cloud.google.com/amlproject/Chip/cobinding/bwa/mergedLibrary/bigwig/mp205-OCIAML3-H3K27ac_R1.bigWig		https://storage.cloud.google.com/amlproject/Chip/cobinding/bwa/mergedLibrary/macs/broadPeak/mp205-OCIAML3-H3K27ac_R1_peaks.broadPeak		https://storage.cloud.google.com/amlproject/Chip/cobinding/trim_galore/fastqc/mp205-OCIAML3-H3K27ac_R1_T1_trimmed_fastqc.html								https://console.cloud.google.com/storage/browser/amlproject/Chip/cobinding/multiqc/	https://console.cloud.google.com/storage/browser/amlproject/Chip/cobinding/bwa/mergedLibrary/macs/		https://console.cloud.google.com/storage/browser/amlproject/Chip/cobinding/	https://console.cloud.google.com/storage/browser/amlproject/Chip/cobinding/bwa/mergedLibrary/bigwig/
mp206	MONOMAC6	2	H3K27ac		n	mp315	mp206-MONOMAC6-H3K27ac-r2		mp206-MONOMAC6-H3K27ac_R1	SRR15410635	NextSeq 500	https://storage.cloud.google.com/amlproject/Chip/fastqs/mp206-MONOMAC6-H3K27ac-r2.fastq.gz		https://storage.cloud.google.com/amlproject/Chip/cobinding/bwa/mergedLibrary/bigwig/mp206-MONOMAC6-H3K27ac_R1.bigWig		https://storage.cloud.google.com/amlproject/Chip/cobinding/bwa/mergedLibrary/macs/broadPeak/mp206-MONOMAC6-H3K27ac_R1_peaks.broadPeak		https://storage.cloud.google.com/amlproject/Chip/cobinding/trim_galore/fastqc/mp206-MONOMAC6-H3K27ac_R1_T1_trimmed_fastqc.html								https://console.cloud.google.com/storage/browser/amlproject/Chip/cobinding/multiqc/	https://console.cloud.google.com/storage/browser/amlproject/Chip/cobinding/bwa/mergedLibrary/macs/		https://console.cloud.google.com/storage/browser/amlproject/Chip/cobinding/	https://console.cloud.google.com/storage/browser/amlproject/Chip/cobinding/bwa/mergedLibrary/bigwig/
mp207	KG1	1	H3K27ac		n	mp309	mp207-KG1-H3K27ac-r1		mp207-KG1-H3K27ac_R1	SRR15410634	NextSeq 500	https://storage.cloud.google.com/amlproject/Chip/fastqs/mp207-KG1-H3K27ac-r1.fastq.gz		https://storage.cloud.google.com/amlproject/Chip/cobinding/bwa/mergedLibrary/bigwig/mp207-KG1-H3K27ac_R1.bigWig		https://storage.cloud.google.com/amlproject/Chip/cobinding/bwa/mergedLibrary/macs/broadPeak/mp207-KG1-H3K27ac_R1_peaks.broadPeak		https://storage.cloud.google.com/amlproject/Chip/cobinding/trim_galore/fastqc/mp207-KG1-H3K27ac_R1_T1_trimmed_fastqc.html								https://console.cloud.google.com/storage/browser/amlproject/Chip/cobinding/multiqc/	https://console.cloud.google.com/storage/browser/amlproject/Chip/cobinding/bwa/mergedLibrary/macs/		https://console.cloud.google.com/storage/browser/amlproject/Chip/cobinding/	https://console.cloud.google.com/storage/browser/amlproject/Chip/cobinding/bwa/mergedLibrary/bigwig/
mp213	U937	1	H3K27ac		n	mp100	mp213-U937-H3K27ac-r1		mp213-U937-H3K27ac_R1	SRR15410633	NextSeq 500	https://storage.cloud.google.com/amlproject/Chip/fastqs/mp213-U937-H3K27ac-r1.fastq.gz		https://storage.cloud.google.com/amlproject/Chip/cobinding/bwa/mergedLibrary/bigwig/mp213-U937-H3K27ac_R1.bigWig		https://storage.cloud.google.com/amlproject/Chip/cobinding/bwa/mergedLibrary/macs/broadPeak/mp213-U937-H3K27ac_R1_peaks.broadPeak		https://storage.cloud.google.com/amlproject/Chip/cobinding/trim_galore/fastqc/mp213-U937-H3K27ac_R1_T1_trimmed_fastqc.html								https://console.cloud.google.com/storage/browser/amlproject/Chip/cobinding/multiqc/	https://console.cloud.google.com/storage/browser/amlproject/Chip/cobinding/bwa/mergedLibrary/macs/		https://console.cloud.google.com/storage/browser/amlproject/Chip/cobinding/	https://console.cloud.google.com/storage/browser/amlproject/Chip/cobinding/bwa/mergedLibrary/bigwig/
mp214	UT7	2	H3K27ac		n	mp102	mp214-UT7-H3K27ac-r2		mp214-UT7-H3K27ac_R1	SRR15410632	NextSeq 500	https://storage.cloud.google.com/amlproject/Chip/fastqs/mp214-UT7-H3K27ac-r2.fastq.gz		https://storage.cloud.google.com/amlproject/Chip/cobinding/bwa/mergedLibrary/bigwig/mp214-UT7-H3K27ac_R1.bigWig		https://storage.cloud.google.com/amlproject/Chip/cobinding/bwa/mergedLibrary/macs/broadPeak/mp214-UT7-H3K27ac_R1_peaks.broadPeak		https://storage.cloud.google.com/amlproject/Chip/cobinding/trim_galore/fastqc/mp214-UT7-H3K27ac_R1_T1_trimmed_fastqc.html								https://console.cloud.google.com/storage/browser/amlproject/Chip/cobinding/multiqc/	https://console.cloud.google.com/storage/browser/amlproject/Chip/cobinding/bwa/mergedLibrary/macs/		https://console.cloud.google.com/storage/browser/amlproject/Chip/cobinding/	https://console.cloud.google.com/storage/browser/amlproject/Chip/cobinding/bwa/mergedLibrary/bigwig/
mp216	SKNO1	2	H3K27ac		n	mp316	mp216-SKNO1-H3K27ac-r2		mp216-SKNO1-H3K27ac_R1	SRR15410631	NextSeq 500	https://storage.cloud.google.com/amlproject/Chip/fastqs/mp216-SKNO1-H3K27ac-r2.fastq.gz		https://storage.cloud.google.com/amlproject/Chip/cobinding/bwa/mergedLibrary/bigwig/mp216-SKNO1-H3K27ac_R1.bigWig		https://storage.cloud.google.com/amlproject/Chip/cobinding/bwa/mergedLibrary/macs/broadPeak/mp216-SKNO1-H3K27ac_R1_peaks.broadPeak		https://storage.cloud.google.com/amlproject/Chip/cobinding/trim_galore/fastqc/mp216-SKNO1-H3K27ac_R1_T1_trimmed_fastqc.html								https://console.cloud.google.com/storage/browser/amlproject/Chip/cobinding/multiqc/	https://console.cloud.google.com/storage/browser/amlproject/Chip/cobinding/bwa/mergedLibrary/macs/		https://console.cloud.google.com/storage/browser/amlproject/Chip/cobinding/	https://console.cloud.google.com/storage/browser/amlproject/Chip/cobinding/bwa/mergedLibrary/bigwig/
mp217	HEL	1	H3K27ac		n	mp610	mp217-HEL-H3K27ac-r1		mp217-HEL-H3K27ac_R1	SRR15410629	NextSeq 500	https://storage.cloud.google.com/amlproject/Chip/fastqs/mp217-HEL-H3K27ac-r1.fastq.gz		https://storage.cloud.google.com/amlproject/Chip/cobinding/bwa/mergedLibrary/bigwig/mp217-HEL-H3K27ac_R1.bigWig		https://storage.cloud.google.com/amlproject/Chip/cobinding/bwa/mergedLibrary/macs/broadPeak/mp217-HEL-H3K27ac_R1_peaks.broadPeak		https://storage.cloud.google.com/amlproject/Chip/cobinding/trim_galore/fastqc/mp217-HEL-H3K27ac_R1_T1_trimmed_fastqc.html								https://console.cloud.google.com/storage/browser/amlproject/Chip/cobinding/multiqc/	https://console.cloud.google.com/storage/browser/amlproject/Chip/cobinding/bwa/mergedLibrary/macs/		https://console.cloud.google.com/storage/browser/amlproject/Chip/cobinding/	https://console.cloud.google.com/storage/browser/amlproject/Chip/cobinding/bwa/mergedLibrary/bigwig/
mp218	HEL	2	H3K27ac		n	mp610	mp218-HEL-H3K27ac-r2		mp218-HEL-H3K27ac_R1	SRR15410628	NextSeq 500	https://storage.cloud.google.com/amlproject/Chip/fastqs/mp218-HEL-H3K27ac-r2.fastq.gz		https://storage.cloud.google.com/amlproject/Chip/cobinding/bwa/mergedLibrary/bigwig/mp218-HEL-H3K27ac_R1.bigWig		https://storage.cloud.google.com/amlproject/Chip/cobinding/bwa/mergedLibrary/macs/broadPeak/mp218-HEL-H3K27ac_R1_peaks.broadPeak		https://storage.cloud.google.com/amlproject/Chip/cobinding/trim_galore/fastqc/mp218-HEL-H3K27ac_R1_T1_trimmed_fastqc.html								https://console.cloud.google.com/storage/browser/amlproject/Chip/cobinding/multiqc/	https://console.cloud.google.com/storage/browser/amlproject/Chip/cobinding/bwa/mergedLibrary/macs/		https://console.cloud.google.com/storage/browser/amlproject/Chip/cobinding/	https://console.cloud.google.com/storage/browser/amlproject/Chip/cobinding/bwa/mergedLibrary/bigwig/
mp24	OCIAML2	1	INPUT		n		mp24-OCIAML2-INPUT-r1		mp24-OCIAML2-INPUT_R1	SRR15410623	NextSeq 500	https://storage.cloud.google.com/amlproject/Chip/fastqs/mp24-OCIAML2-INPUT-r1.fastq.gz		https://storage.cloud.google.com/amlproject/Chip/cobinding/bwa/mergedLibrary/bigwig/mp24-OCIAML2-INPUT_R1.bigWig				https://storage.cloud.google.com/amlproject/Chip/cobinding/trim_galore/fastqc/mp24-OCIAML2-INPUT_R1_T1_trimmed_fastqc.html								https://console.cloud.google.com/storage/browser/amlproject/Chip/cobinding/multiqc/	https://console.cloud.google.com/storage/browser/amlproject/Chip/cobinding/bwa/mergedLibrary/macs/		https://console.cloud.google.com/storage/browser/amlproject/Chip/cobinding/	https://console.cloud.google.com/storage/browser/amlproject/Chip/cobinding/bwa/mergedLibrary/bigwig/
mp300	MV411	2	RUNX1		y	mp845	mp300-MV411-RUNX1-r2		mp300-MV411-RUNX1_R1	SRR15410618	NextSeq 500	https://storage.cloud.google.com/amlproject/Chip/fastqs/paired_end/mp300-MV411-RUNX1-r3_S8_R1.fastq.gz	https://storage.cloud.google.com/amlproject/Chip/fastqs/paired_end/mp300-MV411-RUNX1-r3_S8_R2.fastq.gz	https://storage.cloud.google.com/amlproject/Chip/cobinding/bwa/mergedLibrary/bigwig/mp300-MV411-RUNX1_R1.bigWig			https://storage.cloud.google.com/amlproject/Chip/cobinding/bwa/mergedLibrary/macs/narrowPeak/mp300-MV411-RUNX1_R1_peaks.narrowPeak	https://storage.cloud.google.com/amlproject/Chip/cobinding/trim_galore/fastqc/mp300-MV411-RUNX1_R1_T1_trimmed_fastqc.html								https://console.cloud.google.com/storage/browser/amlproject/Chip/cobinding/multiqc/	https://console.cloud.google.com/storage/browser/amlproject/Chip/cobinding/bwa/mergedLibrary/macs/		https://console.cloud.google.com/storage/browser/amlproject/Chip/cobinding/	https://console.cloud.google.com/storage/browser/amlproject/Chip/cobinding/bwa/mergedLibrary/bigwig/
mp301	MV411	2	PU1		y	mp845	mp301-MV411-PU1-r2		mp301-MV411-PU1_R1	SRR15410617	NextSeq 500	https://storage.cloud.google.com/amlproject/Chip/fastqs/paired_end/mp301-MV411-PU1-r2_R1.fastq.gz	https://storage.cloud.google.com/amlproject/Chip/fastqs/paired_end/mp301-MV411-PU1-r2_R2.fastq.gz	https://storage.cloud.google.com/amlproject/Chip/cobinding/bwa/mergedLibrary/bigwig/mp301-MV411-PU1_R1.bigWig			https://storage.cloud.google.com/amlproject/Chip/cobinding/bwa/mergedLibrary/macs/narrowPeak/mp301-MV411-PU1_R1_peaks.narrowPeak	https://storage.cloud.google.com/amlproject/Chip/cobinding/trim_galore/fastqc/mp301-MV411-PU1_R1_T1_trimmed_fastqc.html								https://console.cloud.google.com/storage/browser/amlproject/Chip/cobinding/multiqc/	https://console.cloud.google.com/storage/browser/amlproject/Chip/cobinding/bwa/mergedLibrary/macs/		https://console.cloud.google.com/storage/browser/amlproject/Chip/cobinding/	https://console.cloud.google.com/storage/browser/amlproject/Chip/cobinding/bwa/mergedLibrary/bigwig/
mp309	KG1	1	INPUT		n		mp309-KG1-INPUT-r1		mp309-KG1-INPUT_R1	SRR15410612	NextSeq 500	https://storage.cloud.google.com/amlproject/Chip/fastqs/mp309-KG1-INPUT-r1.fastq.gz		https://storage.cloud.google.com/amlproject/Chip/cobinding/bwa/mergedLibrary/bigwig/mp309-KG1-INPUT_R1.bigWig				https://storage.cloud.google.com/amlproject/Chip/cobinding/trim_galore/fastqc/mp309-KG1-INPUT_R1_T1_trimmed_fastqc.html								https://console.cloud.google.com/storage/browser/amlproject/Chip/cobinding/multiqc/	https://console.cloud.google.com/storage/browser/amlproject/Chip/cobinding/bwa/mergedLibrary/macs/		https://console.cloud.google.com/storage/browser/amlproject/Chip/cobinding/	https://console.cloud.google.com/storage/browser/amlproject/Chip/cobinding/bwa/mergedLibrary/bigwig/
mp310	Kasumi1	1	INPUT		n		mp310-Kasumi1-INPUT-r1		mp310-Kasumi1-INPUT_R1	SRR15410611	NextSeq 500	https://storage.cloud.google.com/amlproject/Chip/fastqs/mp310-Kasumi1-INPUT-r1.fastq.gz		https://storage.cloud.google.com/amlproject/Chip/cobinding/bwa/mergedLibrary/bigwig/mp310-Kasumi1-INPUT_R1.bigWig				https://storage.cloud.google.com/amlproject/Chip/cobinding/trim_galore/fastqc/mp310-Kasumi1-INPUT_R1_T1_trimmed_fastqc.html								https://console.cloud.google.com/storage/browser/amlproject/Chip/cobinding/multiqc/	https://console.cloud.google.com/storage/browser/amlproject/Chip/cobinding/bwa/mergedLibrary/macs/		https://console.cloud.google.com/storage/browser/amlproject/Chip/cobinding/	https://console.cloud.google.com/storage/browser/amlproject/Chip/cobinding/bwa/mergedLibrary/bigwig/
mp311	MOLM13	1	INPUT		n		mp311-MOLM13-INPUT-r1		mp311-MOLM13-INPUT_R1	SRR15410610	NextSeq 500	https://storage.cloud.google.com/amlproject/Chip/fastqs/mp311-MOLM13-INPUT-r1.fastq.gz		https://storage.cloud.google.com/amlproject/Chip/cobinding/bwa/mergedLibrary/bigwig/mp311-MOLM13-INPUT_R1.bigWig				https://storage.cloud.google.com/amlproject/Chip/cobinding/trim_galore/fastqc/mp311-MOLM13-INPUT_R1_T1_trimmed_fastqc.html								https://console.cloud.google.com/storage/browser/amlproject/Chip/cobinding/multiqc/	https://console.cloud.google.com/storage/browser/amlproject/Chip/cobinding/bwa/mergedLibrary/macs/		https://console.cloud.google.com/storage/browser/amlproject/Chip/cobinding/	https://console.cloud.google.com/storage/browser/amlproject/Chip/cobinding/bwa/mergedLibrary/bigwig/
mp312	NB4	1	INPUT		n		mp312-NB4-INPUT-r1		mp312-NB4-INPUT_R1	SRR15410609	NextSeq 500	https://storage.cloud.google.com/amlproject/Chip/fastqs/mp312-NB4-INPUT-r1.fastq.gz		https://storage.cloud.google.com/amlproject/Chip/cobinding/bwa/mergedLibrary/bigwig/mp312-NB4-INPUT_R1.bigWig				https://storage.cloud.google.com/amlproject/Chip/cobinding/trim_galore/fastqc/mp312-NB4-INPUT_R1_T1_trimmed_fastqc.html								https://console.cloud.google.com/storage/browser/amlproject/Chip/cobinding/multiqc/	https://console.cloud.google.com/storage/browser/amlproject/Chip/cobinding/bwa/mergedLibrary/macs/		https://console.cloud.google.com/storage/browser/amlproject/Chip/cobinding/	https://console.cloud.google.com/storage/browser/amlproject/Chip/cobinding/bwa/mergedLibrary/bigwig/
mp313	TF1	1	INPUT		n		mp313-TF1-INPUT-r1		mp313-TF1-INPUT_R1	SRR15410607	NextSeq 500	https://storage.cloud.google.com/amlproject/Chip/fastqs/mp313-TF1-INPUT-r1.fastq.gz		https://storage.cloud.google.com/amlproject/Chip/cobinding/bwa/mergedLibrary/bigwig/mp313-TF1-INPUT_R1.bigWig				https://storage.cloud.google.com/amlproject/Chip/cobinding/trim_galore/fastqc/mp313-TF1-INPUT_R1_T1_trimmed_fastqc.html								https://console.cloud.google.com/storage/browser/amlproject/Chip/cobinding/multiqc/	https://console.cloud.google.com/storage/browser/amlproject/Chip/cobinding/bwa/mergedLibrary/macs/		https://console.cloud.google.com/storage/browser/amlproject/Chip/cobinding/	https://console.cloud.google.com/storage/browser/amlproject/Chip/cobinding/bwa/mergedLibrary/bigwig/
mp314	OCIAML3	1	INPUT		n		mp314-OCIAML3-INPUT-r1		mp314-OCIAML3-INPUT_R1	SRR15410606	NextSeq 500	https://storage.cloud.google.com/amlproject/Chip/fastqs/mp314-OCIAML3-INPUT-r1.fastq.gz		https://storage.cloud.google.com/amlproject/Chip/cobinding/bwa/mergedLibrary/bigwig/mp314-OCIAML3-INPUT_R1.bigWig				https://storage.cloud.google.com/amlproject/Chip/cobinding/trim_galore/fastqc/mp314-OCIAML3-INPUT_R1_T1_trimmed_fastqc.html								https://console.cloud.google.com/storage/browser/amlproject/Chip/cobinding/multiqc/	https://console.cloud.google.com/storage/browser/amlproject/Chip/cobinding/bwa/mergedLibrary/macs/		https://console.cloud.google.com/storage/browser/amlproject/Chip/cobinding/	https://console.cloud.google.com/storage/browser/amlproject/Chip/cobinding/bwa/mergedLibrary/bigwig/
mp315	MONOMAC6	1	INPUT		n		mp315-MONOMAC6-INPUT-r1		mp315-MONOMAC6-INPUT_R1	SRR15410605	NextSeq 500	https://storage.cloud.google.com/amlproject/Chip/fastqs/mp315-MONOMAC6-INPUT-r1.fastq.gz		https://storage.cloud.google.com/amlproject/Chip/cobinding/bwa/mergedLibrary/bigwig/mp315-MONOMAC6-INPUT_R1.bigWig				https://storage.cloud.google.com/amlproject/Chip/cobinding/trim_galore/fastqc/mp315-MONOMAC6-INPUT_R1_T1_trimmed_fastqc.html								https://console.cloud.google.com/storage/browser/amlproject/Chip/cobinding/multiqc/	https://console.cloud.google.com/storage/browser/amlproject/Chip/cobinding/bwa/mergedLibrary/macs/		https://console.cloud.google.com/storage/browser/amlproject/Chip/cobinding/	https://console.cloud.google.com/storage/browser/amlproject/Chip/cobinding/bwa/mergedLibrary/bigwig/
mp316	SKNO1	1	INPUT		n		mp316-SKNO1-INPUT-r1		mp316-SKNO1-INPUT_R1	SRR15410604	NextSeq 500	https://storage.cloud.google.com/amlproject/Chip/fastqs/mp316-SKNO1-INPUT-r1.fastq.gz		https://storage.cloud.google.com/amlproject/Chip/cobinding/bwa/mergedLibrary/bigwig/mp316-SKNO1-INPUT_R1.bigWig				https://storage.cloud.google.com/amlproject/Chip/cobinding/trim_galore/fastqc/mp316-SKNO1-INPUT_R1_T1_trimmed_fastqc.html								https://console.cloud.google.com/storage/browser/amlproject/Chip/cobinding/multiqc/	https://console.cloud.google.com/storage/browser/amlproject/Chip/cobinding/bwa/mergedLibrary/macs/		https://console.cloud.google.com/storage/browser/amlproject/Chip/cobinding/	https://console.cloud.google.com/storage/browser/amlproject/Chip/cobinding/bwa/mergedLibrary/bigwig/
mp424	MV411	3	RUNX1		n	mp99	mp424-MV411-RUNX1-r3		mp424-MV411-RUNX1_R1	SRR15410785	NextSeq 500	https://storage.cloud.google.com/amlproject/Chip/fastqs/mp424-MV411-RUNX1-r3.fastq.gz		https://storage.cloud.google.com/amlproject/Chip/cobinding/bwa/mergedLibrary/bigwig/mp424-MV411-RUNX1_R1.bigWig			https://storage.cloud.google.com/amlproject/Chip/cobinding/bwa/mergedLibrary/macs/narrowPeak/mp424-MV411-RUNX1_R1_peaks.narrowPeak	https://storage.cloud.google.com/amlproject/Chip/cobinding/trim_galore/fastqc/mp424-MV411-RUNX1_R1_T1_trimmed_fastqc.html								https://console.cloud.google.com/storage/browser/amlproject/Chip/cobinding/multiqc/	https://console.cloud.google.com/storage/browser/amlproject/Chip/cobinding/bwa/mergedLibrary/macs/		https://console.cloud.google.com/storage/browser/amlproject/Chip/cobinding/	https://console.cloud.google.com/storage/browser/amlproject/Chip/cobinding/bwa/mergedLibrary/bigwig/
mp428	MV411	3	PU1		n	mp99	mp428-MV411-PU1-r3		mp428-MV411-PU1_R1	SRR15410781	NextSeq 500	https://storage.cloud.google.com/amlproject/Chip/fastqs/mp428-MV411-PU1-r3.fastq.gz		https://storage.cloud.google.com/amlproject/Chip/cobinding/bwa/mergedLibrary/bigwig/mp428-MV411-PU1_R1.bigWig			https://storage.cloud.google.com/amlproject/Chip/cobinding/bwa/mergedLibrary/macs/narrowPeak/mp428-MV411-PU1_R1_peaks.narrowPeak	https://storage.cloud.google.com/amlproject/Chip/cobinding/trim_galore/fastqc/mp428-MV411-PU1_R1_T1_trimmed_fastqc.html								https://console.cloud.google.com/storage/browser/amlproject/Chip/cobinding/multiqc/	https://console.cloud.google.com/storage/browser/amlproject/Chip/cobinding/bwa/mergedLibrary/macs/		https://console.cloud.google.com/storage/browser/amlproject/Chip/cobinding/	https://console.cloud.google.com/storage/browser/amlproject/Chip/cobinding/bwa/mergedLibrary/bigwig/
mp429	MV411	1	IRF8		n	mp99	mp429-MV411-IRF8-r1		mp429-MV411-IRF8_R1	SRR15410780	NextSeq 500	https://storage.cloud.google.com/amlproject/Chip/fastqs/mp429-MV411-IRF8-r1.fastq.gz		https://storage.cloud.google.com/amlproject/Chip/cobinding/bwa/mergedLibrary/bigwig/mp429-MV411-IRF8_R1.bigWig			https://storage.cloud.google.com/amlproject/Chip/cobinding/bwa/mergedLibrary/macs/narrowPeak/mp429-MV411-IRF8_R1_peaks.narrowPeak	https://storage.cloud.google.com/amlproject/Chip/cobinding/trim_galore/fastqc/mp429-MV411-IRF8_R1_T1_trimmed_fastqc.html								https://console.cloud.google.com/storage/browser/amlproject/Chip/cobinding/multiqc/	https://console.cloud.google.com/storage/browser/amlproject/Chip/cobinding/bwa/mergedLibrary/macs/		https://console.cloud.google.com/storage/browser/amlproject/Chip/cobinding/	https://console.cloud.google.com/storage/browser/amlproject/Chip/cobinding/bwa/mergedLibrary/bigwig/
mp435	MV411	1	MED1		n	mp99	mp435-MV411-MED1-r1		mp435-MV411-MED1_R1	SRR15410778	NextSeq 500	https://storage.cloud.google.com/amlproject/Chip/fastqs/mp435-MV411-MED1-r1.fastq.gz		https://storage.cloud.google.com/amlproject/Chip/cobinding/bwa/mergedLibrary/bigwig/mp435-MV411-MED1_R1.bigWig		https://storage.cloud.google.com/amlproject/Chip/cobinding/bwa/mergedLibrary/macs/broadPeak/mp435-MV411-MED1_R1_peaks.broadPeak		https://storage.cloud.google.com/amlproject/Chip/cobinding/trim_galore/fastqc/mp435-MV411-MED1_R1_T1_trimmed_fastqc.html								https://console.cloud.google.com/storage/browser/amlproject/Chip/cobinding/multiqc/	https://console.cloud.google.com/storage/browser/amlproject/Chip/cobinding/bwa/mergedLibrary/macs/		https://console.cloud.google.com/storage/browser/amlproject/Chip/cobinding/	https://console.cloud.google.com/storage/browser/amlproject/Chip/cobinding/bwa/mergedLibrary/bigwig/
mp45	OCIAML2	1	H3K27ac		n	mp24	mp45-OCIAML2-H3K27ac-r1		mp45-OCIAML2-H3K27ac_R1	SRR15410794	NextSeq 500	https://storage.cloud.google.com/amlproject/Chip/fastqs/mp45-OCIAML2-H3K27ac-r1.fastq.gz		https://storage.cloud.google.com/amlproject/Chip/cobinding/bwa/mergedLibrary/bigwig/mp45-OCIAML2-H3K27ac_R1.bigWig		https://storage.cloud.google.com/amlproject/Chip/cobinding/bwa/mergedLibrary/macs/broadPeak/mp45-OCIAML2-H3K27ac_R1_peaks.broadPeak		https://storage.cloud.google.com/amlproject/Chip/cobinding/trim_galore/fastqc/mp45-OCIAML2-H3K27ac_R1_T1_trimmed_fastqc.html								https://console.cloud.google.com/storage/browser/amlproject/Chip/cobinding/multiqc/	https://console.cloud.google.com/storage/browser/amlproject/Chip/cobinding/bwa/mergedLibrary/macs/		https://console.cloud.google.com/storage/browser/amlproject/Chip/cobinding/	https://console.cloud.google.com/storage/browser/amlproject/Chip/cobinding/bwa/mergedLibrary/bigwig/
mp48	MOLM13	1	H3K27ac		n	mp311	mp48-MOLM13-H3K27ac-r1		mp48-MOLM13-H3K27ac_R1	SRR15410687	NextSeq 500	https://storage.cloud.google.com/amlproject/Chip/fastqs/mp48-MOLM13-H3K27ac-r1.fastq.gz		https://storage.cloud.google.com/amlproject/Chip/cobinding/bwa/mergedLibrary/bigwig/mp48-MOLM13-H3K27ac_R1.bigWig		https://storage.cloud.google.com/amlproject/Chip/cobinding/bwa/mergedLibrary/macs/broadPeak/mp48-MOLM13-H3K27ac_R1_peaks.broadPeak		https://storage.cloud.google.com/amlproject/Chip/cobinding/trim_galore/fastqc/mp48-MOLM13-H3K27ac_R1_T1_trimmed_fastqc.html								https://console.cloud.google.com/storage/browser/amlproject/Chip/cobinding/multiqc/	https://console.cloud.google.com/storage/browser/amlproject/Chip/cobinding/bwa/mergedLibrary/macs/		https://console.cloud.google.com/storage/browser/amlproject/Chip/cobinding/	https://console.cloud.google.com/storage/browser/amlproject/Chip/cobinding/bwa/mergedLibrary/bigwig/
mp50	OCIAML2	2	H3K27ac		n	mp24	mp50-OCIAML2-H3K27ac-r2		mp50-OCIAML2-H3K27ac_R1	SRR15410685	NextSeq 500	https://storage.cloud.google.com/amlproject/Chip/fastqs/mp50-OCIAML2-H3K27ac-r2.fastq.gz		https://storage.cloud.google.com/amlproject/Chip/cobinding/bwa/mergedLibrary/bigwig/mp50-OCIAML2-H3K27ac_R1.bigWig		https://storage.cloud.google.com/amlproject/Chip/cobinding/bwa/mergedLibrary/macs/broadPeak/mp50-OCIAML2-H3K27ac_R1_peaks.broadPeak		https://storage.cloud.google.com/amlproject/Chip/cobinding/trim_galore/fastqc/mp50-OCIAML2-H3K27ac_R1_T1_trimmed_fastqc.html								https://console.cloud.google.com/storage/browser/amlproject/Chip/cobinding/multiqc/	https://console.cloud.google.com/storage/browser/amlproject/Chip/cobinding/bwa/mergedLibrary/macs/		https://console.cloud.google.com/storage/browser/amlproject/Chip/cobinding/	https://console.cloud.google.com/storage/browser/amlproject/Chip/cobinding/bwa/mergedLibrary/bigwig/
mp53	HL60	1	H3K27ac		n	mp120	mp53-HL60-H3K27ac-r1		mp53-HL60-H3K27ac_R1	SRR15410684	NextSeq 500	https://storage.cloud.google.com/amlproject/Chip/fastqs/mp53-HL60-H3K27ac-r1.fastq.gz		https://storage.cloud.google.com/amlproject/Chip/cobinding/bwa/mergedLibrary/bigwig/mp53-HL60-H3K27ac_R1.bigWig		https://storage.cloud.google.com/amlproject/Chip/cobinding/bwa/mergedLibrary/macs/broadPeak/mp53-HL60-H3K27ac_R1_peaks.broadPeak		https://storage.cloud.google.com/amlproject/Chip/cobinding/trim_galore/fastqc/mp53-HL60-H3K27ac_R1_T1_trimmed_fastqc.html								https://console.cloud.google.com/storage/browser/amlproject/Chip/cobinding/multiqc/	https://console.cloud.google.com/storage/browser/amlproject/Chip/cobinding/bwa/mergedLibrary/macs/		https://console.cloud.google.com/storage/browser/amlproject/Chip/cobinding/	https://console.cloud.google.com/storage/browser/amlproject/Chip/cobinding/bwa/mergedLibrary/bigwig/
mp56	Kasumi1	1	H3K27ac		n	mp310	mp56-Kasumi1-H3K27ac-r1		mp56-Kasumi1-H3K27ac_R1	SRR15410683	NextSeq 500	https://storage.cloud.google.com/amlproject/Chip/fastqs/mp56-Kasumi1-H3K27ac-r1.fastq.gz		https://storage.cloud.google.com/amlproject/Chip/cobinding/bwa/mergedLibrary/bigwig/mp56-Kasumi1-H3K27ac_R1.bigWig		https://storage.cloud.google.com/amlproject/Chip/cobinding/bwa/mergedLibrary/macs/broadPeak/mp56-Kasumi1-H3K27ac_R1_peaks.broadPeak		https://storage.cloud.google.com/amlproject/Chip/cobinding/trim_galore/fastqc/mp56-Kasumi1-H3K27ac_R1_T1_trimmed_fastqc.html								https://console.cloud.google.com/storage/browser/amlproject/Chip/cobinding/multiqc/	https://console.cloud.google.com/storage/browser/amlproject/Chip/cobinding/bwa/mergedLibrary/macs/		https://console.cloud.google.com/storage/browser/amlproject/Chip/cobinding/	https://console.cloud.google.com/storage/browser/amlproject/Chip/cobinding/bwa/mergedLibrary/bigwig/
mp58	KG1	2	H3K27ac		n	mp309	mp58-KG1-H3K27ac-r2		mp58-KG1-H3K27ac_R1	SRR15410676	NextSeq 500	https://storage.cloud.google.com/amlproject/Chip/fastqs/mp58-KG1-H3K27ac-r2.fastq.gz		https://storage.cloud.google.com/amlproject/Chip/cobinding/bwa/mergedLibrary/bigwig/mp58-KG1-H3K27ac_R1.bigWig		https://storage.cloud.google.com/amlproject/Chip/cobinding/bwa/mergedLibrary/macs/broadPeak/mp58-KG1-H3K27ac_R1_peaks.broadPeak		https://storage.cloud.google.com/amlproject/Chip/cobinding/trim_galore/fastqc/mp58-KG1-H3K27ac_R1_T1_trimmed_fastqc.html								https://console.cloud.google.com/storage/browser/amlproject/Chip/cobinding/multiqc/	https://console.cloud.google.com/storage/browser/amlproject/Chip/cobinding/bwa/mergedLibrary/macs/		https://console.cloud.google.com/storage/browser/amlproject/Chip/cobinding/	https://console.cloud.google.com/storage/browser/amlproject/Chip/cobinding/bwa/mergedLibrary/bigwig/
mp582	MV411	1	MEIS1		n	mp99	mp582-MV411-MEIS1-r1		mp582-MV411-MEIS1_R1	SRR15410674	NextSeq 500	https://storage.cloud.google.com/amlproject/Chip/fastqs/mp582-MV411-MEIS1-r1.fastq.gz		https://storage.cloud.google.com/amlproject/Chip/cobinding/bwa/mergedLibrary/bigwig/mp582-MV411-MEIS1_R1.bigWig			https://storage.cloud.google.com/amlproject/Chip/cobinding/bwa/mergedLibrary/macs/narrowPeak/mp582-MV411-MEIS1_R1_peaks.narrowPeak	https://storage.cloud.google.com/amlproject/Chip/cobinding/trim_galore/fastqc/mp582-MV411-MEIS1_R1_T1_trimmed_fastqc.html								https://console.cloud.google.com/storage/browser/amlproject/Chip/cobinding/multiqc/	https://console.cloud.google.com/storage/browser/amlproject/Chip/cobinding/bwa/mergedLibrary/macs/		https://console.cloud.google.com/storage/browser/amlproject/Chip/cobinding/	https://console.cloud.google.com/storage/browser/amlproject/Chip/cobinding/bwa/mergedLibrary/bigwig/
mp584	MV411	1	MYC		n	mp99	mp584-MV411-MYC-r1		mp584-MV411-MYC_R1	SRR15410672	NextSeq 500	https://storage.cloud.google.com/amlproject/Chip/fastqs/mp584-MV411-MYC-r1.fastq.gz		https://storage.cloud.google.com/amlproject/Chip/cobinding/bwa/mergedLibrary/bigwig/mp584-MV411-MYC_R1.bigWig			https://storage.cloud.google.com/amlproject/Chip/cobinding/bwa/mergedLibrary/macs/narrowPeak/mp584-MV411-MYC_R1_peaks.narrowPeak	https://storage.cloud.google.com/amlproject/Chip/cobinding/trim_galore/fastqc/mp584-MV411-MYC_R1_T1_trimmed_fastqc.html								https://console.cloud.google.com/storage/browser/amlproject/Chip/cobinding/multiqc/	https://console.cloud.google.com/storage/browser/amlproject/Chip/cobinding/bwa/mergedLibrary/macs/		https://console.cloud.google.com/storage/browser/amlproject/Chip/cobinding/	https://console.cloud.google.com/storage/browser/amlproject/Chip/cobinding/bwa/mergedLibrary/bigwig/
mp585	MV411	2	MYC		n	mp99	mp585-MV411-MYC-r2		mp585-MV411-MYC_R1	SRR15410671	NextSeq 500	https://storage.cloud.google.com/amlproject/Chip/fastqs/mp585-MV411-MYC-r2.fastq.gz		https://storage.cloud.google.com/amlproject/Chip/cobinding/bwa/mergedLibrary/bigwig/mp585-MV411-MYC_R1.bigWig			https://storage.cloud.google.com/amlproject/Chip/cobinding/bwa/mergedLibrary/macs/narrowPeak/mp585-MV411-MYC_R1_peaks.narrowPeak	https://storage.cloud.google.com/amlproject/Chip/cobinding/trim_galore/fastqc/mp585-MV411-MYC_R1_T1_trimmed_fastqc.html								https://console.cloud.google.com/storage/browser/amlproject/Chip/cobinding/multiqc/	https://console.cloud.google.com/storage/browser/amlproject/Chip/cobinding/bwa/mergedLibrary/macs/		https://console.cloud.google.com/storage/browser/amlproject/Chip/cobinding/	https://console.cloud.google.com/storage/browser/amlproject/Chip/cobinding/bwa/mergedLibrary/bigwig/
mp591	MONOMAC1	1	H3K27ac		n	mp609	mp591-MONOMAC1-H3K27ac-r1		mp591-MONOMAC1-H3K27ac_R1	SRR15410666	NextSeq 500	https://storage.cloud.google.com/amlproject/Chip/fastqs/mp591-MONOMAC1-H3K27ac-r1.fastq.gz		https://storage.cloud.google.com/amlproject/Chip/cobinding/bwa/mergedLibrary/bigwig/mp591-MONOMAC1-H3K27ac_R1.bigWig		https://storage.cloud.google.com/amlproject/Chip/cobinding/bwa/mergedLibrary/macs/broadPeak/mp591-MONOMAC1-H3K27ac_R1_peaks.broadPeak		https://storage.cloud.google.com/amlproject/Chip/cobinding/trim_galore/fastqc/mp591-MONOMAC1-H3K27ac_R1_T1_trimmed_fastqc.html								https://console.cloud.google.com/storage/browser/amlproject/Chip/cobinding/multiqc/	https://console.cloud.google.com/storage/browser/amlproject/Chip/cobinding/bwa/mergedLibrary/macs/		https://console.cloud.google.com/storage/browser/amlproject/Chip/cobinding/	https://console.cloud.google.com/storage/browser/amlproject/Chip/cobinding/bwa/mergedLibrary/bigwig/
mp592	MONOMAC1	2	H3K27ac		n	mp609	mp592-MONOMAC1-H3K27ac-r2		mp592-MONOMAC1-H3K27ac_R1	SRR15410665	NextSeq 500	https://storage.cloud.google.com/amlproject/Chip/fastqs/mp592-MONOMAC1-H3K27ac-r2.fastq.gz		https://storage.cloud.google.com/amlproject/Chip/cobinding/bwa/mergedLibrary/bigwig/mp592-MONOMAC1-H3K27ac_R1.bigWig		https://storage.cloud.google.com/amlproject/Chip/cobinding/bwa/mergedLibrary/macs/broadPeak/mp592-MONOMAC1-H3K27ac_R1_peaks.broadPeak		https://storage.cloud.google.com/amlproject/Chip/cobinding/trim_galore/fastqc/mp592-MONOMAC1-H3K27ac_R1_T1_trimmed_fastqc.html								https://console.cloud.google.com/storage/browser/amlproject/Chip/cobinding/multiqc/	https://console.cloud.google.com/storage/browser/amlproject/Chip/cobinding/bwa/mergedLibrary/macs/		https://console.cloud.google.com/storage/browser/amlproject/Chip/cobinding/	https://console.cloud.google.com/storage/browser/amlproject/Chip/cobinding/bwa/mergedLibrary/bigwig/
mp593	HEL9217	1	H3K27ac		n	mp610	mp593-HEL9217-H3K27ac-r1		mp593-HEL9217-H3K27ac_R1	SRR15410664	NextSeq 500	https://storage.cloud.google.com/amlproject/Chip/fastqs/mp593-HEL9217-H3K27ac-r1.fastq.gz		https://storage.cloud.google.com/amlproject/Chip/cobinding/bwa/mergedLibrary/bigwig/mp593-HEL9217-H3K27ac_R1.bigWig		https://storage.cloud.google.com/amlproject/Chip/cobinding/bwa/mergedLibrary/macs/broadPeak/mp593-HEL9217-H3K27ac_R1_peaks.broadPeak		https://storage.cloud.google.com/amlproject/Chip/cobinding/trim_galore/fastqc/mp593-HEL9217-H3K27ac_R1_T1_trimmed_fastqc.html								https://console.cloud.google.com/storage/browser/amlproject/Chip/cobinding/multiqc/	https://console.cloud.google.com/storage/browser/amlproject/Chip/cobinding/bwa/mergedLibrary/macs/		https://console.cloud.google.com/storage/browser/amlproject/Chip/cobinding/	https://console.cloud.google.com/storage/browser/amlproject/Chip/cobinding/bwa/mergedLibrary/bigwig/
mp594	HEL9217	2	H3K27ac		n	mp610	mp594-HEL9217-H3K27ac-r2		mp594-HEL9217-H3K27ac_R1	SRR15410663	NextSeq 500	https://storage.cloud.google.com/amlproject/Chip/fastqs/mp594-HEL9217-H3K27ac-r2.fastq.gz		https://storage.cloud.google.com/amlproject/Chip/cobinding/bwa/mergedLibrary/bigwig/mp594-HEL9217-H3K27ac_R1.bigWig		https://storage.cloud.google.com/amlproject/Chip/cobinding/bwa/mergedLibrary/macs/broadPeak/mp594-HEL9217-H3K27ac_R1_peaks.broadPeak		https://storage.cloud.google.com/amlproject/Chip/cobinding/trim_galore/fastqc/mp594-HEL9217-H3K27ac_R1_T1_trimmed_fastqc.html								https://console.cloud.google.com/storage/browser/amlproject/Chip/cobinding/multiqc/	https://console.cloud.google.com/storage/browser/amlproject/Chip/cobinding/bwa/mergedLibrary/macs/		https://console.cloud.google.com/storage/browser/amlproject/Chip/cobinding/	https://console.cloud.google.com/storage/browser/amlproject/Chip/cobinding/bwa/mergedLibrary/bigwig/
mp597	PLB985	1	H3K27ac		n	mp612	mp597-PLB985-H3K27ac-r1		mp597-PLB985-H3K27ac_R1	SRR15410662	NextSeq 500	https://storage.cloud.google.com/amlproject/Chip/fastqs/mp597-PLB985-H3K27ac-r1.fastq.gz		https://storage.cloud.google.com/amlproject/Chip/cobinding/bwa/mergedLibrary/bigwig/mp597-PLB985-H3K27ac_R1.bigWig		https://storage.cloud.google.com/amlproject/Chip/cobinding/bwa/mergedLibrary/macs/broadPeak/mp597-PLB985-H3K27ac_R1_peaks.broadPeak		https://storage.cloud.google.com/amlproject/Chip/cobinding/trim_galore/fastqc/mp597-PLB985-H3K27ac_R1_T1_trimmed_fastqc.html								https://console.cloud.google.com/storage/browser/amlproject/Chip/cobinding/multiqc/	https://console.cloud.google.com/storage/browser/amlproject/Chip/cobinding/bwa/mergedLibrary/macs/		https://console.cloud.google.com/storage/browser/amlproject/Chip/cobinding/	https://console.cloud.google.com/storage/browser/amlproject/Chip/cobinding/bwa/mergedLibrary/bigwig/
mp598	PLB985	2	H3K27ac		n	mp612	mp598-PLB985-H3K27ac-r2		mp598-PLB985-H3K27ac_R1	SRR15410661	NextSeq 500	https://storage.cloud.google.com/amlproject/Chip/fastqs/mp598-PLB985-H3K27ac-r2.fastq.gz		https://storage.cloud.google.com/amlproject/Chip/cobinding/bwa/mergedLibrary/bigwig/mp598-PLB985-H3K27ac_R1.bigWig		https://storage.cloud.google.com/amlproject/Chip/cobinding/bwa/mergedLibrary/macs/broadPeak/mp598-PLB985-H3K27ac_R1_peaks.broadPeak		https://storage.cloud.google.com/amlproject/Chip/cobinding/trim_galore/fastqc/mp598-PLB985-H3K27ac_R1_T1_trimmed_fastqc.html								https://console.cloud.google.com/storage/browser/amlproject/Chip/cobinding/multiqc/	https://console.cloud.google.com/storage/browser/amlproject/Chip/cobinding/bwa/mergedLibrary/macs/		https://console.cloud.google.com/storage/browser/amlproject/Chip/cobinding/	https://console.cloud.google.com/storage/browser/amlproject/Chip/cobinding/bwa/mergedLibrary/bigwig/
mp609	MONOMAC1	1	INPUT		n		mp609-MONOMAC1-INPUT-r1		mp609-MONOMAC1-INPUT_R1	SRR15410591	NextSeq 500	https://storage.cloud.google.com/amlproject/Chip/fastqs/mp609-MONOMAC1-INPUT-r1.fastq.gz		https://storage.cloud.google.com/amlproject/Chip/cobinding/bwa/mergedLibrary/bigwig/mp609-MONOMAC1-INPUT_R1.bigWig				https://storage.cloud.google.com/amlproject/Chip/cobinding/trim_galore/fastqc/mp609-MONOMAC1-INPUT_R1_T1_trimmed_fastqc.html								https://console.cloud.google.com/storage/browser/amlproject/Chip/cobinding/multiqc/	https://console.cloud.google.com/storage/browser/amlproject/Chip/cobinding/bwa/mergedLibrary/macs/		https://console.cloud.google.com/storage/browser/amlproject/Chip/cobinding/	https://console.cloud.google.com/storage/browser/amlproject/Chip/cobinding/bwa/mergedLibrary/bigwig/
mp610	HEL9217	1	INPUT		n		mp610-HEL9217-INPUT-r1		mp610-HEL9217-INPUT_R1	SRR15410590	NextSeq 500	https://storage.cloud.google.com/amlproject/Chip/fastqs/mp610-HEL9217-INPUT-r1.fastq.gz		https://storage.cloud.google.com/amlproject/Chip/cobinding/bwa/mergedLibrary/bigwig/mp610-HEL9217-INPUT_R1.bigWig				https://storage.cloud.google.com/amlproject/Chip/cobinding/trim_galore/fastqc/mp610-HEL9217-INPUT_R1_T1_trimmed_fastqc.html								https://console.cloud.google.com/storage/browser/amlproject/Chip/cobinding/multiqc/	https://console.cloud.google.com/storage/browser/amlproject/Chip/cobinding/bwa/mergedLibrary/macs/		https://console.cloud.google.com/storage/browser/amlproject/Chip/cobinding/	https://console.cloud.google.com/storage/browser/amlproject/Chip/cobinding/bwa/mergedLibrary/bigwig/
mp611	P31FUJ	1	INPUT		n		mp611-P31FUJ-INPUT-r1		mp611-P31FUJ-INPUT_R1	SRR15410589	NextSeq 500	https://storage.cloud.google.com/amlproject/Chip/fastqs/mp611-P31FUJ-INPUT-r1.fastq.gz		https://storage.cloud.google.com/amlproject/Chip/cobinding/bwa/mergedLibrary/bigwig/mp611-P31FUJ-INPUT_R1.bigWig				https://storage.cloud.google.com/amlproject/Chip/cobinding/trim_galore/fastqc/mp611-P31FUJ-INPUT_R1_T1_trimmed_fastqc.html								https://console.cloud.google.com/storage/browser/amlproject/Chip/cobinding/multiqc/	https://console.cloud.google.com/storage/browser/amlproject/Chip/cobinding/bwa/mergedLibrary/macs/		https://console.cloud.google.com/storage/browser/amlproject/Chip/cobinding/	https://console.cloud.google.com/storage/browser/amlproject/Chip/cobinding/bwa/mergedLibrary/bigwig/
mp612	PLB985	1	INPUT		n		mp612-PLB985-INPUT-r1		mp612-PLB985-INPUT_R1	SRR15410588	NextSeq 500	https://storage.cloud.google.com/amlproject/Chip/fastqs/mp612-PLB985-INPUT-r1.fastq.gz		https://storage.cloud.google.com/amlproject/Chip/cobinding/bwa/mergedLibrary/bigwig/mp612-PLB985-INPUT_R1.bigWig				https://storage.cloud.google.com/amlproject/Chip/cobinding/trim_galore/fastqc/mp612-PLB985-INPUT_R1_T1_trimmed_fastqc.html								https://console.cloud.google.com/storage/browser/amlproject/Chip/cobinding/multiqc/	https://console.cloud.google.com/storage/browser/amlproject/Chip/cobinding/bwa/mergedLibrary/macs/		https://console.cloud.google.com/storage/browser/amlproject/Chip/cobinding/	https://console.cloud.google.com/storage/browser/amlproject/Chip/cobinding/bwa/mergedLibrary/bigwig/
mp631	SKNO1	2	PU1		n	mp316	mp631-SKNO1-PU1-r2		mp631-SKNO1-PU1_R1	SRR15410584	NextSeq 500	https://storage.cloud.google.com/amlproject/Chip/fastqs/mp631-SKNO1-PU1-r2.fastq.gz		https://storage.cloud.google.com/amlproject/Chip/cobinding/bwa/mergedLibrary/bigwig/mp631-SKNO1-PU1_R1.bigWig			https://storage.cloud.google.com/amlproject/Chip/cobinding/bwa/mergedLibrary/macs/narrowPeak/mp631-SKNO1-PU1_R1_peaks.narrowPeak	https://storage.cloud.google.com/amlproject/Chip/cobinding/trim_galore/fastqc/mp631-SKNO1-PU1_R1_T1_trimmed_fastqc.html								https://console.cloud.google.com/storage/browser/amlproject/Chip/cobinding/multiqc/	https://console.cloud.google.com/storage/browser/amlproject/Chip/cobinding/bwa/mergedLibrary/macs/		https://console.cloud.google.com/storage/browser/amlproject/Chip/cobinding/	https://console.cloud.google.com/storage/browser/amlproject/Chip/cobinding/bwa/mergedLibrary/bigwig/
mp636	SKNO1	1	MYC		n	mp316	mp636-SKNO1-MYC-r1		mp636-SKNO1-MYC_R1	SRR15410580	NextSeq 500	https://storage.cloud.google.com/amlproject/Chip/fastqs/mp636-SKNO1-MYC-r1.fastq.gz		https://storage.cloud.google.com/amlproject/Chip/cobinding/bwa/mergedLibrary/bigwig/mp636-SKNO1-MYC_R1.bigWig			https://storage.cloud.google.com/amlproject/Chip/cobinding/bwa/mergedLibrary/macs/narrowPeak/mp636-SKNO1-MYC_R1_peaks.narrowPeak	https://storage.cloud.google.com/amlproject/Chip/cobinding/trim_galore/fastqc/mp636-SKNO1-MYC_R1_T1_trimmed_fastqc.html								https://console.cloud.google.com/storage/browser/amlproject/Chip/cobinding/multiqc/	https://console.cloud.google.com/storage/browser/amlproject/Chip/cobinding/bwa/mergedLibrary/macs/		https://console.cloud.google.com/storage/browser/amlproject/Chip/cobinding/	https://console.cloud.google.com/storage/browser/amlproject/Chip/cobinding/bwa/mergedLibrary/bigwig/
mp67	OCIAML2	3	H3K27ac		n	mp24	mp67-OCIAML2-H3K27ac-r3		mp67-OCIAML2-H3K27ac_R1	SRR15410574	NextSeq 500	https://storage.cloud.google.com/amlproject/Chip/fastqs/mp67-OCIAML2-H3K27ac-r3.fastq.gz		https://storage.cloud.google.com/amlproject/Chip/cobinding/bwa/mergedLibrary/bigwig/mp67-OCIAML2-H3K27ac_R1.bigWig		https://storage.cloud.google.com/amlproject/Chip/cobinding/bwa/mergedLibrary/macs/broadPeak/mp67-OCIAML2-H3K27ac_R1_peaks.broadPeak		https://storage.cloud.google.com/amlproject/Chip/cobinding/trim_galore/fastqc/mp67-OCIAML2-H3K27ac_R1_T1_trimmed_fastqc.html								https://console.cloud.google.com/storage/browser/amlproject/Chip/cobinding/multiqc/	https://console.cloud.google.com/storage/browser/amlproject/Chip/cobinding/bwa/mergedLibrary/macs/		https://console.cloud.google.com/storage/browser/amlproject/Chip/cobinding/	https://console.cloud.google.com/storage/browser/amlproject/Chip/cobinding/bwa/mergedLibrary/bigwig/
mp70	MV411	2	H3K27ac		n	mp99	mp70-MV411-H3K27ac-r2		mp70-MV411-H3K27ac_R1	SRR15410572	NextSeq 500	https://storage.cloud.google.com/amlproject/Chip/fastqs/mp70-MV411-H3K27ac-r2.fastq.gz		https://storage.cloud.google.com/amlproject/Chip/cobinding/bwa/mergedLibrary/bigwig/mp70-MV411-H3K27ac_R1.bigWig		https://storage.cloud.google.com/amlproject/Chip/cobinding/bwa/mergedLibrary/macs/broadPeak/mp70-MV411-H3K27ac_R1_peaks.broadPeak		https://storage.cloud.google.com/amlproject/Chip/cobinding/trim_galore/fastqc/mp70-MV411-H3K27ac_R1_T1_trimmed_fastqc.html								https://console.cloud.google.com/storage/browser/amlproject/Chip/cobinding/multiqc/	https://console.cloud.google.com/storage/browser/amlproject/Chip/cobinding/bwa/mergedLibrary/macs/		https://console.cloud.google.com/storage/browser/amlproject/Chip/cobinding/	https://console.cloud.google.com/storage/browser/amlproject/Chip/cobinding/bwa/mergedLibrary/bigwig/
mp702	MV411_DMSO	1	H3K27ac		n	mp99	mp702-MV411_DMSO-H3K27ac-r1		mp702-MV411_DMSO-H3K27ac_R1	SRR15410571	NextSeq 500	https://storage.cloud.google.com/amlproject/Chip/fastqs/mp702-MV411_DMSO-H3K27ac-r1.fastq.gz		https://storage.cloud.google.com/amlproject/Chip/cobinding/bwa/mergedLibrary/bigwig/mp702-MV411_DMSO-H3K27ac_R1.bigWig		https://storage.cloud.google.com/amlproject/Chip/cobinding/bwa/mergedLibrary/macs/broadPeak/mp702-MV411_DMSO-H3K27ac_R1_peaks.broadPeak		https://storage.cloud.google.com/amlproject/Chip/cobinding/trim_galore/fastqc/mp702-MV411_DMSO-H3K27ac_R1_T1_trimmed_fastqc.html								https://console.cloud.google.com/storage/browser/amlproject/Chip/cobinding/multiqc/	https://console.cloud.google.com/storage/browser/amlproject/Chip/cobinding/bwa/mergedLibrary/macs/		https://console.cloud.google.com/storage/browser/amlproject/Chip/cobinding/	https://console.cloud.google.com/storage/browser/amlproject/Chip/cobinding/bwa/mergedLibrary/bigwig/
mp724	MV411_DMSO	1	MYC		n	mp99	mp724-MV411_DMSO-MYC-r1		mp724-MV411_DMSO-MYC_R1	SRR15410563	NextSeq 500	https://storage.cloud.google.com/amlproject/Chip/fastqs/mp724-MV411_DMSO-MYC-r1.fastq.gz		https://storage.cloud.google.com/amlproject/Chip/cobinding/bwa/mergedLibrary/bigwig/mp724-MV411_DMSO-MYC_R1.bigWig			https://storage.cloud.google.com/amlproject/Chip/cobinding/bwa/mergedLibrary/macs/narrowPeak/mp724-MV411_DMSO-MYC_R1_peaks.narrowPeak	https://storage.cloud.google.com/amlproject/Chip/cobinding/trim_galore/fastqc/mp724-MV411_DMSO-MYC_R1_T1_trimmed_fastqc.html								https://console.cloud.google.com/storage/browser/amlproject/Chip/cobinding/multiqc/	https://console.cloud.google.com/storage/browser/amlproject/Chip/cobinding/bwa/mergedLibrary/macs/		https://console.cloud.google.com/storage/browser/amlproject/Chip/cobinding/	https://console.cloud.google.com/storage/browser/amlproject/Chip/cobinding/bwa/mergedLibrary/bigwig/
mp73	U937	2	H3K27ac		n	mp100	mp73-U937-H3K27ac-r2		mp73-U937-H3K27ac_R1	SRR15410561	NextSeq 500	https://storage.cloud.google.com/amlproject/Chip/fastqs/mp73-U937-H3K27ac-r2.fastq.gz		https://storage.cloud.google.com/amlproject/Chip/cobinding/bwa/mergedLibrary/bigwig/mp73-U937-H3K27ac_R1.bigWig		https://storage.cloud.google.com/amlproject/Chip/cobinding/bwa/mergedLibrary/macs/broadPeak/mp73-U937-H3K27ac_R1_peaks.broadPeak		https://storage.cloud.google.com/amlproject/Chip/cobinding/trim_galore/fastqc/mp73-U937-H3K27ac_R1_T1_trimmed_fastqc.html								https://console.cloud.google.com/storage/browser/amlproject/Chip/cobinding/multiqc/	https://console.cloud.google.com/storage/browser/amlproject/Chip/cobinding/bwa/mergedLibrary/macs/		https://console.cloud.google.com/storage/browser/amlproject/Chip/cobinding/	https://console.cloud.google.com/storage/browser/amlproject/Chip/cobinding/bwa/mergedLibrary/bigwig/
mp734	MV411_DMSO	1	H3K27ac		n	mp99	mp734-MV411_DMSO-H3K27ac-r1		mp734-MV411_DMSO-H3K27ac_R1	SRR15410560	NextSeq 500	https://storage.cloud.google.com/amlproject/Chip/fastqs/mp734-MV411_DMSO-H3K27ac-r1.fastq.gz		https://storage.cloud.google.com/amlproject/Chip/cobinding/bwa/mergedLibrary/bigwig/mp734-MV411_DMSO-H3K27ac_R1.bigWig		https://storage.cloud.google.com/amlproject/Chip/cobinding/bwa/mergedLibrary/macs/broadPeak/mp734-MV411_DMSO-H3K27ac_R1_peaks.broadPeak		https://storage.cloud.google.com/amlproject/Chip/cobinding/trim_galore/fastqc/mp734-MV411_DMSO-H3K27ac_R1_T1_trimmed_fastqc.html								https://console.cloud.google.com/storage/browser/amlproject/Chip/cobinding/multiqc/	https://console.cloud.google.com/storage/browser/amlproject/Chip/cobinding/bwa/mergedLibrary/macs/		https://console.cloud.google.com/storage/browser/amlproject/Chip/cobinding/	https://console.cloud.google.com/storage/browser/amlproject/Chip/cobinding/bwa/mergedLibrary/bigwig/
mp752	SHI1	1	H3K27ac		n		mp752-SHI1-H3K27ac-r1		mp752-SHI1-H3K27ac_R1	SRR15410776	NextSeq 500	https://storage.cloud.google.com/amlproject/Chip/fastqs/mp752-SHI1-H3K27ac-r1.fastq.gz														https://console.cloud.google.com/storage/browser/amlproject/Chip/cobinding/multiqc/	https://console.cloud.google.com/storage/browser/amlproject/Chip/cobinding/bwa/mergedLibrary/macs/		https://console.cloud.google.com/storage/browser/amlproject/Chip/cobinding/	https://console.cloud.google.com/storage/browser/amlproject/Chip/cobinding/bwa/mergedLibrary/bigwig/
mp754	EOL1	1	H3K27ac		n		mp754-EOL1-H3K27ac-r1		mp754-EOL1-H3K27ac_R1	SRR15410775	NextSeq 500	https://storage.cloud.google.com/amlproject/Chip/fastqs/mp754-EOL1-H3K27ac-r1.fastq.gz														https://console.cloud.google.com/storage/browser/amlproject/Chip/cobinding/multiqc/	https://console.cloud.google.com/storage/browser/amlproject/Chip/cobinding/bwa/mergedLibrary/macs/		https://console.cloud.google.com/storage/browser/amlproject/Chip/cobinding/	https://console.cloud.google.com/storage/browser/amlproject/Chip/cobinding/bwa/mergedLibrary/bigwig/
mp755	EOL1	2	H3K27ac		n		mp755-EOL1-H3K27ac-r2		mp755-EOL1-H3K27ac_R1	SRR15410774	NextSeq 500	https://storage.cloud.google.com/amlproject/Chip/fastqs/mp755-EOL1-H3K27ac-r2.fastq.gz														https://console.cloud.google.com/storage/browser/amlproject/Chip/cobinding/multiqc/	https://console.cloud.google.com/storage/browser/amlproject/Chip/cobinding/bwa/mergedLibrary/macs/		https://console.cloud.google.com/storage/browser/amlproject/Chip/cobinding/	https://console.cloud.google.com/storage/browser/amlproject/Chip/cobinding/bwa/mergedLibrary/bigwig/
mp756	F36P	1	H3K27ac		n		mp756-F36P-H3K27ac-r1		mp756-F36P-H3K27ac_R1	SRR15410773	NextSeq 500	https://storage.cloud.google.com/amlproject/Chip/fastqs/mp756-F36P-H3K27ac-r1.fastq.gz														https://console.cloud.google.com/storage/browser/amlproject/Chip/cobinding/multiqc/	https://console.cloud.google.com/storage/browser/amlproject/Chip/cobinding/bwa/mergedLibrary/macs/		https://console.cloud.google.com/storage/browser/amlproject/Chip/cobinding/	https://console.cloud.google.com/storage/browser/amlproject/Chip/cobinding/bwa/mergedLibrary/bigwig/
mp757	F36P	2	H3K27ac		n		mp757-F36P-H3K27ac-r2		mp757-F36P-H3K27ac_R1	SRR15410772	NextSeq 500	https://storage.cloud.google.com/amlproject/Chip/fastqs/mp757-F36P-H3K27ac-r2.fastq.gz														https://console.cloud.google.com/storage/browser/amlproject/Chip/cobinding/multiqc/	https://console.cloud.google.com/storage/browser/amlproject/Chip/cobinding/bwa/mergedLibrary/macs/		https://console.cloud.google.com/storage/browser/amlproject/Chip/cobinding/	https://console.cloud.google.com/storage/browser/amlproject/Chip/cobinding/bwa/mergedLibrary/bigwig/
mp758	SHI1	2	H3K27ac		n		mp758-SHI1-H3K27ac-r2		mp758-SHI1-H3K27ac_R1	SRR15410771	NextSeq 500	https://storage.cloud.google.com/amlproject/Chip/fastqs/mp758-SHI1-H3K27ac-r2.fastq.gz														https://console.cloud.google.com/storage/browser/amlproject/Chip/cobinding/multiqc/	https://console.cloud.google.com/storage/browser/amlproject/Chip/cobinding/bwa/mergedLibrary/macs/		https://console.cloud.google.com/storage/browser/amlproject/Chip/cobinding/	https://console.cloud.google.com/storage/browser/amlproject/Chip/cobinding/bwa/mergedLibrary/bigwig/
mp759	SHI1	3	H3K27ac		n		mp759-SHI1-H3K27ac-r3		mp759-SHI1-H3K27ac_R1	SRR15410770	NextSeq 500	https://storage.cloud.google.com/amlproject/Chip/fastqs/mp759-SHI1-H3K27ac-r3.fastq.gz														https://console.cloud.google.com/storage/browser/amlproject/Chip/cobinding/multiqc/	https://console.cloud.google.com/storage/browser/amlproject/Chip/cobinding/bwa/mergedLibrary/macs/		https://console.cloud.google.com/storage/browser/amlproject/Chip/cobinding/	https://console.cloud.google.com/storage/browser/amlproject/Chip/cobinding/bwa/mergedLibrary/bigwig/
mp760	MV411_MEF2D_NT_SC_63	1	FLAG_MEF2D		n	mp99	mp760-MV411_MEF2D_NT_SC_63-FLAG_MEF2D-r1		mp760-MV411_MEF2D_NT_SC_63-FLAG_MEF2D_R1	SRR15410769	NextSeq 500	https://storage.cloud.google.com/amlproject/Chip/fastqs/mp760-MV411_MEF2D_NT_SC_63-FLAG-r1.fastq.gz		https://storage.cloud.google.com/amlproject/Chip/cobinding/bwa/mergedLibrary/bigwig/mp760-MV411_MEF2D_NT_SC_63-FLAG_MEF2D_R1.bigWig			https://storage.cloud.google.com/amlproject/Chip/cobinding/bwa/mergedLibrary/macs/narrowPeak/mp760-MV411_MEF2D_NT_SC_63-FLAG_MEF2D_R1_peaks.narrowPeak	https://storage.cloud.google.com/amlproject/Chip/cobinding/trim_galore/fastqc/mp760-MV411_MEF2D_NT_SC_63-FLAG_MEF2D_R1_T1_trimmed_fastqc.html								https://console.cloud.google.com/storage/browser/amlproject/Chip/cobinding/multiqc/	https://console.cloud.google.com/storage/browser/amlproject/Chip/cobinding/bwa/mergedLibrary/macs/		https://console.cloud.google.com/storage/browser/amlproject/Chip/cobinding/	https://console.cloud.google.com/storage/browser/amlproject/Chip/cobinding/bwa/mergedLibrary/bigwig/
mp763	MV411	2	RUNX2		n	mp99	mp763-MV411-RUNX2-r2		mp763-MV411-RUNX2_R1	SRR15410767	NextSeq 500	https://storage.cloud.google.com/amlproject/Chip/fastqs/mp763-MV411-RUNX2-r2.fastq.gz		https://storage.cloud.google.com/amlproject/Chip/cobinding/bwa/mergedLibrary/bigwig/mp763-MV411-RUNX2_R1.bigWig			https://storage.cloud.google.com/amlproject/Chip/cobinding/bwa/mergedLibrary/macs/narrowPeak/mp763-MV411-RUNX2_R1_peaks.narrowPeak	https://storage.cloud.google.com/amlproject/Chip/cobinding/trim_galore/fastqc/mp763-MV411-RUNX2_R1_T1_trimmed_fastqc.html								https://console.cloud.google.com/storage/browser/amlproject/Chip/cobinding/multiqc/	https://console.cloud.google.com/storage/browser/amlproject/Chip/cobinding/bwa/mergedLibrary/macs/		https://console.cloud.google.com/storage/browser/amlproject/Chip/cobinding/	https://console.cloud.google.com/storage/browser/amlproject/Chip/cobinding/bwa/mergedLibrary/bigwig/
mp764	MV411	3	RUNX2		n	mp99	mp764-MV411-RUNX2-r3		mp764-MV411-RUNX2_R1	SRR15410765	NextSeq 500	https://storage.cloud.google.com/amlproject/Chip/fastqs/mp764-MV411-RUNX2-r3.fastq.gz		https://storage.cloud.google.com/amlproject/Chip/cobinding/bwa/mergedLibrary/bigwig/mp764-MV411-RUNX2_R1.bigWig			https://storage.cloud.google.com/amlproject/Chip/cobinding/bwa/mergedLibrary/macs/narrowPeak/mp764-MV411-RUNX2_R1_peaks.narrowPeak	https://storage.cloud.google.com/amlproject/Chip/cobinding/trim_galore/fastqc/mp764-MV411-RUNX2_R1_T1_trimmed_fastqc.html								https://console.cloud.google.com/storage/browser/amlproject/Chip/cobinding/multiqc/	https://console.cloud.google.com/storage/browser/amlproject/Chip/cobinding/bwa/mergedLibrary/macs/		https://console.cloud.google.com/storage/browser/amlproject/Chip/cobinding/	https://console.cloud.google.com/storage/browser/amlproject/Chip/cobinding/bwa/mergedLibrary/bigwig/
mp765	MV411	4	RUNX2		n	mp99	mp765-MV411-RUNX2-r4		mp765-MV411-RUNX2_R1	SRR15410764	NextSeq 500	https://storage.cloud.google.com/amlproject/Chip/fastqs/mp765-MV411-RUNX2-r4.fastq.gz		https://storage.cloud.google.com/amlproject/Chip/cobinding/bwa/mergedLibrary/bigwig/mp765-MV411-RUNX2_R1.bigWig			https://storage.cloud.google.com/amlproject/Chip/cobinding/bwa/mergedLibrary/macs/narrowPeak/mp765-MV411-RUNX2_R1_peaks.narrowPeak	https://storage.cloud.google.com/amlproject/Chip/cobinding/trim_galore/fastqc/mp765-MV411-RUNX2_R1_T1_trimmed_fastqc.html								https://console.cloud.google.com/storage/browser/amlproject/Chip/cobinding/multiqc/	https://console.cloud.google.com/storage/browser/amlproject/Chip/cobinding/bwa/mergedLibrary/macs/		https://console.cloud.google.com/storage/browser/amlproject/Chip/cobinding/	https://console.cloud.google.com/storage/browser/amlproject/Chip/cobinding/bwa/mergedLibrary/bigwig/
mp77	HL60	2	H3K27ac		n	mp120	mp77-HL60-H3K27ac-r2		mp77-L60-H3K27ac_R1	SRR15410761	NextSeq 500	https://storage.cloud.google.com/amlproject/Chip/fastqs/mp77-HL60-H3K27ac-r2.fastq.gz														https://console.cloud.google.com/storage/browser/amlproject/Chip/cobinding/multiqc/	https://console.cloud.google.com/storage/browser/amlproject/Chip/cobinding/bwa/mergedLibrary/macs/		https://console.cloud.google.com/storage/browser/amlproject/Chip/cobinding/	https://console.cloud.google.com/storage/browser/amlproject/Chip/cobinding/bwa/mergedLibrary/bigwig/
mp776	P31FUJ	1	H3K27ac		n	mp611	mp776-P31FUJ-H3K27ac-r1		mp776-P31FUJ-H3K27ac_R1	SRR15410754	NextSeq 500	https://storage.cloud.google.com/amlproject/Chip/fastqs/mp776-P31FUJ-H3K27ac-r1.fastq.gz		https://storage.cloud.google.com/amlproject/Chip/cobinding/bwa/mergedLibrary/bigwig/mp776-P31FUJ-H3K27ac_R1.bigWig		https://storage.cloud.google.com/amlproject/Chip/cobinding/bwa/mergedLibrary/macs/broadPeak/mp776-P31FUJ-H3K27ac_R1_peaks.broadPeak		https://storage.cloud.google.com/amlproject/Chip/cobinding/trim_galore/fastqc/mp776-P31FUJ-H3K27ac_R1_T1_trimmed_fastqc.html								https://console.cloud.google.com/storage/browser/amlproject/Chip/cobinding/multiqc/	https://console.cloud.google.com/storage/browser/amlproject/Chip/cobinding/bwa/mergedLibrary/macs/		https://console.cloud.google.com/storage/browser/amlproject/Chip/cobinding/	https://console.cloud.google.com/storage/browser/amlproject/Chip/cobinding/bwa/mergedLibrary/bigwig/
mp777	MONOMAC1	3	H3K27ac		n	mp609	mp777-MONOMAC1-H3K27ac-r3		mp777-MONOMAC1-H3K27ac_R1	SRR15410753	NextSeq 500	https://storage.cloud.google.com/amlproject/Chip/fastqs/mp777-MONOMAC1-H3K27ac-r3.fastq.gz		https://storage.cloud.google.com/amlproject/Chip/cobinding/bwa/mergedLibrary/bigwig/mp777-MONOMAC1-H3K27ac_R1.bigWig		https://storage.cloud.google.com/amlproject/Chip/cobinding/bwa/mergedLibrary/macs/broadPeak/mp777-MONOMAC1-H3K27ac_R1_peaks.broadPeak		https://storage.cloud.google.com/amlproject/Chip/cobinding/trim_galore/fastqc/mp777-MONOMAC1-H3K27ac_R1_T1_trimmed_fastqc.html								https://console.cloud.google.com/storage/browser/amlproject/Chip/cobinding/multiqc/	https://console.cloud.google.com/storage/browser/amlproject/Chip/cobinding/bwa/mergedLibrary/macs/		https://console.cloud.google.com/storage/browser/amlproject/Chip/cobinding/	https://console.cloud.google.com/storage/browser/amlproject/Chip/cobinding/bwa/mergedLibrary/bigwig/
mp778	MONOMAC1	4	H3K27ac		n	mp609	mp778-MONOMAC1-H3K27ac-r4		mp778-MONOMAC1-H3K27ac_R1	SRR15410752	NextSeq 500	https://storage.cloud.google.com/amlproject/Chip/fastqs/mp778-MONOMAC1-H3K27ac-r4.fastq.gz		https://storage.cloud.google.com/amlproject/Chip/cobinding/bwa/mergedLibrary/bigwig/mp778-MONOMAC1-H3K27ac_R1.bigWig		https://storage.cloud.google.com/amlproject/Chip/cobinding/bwa/mergedLibrary/macs/broadPeak/mp778-MONOMAC1-H3K27ac_R1_peaks.broadPeak		https://storage.cloud.google.com/amlproject/Chip/cobinding/trim_galore/fastqc/mp778-MONOMAC1-H3K27ac_R1_T1_trimmed_fastqc.html								https://console.cloud.google.com/storage/browser/amlproject/Chip/cobinding/multiqc/	https://console.cloud.google.com/storage/browser/amlproject/Chip/cobinding/bwa/mergedLibrary/macs/		https://console.cloud.google.com/storage/browser/amlproject/Chip/cobinding/	https://console.cloud.google.com/storage/browser/amlproject/Chip/cobinding/bwa/mergedLibrary/bigwig/
mp88	MV411	3	H3K27ac		n	mp99	mp88-MV411-H3K27ac-r3		mp88-MV411-H3K27ac_R1	SRR15410718	NextSeq 500	https://storage.cloud.google.com/amlproject/Chip/fastqs/mp88-MV411-H3K27ac-r3.fastq.gz		https://storage.cloud.google.com/amlproject/Chip/cobinding/bwa/mergedLibrary/bigwig/mp88-MV411-H3K27ac_R1.bigWig		https://storage.cloud.google.com/amlproject/Chip/cobinding/bwa/mergedLibrary/macs/broadPeak/mp88-MV411-H3K27ac_R1_peaks.broadPeak		https://storage.cloud.google.com/amlproject/Chip/cobinding/trim_galore/fastqc/mp88-MV411-H3K27ac_R1_T1_trimmed_fastqc.html								https://console.cloud.google.com/storage/browser/amlproject/Chip/cobinding/multiqc/	https://console.cloud.google.com/storage/browser/amlproject/Chip/cobinding/bwa/mergedLibrary/macs/		https://console.cloud.google.com/storage/browser/amlproject/Chip/cobinding/	https://console.cloud.google.com/storage/browser/amlproject/Chip/cobinding/bwa/mergedLibrary/bigwig/
mp90	U937	3	H3K27ac		n	mp100	mp90-U937-H3K27ac-r3		mp90-U937-H3K27ac_R1	SRR15410748	NextSeq 500	https://storage.cloud.google.com/amlproject/Chip/fastqs/mp90-U937-H3K27ac-r3.fastq.gz		https://storage.cloud.google.com/amlproject/Chip/cobinding/bwa/mergedLibrary/bigwig/mp90-U937-H3K27ac_R1.bigWig		https://storage.cloud.google.com/amlproject/Chip/cobinding/bwa/mergedLibrary/macs/broadPeak/mp90-U937-H3K27ac_R1_peaks.broadPeak		https://storage.cloud.google.com/amlproject/Chip/cobinding/trim_galore/fastqc/mp90-U937-H3K27ac_R1_T1_trimmed_fastqc.html								https://console.cloud.google.com/storage/browser/amlproject/Chip/cobinding/multiqc/	https://console.cloud.google.com/storage/browser/amlproject/Chip/cobinding/bwa/mergedLibrary/macs/		https://console.cloud.google.com/storage/browser/amlproject/Chip/cobinding/	https://console.cloud.google.com/storage/browser/amlproject/Chip/cobinding/bwa/mergedLibrary/bigwig/
mp92	NOMO1	2	H3K27ac		n	mp101	mp92-NOMO1-H3K27ac-r2		mp92-NOMO1-H3K27ac_R1	SRR15410747	NextSeq 500	https://storage.cloud.google.com/amlproject/Chip/fastqs/mp92-NOMO1-H3K27ac-r2.fastq.gz		https://storage.cloud.google.com/amlproject/Chip/cobinding/bwa/mergedLibrary/bigwig/mp92-NOMO1-H3K27ac_R1.bigWig		https://storage.cloud.google.com/amlproject/Chip/cobinding/bwa/mergedLibrary/macs/broadPeak/mp92-NOMO1-H3K27ac_R1_peaks.broadPeak		https://storage.cloud.google.com/amlproject/Chip/cobinding/trim_galore/fastqc/mp92-NOMO1-H3K27ac_R1_T1_trimmed_fastqc.html								https://console.cloud.google.com/storage/browser/amlproject/Chip/cobinding/multiqc/	https://console.cloud.google.com/storage/browser/amlproject/Chip/cobinding/bwa/mergedLibrary/macs/		https://console.cloud.google.com/storage/browser/amlproject/Chip/cobinding/	https://console.cloud.google.com/storage/browser/amlproject/Chip/cobinding/bwa/mergedLibrary/bigwig/
mp99	MV411	1	INPUT		n		mp99-MV411-INPUT-r1		mp99-MV411-INPUT_R1	SRR15410745	NextSeq 500	https://storage.cloud.google.com/amlproject/Chip/IRF2BP2_degraded_v2/fastqs/mp99-MV411-INPUT-r1.fastq.gz		https://storage.cloud.google.com/amlproject/Chip/cobinding/bwa/mergedLibrary/bigwig/mp99-MV411-INPUT_R1.bigWig				https://storage.cloud.google.com/amlproject/Chip/cobinding/trim_galore/fastqc/mp99-MV411-INPUT_R1_T1_trimmed_fastqc.html
mp845	MV411	2	INPUT		y	mp845	mp845-MV411-INPUT-r2	20200203_Input_MP7781_S81_R1_001	mp845-MV411-INPUT_R1	SRR15410743	Illumina NovaSeq 6000	https://storage.cloud.google.com/amlproject/Chip/IRF2BP2_degraded_v4/fastqs/mp845-MV411-INPUT-r2_R1.fastq.gz	https://storage.cloud.google.com/amlproject/Chip/IRF2BP2_degraded_v4/fastqs/mp845-MV411-INPUT-r2_R2.fastq.gz	https://storage.cloud.google.com/amlproject/Chip/cobinding/bwa/mergedLibrary/bigwig/mp845-MV411-INPUT_R1.bigWig				https://storage.cloud.google.com/amlproject/Chip/cobinding/trim_galore/fastqc/mp845-MV411-INPUT_R1_T1_trimmed_fastqc.html				0	1	3963	1
mp874	MV411_MEF2D_NT_SC_63	2	FLAG_MEF2D		y	mp845	mp874-MV411_MEF2D_NT_SC_63-FLAG_MEF2D-r2	20200723_1S_MP8095_S209	mp874-MV411_MEF2D_NT_SC_63-FLAG_MEF2D_R1	SRR15410724	Illumina NovaSeq 6000	https://storage.cloud.google.com/amlproject/Chip/fastqs/paired_end/mp874-MV411_MEF2D_NT_SC_63-FLAG_MEF2D-r2_R1_001.fastq.gz	https://storage.cloud.google.com/amlproject/Chip/fastqs/paired_end/mp874-MV411_MEF2D_NT_SC_63-FLAG_MEF2D-r2_R2_001.fastq.gz	https://storage.cloud.google.com/amlproject/Chip/cobinding/bwa/mergedLibrary/bigwig/mp874-MV411_MEF2D_NT_SC_63-FLAG_MEF2D_R1.bigWig			https://storage.cloud.google.com/amlproject/Chip/cobinding/bwa/mergedLibrary/macs/narrowPeak/mp874-MV411_MEF2D_NT_SC_63-FLAG_MEF2D_R1_peaks.narrowPeak	https://storage.cloud.google.com/amlproject/Chip/cobinding/trim_galore/fastqc/mp874-MV411_MEF2D_NT_SC_63-FLAG_MEF2D_R1_T1_trimmed_fastqc.html								https://console.cloud.google.com/storage/browser/amlproject/Chip/cobinding/multiqc/	https://console.cloud.google.com/storage/browser/amlproject/Chip/cobinding/bwa/mergedLibrary/macs/		https://console.cloud.google.com/storage/browser/amlproject/Chip/cobinding/	https://console.cloud.google.com/storage/browser/amlproject/Chip/cobinding/bwa/mergedLibrary/bigwig/
mp881	MV411_MEF2D_NT_SC_63_DMSO	3	FLAG_MEF2D	24h	y	mp845	mp881-MV411_MEF2D_NT_SC_63_DMSO-FLAG_MEF2D-r3	20201001_FLAG_DMSO_MP8262_S93	MV411_MEF2D_NT_SC_63_DMSO-FLAG_MEF2D_R1	SRR15410717	Illumina NovaSeq 6000	https://storage.cloud.google.com/amlproject/Chip/MEF2D_degraded_v1/fastqs/mp881-MV411_MEF2D_NT_SC_63_DMSO-FLAG_MEF2D-r3_R1_001.fastq.gz	https://storage.cloud.google.com/amlproject/Chip/MEF2D_degraded_v1/fastqs/mp881-MV411_MEF2D_NT_SC_63_DMSO-FLAG_MEF2D-r3_R2_001.fastq.gz	https://storage.cloud.google.com/amlproject/Chip/MEF2D_degraded_v1/bwa/mergedLibrary/bigwig/MV411_MEF2D_NT_SC_63_DMSO-FLAG_MEF2D_R1.mLb.clN.bigWig	https://storage.cloud.google.com/amlproject/Chip/MEF2D_degraded_v1/recalib_bigwig/MV411_MEF2D_NT_SC_63_DMSO-FLAG_MEF2D_R1.bw	https://storage.cloud.google.com/amlproject/Chip/MEF2D_degraded_v1/bwa/mergedLibrary/macs/broadPeak/MV411_MEF2D_NT_SC_63_DMSO-FLAG_MEF2D_R1_peaks.broadPeak		https://storage.cloud.google.com/amlproject/Chip/MEF2D_degraded_v1/trim_galore/fastqc/MV411_MEF2D_NT_SC_63_DMSO-FLAG_MEF2D_R1_T1_1_val_1_fastqc.html				272018571	0.0141822	3913318	1	https://console.cloud.google.com/storage/browser/amlproject/Chip/MEF2D_degraded_v1/multiqc/	https://console.cloud.google.com/storage/browser/amlproject/Chip/MEF2D_degraded_v1/bwa/mergedLibrary/macs/	https://console.cloud.google.com/storage/browser/amlproject/Chip/MEF2D_degraded_v1/recalib_bigwig/	https://console.cloud.google.com/storage/browser/amlproject/Chip/MEF2D_degraded_v1/	https://console.cloud.google.com/storage/browser/amlproject/Chip/MEF2D_degraded_v1/bwa/mergedLibrary/bigwig/
mp882	MV411_MEF2D_NT_SC_63_VHL	1	FLAG_MEF2D	24h	y	mp845	mp882-MV411_MEF2D_NT_SC_63_VHL-FLAG_MEF2D-r1	20201001_FLAG_VHL_MP8262_S99	MV411_MEF2D_NT_SC_63_VHL-FLAG_MEF2D	SRR15410716	Illumina NovaSeq 6000	https://storage.cloud.google.com/amlproject/Chip/MEF2D_degraded_v1/fastqs/mp882-MV411_MEF2D_NT_SC_63_VHL-FLAG_MEF2D_R1-r1_R1_001.fastq.gz	https://storage.cloud.google.com/amlproject/Chip/MEF2D_degraded_v1/fastqs/mp882-MV411_MEF2D_NT_SC_63_VHL-FLAG_MEF2D_R1-r1_R2_001.fastq.gz	https://storage.cloud.google.com/amlproject/Chip/MEF2D_degraded_v1/bwa/mergedLibrary/bigwig/MV411_MEF2D_NT_SC_63_VHL-FLAG_MEF2D.mLb.clN.bigWig	https://storage.cloud.google.com/amlproject/Chip/MEF2D_degraded_v1/recalib_bigwig/MV411_MEF2D_NT_SC_63_VHL-FLAG_MEF2D.bw	https://storage.cloud.google.com/amlproject/Chip/MEF2D_degraded_v1/bwa/mergedLibrary/macs/broadPeak/MV411_MEF2D_NT_SC_63_VHL-FLAG_MEF2D_peaks.broadPeak		https://storage.cloud.google.com/amlproject/Chip/MEF2D_degraded_v1/trim_galore/fastqc/MV411_MEF2D_NT_SC_63_VHL-FLAG_MEF2D_T1_1_val_1_fastqc.html				267860665	0.0358677	9964979	0.395402	https://console.cloud.google.com/storage/browser/amlproject/Chip/MEF2D_degraded_v1/multiqc/	https://console.cloud.google.com/storage/browser/amlproject/Chip/MEF2D_degraded_v1/bwa/mergedLibrary/macs/	https://console.cloud.google.com/storage/browser/amlproject/Chip/MEF2D_degraded_v1/recalib_bigwig/	https://console.cloud.google.com/storage/browser/amlproject/Chip/MEF2D_degraded_v1/	https://console.cloud.google.com/storage/browser/amlproject/Chip/MEF2D_degraded_v1/bwa/mergedLibrary/bigwig/
mp887	MV411_MEF2D_NT_SC_63_DMSO	1	MEF2C	24h	y	mp845	mp887-MV411_MEF2D_NT_SC_63_DMSO-MEF2C-r1	20201001_MEF2C_DMSO_MP8262_S90	MV411_MEF2D_NT_SC_63_DMSO-MEF2C_R1	SRR15410715	Illumina NovaSeq 6000	https://storage.cloud.google.com/amlproject/Chip/MEF2D_degraded_v1/fastqs/mp887-MV411_MEF2D_NT_SC_63_DMSO-MEF2C-r1_R1_001.fastq.gz	https://storage.cloud.google.com/amlproject/Chip/MEF2D_degraded_v1/fastqs/mp887-MV411_MEF2D_NT_SC_63_DMSO-MEF2C-r1_R2_001.fastq.gz	https://storage.cloud.google.com/amlproject/Chip/MEF2D_degraded_v1/bwa/mergedLibrary/bigwig/MV411_MEF2D_NT_SC_63_DMSO-MEF2C_R1.mLb.clN.bigWig	https://storage.cloud.google.com/amlproject/Chip/MEF2D_degraded_v1/recalib_bigwig/MV411_MEF2D_NT_SC_63_DMSO-MEF2C_R1.bw	https://storage.cloud.google.com/amlproject/Chip/MEF2D_degraded_v1/bwa/mergedLibrary/macs/broadPeak/MV411_MEF2D_NT_SC_63_DMSO-MEF2C_R1_peaks.broadPeak		https://storage.cloud.google.com/amlproject/Chip/MEF2D_degraded_v1/trim_galore/fastqc/MV411_MEF2D_NT_SC_63_DMSO-MEF2C_R1_T1_1_val_1_fastqc.html				339538046	0.011981	4117350	0.906824	https://console.cloud.google.com/storage/browser/amlproject/Chip/MEF2D_degraded_v1/multiqc/	https://console.cloud.google.com/storage/browser/amlproject/Chip/MEF2D_degraded_v1/bwa/mergedLibrary/macs/	https://console.cloud.google.com/storage/browser/amlproject/Chip/MEF2D_degraded_v1/recalib_bigwig/	https://console.cloud.google.com/storage/browser/amlproject/Chip/MEF2D_degraded_v1/	https://console.cloud.google.com/storage/browser/amlproject/Chip/MEF2D_degraded_v1/bwa/mergedLibrary/bigwig/
mp888	MV411_MEF2D_NT_SC_63_VHL	1	MEF2C	24h	y	mp845	mp888-MV411_MEF2D_NT_SC_63_VHL-MEF2C-r1	20201001_MEF2C_VHL_MP8262_S96	MV411_MEF2D_NT_SC_63_VHL-MEF2C_R1	SRR15410714	Illumina NovaSeq 6000	https://storage.cloud.google.com/amlproject/Chip/MEF2D_degraded_v1/fastqs/mp888-MV411_MEF2D_NT_SC_63_VHL-MEF2C-r1_R1_001.fastq.gz	https://storage.cloud.google.com/amlproject/Chip/MEF2D_degraded_v1/fastqs/mp888-MV411_MEF2D_NT_SC_63_VHL-MEF2C-r1_R2_001.fastq.gz	https://storage.cloud.google.com/amlproject/Chip/MEF2D_degraded_v1/bwa/mergedLibrary/bigwig/MV411_MEF2D_NT_SC_63_VHL-MEF2C_R1.mLb.clN.bigWig	https://storage.cloud.google.com/amlproject/Chip/MEF2D_degraded_v1/recalib_bigwig/MV411_MEF2D_NT_SC_63_VHL-MEF2C_R1.bw	https://storage.cloud.google.com/amlproject/Chip/MEF2D_degraded_v1/bwa/mergedLibrary/macs/broadPeak/MV411_MEF2D_NT_SC_63_VHL-MEF2C_R1_peaks.broadPeak		https://storage.cloud.google.com/amlproject/Chip/MEF2D_degraded_v1/trim_galore/fastqc/MV411_MEF2D_NT_SC_63_VHL-MEF2C_R1_T1_1_val_1_fastqc.html				308494773	0.0108647	3388517	1	https://console.cloud.google.com/storage/browser/amlproject/Chip/MEF2D_degraded_v1/multiqc/	https://console.cloud.google.com/storage/browser/amlproject/Chip/MEF2D_degraded_v1/bwa/mergedLibrary/macs/	https://console.cloud.google.com/storage/browser/amlproject/Chip/MEF2D_degraded_v1/recalib_bigwig/	https://console.cloud.google.com/storage/browser/amlproject/Chip/MEF2D_degraded_v1/	https://console.cloud.google.com/storage/browser/amlproject/Chip/MEF2D_degraded_v1/bwa/mergedLibrary/bigwig/
mp889	MV411_MEF2D_NT_SC_63_DMSO	1	MYC	24h	y	mp845	mp889-MV411_MEF2D_NT_SC_63_DMSO-MYC-r1	20201001_MYC_DMSO_MP8262_S89	MV411_MEF2D_NT_SC_63_DMSO-MYC_R1	SRR15410713	Illumina NovaSeq 6000	https://storage.cloud.google.com/amlproject/Chip/MEF2D_degraded_v1/fastqs/mp889-MV411_MEF2D_NT_SC_63_DMSO-MYC-r1_R1_001.fastq.gz	https://storage.cloud.google.com/amlproject/Chip/MEF2D_degraded_v1/fastqs/mp889-MV411_MEF2D_NT_SC_63_DMSO-MYC-r1_R2_001.fastq.gz	https://storage.cloud.google.com/amlproject/Chip/MEF2D_degraded_v1/bwa/mergedLibrary/bigwig/MV411_MEF2D_NT_SC_63_DMSO-MYC_R1.mLb.clN.bigWig	https://storage.cloud.google.com/amlproject/Chip/MEF2D_degraded_v1/recalib_bigwig/MV411_MEF2D_NT_SC_63_DMSO-MYC_R1.bw	https://storage.cloud.google.com/amlproject/Chip/MEF2D_degraded_v1/bwa/mergedLibrary/macs/broadPeak/MV411_MEF2D_NT_SC_63_DMSO-MYC_R1_peaks.broadPeak		https://storage.cloud.google.com/amlproject/Chip/MEF2D_degraded_v1/trim_galore/fastqc/MV411_MEF2D_NT_SC_63_DMSO-MYC_R1_T1_1_val_1_fastqc.html				335164797	0.017611	6008413	1	https://console.cloud.google.com/storage/browser/amlproject/Chip/MEF2D_degraded_v1/multiqc/	https://console.cloud.google.com/storage/browser/amlproject/Chip/MEF2D_degraded_v1/bwa/mergedLibrary/macs/	https://console.cloud.google.com/storage/browser/amlproject/Chip/MEF2D_degraded_v1/recalib_bigwig/	https://console.cloud.google.com/storage/browser/amlproject/Chip/MEF2D_degraded_v1/	https://console.cloud.google.com/storage/browser/amlproject/Chip/MEF2D_degraded_v1/bwa/mergedLibrary/bigwig/
mp890	MV411_MEF2D_NT_SC_63_VHL	1	MYC	24h	y	mp845	mp890-MV411_MEF2D_NT_SC_63_VHL-MYC-r1	20201001_MYC_VHL_MP8262_S95	MV411_MEF2D_NT_SC_63_VHL-MYC_R1	SRR15410712	Illumina NovaSeq 6000	https://storage.cloud.google.com/amlproject/Chip/MEF2D_degraded_v1/fastqs/mp890-MV411_MEF2D_NT_SC_63_VHL-MYC-r1_R1_001.fastq.gz	https://storage.cloud.google.com/amlproject/Chip/MEF2D_degraded_v1/fastqs/mp890-MV411_MEF2D_NT_SC_63_VHL-MYC-r1_R2_001.fastq.gz	https://storage.cloud.google.com/amlproject/Chip/MEF2D_degraded_v1/bwa/mergedLibrary/bigwig/MV411_MEF2D_NT_SC_63_VHL-MYC_R1.mLb.clN.bigWig	https://storage.cloud.google.com/amlproject/Chip/MEF2D_degraded_v1/recalib_bigwig/MV411_MEF2D_NT_SC_63_VHL-MYC_R1.bw	https://storage.cloud.google.com/amlproject/Chip/MEF2D_degraded_v1/bwa/mergedLibrary/macs/broadPeak/MV411_MEF2D_NT_SC_63_VHL-MYC_R1_peaks.broadPeak		https://storage.cloud.google.com/amlproject/Chip/MEF2D_degraded_v1/trim_galore/fastqc/MV411_MEF2D_NT_SC_63_VHL-MYC_R1_T1_1_val_1_fastqc.html				179434753	0.0317233	5878757	0.555145	https://console.cloud.google.com/storage/browser/amlproject/Chip/MEF2D_degraded_v1/multiqc/	https://console.cloud.google.com/storage/browser/amlproject/Chip/MEF2D_degraded_v1/bwa/mergedLibrary/macs/	https://console.cloud.google.com/storage/browser/amlproject/Chip/MEF2D_degraded_v1/recalib_bigwig/	https://console.cloud.google.com/storage/browser/amlproject/Chip/MEF2D_degraded_v1/	https://console.cloud.google.com/storage/browser/amlproject/Chip/MEF2D_degraded_v1/bwa/mergedLibrary/bigwig/
mp893	MV411_RNP_AAVS1	3	H3K27ac	72h	y	mp845	mp893-MV411_RNP_AAVS1-H3K27AC-r3	20200924_MP1_MP8230_S113	MV411_RNP_AAVS1-H3K27AC_R1	SRR15410711	Illumina NovaSeq 6000	https://storage.cloud.google.com/amlproject/Chip/MEF2CMEF2D_knockout_v1/fastqs/mp893-MV411_RNP_AAVS1-H3K27AC-r3_R1_001.fastq.gz	https://storage.cloud.google.com/amlproject/Chip/MEF2CMEF2D_knockout_v1/fastqs/mp893-MV411_RNP_AAVS1-H3K27AC-r3_R2_001.fastq.gz	https://storage.cloud.google.com/amlproject/Chip/MEF2CMEF2D_knockout_v1/bwa/mergedLibrary/bigwig/MV411_RNP_AAVS1-H3K27AC_R1.bigWig	https://storage.cloud.google.com/amlproject/Chip/MEF2CMEF2D_knockout_v1/recalib_bigwig/MV411_RNP_AAVS1-H3K27AC_R1.bw	https://storage.cloud.google.com/amlproject/Chip/MEF2CMEF2D_knockout_v1/bwa/mergedLibrary/macs/broadPeak/MV411_RNP_AAVS1-H3K27AC_R1_peaks.broadPeak		https://storage.cloud.google.com/amlproject/Chip/MEF2CMEF2D_knockout_v1/trim_galore/fastqc/MV411_RNP_AAVS1-H3K27AC_R1_T1_1_val_1_fastqc.html				45301178	0.0235147	1090898	1	https://console.cloud.google.com/storage/browser/amlproject/Chip/MEF2CMEF2D_knockout_v1/multiqc/	https://console.cloud.google.com/storage/browser/amlproject/Chip/MEF2CMEF2D_knockout_v1/bwa/mergedLibrary/macs/	https://console.cloud.google.com/storage/browser/amlproject/Chip/MEF2CMEF2D_knockout_v1/recalib_bigwig/	https://console.cloud.google.com/storage/browser/amlproject/Chip/MEF2CMEF2D_knockout_v1/	https://console.cloud.google.com/storage/browser/amlproject/Chip/MEF2CMEF2D_knockout_v1/bwa/mergedLibrary/bigwig/
mp894	MV411_RNP_AAVS1	4	H3K27ac	72h	y	mp845	mp894-MV411_RNP_AAVS1-H3K27AC-r4	20200924_MP2_MP8230_S114	MV411_RNP_AAVS1-H3K27AC_R2	SRR15410709	Illumina NovaSeq 6000	https://storage.cloud.google.com/amlproject/Chip/MEF2CMEF2D_knockout_v1/fastqs/mp894-MV411_RNP_AAVS1-H3K27AC-r4_R1_001.fastq.gz	https://storage.cloud.google.com/amlproject/Chip/MEF2CMEF2D_knockout_v1/fastqs/mp894-MV411_RNP_AAVS1-H3K27AC-r4_R2_001.fastq.gz	https://storage.cloud.google.com/amlproject/Chip/MEF2CMEF2D_knockout_v1/bwa/mergedLibrary/bigwig/MV411_RNP_AAVS1-H3K27AC_R2.bigWig	https://storage.cloud.google.com/amlproject/Chip/MEF2CMEF2D_knockout_v1/recalib_bigwig/MV411_RNP_AAVS1-H3K27AC_R2.bw	https://storage.cloud.google.com/amlproject/Chip/MEF2CMEF2D_knockout_v1/bwa/mergedLibrary/macs/broadPeak/MV411_RNP_AAVS1-H3K27AC_R2_peaks.broadPeak		https://storage.cloud.google.com/amlproject/Chip/MEF2CMEF2D_knockout_v1/trim_galore/fastqc/MV411_RNP_AAVS1-H3K27AC_R2_T1_1_val_1_fastqc.html				43532488	0.0237014	1056827	1	https://console.cloud.google.com/storage/browser/amlproject/Chip/MEF2CMEF2D_knockout_v1/multiqc/	https://console.cloud.google.com/storage/browser/amlproject/Chip/MEF2CMEF2D_knockout_v1/bwa/mergedLibrary/macs/	https://console.cloud.google.com/storage/browser/amlproject/Chip/MEF2CMEF2D_knockout_v1/recalib_bigwig/	https://console.cloud.google.com/storage/browser/amlproject/Chip/MEF2CMEF2D_knockout_v1/	https://console.cloud.google.com/storage/browser/amlproject/Chip/MEF2CMEF2D_knockout_v1/bwa/mergedLibrary/bigwig/
mp895	MV411_RNP_MEF2C	1	H3K27ac	72h	y	mp845	mp895-MV411_RNP_MEF2C-H3K27AC-r1	20200924_MP3_MP8230_S115	MV411_RNP_MEF2C-H3K27AC_R1	SRR15410708	Illumina NovaSeq 6000	https://storage.cloud.google.com/amlproject/Chip/MEF2CMEF2D_knockout_v1/fastqs/mp895-MV411_RNP_MEF2C-H3K27AC-r1_R1_001.fastq.gz	https://storage.cloud.google.com/amlproject/Chip/MEF2CMEF2D_knockout_v1/fastqs/mp895-MV411_RNP_MEF2C-H3K27AC-r1_R2_001.fastq.gz	https://storage.cloud.google.com/amlproject/Chip/MEF2CMEF2D_knockout_v1/bwa/mergedLibrary/bigwig/MV411_RNP_MEF2C-H3K27AC_R1.bigWig	https://storage.cloud.google.com/amlproject/Chip/MEF2CMEF2D_knockout_v1/recalib_bigwig/MV411_RNP_MEF2C-H3K27AC_R1.bw	https://storage.cloud.google.com/amlproject/Chip/MEF2CMEF2D_knockout_v1/bwa/mergedLibrary/macs/broadPeak/MV411_RNP_MEF2C-H3K27AC_R1_peaks.broadPeak		https://storage.cloud.google.com/amlproject/Chip/MEF2CMEF2D_knockout_v1/trim_galore/fastqc/MV411_RNP_MEF2C-H3K27AC_R1_T1_1_val_1_fastqc.html				58231312	0.0239276	1427491	0.982746	https://console.cloud.google.com/storage/browser/amlproject/Chip/MEF2CMEF2D_knockout_v1/multiqc/	https://console.cloud.google.com/storage/browser/amlproject/Chip/MEF2CMEF2D_knockout_v1/bwa/mergedLibrary/macs/	https://console.cloud.google.com/storage/browser/amlproject/Chip/MEF2CMEF2D_knockout_v1/recalib_bigwig/	https://console.cloud.google.com/storage/browser/amlproject/Chip/MEF2CMEF2D_knockout_v1/	https://console.cloud.google.com/storage/browser/amlproject/Chip/MEF2CMEF2D_knockout_v1/bwa/mergedLibrary/bigwig/
mp896	MV411_RNP_MEF2C	2	H3K27ac	72h	y	mp845	mp896-MV411_RNP_MEF2C-H3K27AC-r2	20200924_MP4_MP8230_S116	MV411_RNP_MEF2C-H3K27AC_R2	SRR15410707	Illumina NovaSeq 6000	https://storage.cloud.google.com/amlproject/Chip/MEF2CMEF2D_knockout_v1/fastqs/mp896-MV411_RNP_MEF2C-H3K27AC-r2_R1_001.fastq.gz	https://storage.cloud.google.com/amlproject/Chip/MEF2CMEF2D_knockout_v1/fastqs/mp896-MV411_RNP_MEF2C-H3K27AC-r2_R2_001.fastq.gz	https://storage.cloud.google.com/amlproject/Chip/MEF2CMEF2D_knockout_v1/bwa/mergedLibrary/bigwig/MV411_RNP_MEF2C-H3K27AC_R2.bigWig	https://storage.cloud.google.com/amlproject/Chip/MEF2CMEF2D_knockout_v1/recalib_bigwig/MV411_RNP_MEF2C-H3K27AC_R2.bw	https://storage.cloud.google.com/amlproject/Chip/MEF2CMEF2D_knockout_v1/bwa/mergedLibrary/macs/broadPeak/MV411_RNP_MEF2C-H3K27AC_R2_peaks.broadPeak		https://storage.cloud.google.com/amlproject/Chip/MEF2CMEF2D_knockout_v1/trim_galore/fastqc/MV411_RNP_MEF2C-H3K27AC_R2_T1_1_val_1_fastqc.html				38937084	0.0219456	873672	1.08	https://console.cloud.google.com/storage/browser/amlproject/Chip/MEF2CMEF2D_knockout_v1/multiqc/	https://console.cloud.google.com/storage/browser/amlproject/Chip/MEF2CMEF2D_knockout_v1/bwa/mergedLibrary/macs/	https://console.cloud.google.com/storage/browser/amlproject/Chip/MEF2CMEF2D_knockout_v1/recalib_bigwig/	https://console.cloud.google.com/storage/browser/amlproject/Chip/MEF2CMEF2D_knockout_v1/	https://console.cloud.google.com/storage/browser/amlproject/Chip/MEF2CMEF2D_knockout_v1/bwa/mergedLibrary/bigwig/
mp897	MV411_RNP_MEF2D	3	H3K27ac	72h	y	mp845	mp897-MV411_RNP_MEF2D-H3K27AC-r3	20200924_MP5_MP8230_S117	MV411_RNP_MEF2D-H3K27AC_R1	SRR15410706	Illumina NovaSeq 6000	https://storage.cloud.google.com/amlproject/Chip/MEF2CMEF2D_knockout_v1/fastqs/mp897-MV411_RNP_MEF2D-H3K27AC-r3_R1_001.fastq.gz	https://storage.cloud.google.com/amlproject/Chip/MEF2CMEF2D_knockout_v1/fastqs/mp897-MV411_RNP_MEF2D-H3K27AC-r3_R2_001.fastq.gz	https://storage.cloud.google.com/amlproject/Chip/MEF2CMEF2D_knockout_v1/bwa/mergedLibrary/bigwig/MV411_RNP_MEF2D-H3K27AC_R1.bigWig	https://storage.cloud.google.com/amlproject/Chip/MEF2CMEF2D_knockout_v1/recalib_bigwig/MV411_RNP_MEF2D-H3K27AC_R1.bw	https://storage.cloud.google.com/amlproject/Chip/MEF2CMEF2D_knockout_v1/bwa/mergedLibrary/macs/broadPeak/MV411_RNP_MEF2D-H3K27AC_R1_peaks.broadPeak		https://storage.cloud.google.com/amlproject/Chip/MEF2CMEF2D_knockout_v1/trim_galore/fastqc/MV411_RNP_MEF2D-H3K27AC_R1_T1_1_val_1_fastqc.html				42570480	0.031849	1400428	0.738321	https://console.cloud.google.com/storage/browser/amlproject/Chip/MEF2CMEF2D_knockout_v1/multiqc/	https://console.cloud.google.com/storage/browser/amlproject/Chip/MEF2CMEF2D_knockout_v1/bwa/mergedLibrary/macs/	https://console.cloud.google.com/storage/browser/amlproject/Chip/MEF2CMEF2D_knockout_v1/recalib_bigwig/	https://console.cloud.google.com/storage/browser/amlproject/Chip/MEF2CMEF2D_knockout_v1/	https://console.cloud.google.com/storage/browser/amlproject/Chip/MEF2CMEF2D_knockout_v1/bwa/mergedLibrary/bigwig/
mp898	MV411_RNP_MEF2D	4	H3K27ac	72h	y	mp845	mp898-MV411_RNP_MEF2D-H3K27AC-r4	20200924_MP6_MP8230_S118	MV411_RNP_MEF2D-H3K27AC_R2	SRR15410705	Illumina NovaSeq 6000	https://storage.cloud.google.com/amlproject/Chip/MEF2CMEF2D_knockout_v1/fastqs/mp898-MV411_RNP_MEF2D-H3K27AC-r4_R1_001.fastq.gz	https://storage.cloud.google.com/amlproject/Chip/MEF2CMEF2D_knockout_v1/fastqs/mp898-MV411_RNP_MEF2D-H3K27AC-r4_R2_001.fastq.gz	https://storage.cloud.google.com/amlproject/Chip/MEF2CMEF2D_knockout_v1/bwa/mergedLibrary/bigwig/MV411_RNP_MEF2D-H3K27AC_R2.bigWig	https://storage.cloud.google.com/amlproject/Chip/MEF2CMEF2D_knockout_v1/recalib_bigwig/MV411_RNP_MEF2D-H3K27AC_R2.bw	https://storage.cloud.google.com/amlproject/Chip/MEF2CMEF2D_knockout_v1/bwa/mergedLibrary/macs/broadPeak/MV411_RNP_MEF2D-H3K27AC_R2_peaks.broadPeak		https://storage.cloud.google.com/amlproject/Chip/MEF2CMEF2D_knockout_v1/trim_galore/fastqc/MV411_RNP_MEF2D-H3K27AC_R2_T1_1_val_1_fastqc.html				48748726	0.0238428	1190697	0.994066	https://console.cloud.google.com/storage/browser/amlproject/Chip/MEF2CMEF2D_knockout_v1/multiqc/	https://console.cloud.google.com/storage/browser/amlproject/Chip/MEF2CMEF2D_knockout_v1/bwa/mergedLibrary/macs/	https://console.cloud.google.com/storage/browser/amlproject/Chip/MEF2CMEF2D_knockout_v1/recalib_bigwig/	https://console.cloud.google.com/storage/browser/amlproject/Chip/MEF2CMEF2D_knockout_v1/	https://console.cloud.google.com/storage/browser/amlproject/Chip/MEF2CMEF2D_knockout_v1/bwa/mergedLibrary/bigwig/
mp899	MV411_RNP_MEF2C_MEF2D	1	H3K27ac	72h	y	mp845	mp899-MV411_RNP_MEF2C_MEF2D-H3K27AC-r1	20200924_MP7_MP8230_S119	MV411_RNP_MEF2C_MEF2D-H3K27AC_R1	SRR15410704	Illumina NovaSeq 6000	https://storage.cloud.google.com/amlproject/Chip/MEF2CMEF2D_knockout_v1/fastqs/mp899-MV411_RNP_MEF2C_MEF2D-H3K27AC-r1_R1_001.fastq.gz	https://storage.cloud.google.com/amlproject/Chip/MEF2CMEF2D_knockout_v1/fastqs/mp899-MV411_RNP_MEF2C_MEF2D-H3K27AC-r1_R2_001.fastq.gz	https://storage.cloud.google.com/amlproject/Chip/MEF2CMEF2D_knockout_v1/bwa/mergedLibrary/bigwig/MV411_RNP_MEF2C_MEF2D-H3K27AC_R1.bigWig	https://storage.cloud.google.com/amlproject/Chip/MEF2CMEF2D_knockout_v1/recalib_bigwig/MV411_RNP_MEF2C_MEF2D-H3K27AC_R1.bw	https://storage.cloud.google.com/amlproject/Chip/MEF2CMEF2D_knockout_v1/bwa/mergedLibrary/macs/broadPeak/MV411_RNP_MEF2C_MEF2D-H3K27AC_R1_peaks.broadPeak		https://storage.cloud.google.com/amlproject/Chip/MEF2CMEF2D_knockout_v1/trim_galore/fastqc/MV411_RNP_MEF2C_MEF2D-H3K27AC_R1_T1_1_val_1_fastqc.html				54318880	0.0208772	1158205	1.12634	https://console.cloud.google.com/storage/browser/amlproject/Chip/MEF2CMEF2D_knockout_v1/multiqc/	https://console.cloud.google.com/storage/browser/amlproject/Chip/MEF2CMEF2D_knockout_v1/bwa/mergedLibrary/macs/	https://console.cloud.google.com/storage/browser/amlproject/Chip/MEF2CMEF2D_knockout_v1/recalib_bigwig/	https://console.cloud.google.com/storage/browser/amlproject/Chip/MEF2CMEF2D_knockout_v1/	https://console.cloud.google.com/storage/browser/amlproject/Chip/MEF2CMEF2D_knockout_v1/bwa/mergedLibrary/bigwig/
mp900	MV411_RNP_MEF2C_MEF2D	2	H3K27ac	72h	y	mp845	mp900-MV411_RNP_MEF2C_MEF2D-H3K27AC-r2	20200924_MP8_MP8230_S120	MV411_RNP_MEF2C_MEF2D-H3K27AC_R2	SRR15410703	Illumina NovaSeq 6000	https://storage.cloud.google.com/amlproject/Chip/MEF2CMEF2D_knockout_v1/fastqs/mp900-MV411_RNP_MEF2C_MEF2D-H3K27AC-r2_R1_001.fastq.gz	https://storage.cloud.google.com/amlproject/Chip/MEF2CMEF2D_knockout_v1/fastqs/mp900-MV411_RNP_MEF2C_MEF2D-H3K27AC-r2_R2_001.fastq.gz	https://storage.cloud.google.com/amlproject/Chip/MEF2CMEF2D_knockout_v1/bwa/mergedLibrary/bigwig/MV411_RNP_MEF2C_MEF2D-H3K27AC_R2.bigWig	https://storage.cloud.google.com/amlproject/Chip/MEF2CMEF2D_knockout_v1/recalib_bigwig/MV411_RNP_MEF2C_MEF2D-H3K27AC_R2.bw	https://storage.cloud.google.com/amlproject/Chip/MEF2CMEF2D_knockout_v1/bwa/mergedLibrary/macs/broadPeak/MV411_RNP_MEF2C_MEF2D-H3K27AC_R2_peaks.broadPeak		https://storage.cloud.google.com/amlproject/Chip/MEF2CMEF2D_knockout_v1/trim_galore/fastqc/MV411_RNP_MEF2C_MEF2D-H3K27AC_R2_T1_1_val_1_fastqc.html				56863904	0.0253442	1478647	0.935177	https://console.cloud.google.com/storage/browser/amlproject/Chip/MEF2CMEF2D_knockout_v1/multiqc/	https://console.cloud.google.com/storage/browser/amlproject/Chip/MEF2CMEF2D_knockout_v1/bwa/mergedLibrary/macs/	https://console.cloud.google.com/storage/browser/amlproject/Chip/MEF2CMEF2D_knockout_v1/recalib_bigwig/	https://console.cloud.google.com/storage/browser/amlproject/Chip/MEF2CMEF2D_knockout_v1/	https://console.cloud.google.com/storage/browser/amlproject/Chip/MEF2CMEF2D_knockout_v1/bwa/mergedLibrary/bigwig/
mp901	MV411_IRF8_NT_DMSO	1	IRF8	24h	y	mp845	mp901-MV411_IRF8_NT_DMSO-IRF8-r1	20201023_IRF8_DMSO_MP8292_S119	MV411_IRF8_NT_DMSO-IRF8_R1	SRR15410702	Illumina NovaSeq 6000	https://storage.cloud.google.com/amlproject/Chip/IRF8_degraded_v1/fastqs/mp901-MV411_IRF8_NT_DMSO-IRF8-r1_R1_001.fastq.gz	https://storage.cloud.google.com/amlproject/Chip/IRF8_degraded_v1/fastqs/mp901-MV411_IRF8_NT_DMSO-IRF8-r1_R2_001.fastq.gz	https://storage.cloud.google.com/amlproject/Chip/IRF8_degraded_v1/bwa/mergedLibrary/bigwig/MV411_IRF8_NT_DMSO-IRF8_R1.bigWig	https://storage.cloud.google.com/amlproject/Chip/IRF8_degraded_v1/recalib_bigwig/MV411_IRF8_NT_DMSO-IRF8_R1.bw	https://storage.cloud.google.com/amlproject/Chip/IRF8_degraded_v1/bwa/mergedLibrary/macs/broadPeak/MV411_IRF8_NT_DMSO-IRF8_R1_peaks.broadPeak		https://storage.cloud.google.com/amlproject/Chip/IRF8_degraded_v1/trim_galore/fastqc/MV411_IRF8_NT_DMSO-IRF8_R1_T1_1_val_1_fastqc.html				32688888	0.0755129	2670056	1	https://console.cloud.google.com/storage/browser/amlproject/Chip/IRF8_degraded_v1/multiqc/	https://console.cloud.google.com/storage/browser/amlproject/Chip/IRF8_degraded_v1/bwa/mergedLibrary/macs/	https://console.cloud.google.com/storage/browser/amlproject/Chip/IRF8_degraded_v1/recalib_bigwig/	https://console.cloud.google.com/storage/browser/amlproject/Chip/IRF8_degraded_v1/	https://console.cloud.google.com/storage/browser/amlproject/Chip/IRF8_degraded_v1/bwa/mergedLibrary/bigwig/
mp902	MV411_IRF8_NT_VHL	1	IRF8	24h	y	mp845	mp902-MV411_IRF8_NT_VHL-IRF8-r1	20201023_IRF8_VHL_MP8292_S125	MV411_IRF8_NT_VHL-IRF8_R1	SRR15410701	Illumina NovaSeq 6000	https://storage.cloud.google.com/amlproject/Chip/IRF8_degraded_v1/fastqs/mp902-MV411_IRF8_NT_VHL-IRF8-r1_R1_001.fastq.gz	https://storage.cloud.google.com/amlproject/Chip/IRF8_degraded_v1/fastqs/mp902-MV411_IRF8_NT_VHL-IRF8-r1_R2_001.fastq.gz	https://storage.cloud.google.com/amlproject/Chip/IRF8_degraded_v1/bwa/mergedLibrary/bigwig/MV411_IRF8_NT_VHL-IRF8_R1.bigWig	https://storage.cloud.google.com/amlproject/Chip/IRF8_degraded_v1/recalib_bigwig/MV411_IRF8_NT_VHL-IRF8_R1.bw	https://storage.cloud.google.com/amlproject/Chip/IRF8_degraded_v1/bwa/mergedLibrary/macs/broadPeak/MV411_IRF8_NT_VHL-IRF8_R1_peaks.broadPeak		https://storage.cloud.google.com/amlproject/Chip/IRF8_degraded_v1/trim_galore/fastqc/MV411_IRF8_NT_VHL-IRF8_R1_T1_1_val_1_fastqc.html				31876410	0.096119	3389748	0.785619	https://console.cloud.google.com/storage/browser/amlproject/Chip/IRF8_degraded_v1/multiqc/	https://console.cloud.google.com/storage/browser/amlproject/Chip/IRF8_degraded_v1/bwa/mergedLibrary/macs/	https://console.cloud.google.com/storage/browser/amlproject/Chip/IRF8_degraded_v1/recalib_bigwig/	https://console.cloud.google.com/storage/browser/amlproject/Chip/IRF8_degraded_v1/	https://console.cloud.google.com/storage/browser/amlproject/Chip/IRF8_degraded_v1/bwa/mergedLibrary/bigwig/
mp905	MV411_IRF8_NT_DMSO	1	MEF2C	24h	y	mp845	mp905-MV411_IRF8_NT_DMSO-MEF2C-r1	20201023_MEF2C_DMSO_MP8292_S121	MV411_IRF8_NT_DMSO-MEF2C_R1	SRR15410700	Illumina NovaSeq 6000	https://storage.cloud.google.com/amlproject/Chip/IRF8_degraded_v1/fastqs/mp905-MV411_IRF8_NT_DMSO-MEF2C-r1_R1_001.fastq.gz	https://storage.cloud.google.com/amlproject/Chip/IRF8_degraded_v1/fastqs/mp905-MV411_IRF8_NT_DMSO-MEF2C-r1_R2_001.fastq.gz	https://storage.cloud.google.com/amlproject/Chip/IRF8_degraded_v1/bwa/mergedLibrary/bigwig/MV411_IRF8_NT_DMSO-MEF2C_R1.bigWig	https://storage.cloud.google.com/amlproject/Chip/IRF8_degraded_v1/recalib_bigwig/MV411_IRF8_NT_DMSO-MEF2C_R1.bw	https://storage.cloud.google.com/amlproject/Chip/IRF8_degraded_v1/bwa/mergedLibrary/macs/broadPeak/MV411_IRF8_NT_DMSO-MEF2C_R1_peaks.broadPeak		https://storage.cloud.google.com/amlproject/Chip/IRF8_degraded_v1/trim_galore/fastqc/MV411_IRF8_NT_DMSO-MEF2C_R1_T1_1_val_1_fastqc.html				41530054	0.0608348	2690128	0.772693	https://console.cloud.google.com/storage/browser/amlproject/Chip/IRF8_degraded_v1/multiqc/	https://console.cloud.google.com/storage/browser/amlproject/Chip/IRF8_degraded_v1/bwa/mergedLibrary/macs/	https://console.cloud.google.com/storage/browser/amlproject/Chip/IRF8_degraded_v1/recalib_bigwig/	https://console.cloud.google.com/storage/browser/amlproject/Chip/IRF8_degraded_v1/	https://console.cloud.google.com/storage/browser/amlproject/Chip/IRF8_degraded_v1/bwa/mergedLibrary/bigwig/
mp906	MV411_IRF8_NT_VHL	1	MEF2C	24h	y	mp845	mp906-MV411_IRF8_NT_VHL-MEF2C-r1	20201023_MEF2C_VHL_MP8292_S127	MV411_IRF8_NT_VHL-MEF2C_R1	SRR15410698	Illumina NovaSeq 6000	https://storage.cloud.google.com/amlproject/Chip/IRF8_degraded_v1/fastqs/mp906-MV411_IRF8_NT_VHL-MEF2C-r1_R1_001.fastq.gz	https://storage.cloud.google.com/amlproject/Chip/IRF8_degraded_v1/fastqs/mp906-MV411_IRF8_NT_VHL-MEF2C-r1_R2_001.fastq.gz	https://storage.cloud.google.com/amlproject/Chip/IRF8_degraded_v1/bwa/mergedLibrary/bigwig/MV411_IRF8_NT_VHL-MEF2C_R1.bigWig	https://storage.cloud.google.com/amlproject/Chip/IRF8_degraded_v1/recalib_bigwig/MV411_IRF8_NT_VHL-MEF2C_R1.bw	https://storage.cloud.google.com/amlproject/Chip/IRF8_degraded_v1/bwa/mergedLibrary/macs/broadPeak/MV411_IRF8_NT_VHL-MEF2C_R1_peaks.broadPeak		https://storage.cloud.google.com/amlproject/Chip/IRF8_degraded_v1/trim_galore/fastqc/MV411_IRF8_NT_VHL-MEF2C_R1_T1_1_val_1_fastqc.html				35181906	0.0470067	1735358	1	https://console.cloud.google.com/storage/browser/amlproject/Chip/IRF8_degraded_v1/multiqc/	https://console.cloud.google.com/storage/browser/amlproject/Chip/IRF8_degraded_v1/bwa/mergedLibrary/macs/	https://console.cloud.google.com/storage/browser/amlproject/Chip/IRF8_degraded_v1/recalib_bigwig/	https://console.cloud.google.com/storage/browser/amlproject/Chip/IRF8_degraded_v1/	https://console.cloud.google.com/storage/browser/amlproject/Chip/IRF8_degraded_v1/bwa/mergedLibrary/bigwig/
mp915	MV411_MEF2D_NT_SC_63	2	FLAG_MEF2D		y	mp845	mp915-MV411_MEF2D_NT_SC_63-FLAG_MEF2D-r2	20200924_MP3_MP8259_S222	mp915-MV411_MEF2C_NT-MEF2C_R1	SRR15410695	Illumina NovaSeq 6000	https://storage.cloud.google.com/amlproject/Chip/fastqs/paired_end/mp915-MV411_MEF2C_NT-MEF2C-r2_R1_001.fastq.gz	https://storage.cloud.google.com/amlproject/Chip/fastqs/paired_end/mp915-MV411_MEF2C_NT-MEF2C-r2_R2_001.fastq.gz	https://storage.cloud.google.com/amlproject/Chip/cobinding/bwa/mergedLibrary/bigwig/mp915-MV411_MEF2C_NT-MEF2C_R1.bigWig			https://storage.cloud.google.com/amlproject/Chip/cobinding/bwa/mergedLibrary/macs/narrowPeak/mp915-MV411_MEF2C_NT-MEF2C_R1_peaks.narrowPeak	https://storage.cloud.google.com/amlproject/Chip/cobinding/trim_galore/fastqc/mp915-MV411_MEF2C_NT-MEF2C_R1_T1_trimmed_fastqc.html								https://console.cloud.google.com/storage/browser/amlproject/Chip/cobinding/multiqc/	https://console.cloud.google.com/storage/browser/amlproject/Chip/cobinding/bwa/mergedLibrary/macs/		https://console.cloud.google.com/storage/browser/amlproject/Chip/cobinding/	https://console.cloud.google.com/storage/browser/amlproject/Chip/cobinding/bwa/mergedLibrary/bigwig/
db33	MV411	2	INPUT		n		db33-MV411-INPUT-r2	SRR3617110	db33-MV411-INPUT_R1	SRR3617110	PRJNA324085	https://www.ncbi.nlm.nih.gov/sra/SRX1813526[accn]	https://storage.cloud.google.com/amlproject/Chip/fastqs/db33-MV411-INPUT-r2.fastq.gz	https://storage.cloud.google.com/amlproject/Chip/cobinding/bwa/mergedLibrary/bigwig/db33-MV411-INPUT_R1.bigWig				https://storage.cloud.google.com/amlproject/Chip/cobinding/trim_galore/fastqc/db33-MV411-INPUT_R1_T1_trimmed_fastqc.html								https://console.cloud.google.com/storage/browser/amlproject/Chip/cobinding/multiqc/	https://console.cloud.google.com/storage/browser/amlproject/Chip/cobinding/bwa/mergedLibrary/macs/		https://console.cloud.google.com/storage/browser/amlproject/Chip/cobinding/	https://console.cloud.google.com/storage/browser/amlproject/Chip/cobinding/bwa/mergedLibrary/bigwig/
db35	MV411	3	INPUT		n		db35-MV411-INPUT-r3	SRR4423334	db35-MV411-INPUT_R1	SRR4423334	PRJNA348454	https://www.ncbi.nlm.nih.gov/sra/SRX2245501[accn]	https://storage.cloud.google.com/amlproject/Chip/fastqs/db35-MV411-INPUT-r3.fastq.gz	https://storage.cloud.google.com/amlproject/Chip/cobinding/bwa/mergedLibrary/bigwig/db35-MV411-INPUT_R1.bigWig				https://storage.cloud.google.com/amlproject/Chip/cobinding/trim_galore/fastqc/db35-MV411-INPUT_R1_T1_trimmed_fastqc.html								https://console.cloud.google.com/storage/browser/amlproject/Chip/cobinding/multiqc/	https://console.cloud.google.com/storage/browser/amlproject/Chip/cobinding/bwa/mergedLibrary/macs/		https://console.cloud.google.com/storage/browser/amlproject/Chip/cobinding/	https://console.cloud.google.com/storage/browser/amlproject/Chip/cobinding/bwa/mergedLibrary/bigwig/
db36	MV411	4	INPUT		n		db36-MV411-INPUT-r4	SRR4423333	db36-MV411-INPUT_R1	SRR4423333	PRJNA348454	https://www.ncbi.nlm.nih.gov/sra/SRX2245501[accn]	https://storage.cloud.google.com/amlproject/Chip/fastqs/db36-MV411-INPUT-r4.fastq.gz	https://storage.cloud.google.com/amlproject/Chip/cobinding/bwa/mergedLibrary/bigwig/db36-MV411-INPUT_R1.bigWig				https://storage.cloud.google.com/amlproject/Chip/cobinding/trim_galore/fastqc/db36-MV411-INPUT_R1_T1_trimmed_fastqc.html								https://console.cloud.google.com/storage/browser/amlproject/Chip/cobinding/multiqc/	https://console.cloud.google.com/storage/browser/amlproject/Chip/cobinding/bwa/mergedLibrary/macs/		https://console.cloud.google.com/storage/browser/amlproject/Chip/cobinding/	https://console.cloud.google.com/storage/browser/amlproject/Chip/cobinding/bwa/mergedLibrary/bigwig/
db48	MV411	5	INPUT		n		db48-MV411-INPUT-r5	SRR5863451	db48-MV411-INPUT_R1	SRR5863451	PRJNA395584	https://www.ncbi.nlm.nih.gov/sra/SRX3031990[accn]	https://storage.cloud.google.com/amlproject/Chip/fastqs/db48-MV411-INPUT-r5.fastq.gz	https://storage.cloud.google.com/amlproject/Chip/cobinding/bwa/mergedLibrary/bigwig/db48-MV411-INPUT_R1.bigWig				https://storage.cloud.google.com/amlproject/Chip/cobinding/trim_galore/fastqc/db48-MV411-INPUT_R1_T1_trimmed_fastqc.html								https://console.cloud.google.com/storage/browser/amlproject/Chip/cobinding/multiqc/	https://console.cloud.google.com/storage/browser/amlproject/Chip/cobinding/bwa/mergedLibrary/macs/		https://console.cloud.google.com/storage/browser/amlproject/Chip/cobinding/	https://console.cloud.google.com/storage/browser/amlproject/Chip/cobinding/bwa/mergedLibrary/bigwig/
db54	MV411	8	INPUT		n		db54-MV411-INPUT-r8	SRR3465916	db54-MV411-INPUT_R1	SRR3465916	PRJNA319970	https://www.ncbi.nlm.nih.gov/sra/SRX1735814[accn]	https://storage.cloud.google.com/amlproject/Chip/fastqs/db54-MV411-INPUT-r8.fastq.gz	https://storage.cloud.google.com/amlproject/Chip/cobinding/bwa/mergedLibrary/bigwig/db54-MV411-INPUT_R1.bigWig				https://storage.cloud.google.com/amlproject/Chip/cobinding/trim_galore/fastqc/db54-MV411-INPUT_R1_T1_trimmed_fastqc.html								https://console.cloud.google.com/storage/browser/amlproject/Chip/cobinding/multiqc/	https://console.cloud.google.com/storage/browser/amlproject/Chip/cobinding/bwa/mergedLibrary/macs/		https://console.cloud.google.com/storage/browser/amlproject/Chip/cobinding/	https://console.cloud.google.com/storage/browser/amlproject/Chip/cobinding/bwa/mergedLibrary/bigwig/
db55	MV411	1	RUNX1		n	db54	db55-MV411-RUNX1-r1	SRR3331425	db55-MV411-RUNX1_R1	SRR3331425	PRJNA317349	https://www.ncbi.nlm.nih.gov/sra/SRX1678065[accn]	https://storage.cloud.google.com/amlproject/Chip/fastqs/db55-MV411-RUNX1-r1.fastq.gz	https://storage.cloud.google.com/amlproject/Chip/cobinding/bwa/mergedLibrary/bigwig/db55-MV411-RUNX1_R1.bigWig			https://storage.cloud.google.com/amlproject/Chip/cobinding/bwa/mergedLibrary/macs/narrowPeak/db55-MV411-RUNX1_R1_peaks.narrowPeak	https://storage.cloud.google.com/amlproject/Chip/cobinding/trim_galore/fastqc/db55-MV411-RUNX1_R1_T1_trimmed_fastqc.html								https://console.cloud.google.com/storage/browser/amlproject/Chip/cobinding/multiqc/	https://console.cloud.google.com/storage/browser/amlproject/Chip/cobinding/bwa/mergedLibrary/macs/		https://console.cloud.google.com/storage/browser/amlproject/Chip/cobinding/	https://console.cloud.google.com/storage/browser/amlproject/Chip/cobinding/bwa/mergedLibrary/bigwig/
mp919	MV411_MEF2D_NT_SC_63	3	FLAG_MEF2D		y	mp845	mp919-MV411_MEF2D_NT_SC_63-FLAG_MEF2D-r3	20200903_2_MP8215_S102	mp919-MV411_MEF2D_NT_SC_63-FLAG_MEF2D_R1	SRR15410691	Illumina NovaSeq 6000	https://storage.cloud.google.com/amlproject/Chip/fastqs/paired_end/mp919-MV411_MEF2D_NT_SC_63-FLAG_MEF2D-r3_R1_001.fastq.gz	https://storage.cloud.google.com/amlproject/Chip/fastqs/paired_end/mp919-MV411_MEF2D_NT_SC_63-FLAG_MEF2D-r3_R2_001.fastq.gz	https://storage.cloud.google.com/amlproject/Chip/cobinding/bwa/mergedLibrary/bigwig/mp919-MV411_MEF2D_NT_SC_63-FLAG_MEF2D_R1.bigWig			https://storage.cloud.google.com/amlproject/Chip/cobinding/bwa/mergedLibrary/macs/narrowPeak/mp919-MV411_MEF2D_NT_SC_63-FLAG_MEF2D_R1_peaks.narrowPeak	https://storage.cloud.google.com/amlproject/Chip/cobinding/trim_galore/fastqc/mp919-MV411_MEF2D_NT_SC_63-FLAG_MEF2D_R1_T1_trimmed_fastqc.html								https://console.cloud.google.com/storage/browser/amlproject/Chip/cobinding/multiqc/	https://console.cloud.google.com/storage/browser/amlproject/Chip/cobinding/bwa/mergedLibrary/macs/		https://console.cloud.google.com/storage/browser/amlproject/Chip/cobinding/	https://console.cloud.google.com/storage/browser/amlproject/Chip/cobinding/bwa/mergedLibrary/bigwig/

## Sheet: Deposited data RNAseq, SLAM-seq
ID	cell line	type	condition	replicate	SRA accession	name	alias	fastq1	fastq2	count folder/file	fastqc folder	fastq folder
mr25	MV411	RNA-seq	72h_RNP_IRF8	1	SRR15655090	mr25-MV411-RNP_IRF8-r1	IRF8-r1	https://console.cloud.google.com/storage/browser/_details/amlproject/RNA/RNP/mr25-MV411-RNP_IRF8-r1_R1_001.fastq.gz	https://console.cloud.google.com/storage/browser/_details/amlproject/RNA/RNP/mr25-MV411-RNP_IRF8-r1_R2_001.fastq.gz	https://console.cloud.google.com/storage/browser/_details/amlproject/RNA/RNP/res/MAX_AML_2.rsem_genes_expected_count.txt.gz	https://console.cloud.google.com/storage/browser/amlproject/RNA/RNP/res/qc	https://console.cloud.google.com/storage/browser/amlproject/RNA/RNP
mr26	MV411	RNA-seq	72h_RNP_IRF8	2	SRR15655079	mr26-MV411-RNP_IRF8-r2	IRF8-r2	https://console.cloud.google.com/storage/browser/_details/amlproject/RNA/RNP/mr26-MV411-RNP_IRF8-r2_R1_001.fastq.gz	https://console.cloud.google.com/storage/browser/_details/amlproject/RNA/RNP/mr26-MV411-RNP_IRF8-r2_R2_001.fastq.gz	https://console.cloud.google.com/storage/browser/_details/amlproject/RNA/RNP/res/MAX_AML_2.rsem_genes_expected_count.txt.gz	https://console.cloud.google.com/storage/browser/amlproject/RNA/RNP/res/qc	https://console.cloud.google.com/storage/browser/amlproject/RNA/RNP
mr27	MV411	RNA-seq	72h_RNP_IRF8	3	SRR15655068	mr27-MV411-RNP_IRF8-r3	IRF8-r3	https://console.cloud.google.com/storage/browser/_details/amlproject/RNA/RNP/mr27-MV411-RNP_IRF8-r3_R1_001.fastq.gz	https://console.cloud.google.com/storage/browser/_details/amlproject/RNA/RNP/mr27-MV411-RNP_IRF8-r3_R2_001.fastq.gz	https://console.cloud.google.com/storage/browser/_details/amlproject/RNA/RNP/res/MAX_AML_2.rsem_genes_expected_count.txt.gz	https://console.cloud.google.com/storage/browser/amlproject/RNA/RNP/res/qc	https://console.cloud.google.com/storage/browser/amlproject/RNA/RNP
mr37	MV411	RNA-seq	72h_RNP_MEF2C	1	SRR15654956	mr37-MV411-RNP_MEF2C-r1	MEF2C-r1	https://console.cloud.google.com/storage/browser/_details/amlproject/RNA/RNP/mr37-MV411-RNP_MEF2C-r1_R1_001.fastq.gz	https://console.cloud.google.com/storage/browser/_details/amlproject/RNA/RNP/mr37-MV411-RNP_MEF2C-r1_R2_001.fastq.gz	https://console.cloud.google.com/storage/browser/_details/amlproject/RNA/RNP/res/MAX_AML_2.rsem_genes_expected_count.txt.gz	https://console.cloud.google.com/storage/browser/amlproject/RNA/RNP/res/qc	https://console.cloud.google.com/storage/browser/amlproject/RNA/RNP
mr38	MV411	RNA-seq	72h_RNP_MEF2C	2	SRR15654945	mr38-MV411-RNP_MEF2C-r2	MEF2C-r2	https://console.cloud.google.com/storage/browser/_details/amlproject/RNA/RNP/mr38-MV411-RNP_MEF2C-r2_R1_001.fastq.gz	https://console.cloud.google.com/storage/browser/_details/amlproject/RNA/RNP/mr38-MV411-RNP_MEF2C-r2_R2_001.fastq.gz	https://console.cloud.google.com/storage/browser/_details/amlproject/RNA/RNP/res/MAX_AML_2.rsem_genes_expected_count.txt.gz	https://console.cloud.google.com/storage/browser/amlproject/RNA/RNP/res/qc	https://console.cloud.google.com/storage/browser/amlproject/RNA/RNP
mr39	MV411	RNA-seq	72h_RNP_MEF2C	3	SRR15654933	mr39-MV411-RNP_MEF2C-r3	MEF2C-r3	https://console.cloud.google.com/storage/browser/_details/amlproject/RNA/RNP/mr39-MV411-RNP_MEF2C-r3_R1_001.fastq.gz	https://console.cloud.google.com/storage/browser/_details/amlproject/RNA/RNP/mr39-MV411-RNP_MEF2C-r3_R2_001.fastq.gz	https://console.cloud.google.com/storage/browser/_details/amlproject/RNA/RNP/res/MAX_AML_2.rsem_genes_expected_count.txt.gz	https://console.cloud.google.com/storage/browser/amlproject/RNA/RNP/res/qc	https://console.cloud.google.com/storage/browser/amlproject/RNA/RNP
mr40	MV411	RNA-seq	72h_RNP_MEF2D	1	SRR15654922	mr40-MV411-RNP_MEF2D-r1	MEF2D-r1	https://console.cloud.google.com/storage/browser/_details/amlproject/RNA/RNP/mr40-MV411-RNP_MEF2D-r1_R1_001.fastq.gz	https://console.cloud.google.com/storage/browser/_details/amlproject/RNA/RNP/mr40-MV411-RNP_MEF2D-r1_R2_001.fastq.gz	https://console.cloud.google.com/storage/browser/_details/amlproject/RNA/RNP/res/MAX_AML_2.rsem_genes_expected_count.txt.gz	https://console.cloud.google.com/storage/browser/amlproject/RNA/RNP/res/qc	https://console.cloud.google.com/storage/browser/amlproject/RNA/RNP
mr41	MV411	RNA-seq	72h_RNP_MEF2D	2	SRR15654911	mr41-MV411-RNP_MEF2D-r2	MEF2D-r2	https://console.cloud.google.com/storage/browser/_details/amlproject/RNA/RNP/mr41-MV411-RNP_MEF2D-r2_R1_001.fastq.gz	https://console.cloud.google.com/storage/browser/_details/amlproject/RNA/RNP/mr41-MV411-RNP_MEF2D-r2_R2_001.fastq.gz	https://console.cloud.google.com/storage/browser/_details/amlproject/RNA/RNP/res/MAX_AML_2.rsem_genes_expected_count.txt.gz	https://console.cloud.google.com/storage/browser/amlproject/RNA/RNP/res/qc	https://console.cloud.google.com/storage/browser/amlproject/RNA/RNP
mr42	MV411	RNA-seq	72h_RNP_MEF2D	3	SRR15654900	mr42-MV411-RNP_MEF2D-r3	MEF2D-r3	https://console.cloud.google.com/storage/browser/_details/amlproject/RNA/RNP/mr42-MV411-RNP_MEF2D-r3_R1_001.fastq.gz	https://console.cloud.google.com/storage/browser/_details/amlproject/RNA/RNP/mr42-MV411-RNP_MEF2D-r3_R2_001.fastq.gz	https://console.cloud.google.com/storage/browser/_details/amlproject/RNA/RNP/res/MAX_AML_2.rsem_genes_expected_count.txt.gz	https://console.cloud.google.com/storage/browser/amlproject/RNA/RNP/res/qc	https://console.cloud.google.com/storage/browser/amlproject/RNA/RNP
mr43	MV411	RNA-seq	72h_RNP_MEIS1	1	SRR15655137	mr43-MV411-RNP_MEIS1-r1	MEIS1-r1	https://console.cloud.google.com/storage/browser/_details/amlproject/RNA/RNP/mr43-MV411-RNP_MEIS1-r1_R1_001.fastq.gz	https://console.cloud.google.com/storage/browser/_details/amlproject/RNA/RNP/mr43-MV411-RNP_MEIS1-r1_R2_001.fastq.gz	https://console.cloud.google.com/storage/browser/_details/amlproject/RNA/RNP/res/MAX_AML_2.rsem_genes_expected_count.txt.gz	https://console.cloud.google.com/storage/browser/amlproject/RNA/RNP/res/qc	https://console.cloud.google.com/storage/browser/amlproject/RNA/RNP
mr44	MV411	RNA-seq	72h_RNP_MEIS1	2	SRR15655128	mr44-MV411-RNP_MEIS1-r2	MEIS1-r2	https://console.cloud.google.com/storage/browser/_details/amlproject/RNA/RNP/mr44-MV411-RNP_MEIS1-r2_R1_001.fastq.gz	https://console.cloud.google.com/storage/browser/_details/amlproject/RNA/RNP/mr44-MV411-RNP_MEIS1-r2_R2_001.fastq.gz	https://console.cloud.google.com/storage/browser/_details/amlproject/RNA/RNP/res/MAX_AML_2.rsem_genes_expected_count.txt.gz	https://console.cloud.google.com/storage/browser/amlproject/RNA/RNP/res/qc	https://console.cloud.google.com/storage/browser/amlproject/RNA/RNP
mr45	MV411	RNA-seq	72h_RNP_MEIS1	3	SRR15655127	mr45-MV411-RNP_MEIS1-r3	MEIS1-r3	https://console.cloud.google.com/storage/browser/_details/amlproject/RNA/RNP/mr45-MV411-RNP_MEIS1-r3_R1_001.fastq.gz	https://console.cloud.google.com/storage/browser/_details/amlproject/RNA/RNP/mr45-MV411-RNP_MEIS1-r3_R2_001.fastq.gz	https://console.cloud.google.com/storage/browser/_details/amlproject/RNA/RNP/res/MAX_AML_2.rsem_genes_expected_count.txt.gz	https://console.cloud.google.com/storage/browser/amlproject/RNA/RNP/res/qc	https://console.cloud.google.com/storage/browser/amlproject/RNA/RNP
mr52	MV411	RNA-seq	72h_RNP_AAVS1	1	SRR15655119	mr52-MV411-RNP_Non_target-r1	Non-target-r1	https://console.cloud.google.com/storage/browser/_details/amlproject/RNA/RNP/mr52-MV411-RNP_Non_target-r1_R1_001.fastq.gz	https://console.cloud.google.com/storage/browser/_details/amlproject/RNA/RNP/mr52-MV411-RNP_Non_target-r1_R2_001.fastq.gz	https://console.cloud.google.com/storage/browser/_details/amlproject/RNA/RNP/res/MAX_AML_2.rsem_genes_expected_count.txt.gz	https://console.cloud.google.com/storage/browser/amlproject/RNA/RNP/res/qc	https://console.cloud.google.com/storage/browser/amlproject/RNA/RNP
mr53	MV411	RNA-seq	72h_RNP_AAVS1	2	SRR15655118	mr53-MV411-RNP_Non_target-r2	Non-target-r2	https://console.cloud.google.com/storage/browser/_details/amlproject/RNA/RNP/mr53-MV411-RNP_Non_target-r2_R1_001.fastq.gz	https://console.cloud.google.com/storage/browser/_details/amlproject/RNA/RNP/mr53-MV411-RNP_Non_target-r2_R2_001.fastq.gz	https://console.cloud.google.com/storage/browser/_details/amlproject/RNA/RNP/res/MAX_AML_2.rsem_genes_expected_count.txt.gz	https://console.cloud.google.com/storage/browser/amlproject/RNA/RNP/res/qc	https://console.cloud.google.com/storage/browser/amlproject/RNA/RNP
mr54	MV411	RNA-seq	72h_RNP_AAVS1	3	SRR15655117	mr54-MV411-RNP_Non_target-r3	Non-target-r3	https://console.cloud.google.com/storage/browser/_details/amlproject/RNA/RNP/mr54-MV411-RNP_Non_target-r3_R1_001.fastq.gz	https://console.cloud.google.com/storage/browser/_details/amlproject/RNA/RNP/mr54-MV411-RNP_Non_target-r3_R2_001.fastq.gz	https://console.cloud.google.com/storage/browser/_details/amlproject/RNA/RNP/res/MAX_AML_2.rsem_genes_expected_count.txt.gz	https://console.cloud.google.com/storage/browser/amlproject/RNA/RNP/res/qc	https://console.cloud.google.com/storage/browser/amlproject/RNA/RNP
mr55	MV411	RNA-seq	72h_RNP_AAVS1	4	SRR15655116	mr55-MV411-RNP_Non_target-r4	Non-target-r4	https://console.cloud.google.com/storage/browser/_details/amlproject/RNA/RNP/mr55-MV411-RNP_Non_target-r4_R1_001.fastq.gz	https://console.cloud.google.com/storage/browser/_details/amlproject/RNA/RNP/mr55-MV411-RNP_Non_target-r4_R2_001.fastq.gz	https://console.cloud.google.com/storage/browser/_details/amlproject/RNA/RNP/res/MAX_AML_2.rsem_genes_expected_count.txt.gz	https://console.cloud.google.com/storage/browser/amlproject/RNA/RNP/res/qc	https://console.cloud.google.com/storage/browser/amlproject/RNA/RNP
mr56	MV411	RNA-seq	72h_RNP_AAVS1	5	SRR15655115	mr56-MV411-RNP_Non_target-r5	Non-target-r5	https://console.cloud.google.com/storage/browser/_details/amlproject/RNA/RNP/mr56-MV411-RNP_Non_target-r5_R1_001.fastq.gz	https://console.cloud.google.com/storage/browser/_details/amlproject/RNA/RNP/mr56-MV411-RNP_Non_target-r5_R2_001.fastq.gz	https://console.cloud.google.com/storage/browser/_details/amlproject/RNA/RNP/res/MAX_AML_2.rsem_genes_expected_count.txt.gz	https://console.cloud.google.com/storage/browser/amlproject/RNA/RNP/res/qc	https://console.cloud.google.com/storage/browser/amlproject/RNA/RNP
mr57	MV411	RNA-seq	72h_RNP_AAVS1	6	SRR15655114	mr57-MV411-RNP_Non_target-r6	Non-target-r6	https://console.cloud.google.com/storage/browser/_details/amlproject/RNA/RNP/mr57-MV411-RNP_Non_target-r6_R1_001.fastq.gz	https://console.cloud.google.com/storage/browser/_details/amlproject/RNA/RNP/mr57-MV411-RNP_Non_target-r6_R2_001.fastq.gz	https://console.cloud.google.com/storage/browser/_details/amlproject/RNA/RNP/res/MAX_AML_2.rsem_genes_expected_count.txt.gz	https://console.cloud.google.com/storage/browser/amlproject/RNA/RNP/res/qc	https://console.cloud.google.com/storage/browser/amlproject/RNA/RNP
mr58	MV411	RNA-seq	72h_RNP_AAVS1	7	SRR15655113	mr58-MV411-RNP_Non_target-r7	Non-target-r7	https://console.cloud.google.com/storage/browser/_details/amlproject/RNA/RNP/mr58-MV411-RNP_Non_target-r7_R1_001.fastq.gz	https://console.cloud.google.com/storage/browser/_details/amlproject/RNA/RNP/mr58-MV411-RNP_Non_target-r7_R2_001.fastq.gz	https://console.cloud.google.com/storage/browser/_details/amlproject/RNA/RNP/res/MAX_AML_2.rsem_genes_expected_count.txt.gz	https://console.cloud.google.com/storage/browser/amlproject/RNA/RNP/res/qc	https://console.cloud.google.com/storage/browser/amlproject/RNA/RNP
mr62	MV411	RNA-seq	72h_RNP_RUNX2	1	SRR15655108	mr62-MV411-RNP_RUNX2-r1	RUNX2-r1	https://console.cloud.google.com/storage/browser/_details/amlproject/RNA/RNP/mr62-MV411-RNP_RUNX2-r1_R1_001.fastq.gz	https://console.cloud.google.com/storage/browser/_details/amlproject/RNA/RNP/mr62-MV411-RNP_RUNX2-r1_R2_001.fastq.gz	https://console.cloud.google.com/storage/browser/_details/amlproject/RNA/RNP/res/MAX_AML_2.rsem_genes_expected_count.txt.gz	https://console.cloud.google.com/storage/browser/amlproject/RNA/RNP/res/qc	https://console.cloud.google.com/storage/browser/amlproject/RNA/RNP
mr63	MV411	RNA-seq	72h_RNP_RUNX2	2	SRR15655107	mr63-MV411-RNP_RUNX2-r2	RUNX2-r2	https://console.cloud.google.com/storage/browser/_details/amlproject/RNA/RNP/mr63-MV411-RNP_RUNX2-r2_R1_001.fastq.gz	https://console.cloud.google.com/storage/browser/_details/amlproject/RNA/RNP/mr63-MV411-RNP_RUNX2-r2_R2_001.fastq.gz	https://console.cloud.google.com/storage/browser/_details/amlproject/RNA/RNP/res/MAX_AML_2.rsem_genes_expected_count.txt.gz	https://console.cloud.google.com/storage/browser/amlproject/RNA/RNP/res/qc	https://console.cloud.google.com/storage/browser/amlproject/RNA/RNP
mr64	MV411	RNA-seq	72h_RNP_RUNX2	3	SRR15655106	mr64-MV411-RNP_RUNX2-r3	RUNX2-r3	https://console.cloud.google.com/storage/browser/_details/amlproject/RNA/RNP/mr64-MV411-RNP_RUNX2-r3_R1_001.fastq.gz	https://console.cloud.google.com/storage/browser/_details/amlproject/RNA/RNP/mr64-MV411-RNP_RUNX2-r3_R2_001.fastq.gz	https://console.cloud.google.com/storage/browser/_details/amlproject/RNA/RNP/res/MAX_AML_2.rsem_genes_expected_count.txt.gz	https://console.cloud.google.com/storage/browser/amlproject/RNA/RNP/res/qc	https://console.cloud.google.com/storage/browser/amlproject/RNA/RNP
mr123	MV411	RNA-seq	72h_RNP_IRF8	4	SRR15655092	mr123-MV411-RNP_IRF8-r4	20200304_4_MP7624_S4	https://console.cloud.google.com/storage/browser/_details/amlproject/RNA/RNPv2/20200304_4_MP7624_S4_R1_001.fastq.gz	https://console.cloud.google.com/storage/browser/_details/amlproject/RNA/RNPv2/20200304_4_MP7624_S4_R2_001.fastq.gz	https://console.cloud.google.com/storage/browser/_details/amlproject/RNA/RNPv2/res/MAX_AML_RNPv2.rsem_genes_expected_count.txt.gz	https://console.cloud.google.com/storage/browser/amlproject/RNA/RNPv2/logs/	https://console.cloud.google.com/storage/browser/amlproject/RNA/RNPv2/
mr124	MV411	RNA-seq	72h_RNP_IRF8	5	SRR15655091	mr124-MV411-RNP_IRF8-r5	20200304_5_MP7624_S5	https://console.cloud.google.com/storage/browser/_details/amlproject/RNA/RNPv2/20200304_5_MP7624_S5_R1_001.fastq.gz	https://console.cloud.google.com/storage/browser/_details/amlproject/RNA/RNPv2/20200304_5_MP7624_S5_R2_001.fastq.gz	https://console.cloud.google.com/storage/browser/_details/amlproject/RNA/RNPv2/res/MAX_AML_RNPv2.rsem_genes_expected_count.txt.gz	https://console.cloud.google.com/storage/browser/amlproject/RNA/RNPv2/logs/	https://console.cloud.google.com/storage/browser/amlproject/RNA/RNPv2/
mr125	MV411	RNA-seq	72h_RNP_IRF8	6	SRR15655089	mr125-MV411-RNP_IRF8-r6	20200304_6_MP7624_S6	https://console.cloud.google.com/storage/browser/_details/amlproject/RNA/RNPv2/20200304_6_MP7624_S6_R1_001.fastq.gz	https://console.cloud.google.com/storage/browser/_details/amlproject/RNA/RNPv2/20200304_6_MP7624_S6_R2_001.fastq.gz	https://console.cloud.google.com/storage/browser/_details/amlproject/RNA/RNPv2/res/MAX_AML_RNPv2.rsem_genes_expected_count.txt.gz	https://console.cloud.google.com/storage/browser/amlproject/RNA/RNPv2/logs/	https://console.cloud.google.com/storage/browser/amlproject/RNA/RNPv2/
mr126	MV411	RNA-seq	72h_RNP_MEF2D	4	SRR15655088	mr126-MV411-RNP_MEF2D-r4	20200304_7_MP7624_S7	https://console.cloud.google.com/storage/browser/_details/amlproject/RNA/RNPv2/20200304_7_MP7624_S7_R1_001.fastq.gz	https://console.cloud.google.com/storage/browser/_details/amlproject/RNA/RNPv2/20200304_7_MP7624_S7_R2_001.fastq.gz	https://console.cloud.google.com/storage/browser/_details/amlproject/RNA/RNPv2/res/MAX_AML_RNPv2.rsem_genes_expected_count.txt.gz	https://console.cloud.google.com/storage/browser/amlproject/RNA/RNPv2/logs/	https://console.cloud.google.com/storage/browser/amlproject/RNA/RNPv2/
mr127	MV411	RNA-seq	72h_RNP_MEF2D	5	SRR15655087	mr127-MV411-RNP_MEF2D-r5	20200304_8_MP7624_S8	https://console.cloud.google.com/storage/browser/_details/amlproject/RNA/RNPv2/20200304_8_MP7624_S8_R1_001.fastq.gz	https://console.cloud.google.com/storage/browser/_details/amlproject/RNA/RNPv2/20200304_8_MP7624_S8_R2_001.fastq.gz	https://console.cloud.google.com/storage/browser/_details/amlproject/RNA/RNPv2/res/MAX_AML_RNPv2.rsem_genes_expected_count.txt.gz	https://console.cloud.google.com/storage/browser/amlproject/RNA/RNPv2/logs/	https://console.cloud.google.com/storage/browser/amlproject/RNA/RNPv2/
mr128	MV411	RNA-seq	72h_RNP_MEF2D	6	SRR15655086	mr128-MV411-RNP_MEF2D-r6	20200304_9_MP7624_S9	https://console.cloud.google.com/storage/browser/_details/amlproject/RNA/RNPv2/20200304_9_MP7624_S9_R1_001.fastq.gz	https://console.cloud.google.com/storage/browser/_details/amlproject/RNA/RNPv2/20200304_9_MP7624_S9_R2_001.fastq.gz	https://console.cloud.google.com/storage/browser/_details/amlproject/RNA/RNPv2/res/MAX_AML_RNPv2.rsem_genes_expected_count.txt.gz	https://console.cloud.google.com/storage/browser/amlproject/RNA/RNPv2/logs/	https://console.cloud.google.com/storage/browser/amlproject/RNA/RNPv2/
mr135	MV411	RNA-seq	72h_RNP_RUNX2	4	SRR15655078	mr135-MV411-RNP_RUNX2-r4	20200304_16_MP7624_S16	https://console.cloud.google.com/storage/browser/_details/amlproject/RNA/RNPv2/20200304_16_MP7624_S16_R1_001.fastq.gz	https://console.cloud.google.com/storage/browser/_details/amlproject/RNA/RNPv2/20200304_16_MP7624_S16_R2_001.fastq.gz	https://console.cloud.google.com/storage/browser/_details/amlproject/RNA/RNPv2/res/MAX_AML_RNPv2.rsem_genes_expected_count.txt.gz	https://console.cloud.google.com/storage/browser/amlproject/RNA/RNPv2/logs/	https://console.cloud.google.com/storage/browser/amlproject/RNA/RNPv2/
mr136	MV411	RNA-seq	72h_RNP_RUNX2	5	SRR15655077	mr136-MV411-RNP_RUNX2-r5	20200304_17_MP7624_S17	https://console.cloud.google.com/storage/browser/_details/amlproject/RNA/RNPv2/20200304_17_MP7624_S17_R1_001.fastq.gz	https://console.cloud.google.com/storage/browser/_details/amlproject/RNA/RNPv2/20200304_17_MP7624_S17_R2_001.fastq.gz	https://console.cloud.google.com/storage/browser/_details/amlproject/RNA/RNPv2/res/MAX_AML_RNPv2.rsem_genes_expected_count.txt.gz	https://console.cloud.google.com/storage/browser/amlproject/RNA/RNPv2/logs/	https://console.cloud.google.com/storage/browser/amlproject/RNA/RNPv2/
mr137	MV411	RNA-seq	72h_RNP_RUNX2	6	SRR15655076	mr137-MV411-RNP_RUNX2-r6	20200304_18_MP7624_S18	https://console.cloud.google.com/storage/browser/_details/amlproject/RNA/RNPv2/20200304_18_MP7624_S18_R1_001.fastq.gz	https://console.cloud.google.com/storage/browser/_details/amlproject/RNA/RNPv2/20200304_18_MP7624_S18_R2_001.fastq.gz	https://console.cloud.google.com/storage/browser/_details/amlproject/RNA/RNPv2/res/MAX_AML_RNPv2.rsem_genes_expected_count.txt.gz	https://console.cloud.google.com/storage/browser/amlproject/RNA/RNPv2/logs/	https://console.cloud.google.com/storage/browser/amlproject/RNA/RNPv2/
mr156	MV411	RNA-seq	72h_RNP_MEF2C	4	SRR15655055	mr156-MV411-RNP_MEF2C-r4	20200304_37_MP7624_S37	https://console.cloud.google.com/storage/browser/_details/amlproject/RNA/RNPv2/20200304_37_MP7624_S37_R1_001.fastq.gz	https://console.cloud.google.com/storage/browser/_details/amlproject/RNA/RNPv2/20200304_37_MP7624_S37_R2_001.fastq.gz	https://console.cloud.google.com/storage/browser/_details/amlproject/RNA/RNPv2/res/MAX_AML_RNPv2.rsem_genes_expected_count.txt.gz	https://console.cloud.google.com/storage/browser/amlproject/RNA/RNPv2/logs/	https://console.cloud.google.com/storage/browser/amlproject/RNA/RNPv2/
mr157	MV411	RNA-seq	72h_RNP_MEF2C	5	SRR15655054	mr157-MV411-RNP_MEF2C-r5	20200304_38_MP7624_S38	https://console.cloud.google.com/storage/browser/_details/amlproject/RNA/RNPv2/20200304_38_MP7624_S38_R1_001.fastq.gz	https://console.cloud.google.com/storage/browser/_details/amlproject/RNA/RNPv2/20200304_38_MP7624_S38_R2_001.fastq.gz	https://console.cloud.google.com/storage/browser/_details/amlproject/RNA/RNPv2/res/MAX_AML_RNPv2.rsem_genes_expected_count.txt.gz	https://console.cloud.google.com/storage/browser/amlproject/RNA/RNPv2/logs/	https://console.cloud.google.com/storage/browser/amlproject/RNA/RNPv2/
mr158	MV411	RNA-seq	72h_RNP_MEF2C	6	SRR15655053	mr158-MV411-RNP_MEF2C-r6	20200304_39_MP7624_S39	https://console.cloud.google.com/storage/browser/_details/amlproject/RNA/RNPv2/20200304_39_MP7624_S39_R1_001.fastq.gz	https://console.cloud.google.com/storage/browser/_details/amlproject/RNA/RNPv2/20200304_39_MP7624_S39_R2_001.fastq.gz	https://console.cloud.google.com/storage/browser/_details/amlproject/RNA/RNPv2/res/MAX_AML_RNPv2.rsem_genes_expected_count.txt.gz	https://console.cloud.google.com/storage/browser/amlproject/RNA/RNPv2/logs/	https://console.cloud.google.com/storage/browser/amlproject/RNA/RNPv2/
mr159	MV411	RNA-seq	72h_RNP_MEIS1	4	SRR15655052	mr159-MV411-RNP_MEIS1-r4	20200304_40_MP7624_S40	https://console.cloud.google.com/storage/browser/_details/amlproject/RNA/RNPv2/20200304_40_MP7624_S40_R1_001.fastq.gz	https://console.cloud.google.com/storage/browser/_details/amlproject/RNA/RNPv2/20200304_40_MP7624_S40_R2_001.fastq.gz	https://console.cloud.google.com/storage/browser/_details/amlproject/RNA/RNPv2/res/MAX_AML_RNPv2.rsem_genes_expected_count.txt.gz	https://console.cloud.google.com/storage/browser/amlproject/RNA/RNPv2/logs/	https://console.cloud.google.com/storage/browser/amlproject/RNA/RNPv2/
mr160	MV411	RNA-seq	72h_RNP_MEIS1	5	SRR15655051	mr160-MV411-RNP_MEIS1-r5	20200304_41_MP7624_S41	https://console.cloud.google.com/storage/browser/_details/amlproject/RNA/RNPv2/20200304_41_MP7624_S41_R1_001.fastq.gz	https://console.cloud.google.com/storage/browser/_details/amlproject/RNA/RNPv2/20200304_41_MP7624_S41_R2_001.fastq.gz	https://console.cloud.google.com/storage/browser/_details/amlproject/RNA/RNPv2/res/MAX_AML_RNPv2.rsem_genes_expected_count.txt.gz	https://console.cloud.google.com/storage/browser/amlproject/RNA/RNPv2/logs/	https://console.cloud.google.com/storage/browser/amlproject/RNA/RNPv2/
mr161	MV411	RNA-seq	72h_RNP_MEIS1	6	SRR15655050	mr161-MV411-RNP_MEIS1-r6	20200304_42_MP7624_S42	https://console.cloud.google.com/storage/browser/_details/amlproject/RNA/RNPv2/20200304_42_MP7624_S42_R1_001.fastq.gz	https://console.cloud.google.com/storage/browser/_details/amlproject/RNA/RNPv2/20200304_42_MP7624_S42_R2_001.fastq.gz	https://console.cloud.google.com/storage/browser/_details/amlproject/RNA/RNPv2/res/MAX_AML_RNPv2.rsem_genes_expected_count.txt.gz	https://console.cloud.google.com/storage/browser/amlproject/RNA/RNPv2/logs/	https://console.cloud.google.com/storage/browser/amlproject/RNA/RNPv2/
mr186	MV411	RNA-seq	72h_RNP_AAVS1	1	SRR15655038	mr186-MV411-RNP_AAVS1-r1	20200304_67_MP7624_S67	https://console.cloud.google.com/storage/browser/_details/amlproject/RNA/RNPv2/20200304_67_MP7624_S67_R1_001.fastq.gz	https://console.cloud.google.com/storage/browser/_details/amlproject/RNA/RNPv2/20200304_67_MP7624_S67_R2_001.fastq.gz	https://console.cloud.google.com/storage/browser/_details/amlproject/RNA/RNPv2/res/MAX_AML_RNPv2.rsem_genes_expected_count.txt.gz	https://console.cloud.google.com/storage/browser/amlproject/RNA/RNPv2/logs/	https://console.cloud.google.com/storage/browser/amlproject/RNA/RNPv2/
mr187	MV411	RNA-seq	72h_RNP_AAVS1	2	SRR15655036	mr187-MV411-RNP_AAVS1-r2	20200304_68_MP7624_S68	https://console.cloud.google.com/storage/browser/_details/amlproject/RNA/RNPv2/20200304_68_MP7624_S68_R1_001.fastq.gz	https://console.cloud.google.com/storage/browser/_details/amlproject/RNA/RNPv2/20200304_68_MP7624_S68_R2_001.fastq.gz	https://console.cloud.google.com/storage/browser/_details/amlproject/RNA/RNPv2/res/MAX_AML_RNPv2.rsem_genes_expected_count.txt.gz	https://console.cloud.google.com/storage/browser/amlproject/RNA/RNPv2/logs/	https://console.cloud.google.com/storage/browser/amlproject/RNA/RNPv2/
mr188	MV411	RNA-seq	72h_RNP_AAVS1	3	SRR15655035	mr188-MV411-RNP_AAVS1-r3	20200304_69_MP7624_S69	https://console.cloud.google.com/storage/browser/_details/amlproject/RNA/RNPv2/20200304_69_MP7624_S69_R1_001.fastq.gz	https://console.cloud.google.com/storage/browser/_details/amlproject/RNA/RNPv2/20200304_69_MP7624_S69_R2_001.fastq.gz	https://console.cloud.google.com/storage/browser/_details/amlproject/RNA/RNPv2/res/MAX_AML_RNPv2.rsem_genes_expected_count.txt.gz	https://console.cloud.google.com/storage/browser/amlproject/RNA/RNPv2/logs/	https://console.cloud.google.com/storage/browser/amlproject/RNA/RNPv2/
mr220	MV411	RNA-seq	72h_RNP_AAVS1	4	SRR15655030	mr220-MV411-RNP_AAVS1-r4	20200723_1_MP8088_S137	https://console.cloud.google.com/storage/browser/_details/amlproject/RNA/RNPv2/additionals/mr220-MV411-RNP_AAVS1-r4_R1_001.fastq.gz	https://console.cloud.google.com/storage/browser/_details/amlproject/RNA/RNPv2/additionals/mr220-MV411-RNP_AAVS1-r4_R2_001.fastq.gz	https://console.cloud.google.com/storage/browser/_details/amlproject/RNA/RNPv2/res/RNPv4.rsem_genes_expected_count.txt.gz	https://console.cloud.google.com/storage/browser/amlproject/RNA/RNPv2/logs/	https://console.cloud.google.com/storage/browser/amlproject/RNA/RNPv2/
mr221	MV411	RNA-seq	72h_RNP_AAVS1	5	SRR15655029	mr221-MV411-RNP_AAVS1-r5	20200723_2_MP8088_S138	https://console.cloud.google.com/storage/browser/_details/amlproject/RNA/RNPv2/additionals/mr221-MV411-RNP_AAVS1-r5_R1_001.fastq.gz	https://console.cloud.google.com/storage/browser/_details/amlproject/RNA/RNPv2/additionals/mr221-MV411-RNP_AAVS1-r5_R2_001.fastq.gz	https://console.cloud.google.com/storage/browser/_details/amlproject/RNA/RNPv2/res/RNPv4.rsem_genes_expected_count.txt.gz	https://console.cloud.google.com/storage/browser/amlproject/RNA/RNPv2/logs/	https://console.cloud.google.com/storage/browser/amlproject/RNA/RNPv2/
mr222	MV411	RNA-seq	72h_RNP_AAVS1	6	SRR15655028	mr222-MV411-RNP_AAVS1-r6	20200723_3_MP8088_S139	https://console.cloud.google.com/storage/browser/_details/amlproject/RNA/RNPv2/additionals/mr222-MV411-RNP_AAVS1-r6_R1_001.fastq.gz	https://console.cloud.google.com/storage/browser/_details/amlproject/RNA/RNPv2/additionals/mr222-MV411-RNP_AAVS1-r6_R2_001.fastq.gz	https://console.cloud.google.com/storage/browser/_details/amlproject/RNA/RNPv2/res/RNPv4.rsem_genes_expected_count.txt.gz	https://console.cloud.google.com/storage/browser/amlproject/RNA/RNPv2/logs/	https://console.cloud.google.com/storage/browser/amlproject/RNA/RNPv2/
mr223	MV411	RNA-seq	72h_RNP_AAVS1	7	SRR15655027	mr223-MV411-RNP_AAVS1-r7	20200723_4_MP8088_S140	https://console.cloud.google.com/storage/browser/_details/amlproject/RNA/RNPv2/additionals/mr223-MV411-RNP_AAVS1-r7_R1_001.fastq.gz	https://console.cloud.google.com/storage/browser/_details/amlproject/RNA/RNPv2/additionals/mr223-MV411-RNP_AAVS1-r7_R2_001.fastq.gz	https://console.cloud.google.com/storage/browser/_details/amlproject/RNA/RNPv2/res/RNPv4.rsem_genes_expected_count.txt.gz	https://console.cloud.google.com/storage/browser/amlproject/RNA/RNPv2/logs/	https://console.cloud.google.com/storage/browser/amlproject/RNA/RNPv2/
mr228	MV411	RNA-seq	72h_RNP_RUNX2	7	SRR15655021	mr228-MV411-RNP_RUNX2-r7	20200723_9_MP8088_S145	https://console.cloud.google.com/storage/browser/_details/amlproject/RNA/RNPv2/additionals/mr228-MV411-RNP_RUNX2-r7_R1_001.fastq.gz	https://console.cloud.google.com/storage/browser/_details/amlproject/RNA/RNPv2/additionals/mr228-MV411-RNP_RUNX2-r7_R2_001.fastq.gz	https://console.cloud.google.com/storage/browser/_details/amlproject/RNA/RNPv2/res/RNPv4.rsem_genes_expected_count.txt.gz	https://console.cloud.google.com/storage/browser/amlproject/RNA/RNPv2/logs/	https://console.cloud.google.com/storage/browser/amlproject/RNA/RNPv2/
mr229	MV411	RNA-seq	72h_RNP_RUNX2	8	SRR15655020	mr229-MV411-RNP_RUNX2-r8	20200723_10_MP8088_S146	https://console.cloud.google.com/storage/browser/_details/amlproject/RNA/RNPv2/additionals/mr229-MV411-RNP_RUNX2-r8_R1_001.fastq.gz	https://console.cloud.google.com/storage/browser/_details/amlproject/RNA/RNPv2/additionals/mr229-MV411-RNP_RUNX2-r8_R2_001.fastq.gz	https://console.cloud.google.com/storage/browser/_details/amlproject/RNA/RNPv2/res/RNPv4.rsem_genes_expected_count.txt.gz	https://console.cloud.google.com/storage/browser/amlproject/RNA/RNPv2/logs/	https://console.cloud.google.com/storage/browser/amlproject/RNA/RNPv2/
mr230	MV411	RNA-seq	72h_RNP_RUNX2	9	SRR15655019	mr230-MV411-RNP_RUNX2-r9	20200723_11_MP8088_S147	https://console.cloud.google.com/storage/browser/_details/amlproject/RNA/RNPv2/additionals/mr230-MV411-RNP_RUNX2-r9_R1_001.fastq.gz	https://console.cloud.google.com/storage/browser/_details/amlproject/RNA/RNPv2/additionals/mr230-MV411-RNP_RUNX2-r9_R2_001.fastq.gz	https://console.cloud.google.com/storage/browser/_details/amlproject/RNA/RNPv2/res/RNPv4.rsem_genes_expected_count.txt.gz	https://console.cloud.google.com/storage/browser/amlproject/RNA/RNPv2/logs/	https://console.cloud.google.com/storage/browser/amlproject/RNA/RNPv2/
mr231	MV411	RNA-seq	72h_RNP_RUNX2	10	SRR15655018	mr231-MV411-RNP_RUNX2-r10	20200723_12_MP8088_S148	https://console.cloud.google.com/storage/browser/_details/amlproject/RNA/RNPv2/additionals/mr231-MV411-RNP_RUNX2-r10_R1_001.fastq.gz	https://console.cloud.google.com/storage/browser/_details/amlproject/RNA/RNPv2/additionals/mr231-MV411-RNP_RUNX2-r10_R2_001.fastq.gz	https://console.cloud.google.com/storage/browser/_details/amlproject/RNA/RNPv2/res/RNPv4.rsem_genes_expected_count.txt.gz	https://console.cloud.google.com/storage/browser/amlproject/RNA/RNPv2/logs/	https://console.cloud.google.com/storage/browser/amlproject/RNA/RNPv2/
mr236	MV411	RNA-seq	72h_RNP_MEF2C	7	SRR15655008	mr236-MV411-RNP_MEF2C-r7	20200723_17_MP8088_S153	https://console.cloud.google.com/storage/browser/_details/amlproject/RNA/RNPv2/additionals/mr236-MV411-RNP_MEF2C-r7_R1_001.fastq.gz	https://console.cloud.google.com/storage/browser/_details/amlproject/RNA/RNPv2/additionals/mr236-MV411-RNP_MEF2C-r7_R2_001.fastq.gz	https://console.cloud.google.com/storage/browser/_details/amlproject/RNA/RNPv2/res/RNPv4.rsem_genes_expected_count.txt.gz	https://console.cloud.google.com/storage/browser/amlproject/RNA/RNPv2/logs/	https://console.cloud.google.com/storage/browser/amlproject/RNA/RNPv2/
mr237	MV411	RNA-seq	72h_RNP_MEF2C	8	SRR15655007	mr237-MV411-RNP_MEF2C-r8	20200723_18_MP8088_S154	https://console.cloud.google.com/storage/browser/_details/amlproject/RNA/RNPv2/additionals/mr237-MV411-RNP_MEF2C-r8_R1_001.fastq.gz	https://console.cloud.google.com/storage/browser/_details/amlproject/RNA/RNPv2/additionals/mr237-MV411-RNP_MEF2C-r8_R2_001.fastq.gz	https://console.cloud.google.com/storage/browser/_details/amlproject/RNA/RNPv2/res/RNPv4.rsem_genes_expected_count.txt.gz	https://console.cloud.google.com/storage/browser/amlproject/RNA/RNPv2/logs/	https://console.cloud.google.com/storage/browser/amlproject/RNA/RNPv2/
mr238	MV411	RNA-seq	72h_RNP_MEF2C	9	SRR15655006	mr238-MV411-RNP_MEF2C-r9	20200723_19_MP8088_S155	https://console.cloud.google.com/storage/browser/_details/amlproject/RNA/RNPv2/additionals/mr238-MV411-RNP_MEF2C-r9_R1_001.fastq.gz	https://console.cloud.google.com/storage/browser/_details/amlproject/RNA/RNPv2/additionals/mr238-MV411-RNP_MEF2C-r9_R2_001.fastq.gz	https://console.cloud.google.com/storage/browser/_details/amlproject/RNA/RNPv2/res/RNPv4.rsem_genes_expected_count.txt.gz	https://console.cloud.google.com/storage/browser/amlproject/RNA/RNPv2/logs/	https://console.cloud.google.com/storage/browser/amlproject/RNA/RNPv2/
mr239	MV411	RNA-seq	72h_RNP_MEF2C	10	SRR15655005	mr239-MV411-RNP_MEF2C-r10	20200723_20_MP8088_S156	https://console.cloud.google.com/storage/browser/_details/amlproject/RNA/RNPv2/additionals/mr239-MV411-RNP_MEF2C-r10_R1_001.fastq.gz	https://console.cloud.google.com/storage/browser/_details/amlproject/RNA/RNPv2/additionals/mr239-MV411-RNP_MEF2C-r10_R2_001.fastq.gz	https://console.cloud.google.com/storage/browser/_details/amlproject/RNA/RNPv2/res/RNPv4.rsem_genes_expected_count.txt.gz	https://console.cloud.google.com/storage/browser/amlproject/RNA/RNPv2/logs/	https://console.cloud.google.com/storage/browser/amlproject/RNA/RNPv2/
mr240	MV411	RNA-seq	72h_RNP_MEF2D	7	SRR15655004	mr240-MV411-RNP_MEF2D-r7	20200723_21_MP8088_S157	https://console.cloud.google.com/storage/browser/_details/amlproject/RNA/RNPv2/additionals/mr240-MV411-RNP_MEF2D-r7_R1_001.fastq.gz	https://console.cloud.google.com/storage/browser/_details/amlproject/RNA/RNPv2/additionals/mr240-MV411-RNP_MEF2D-r7_R2_001.fastq.gz	https://console.cloud.google.com/storage/browser/_details/amlproject/RNA/RNPv2/res/RNPv4.rsem_genes_expected_count.txt.gz	https://console.cloud.google.com/storage/browser/amlproject/RNA/RNPv2/logs/	https://console.cloud.google.com/storage/browser/amlproject/RNA/RNPv2/
mr241	MV411	RNA-seq	72h_RNP_MEF2D	8	SRR15655003	mr241-MV411-RNP_MEF2D-r8	20200723_22_MP8088_S158	https://console.cloud.google.com/storage/browser/_details/amlproject/RNA/RNPv2/additionals/mr241-MV411-RNP_MEF2D-r8_R1_001.fastq.gz	https://console.cloud.google.com/storage/browser/_details/amlproject/RNA/RNPv2/additionals/mr241-MV411-RNP_MEF2D-r8_R2_001.fastq.gz	https://console.cloud.google.com/storage/browser/_details/amlproject/RNA/RNPv2/res/RNPv4.rsem_genes_expected_count.txt.gz	https://console.cloud.google.com/storage/browser/amlproject/RNA/RNPv2/logs/	https://console.cloud.google.com/storage/browser/amlproject/RNA/RNPv2/
mr242	MV411	RNA-seq	72h_RNP_MEF2D	9	SRR15655002	mr242-MV411-RNP_MEF2D-r9	20200723_23_MP8088_S159	https://console.cloud.google.com/storage/browser/_details/amlproject/RNA/RNPv2/additionals/mr242-MV411-RNP_MEF2D-r9_R1_001.fastq.gz	https://console.cloud.google.com/storage/browser/_details/amlproject/RNA/RNPv2/additionals/mr242-MV411-RNP_MEF2D-r9_R2_001.fastq.gz	https://console.cloud.google.com/storage/browser/_details/amlproject/RNA/RNPv2/res/RNPv4.rsem_genes_expected_count.txt.gz	https://console.cloud.google.com/storage/browser/amlproject/RNA/RNPv2/logs/	https://console.cloud.google.com/storage/browser/amlproject/RNA/RNPv2/
mr243	MV411	RNA-seq	72h_RNP_MEF2D	10	SRR15655001	mr243-MV411-RNP_MEF2D-r10	20200723_24_MP8088_S160	https://console.cloud.google.com/storage/browser/_details/amlproject/RNA/RNPv2/additionals/mr243-MV411-RNP_MEF2D-r10_R1_001.fastq.gz	https://console.cloud.google.com/storage/browser/_details/amlproject/RNA/RNPv2/additionals/mr243-MV411-RNP_MEF2D-r10_R2_001.fastq.gz	https://console.cloud.google.com/storage/browser/_details/amlproject/RNA/RNPv2/res/RNPv4.rsem_genes_expected_count.txt.gz	https://console.cloud.google.com/storage/browser/amlproject/RNA/RNPv2/logs/	https://console.cloud.google.com/storage/browser/amlproject/RNA/RNPv2/
mr252	MV411_MEF2D-dTAG	SLAM-seq	DMSO_2h	1	SRR15654991	mr252-MV411_MEF2D-DMSO_2h-r1	20200827_1_MP8179_S160	https://console.cloud.google.com/storage/browser/_details/amlproject/RNA/slamseq_iBet_max/fastqs/mr252-MV411_MEF2D-DMSO_2h-r1_R1_001_val_1.fq.gz	https://console.cloud.google.com/storage/browser/_details/amlproject/RNA/slamseq_iBet_max/fastqs/mr252-MV411_MEF2D-DMSO_2h-r1_R2_001_val_2.fq.gz	https://console.cloud.google.com/storage/browser/amlproject/RNA/slamseq_iBet_max/res/count/		https://console.cloud.google.com/storage/browser/amlproject/RNA/slamseq_iBet_max/fastqs/
mr253	MV411_MEF2D-dTAG	SLAM-seq	DMSO_2h	2	SRR15654990	mr253-MV411_MEF2D-DMSO_2h-r2	20200827_2_MP8179_S161	https://console.cloud.google.com/storage/browser/_details/amlproject/RNA/slamseq_iBet_max/fastqs/mr253-MV411_MEF2D-DMSO_2h-r2_R1_001_val_1.fq.gz	https://console.cloud.google.com/storage/browser/_details/amlproject/RNA/slamseq_iBet_max/fastqs/mr253-MV411_MEF2D-DMSO_2h-r2_R2_001_val_2.fq.gz	https://console.cloud.google.com/storage/browser/amlproject/RNA/slamseq_iBet_max/res/count/		https://console.cloud.google.com/storage/browser/amlproject/RNA/slamseq_iBet_max/fastqs/
mr254	MV411_MEF2D-dTAG	SLAM-seq	DMSO_2h	3	SRR15654988	mr254-MV411_MEF2D-DMSO_2h-r3	20200827_3_MP8179_S162	https://console.cloud.google.com/storage/browser/_details/amlproject/RNA/slamseq_iBet_max/fastqs/mr254-MV411_MEF2D-DMSO_2h-r3_R1_001_val_1.fq.gz	https://console.cloud.google.com/storage/browser/_details/amlproject/RNA/slamseq_iBet_max/fastqs/mr254-MV411_MEF2D-DMSO_2h-r3_R2_001_val_2.fq.gz	https://console.cloud.google.com/storage/browser/amlproject/RNA/slamseq_iBet_max/res/count/		https://console.cloud.google.com/storage/browser/amlproject/RNA/slamseq_iBet_max/fastqs/
mr255	MV411_MEF2D-dTAG	SLAM-seq	DMSO_2h	4	SRR15654987	mr255-MV411_MEF2D-DMSO_2h-r4	20200827_4_MP8179_S163	https://console.cloud.google.com/storage/browser/_details/amlproject/RNA/slamseq_iBet_max/fastqs/mr255-MV411_MEF2D-DMSO_2h-r4_R1_001_val_1.fq.gz	https://console.cloud.google.com/storage/browser/_details/amlproject/RNA/slamseq_iBet_max/fastqs/mr255-MV411_MEF2D-DMSO_2h-r4_R2_001_val_2.fq.gz	https://console.cloud.google.com/storage/browser/amlproject/RNA/slamseq_iBet_max/res/count/		https://console.cloud.google.com/storage/browser/amlproject/RNA/slamseq_iBet_max/fastqs/
mr256	MV411_MEF2D-dTAG	SLAM-seq	VHL_2h	1	SRR15654986	mr256-MV411_MEF2D-VHL_2h-r1	20200827_5_MP8179_S164	https://console.cloud.google.com/storage/browser/_details/amlproject/RNA/slamseq_iBet_max/fastqs/mr256-MV411_MEF2D-VHL_2h-r1_R1_001_val_1.fq.gz	https://console.cloud.google.com/storage/browser/_details/amlproject/RNA/slamseq_iBet_max/fastqs/mr256-MV411_MEF2D-VHL_2h-r1_R2_001_val_2.fq.gz	https://console.cloud.google.com/storage/browser/amlproject/RNA/slamseq_iBet_max/res/count/		https://console.cloud.google.com/storage/browser/amlproject/RNA/slamseq_iBet_max/fastqs/
mr257	MV411_MEF2D-dTAG	SLAM-seq	VHL_2h	2	SRR15654985	mr257-MV411_MEF2D-VHL_2h-r2	20200827_6_MP8179_S165	https://console.cloud.google.com/storage/browser/_details/amlproject/RNA/slamseq_iBet_max/fastqs/mr257-MV411_MEF2D-VHL_2h-r2_R1_001_val_1.fq.gz	https://console.cloud.google.com/storage/browser/_details/amlproject/RNA/slamseq_iBet_max/fastqs/mr257-MV411_MEF2D-VHL_2h-r2_R2_001_val_2.fq.gz	https://console.cloud.google.com/storage/browser/amlproject/RNA/slamseq_iBet_max/res/count/		https://console.cloud.google.com/storage/browser/amlproject/RNA/slamseq_iBet_max/fastqs/
mr258	MV411_MEF2D-dTAG	SLAM-seq	VHL_2h	3	SRR15654984	mr258-MV411_MEF2D-VHL_2h-r3	20200827_7_MP8179_S166	https://console.cloud.google.com/storage/browser/_details/amlproject/RNA/slamseq_iBet_max/fastqs/mr258-MV411_MEF2D-VHL_2h-r3_R1_001_val_1.fq.gz	https://console.cloud.google.com/storage/browser/_details/amlproject/RNA/slamseq_iBet_max/fastqs/mr258-MV411_MEF2D-VHL_2h-r3_R2_001_val_2.fq.gz	https://console.cloud.google.com/storage/browser/amlproject/RNA/slamseq_iBet_max/res/count/		https://console.cloud.google.com/storage/browser/amlproject/RNA/slamseq_iBet_max/fastqs/
mr259	MV411_MEF2D-dTAG	SLAM-seq	VHL_2h	4	SRR15654983	mr259-MV411_MEF2D-VHL_2h-r4	20200827_8_MP8179_S167	https://console.cloud.google.com/storage/browser/_details/amlproject/RNA/slamseq_iBet_max/fastqs/mr259-MV411_MEF2D-VHL_2h-r4_R1_001_val_1.fq.gz	https://console.cloud.google.com/storage/browser/_details/amlproject/RNA/slamseq_iBet_max/fastqs/mr259-MV411_MEF2D-VHL_2h-r4_R2_001_val_2.fq.gz	https://console.cloud.google.com/storage/browser/amlproject/RNA/slamseq_iBet_max/res/count/		https://console.cloud.google.com/storage/browser/amlproject/RNA/slamseq_iBet_max/fastqs/
mr260	MV411_MEF2D-dTAG	SLAM-seq	DMSO_24h	1	SRR15654982	mr260-MV411_MEF2D-DMSO_24h-r1	20200827_9_MP8179_S168	https://console.cloud.google.com/storage/browser/_details/amlproject/RNA/slamseq_iBet_max/fastqs/mr260-MV411_MEF2D-DMSO_24h-r1_R1_001_val_1.fq.gz	https://console.cloud.google.com/storage/browser/_details/amlproject/RNA/slamseq_iBet_max/fastqs/mr260-MV411_MEF2D-DMSO_24h-r1_R2_001_val_2.fq.gz	https://console.cloud.google.com/storage/browser/amlproject/RNA/slamseq_iBet_max/res/count/		https://console.cloud.google.com/storage/browser/amlproject/RNA/slamseq_iBet_max/fastqs/
mr261	MV411_MEF2D-dTAG	SLAM-seq	DMSO_24h	2	SRR15654981	mr261-MV411_MEF2D-DMSO_24h-r2	20200827_10_MP8179_S169	https://console.cloud.google.com/storage/browser/_details/amlproject/RNA/slamseq_iBet_max/fastqs/mr261-MV411_MEF2D-DMSO_24h-r2_R1_001_val_1.fq.gz	https://console.cloud.google.com/storage/browser/_details/amlproject/RNA/slamseq_iBet_max/fastqs/mr261-MV411_MEF2D-DMSO_24h-r2_R2_001_val_2.fq.gz	https://console.cloud.google.com/storage/browser/amlproject/RNA/slamseq_iBet_max/res/count/		https://console.cloud.google.com/storage/browser/amlproject/RNA/slamseq_iBet_max/fastqs/
mr262	MV411_MEF2D-dTAG	SLAM-seq	DMSO_24h	3	SRR15654980	mr262-MV411_MEF2D-DMSO_24h-r3	20200827_11_MP8179_S170	https://console.cloud.google.com/storage/browser/_details/amlproject/RNA/slamseq_iBet_max/fastqs/mr262-MV411_MEF2D-DMSO_24h-r3_R1_001_val_1.fq.gz	https://console.cloud.google.com/storage/browser/_details/amlproject/RNA/slamseq_iBet_max/fastqs/mr262-MV411_MEF2D-DMSO_24h-r3_R2_001_val_2.fq.gz	https://console.cloud.google.com/storage/browser/amlproject/RNA/slamseq_iBet_max/res/count/		https://console.cloud.google.com/storage/browser/amlproject/RNA/slamseq_iBet_max/fastqs/
mr263	MV411_MEF2D-dTAG	SLAM-seq	DMSO_24h	4	SRR15654979	mr263-MV411_MEF2D-DMSO_24h-r4	20200827_12_MP8179_S171	https://console.cloud.google.com/storage/browser/_details/amlproject/RNA/slamseq_iBet_max/fastqs/mr263-MV411_MEF2D-DMSO_24h-r4_R1_001_val_1.fq.gz	https://console.cloud.google.com/storage/browser/_details/amlproject/RNA/slamseq_iBet_max/fastqs/mr263-MV411_MEF2D-DMSO_24h-r4_R2_001_val_2.fq.gz	https://console.cloud.google.com/storage/browser/amlproject/RNA/slamseq_iBet_max/res/count/		https://console.cloud.google.com/storage/browser/amlproject/RNA/slamseq_iBet_max/fastqs/
mr264	MV411_MEF2D-dTAG	SLAM-seq	VHL_24h	1	SRR15654977	mr264-MV411_MEF2D-VHL_24h-r1	20200827_13_MP8179_S172	https://console.cloud.google.com/storage/browser/_details/amlproject/RNA/slamseq_iBet_max/fastqs/mr264-MV411_MEF2D-VHL_24h-r1_R1_001_val_1.fq.gz	https://console.cloud.google.com/storage/browser/_details/amlproject/RNA/slamseq_iBet_max/fastqs/mr264-MV411_MEF2D-VHL_24h-r1_R2_001_val_2.fq.gz	https://console.cloud.google.com/storage/browser/amlproject/RNA/slamseq_iBet_max/res/count/		https://console.cloud.google.com/storage/browser/amlproject/RNA/slamseq_iBet_max/fastqs/
mr265	MV411_MEF2D-dTAG	SLAM-seq	VHL_24h	2	SRR15654976	mr265-MV411_MEF2D-VHL_24h-r2	20200827_14_MP8179_S173	https://console.cloud.google.com/storage/browser/_details/amlproject/RNA/slamseq_iBet_max/fastqs/mr265-MV411_MEF2D-VHL_24h-r2_R1_001_val_1.fq.gz	https://console.cloud.google.com/storage/browser/_details/amlproject/RNA/slamseq_iBet_max/fastqs/mr265-MV411_MEF2D-VHL_24h-r2_R2_001_val_2.fq.gz	https://console.cloud.google.com/storage/browser/amlproject/RNA/slamseq_iBet_max/res/count/		https://console.cloud.google.com/storage/browser/amlproject/RNA/slamseq_iBet_max/fastqs/
mr266	MV411_MEF2D-dTAG	SLAM-seq	VHL_24h	3	SRR15654975	mr266-MV411_MEF2D-VHL_24h-r3	20200827_15_MP8179_S174	https://console.cloud.google.com/storage/browser/_details/amlproject/RNA/slamseq_iBet_max/fastqs/mr266-MV411_MEF2D-VHL_24h-r3_R1_001_val_1.fq.gz	https://console.cloud.google.com/storage/browser/_details/amlproject/RNA/slamseq_iBet_max/fastqs/mr266-MV411_MEF2D-VHL_24h-r3_R2_001_val_2.fq.gz	https://console.cloud.google.com/storage/browser/amlproject/RNA/slamseq_iBet_max/res/count/		https://console.cloud.google.com/storage/browser/amlproject/RNA/slamseq_iBet_max/fastqs/
mr267	MV411_MEF2D-dTAG	SLAM-seq	VHL_24h	4	SRR15654974	mr267-MV411_MEF2D-VHL_24h-r4	20200827_16_MP8179_S175	https://console.cloud.google.com/storage/browser/_details/amlproject/RNA/slamseq_iBet_max/fastqs/mr267-MV411_MEF2D-VHL_24h-r4_R1_001_val_1.fq.gz	https://console.cloud.google.com/storage/browser/_details/amlproject/RNA/slamseq_iBet_max/fastqs/mr267-MV411_MEF2D-VHL_24h-r4_R2_001_val_2.fq.gz	https://console.cloud.google.com/storage/browser/amlproject/RNA/slamseq_iBet_max/res/count/		https://console.cloud.google.com/storage/browser/amlproject/RNA/slamseq_iBet_max/fastqs/
mr275	MV411_IRF8-dTAG	SLAM-seq	DMSO_2h	1	SRR15654973	mr275-MV411_IRF8-PBS_2h-r1	20200924_MP1_MP8227_S172	https://console.cloud.google.com/storage/browser/_details/amlproject/RNA/slamseq_iBet_max/fastqs/mr275-MV411_IRF8-PBS_2h-r1_R1_001_val_1.fq.gz	https://console.cloud.google.com/storage/browser/_details/amlproject/RNA/slamseq_iBet_max/fastqs/mr275-MV411_IRF8-PBS_2h-r1_R2_001_val_2.fq.gz	https://console.cloud.google.com/storage/browser/amlproject/RNA/slamseq_iBet_max/res/count/		https://console.cloud.google.com/storage/browser/amlproject/RNA/slamseq_iBet_max/fastqs/
mr276	MV411_IRF8-dTAG	SLAM-seq	DMSO_2h	2	SRR15654972	mr276-MV411_IRF8-PBS_2h-r2	20200924_MP2_MP8227_S173	https://console.cloud.google.com/storage/browser/_details/amlproject/RNA/slamseq_iBet_max/fastqs/mr276-MV411_IRF8-PBS_2h-r2_R1_001_val_1.fq.gz	https://console.cloud.google.com/storage/browser/_details/amlproject/RNA/slamseq_iBet_max/fastqs/mr276-MV411_IRF8-PBS_2h-r2_R2_001_val_2.fq.gz	https://console.cloud.google.com/storage/browser/amlproject/RNA/slamseq_iBet_max/res/count/		https://console.cloud.google.com/storage/browser/amlproject/RNA/slamseq_iBet_max/fastqs/
mr277	MV411_IRF8-dTAG	SLAM-seq	DMSO_2h	3	SRR15654971	mr277-MV411_IRF8-PBS_2h-r3	20200924_MP3_MP8227_S174	https://console.cloud.google.com/storage/browser/_details/amlproject/RNA/slamseq_iBet_max/fastqs/mr277-MV411_IRF8-PBS_2h-r3_R1_001_val_1.fq.gz	https://console.cloud.google.com/storage/browser/_details/amlproject/RNA/slamseq_iBet_max/fastqs/mr277-MV411_IRF8-PBS_2h-r3_R2_001_val_2.fq.gz	https://console.cloud.google.com/storage/browser/amlproject/RNA/slamseq_iBet_max/res/count/		https://console.cloud.google.com/storage/browser/amlproject/RNA/slamseq_iBet_max/fastqs/
mr278	MV411_IRF8-dTAG	SLAM-seq	DMSO_2h	4	SRR15654970	mr278-MV411_IRF8-PBS_2h-r4	20200924_MP4_MP8227_S175	https://console.cloud.google.com/storage/browser/_details/amlproject/RNA/slamseq_iBet_max/fastqs/mr278-MV411_IRF8-PBS_2h-r4_R1_001_val_1.fq.gz	https://console.cloud.google.com/storage/browser/_details/amlproject/RNA/slamseq_iBet_max/fastqs/mr278-MV411_IRF8-PBS_2h-r4_R2_001_val_2.fq.gz	https://console.cloud.google.com/storage/browser/amlproject/RNA/slamseq_iBet_max/res/count/		https://console.cloud.google.com/storage/browser/amlproject/RNA/slamseq_iBet_max/fastqs/
mr279	MV411_IRF8-dTAG	SLAM-seq	VHL_2h	1	SRR15654969	mr279-MV411_IRF8-VHL_2h-r1	20200924_MP5_MP8227_S176	https://console.cloud.google.com/storage/browser/_details/amlproject/RNA/slamseq_iBet_max/fastqs/mr279-MV411_IRF8-VHL_2h-r1_R1_001_val_1.fq.gz	https://console.cloud.google.com/storage/browser/_details/amlproject/RNA/slamseq_iBet_max/fastqs/mr279-MV411_IRF8-VHL_2h-r1_R2_001_val_2.fq.gz	https://console.cloud.google.com/storage/browser/amlproject/RNA/slamseq_iBet_max/res/count/		https://console.cloud.google.com/storage/browser/amlproject/RNA/slamseq_iBet_max/fastqs/
mr280	MV411_IRF8-dTAG	SLAM-seq	VHL_2h	2	SRR15654968	mr280-MV411_IRF8-VHL_2h-r2	20200924_MP6_MP8227_S177	https://console.cloud.google.com/storage/browser/_details/amlproject/RNA/slamseq_iBet_max/fastqs/mr280-MV411_IRF8-VHL_2h-r2_R1_001_val_1.fq.gz	https://console.cloud.google.com/storage/browser/_details/amlproject/RNA/slamseq_iBet_max/fastqs/mr280-MV411_IRF8-VHL_2h-r2_R2_001_val_2.fq.gz	https://console.cloud.google.com/storage/browser/amlproject/RNA/slamseq_iBet_max/res/count/		https://console.cloud.google.com/storage/browser/amlproject/RNA/slamseq_iBet_max/fastqs/
mr281	MV411_IRF8-dTAG	SLAM-seq	VHL_2h	3	SRR15654966	mr281-MV411_IRF8-VHL_2h-r3	20200924_MP7_MP8227_S178	https://console.cloud.google.com/storage/browser/_details/amlproject/RNA/slamseq_iBet_max/fastqs/mr281-MV411_IRF8-VHL_2h-r3_R1_001_val_1.fq.gz	https://console.cloud.google.com/storage/browser/_details/amlproject/RNA/slamseq_iBet_max/fastqs/mr281-MV411_IRF8-VHL_2h-r3_R2_001_val_2.fq.gz	https://console.cloud.google.com/storage/browser/amlproject/RNA/slamseq_iBet_max/res/count/		https://console.cloud.google.com/storage/browser/amlproject/RNA/slamseq_iBet_max/fastqs/
mr282	MV411_IRF8-dTAG	SLAM-seq	VHL_2h	4	SRR15654965	mr282-MV411_IRF8-VHL_2h-r4	20200924_MP8_MP8227_S179	https://console.cloud.google.com/storage/browser/_details/amlproject/RNA/slamseq_iBet_max/fastqs/mr282-MV411_IRF8-VHL_2h-r4_R1_001_val_1.fq.gz	https://console.cloud.google.com/storage/browser/_details/amlproject/RNA/slamseq_iBet_max/fastqs/mr282-MV411_IRF8-VHL_2h-r4_R2_001_val_2.fq.gz	https://console.cloud.google.com/storage/browser/amlproject/RNA/slamseq_iBet_max/res/count/		https://console.cloud.google.com/storage/browser/amlproject/RNA/slamseq_iBet_max/fastqs/
mr283	MV411_IRF8-dTAG	SLAM-seq	DMSO_24h	1	SRR15654964	mr283-MV411_IRF8-PBS_24h-r1	20200924_MP9_MP8227_S180	https://console.cloud.google.com/storage/browser/_details/amlproject/RNA/slamseq_iBet_max/fastqs/mr283-MV411_IRF8-PBS_24h-r1_R1_001_val_1.fq.gz	https://console.cloud.google.com/storage/browser/_details/amlproject/RNA/slamseq_iBet_max/fastqs/mr283-MV411_IRF8-PBS_24h-r1_R2_001_val_2.fq.gz	https://console.cloud.google.com/storage/browser/amlproject/RNA/slamseq_iBet_max/res/count/		https://console.cloud.google.com/storage/browser/amlproject/RNA/slamseq_iBet_max/fastqs/
mr284	MV411_IRF8-dTAG	SLAM-seq	DMSO_24h	2	SRR15654963	mr284-MV411_IRF8-PBS_24h-r2	20200924_MP10_MP8227_S181	https://console.cloud.google.com/storage/browser/_details/amlproject/RNA/slamseq_iBet_max/fastqs/mr284-MV411_IRF8-PBS_24h-r2_R1_001_val_1.fq.gz	https://console.cloud.google.com/storage/browser/_details/amlproject/RNA/slamseq_iBet_max/fastqs/mr284-MV411_IRF8-PBS_24h-r2_R2_001_val_2.fq.gz	https://console.cloud.google.com/storage/browser/amlproject/RNA/slamseq_iBet_max/res/count/		https://console.cloud.google.com/storage/browser/amlproject/RNA/slamseq_iBet_max/fastqs/
mr285	MV411_IRF8-dTAG	SLAM-seq	DMSO_24h	3	SRR15654962	mr285-MV411_IRF8-PBS_24h-r3	20200924_MP11_MP8227_S182	https://console.cloud.google.com/storage/browser/_details/amlproject/RNA/slamseq_iBet_max/fastqs/mr285-MV411_IRF8-PBS_24h-r3_R1_001_val_1.fq.gz	https://console.cloud.google.com/storage/browser/_details/amlproject/RNA/slamseq_iBet_max/fastqs/mr285-MV411_IRF8-PBS_24h-r3_R2_001_val_2.fq.gz	https://console.cloud.google.com/storage/browser/amlproject/RNA/slamseq_iBet_max/res/count/		https://console.cloud.google.com/storage/browser/amlproject/RNA/slamseq_iBet_max/fastqs/
mr286	MV411_IRF8-dTAG	SLAM-seq	DMSO_24h	4	SRR15654961	mr286-MV411_IRF8-PBS_24h-r4	20200924_MP12_MP8227_S183	https://console.cloud.google.com/storage/browser/_details/amlproject/RNA/slamseq_iBet_max/fastqs/mr286-MV411_IRF8-PBS_24h-r4_R1_001_val_1.fq.gz	https://console.cloud.google.com/storage/browser/_details/amlproject/RNA/slamseq_iBet_max/fastqs/mr286-MV411_IRF8-PBS_24h-r4_R2_001_val_2.fq.gz	https://console.cloud.google.com/storage/browser/amlproject/RNA/slamseq_iBet_max/res/count/		https://console.cloud.google.com/storage/browser/amlproject/RNA/slamseq_iBet_max/fastqs/
mr287	MV411_IRF8-dTAG	SLAM-seq	VHL_24h	1	SRR15654960	mr287-MV411_IRF8-VHL_24h-r1	20200924_MP13_MP8227_S184	https://console.cloud.google.com/storage/browser/_details/amlproject/RNA/slamseq_iBet_max/fastqs/mr287-MV411_IRF8-VHL_24h-r1_R1_001_val_1.fq.gz	https://console.cloud.google.com/storage/browser/_details/amlproject/RNA/slamseq_iBet_max/fastqs/mr287-MV411_IRF8-VHL_24h-r1_R2_001_val_2.fq.gz	https://console.cloud.google.com/storage/browser/amlproject/RNA/slamseq_iBet_max/res/count/		https://console.cloud.google.com/storage/browser/amlproject/RNA/slamseq_iBet_max/fastqs/
mr288	MV411_IRF8-dTAG	SLAM-seq	VHL_24h	2	SRR15654959	mr288-MV411_IRF8-VHL_24h-r2	20200924_MP14_MP8227_S185	https://console.cloud.google.com/storage/browser/_details/amlproject/RNA/slamseq_iBet_max/fastqs/mr288-MV411_IRF8-VHL_24h-r2_R1_001_val_1.fq.gz	https://console.cloud.google.com/storage/browser/_details/amlproject/RNA/slamseq_iBet_max/fastqs/mr288-MV411_IRF8-VHL_24h-r2_R2_001_val_2.fq.gz	https://console.cloud.google.com/storage/browser/amlproject/RNA/slamseq_iBet_max/res/count/		https://console.cloud.google.com/storage/browser/amlproject/RNA/slamseq_iBet_max/fastqs/
mr289	MV411_IRF8-dTAG	SLAM-seq	VHL_24h	3	SRR15654958	mr289-MV411_IRF8-VHL_24h-r3	20200924_MP15_MP8227_S186	https://console.cloud.google.com/storage/browser/_details/amlproject/RNA/slamseq_iBet_max/fastqs/mr289-MV411_IRF8-VHL_24h-r3_R1_001_val_1.fq.gz	https://console.cloud.google.com/storage/browser/_details/amlproject/RNA/slamseq_iBet_max/fastqs/mr289-MV411_IRF8-VHL_24h-r3_R2_001_val_2.fq.gz	https://console.cloud.google.com/storage/browser/amlproject/RNA/slamseq_iBet_max/res/count/		https://console.cloud.google.com/storage/browser/amlproject/RNA/slamseq_iBet_max/fastqs/
mr290	MV411_IRF8-dTAG	SLAM-seq	VHL_24h	4	SRR15654957	mr290-MV411_IRF8-VHL_24h-r4	20200924_MP16_MP8227_S187	https://console.cloud.google.com/storage/browser/_details/amlproject/RNA/slamseq_iBet_max/fastqs/mr290-MV411_IRF8-VHL_24h-r4_R1_001_val_1.fq.gz	https://console.cloud.google.com/storage/browser/_details/amlproject/RNA/slamseq_iBet_max/fastqs/mr290-MV411_IRF8-VHL_24h-r4_R2_001_val_2.fq.gz	https://console.cloud.google.com/storage/browser/amlproject/RNA/slamseq_iBet_max/res/count/		https://console.cloud.google.com/storage/browser/amlproject/RNA/slamseq_iBet_max/fastqs/
mr291	MV411	RNA-seq	72h_RNP_AAVS1	8	SRR15654955	mr291-MV411-RNP_AAVS1-r8	20200924_MP1_MP8214_S43_R1	https://console.cloud.google.com/storage/browser/_details/amlproject/RNA/RNPv2/additionals/mr291-MV411-RNP_AAVS1-r8_R1_001.fastq.gz	https://console.cloud.google.com/storage/browser/_details/amlproject/RNA/RNPv2/additionals/mr291-MV411-RNP_AAVS1-r8_R2_001.fastq.gz	https://console.cloud.google.com/storage/browser/_details/amlproject/RNA/RNPv2/res/RNPv5.rsem_genes_expected_count.txt.gz	https://console.cloud.google.com/storage/browser/amlproject/RNA/RNPv2/logs/	https://console.cloud.google.com/storage/browser/amlproject/RNA/RNPv2/
mr292	MV411	RNA-seq	72h_RNP_AAVS1	9	SRR15654954	mr292-MV411-RNP_AAVS1-r9	20200924_MP2_MP8214_S44_R1	https://console.cloud.google.com/storage/browser/_details/amlproject/RNA/RNPv2/additionals/mr292-MV411-RNP_AAVS1-r9_R1_001.fastq.gz	https://console.cloud.google.com/storage/browser/_details/amlproject/RNA/RNPv2/additionals/mr292-MV411-RNP_AAVS1-r9_R2_001.fastq.gz	https://console.cloud.google.com/storage/browser/_details/amlproject/RNA/RNPv2/res/RNPv5.rsem_genes_expected_count.txt.gz	https://console.cloud.google.com/storage/browser/amlproject/RNA/RNPv2/logs/	https://console.cloud.google.com/storage/browser/amlproject/RNA/RNPv2/
mr293	MV411	RNA-seq	72h_RNP_AAVS1	10	SRR15654953	mr293-MV411-RNP_AAVS1-r10	20200924_MP3_MP8214_S45_R1	https://console.cloud.google.com/storage/browser/_details/amlproject/RNA/RNPv2/additionals/mr293-MV411-RNP_AAVS1-r10_R1_001.fastq.gz	https://console.cloud.google.com/storage/browser/_details/amlproject/RNA/RNPv2/additionals/mr293-MV411-RNP_AAVS1-r10_R2_001.fastq.gz	https://console.cloud.google.com/storage/browser/_details/amlproject/RNA/RNPv2/res/RNPv5.rsem_genes_expected_count.txt.gz	https://console.cloud.google.com/storage/browser/amlproject/RNA/RNPv2/logs/	https://console.cloud.google.com/storage/browser/amlproject/RNA/RNPv2/
mr294	MV411	RNA-seq	72h_RNP_AAVS1	11	SRR15654952	mr294-MV411-RNP_AAVS1-r11	20200924_MP4_MP8214_S46_R1	https://console.cloud.google.com/storage/browser/_details/amlproject/RNA/RNPv2/additionals/mr294-MV411-RNP_AAVS1-r11_R1_001.fastq.gz	https://console.cloud.google.com/storage/browser/_details/amlproject/RNA/RNPv2/additionals/mr294-MV411-RNP_AAVS1-r11_R2_001.fastq.gz	https://console.cloud.google.com/storage/browser/_details/amlproject/RNA/RNPv2/res/RNPv5.rsem_genes_expected_count.txt.gz	https://console.cloud.google.com/storage/browser/amlproject/RNA/RNPv2/logs/	https://console.cloud.google.com/storage/browser/amlproject/RNA/RNPv2/
mr299	MV411	RNA-seq	72h_RNP_MEF2D	11	SRR15654947	mr299-MV411-RNP_MEF2D-r11	20200924_MP9_MP8214_S51_R1	https://console.cloud.google.com/storage/browser/_details/amlproject/RNA/RNPv2/additionals/mr299-MV411-RNP_MEF2D-r11_R1_001.fastq.gz	https://console.cloud.google.com/storage/browser/_details/amlproject/RNA/RNPv2/additionals/mr299-MV411-RNP_MEF2D-r11_R2_001.fastq.gz	https://console.cloud.google.com/storage/browser/_details/amlproject/RNA/RNPv2/res/RNPv5.rsem_genes_expected_count.txt.gz	https://console.cloud.google.com/storage/browser/amlproject/RNA/RNPv2/logs/	https://console.cloud.google.com/storage/browser/amlproject/RNA/RNPv2/
mr300	MV411	RNA-seq	72h_RNP_MEF2D	12	SRR15654946	mr300-MV411-RNP_MEF2D-r12	20200924_MP10_MP8214_S52_R1	https://console.cloud.google.com/storage/browser/_details/amlproject/RNA/RNPv2/additionals/mr300-MV411-RNP_MEF2D-r12_R1_001.fastq.gz	https://console.cloud.google.com/storage/browser/_details/amlproject/RNA/RNPv2/additionals/mr300-MV411-RNP_MEF2D-r12_R2_001.fastq.gz	https://console.cloud.google.com/storage/browser/_details/amlproject/RNA/RNPv2/res/RNPv5.rsem_genes_expected_count.txt.gz	https://console.cloud.google.com/storage/browser/amlproject/RNA/RNPv2/logs/	https://console.cloud.google.com/storage/browser/amlproject/RNA/RNPv2/
mr301	MV411	RNA-seq	72h_RNP_MEF2D	13	SRR15654944	mr301-MV411-RNP_MEF2D-r13	20200924_MP11_MP8214_S53_R1	https://console.cloud.google.com/storage/browser/_details/amlproject/RNA/RNPv2/additionals/mr301-MV411-RNP_MEF2D-r13_R1_001.fastq.gz	https://console.cloud.google.com/storage/browser/_details/amlproject/RNA/RNPv2/additionals/mr301-MV411-RNP_MEF2D-r13_R2_001.fastq.gz	https://console.cloud.google.com/storage/browser/_details/amlproject/RNA/RNPv2/res/RNPv5.rsem_genes_expected_count.txt.gz	https://console.cloud.google.com/storage/browser/amlproject/RNA/RNPv2/logs/	https://console.cloud.google.com/storage/browser/amlproject/RNA/RNPv2/
mr302	MV411	RNA-seq	72h_RNP_MEF2D	14	SRR15654943	mr302-MV411-RNP_MEF2D-r14	20200924_MP12_MP8214_S54_R1	https://console.cloud.google.com/storage/browser/_details/amlproject/RNA/RNPv2/additionals/mr302-MV411-RNP_MEF2D-r14_R1_001.fastq.gz	https://console.cloud.google.com/storage/browser/_details/amlproject/RNA/RNPv2/additionals/mr302-MV411-RNP_MEF2D-r14_R2_001.fastq.gz	https://console.cloud.google.com/storage/browser/_details/amlproject/RNA/RNPv2/res/RNPv5.rsem_genes_expected_count.txt.gz	https://console.cloud.google.com/storage/browser/amlproject/RNA/RNPv2/logs/	https://console.cloud.google.com/storage/browser/amlproject/RNA/RNPv2/
mr303	MV411	RNA-seq	72h_RNP_MEF2C	11	SRR15654942	mr303-MV411-RNP_MEF2C-r11	20200924_MP13_MP8214_S55_R1	https://console.cloud.google.com/storage/browser/_details/amlproject/RNA/RNPv2/additionals/mr303-MV411-RNP_MEF2C-r11_R1_001.fastq.gz	https://console.cloud.google.com/storage/browser/_details/amlproject/RNA/RNPv2/additionals/mr303-MV411-RNP_MEF2C-r11_R2_001.fastq.gz	https://console.cloud.google.com/storage/browser/_details/amlproject/RNA/RNPv2/res/RNPv5.rsem_genes_expected_count.txt.gz	https://console.cloud.google.com/storage/browser/amlproject/RNA/RNPv2/logs/	https://console.cloud.google.com/storage/browser/amlproject/RNA/RNPv2/
mr304	MV411	RNA-seq	72h_RNP_MEF2C	12	SRR15654941	mr304-MV411-RNP_MEF2C-r12	20200924_MP14_MP8214_S56_R1	https://console.cloud.google.com/storage/browser/_details/amlproject/RNA/RNPv2/additionals/mr304-MV411-RNP_MEF2C-r12_R1_001.fastq.gz	https://console.cloud.google.com/storage/browser/_details/amlproject/RNA/RNPv2/additionals/mr304-MV411-RNP_MEF2C-r12_R2_001.fastq.gz	https://console.cloud.google.com/storage/browser/_details/amlproject/RNA/RNPv2/res/RNPv5.rsem_genes_expected_count.txt.gz	https://console.cloud.google.com/storage/browser/amlproject/RNA/RNPv2/logs/	https://console.cloud.google.com/storage/browser/amlproject/RNA/RNPv2/
mr305	MV411	RNA-seq	72h_RNP_MEF2C	13	SRR15654940	mr305-MV411-RNP_MEF2C-r13	20200924_MP15_MP8214_S57_R1	https://console.cloud.google.com/storage/browser/_details/amlproject/RNA/RNPv2/additionals/mr305-MV411-RNP_MEF2C-r13_R1_001.fastq.gz	https://console.cloud.google.com/storage/browser/_details/amlproject/RNA/RNPv2/additionals/mr305-MV411-RNP_MEF2C-r13_R2_001.fastq.gz	https://console.cloud.google.com/storage/browser/_details/amlproject/RNA/RNPv2/res/RNPv5.rsem_genes_expected_count.txt.gz	https://console.cloud.google.com/storage/browser/amlproject/RNA/RNPv2/logs/	https://console.cloud.google.com/storage/browser/amlproject/RNA/RNPv2/
mr306	MV411	RNA-seq	72h_RNP_MEF2C	14	SRR15654939	mr306-MV411-RNP_MEF2C-r14	20200924_MP16_MP8214_S58_R1	https://console.cloud.google.com/storage/browser/_details/amlproject/RNA/RNPv2/additionals/mr306-MV411-RNP_MEF2C-r14_R1_001.fastq.gz	https://console.cloud.google.com/storage/browser/_details/amlproject/RNA/RNPv2/additionals/mr306-MV411-RNP_MEF2C-r14_R2_001.fastq.gz	https://console.cloud.google.com/storage/browser/_details/amlproject/RNA/RNPv2/res/RNPv5.rsem_genes_expected_count.txt.gz	https://console.cloud.google.com/storage/browser/amlproject/RNA/RNPv2/logs/	https://console.cloud.google.com/storage/browser/amlproject/RNA/RNPv2/
mr307	MV411	RNA-seq	72h_RNP_MEF2D_MEF2C	1	SRR15654938	mr307-MV411-RNP_MEF2D_MEF2C-r1	20200924_MP17_MP8214_S59_R1	https://console.cloud.google.com/storage/browser/_details/amlproject/RNA/RNPv2/additionals/mr307-MV411-RNP_MEF2D_MEF2C-r1_R1_001.fastq.gz	https://console.cloud.google.com/storage/browser/_details/amlproject/RNA/RNPv2/additionals/mr307-MV411-RNP_MEF2D_MEF2C-r1_R2_001.fastq.gz	https://console.cloud.google.com/storage/browser/_details/amlproject/RNA/RNPv2/res/RNPv5.rsem_genes_expected_count.txt.gz	https://console.cloud.google.com/storage/browser/amlproject/RNA/RNPv2/logs/	https://console.cloud.google.com/storage/browser/amlproject/RNA/RNPv2/
mr308	MV411	RNA-seq	72h_RNP_MEF2D_MEF2C	2	SRR15654937	mr308-MV411-RNP_MEF2D_MEF2C-r2	20200924_MP18_MP8214_S60_R1	https://console.cloud.google.com/storage/browser/_details/amlproject/RNA/RNPv2/additionals/mr308-MV411-RNP_MEF2D_MEF2C-r2_R1_001.fastq.gz	https://console.cloud.google.com/storage/browser/_details/amlproject/RNA/RNPv2/additionals/mr308-MV411-RNP_MEF2D_MEF2C-r2_R2_001.fastq.gz	https://console.cloud.google.com/storage/browser/_details/amlproject/RNA/RNPv2/res/RNPv5.rsem_genes_expected_count.txt.gz	https://console.cloud.google.com/storage/browser/amlproject/RNA/RNPv2/logs/	https://console.cloud.google.com/storage/browser/amlproject/RNA/RNPv2/
mr309	MV411	RNA-seq	72h_RNP_MEF2D_MEF2C	3	SRR15654936	mr309-MV411-RNP_MEF2D_MEF2C-r3	20200924_MP19_MP8214_S61_R1	https://console.cloud.google.com/storage/browser/_details/amlproject/RNA/RNPv2/additionals/mr309-MV411-RNP_MEF2D_MEF2C-r3_R1_001.fastq.gz	https://console.cloud.google.com/storage/browser/_details/amlproject/RNA/RNPv2/additionals/mr309-MV411-RNP_MEF2D_MEF2C-r3_R2_001.fastq.gz	https://console.cloud.google.com/storage/browser/_details/amlproject/RNA/RNPv2/res/RNPv5.rsem_genes_expected_count.txt.gz	https://console.cloud.google.com/storage/browser/amlproject/RNA/RNPv2/logs/	https://console.cloud.google.com/storage/browser/amlproject/RNA/RNPv2/
mr310	MV411	RNA-seq	72h_RNP_MEF2D_MEF2C	4	SRR15654935	mr310-MV411-RNP_MEF2D_MEF2C-r4	20200924_MP20_MP8214_S62_R1	https://console.cloud.google.com/storage/browser/_details/amlproject/RNA/RNPv2/additionals/mr310-MV411-RNP_MEF2D_MEF2C-r4_R1_001.fastq.gz	https://console.cloud.google.com/storage/browser/_details/amlproject/RNA/RNPv2/additionals/mr310-MV411-RNP_MEF2D_MEF2C-r4_R2_001.fastq.gz	https://console.cloud.google.com/storage/browser/_details/amlproject/RNA/RNPv2/res/RNPv5.rsem_genes_expected_count.txt.gz	https://console.cloud.google.com/storage/browser/amlproject/RNA/RNPv2/logs/	https://console.cloud.google.com/storage/browser/amlproject/RNA/RNPv2/
mr315	MV411	RNA-seq	72h_RNP_RUNX2	11	SRR15654928	mr315-MV411-RNP_RUNX2-r11	20200924_MP25_MP8214_S67_R1	https://console.cloud.google.com/storage/browser/_details/amlproject/RNA/RNPv2/additionals/mr315-MV411-RNP_RUNX2-r11_R1_001.fastq.gz	https://console.cloud.google.com/storage/browser/_details/amlproject/RNA/RNPv2/additionals/mr315-MV411-RNP_RUNX2-r11_R2_001.fastq.gz	https://console.cloud.google.com/storage/browser/_details/amlproject/RNA/RNPv2/res/RNPv5.rsem_genes_expected_count.txt.gz	https://console.cloud.google.com/storage/browser/amlproject/RNA/RNPv2/logs/	https://console.cloud.google.com/storage/browser/amlproject/RNA/RNPv2/
mr316	MV411	RNA-seq	72h_RNP_RUNX2	12	SRR15654927	mr316-MV411-RNP_RUNX2-r12	20200924_MP26_MP8214_S68_R1	https://console.cloud.google.com/storage/browser/_details/amlproject/RNA/RNPv2/additionals/mr316-MV411-RNP_RUNX2-r12_R1_001.fastq.gz	https://console.cloud.google.com/storage/browser/_details/amlproject/RNA/RNPv2/additionals/mr316-MV411-RNP_RUNX2-r12_R2_001.fastq.gz	https://console.cloud.google.com/storage/browser/_details/amlproject/RNA/RNPv2/res/RNPv5.rsem_genes_expected_count.txt.gz	https://console.cloud.google.com/storage/browser/amlproject/RNA/RNPv2/logs/	https://console.cloud.google.com/storage/browser/amlproject/RNA/RNPv2/
mr317	MV411	RNA-seq	72h_RNP_RUNX2	13	SRR15654926	mr317-MV411-RNP_RUNX2-r13	20200924_MP27_MP8214_S69_R1	https://console.cloud.google.com/storage/browser/_details/amlproject/RNA/RNPv2/additionals/mr317-MV411-RNP_RUNX2-r13_R1_001.fastq.gz	https://console.cloud.google.com/storage/browser/_details/amlproject/RNA/RNPv2/additionals/mr317-MV411-RNP_RUNX2-r13_R2_001.fastq.gz	https://console.cloud.google.com/storage/browser/_details/amlproject/RNA/RNPv2/res/RNPv5.rsem_genes_expected_count.txt.gz	https://console.cloud.google.com/storage/browser/amlproject/RNA/RNPv2/logs/	https://console.cloud.google.com/storage/browser/amlproject/RNA/RNPv2/
mr318	MV411	RNA-seq	72h_RNP_RUNX2	14	SRR15654925	mr318-MV411-RNP_RUNX2-r14	20200924_MP28_MP8214_S70_R1	https://console.cloud.google.com/storage/browser/_details/amlproject/RNA/RNPv2/additionals/mr318-MV411-RNP_RUNX2-r14_R1_001.fastq.gz	https://console.cloud.google.com/storage/browser/_details/amlproject/RNA/RNPv2/additionals/mr318-MV411-RNP_RUNX2-r14_R2_001.fastq.gz	https://console.cloud.google.com/storage/browser/_details/amlproject/RNA/RNPv2/res/RNPv5.rsem_genes_expected_count.txt.gz	https://console.cloud.google.com/storage/browser/amlproject/RNA/RNPv2/logs/	https://console.cloud.google.com/storage/browser/amlproject/RNA/RNPv2/
mr327	MONOMAC1	RNA-seq	48h_MEF2C_MEF2D	1	SRR15654915	mr327-MONOMAC1-48h_MEF2C_MEF2D-r1	20201120_48h_2C_2D_A_MP8456_S46	https://console.cloud.google.com/storage/browser/_details/amlproject/RNA/MONOMAC_synMEF2CD/mr327-MONOMAC1-48h_MEF2C_MEF2D-r1_R1_001.fastq.gz	https://console.cloud.google.com/storage/browser/_details/amlproject/RNA/MONOMAC_synMEF2CD/mr327-MONOMAC1-48h_MEF2C_MEF2D-r1_R2_001.fastq.gz	https://console.cloud.google.com/storage/browser/_details/amlproject/RNA/MONOMAC_synMEF2CD/res/MONOMAC_synMEF2CD.rsem_genes_expected_count.txt.gz	https://console.cloud.google.com/storage/browser/amlproject/RNA/MONOMAC_synMEF2CD/logs/	https://console.cloud.google.com/storage/browser/amlproject/RNA/MONOMAC_synMEF2CD/
mr328	MONOMAC1	RNA-seq	48h_MEF2C_MEF2D	2	SRR15654914	mr328-MONOMAC1-48h_MEF2C_MEF2D-r2	20201120_48h_2C_2D_B_MP8456_S47	https://console.cloud.google.com/storage/browser/_details/amlproject/RNA/MONOMAC_synMEF2CD/mr328-MONOMAC1-48h_MEF2C_MEF2D-r2_R1_001.fastq.gz	https://console.cloud.google.com/storage/browser/_details/amlproject/RNA/MONOMAC_synMEF2CD/mr328-MONOMAC1-48h_MEF2C_MEF2D-r2_R2_001.fastq.gz	https://console.cloud.google.com/storage/browser/_details/amlproject/RNA/MONOMAC_synMEF2CD/res/MONOMAC_synMEF2CD.rsem_genes_expected_count.txt.gz	https://console.cloud.google.com/storage/browser/amlproject/RNA/MONOMAC_synMEF2CD/logs/	https://console.cloud.google.com/storage/browser/amlproject/RNA/MONOMAC_synMEF2CD/
mr329	MONOMAC1	RNA-seq	48h_MEF2C_MEF2D	3	SRR15654913	mr329-MONOMAC1-48h_MEF2C_MEF2D-r3	20201120_48h_2C_2D_C_MP8456_S48	https://console.cloud.google.com/storage/browser/_details/amlproject/RNA/MONOMAC_synMEF2CD/mr329-MONOMAC1-48h_MEF2C_MEF2D-r3_R1_001.fastq.gz	https://console.cloud.google.com/storage/browser/_details/amlproject/RNA/MONOMAC_synMEF2CD/mr329-MONOMAC1-48h_MEF2C_MEF2D-r3_R2_001.fastq.gz	https://console.cloud.google.com/storage/browser/_details/amlproject/RNA/MONOMAC_synMEF2CD/res/MONOMAC_synMEF2CD.rsem_genes_expected_count.txt.gz	https://console.cloud.google.com/storage/browser/amlproject/RNA/MONOMAC_synMEF2CD/logs/	https://console.cloud.google.com/storage/browser/amlproject/RNA/MONOMAC_synMEF2CD/
mr330	MONOMAC1	RNA-seq	48h_MEF2C_MEF2D	4	SRR15654912	mr330-MONOMAC1-48h_MEF2C_MEF2D-r4	20201120_48h_2C_2D_D_MP8456_S49	https://console.cloud.google.com/storage/browser/_details/amlproject/RNA/MONOMAC_synMEF2CD/mr330-MONOMAC1-48h_MEF2C_MEF2D-r4_R1_001.fastq.gz	https://console.cloud.google.com/storage/browser/_details/amlproject/RNA/MONOMAC_synMEF2CD/mr330-MONOMAC1-48h_MEF2C_MEF2D-r4_R2_001.fastq.gz	https://console.cloud.google.com/storage/browser/_details/amlproject/RNA/MONOMAC_synMEF2CD/res/MONOMAC_synMEF2CD.rsem_genes_expected_count.txt.gz	https://console.cloud.google.com/storage/browser/amlproject/RNA/MONOMAC_synMEF2CD/logs/	https://console.cloud.google.com/storage/browser/amlproject/RNA/MONOMAC_synMEF2CD/
mr331	MONOMAC1	RNA-seq	48h_AAVS1	1	SRR15654910	mr331-MONOMAC1-48h_AAVS1-r1	20201120_48h_AAVS1_A_MP8456_S42	https://console.cloud.google.com/storage/browser/_details/amlproject/RNA/MONOMAC_synMEF2CD/mr331-MONOMAC1-48h_AAVS1-r1_R1_001.fastq.gz	https://console.cloud.google.com/storage/browser/_details/amlproject/RNA/MONOMAC_synMEF2CD/mr331-MONOMAC1-48h_AAVS1-r1_R2_001.fastq.gz	https://console.cloud.google.com/storage/browser/_details/amlproject/RNA/MONOMAC_synMEF2CD/res/MONOMAC_synMEF2CD.rsem_genes_expected_count.txt.gz	https://console.cloud.google.com/storage/browser/amlproject/RNA/MONOMAC_synMEF2CD/logs/	https://console.cloud.google.com/storage/browser/amlproject/RNA/MONOMAC_synMEF2CD/
mr332	MONOMAC1	RNA-seq	48h_AAVS1	2	SRR15654909	mr332-MONOMAC1-48h_AAVS1-r2	20201120_48h_AAVS1_B_MP8456_S43	https://console.cloud.google.com/storage/browser/_details/amlproject/RNA/MONOMAC_synMEF2CD/mr332-MONOMAC1-48h_AAVS1-r2_R1_001.fastq.gz	https://console.cloud.google.com/storage/browser/_details/amlproject/RNA/MONOMAC_synMEF2CD/mr332-MONOMAC1-48h_AAVS1-r2_R2_001.fastq.gz	https://console.cloud.google.com/storage/browser/_details/amlproject/RNA/MONOMAC_synMEF2CD/res/MONOMAC_synMEF2CD.rsem_genes_expected_count.txt.gz	https://console.cloud.google.com/storage/browser/amlproject/RNA/MONOMAC_synMEF2CD/logs/	https://console.cloud.google.com/storage/browser/amlproject/RNA/MONOMAC_synMEF2CD/
mr333	MONOMAC1	RNA-seq	48h_AAVS1	3	SRR15654908	mr333-MONOMAC1-48h_AAVS1-r3	20201120_48h_AAVS1_C_MP8456_S44	https://console.cloud.google.com/storage/browser/_details/amlproject/RNA/MONOMAC_synMEF2CD/mr333-MONOMAC1-48h_AAVS1-r3_R1_001.fastq.gz	https://console.cloud.google.com/storage/browser/_details/amlproject/RNA/MONOMAC_synMEF2CD/mr333-MONOMAC1-48h_AAVS1-r3_R2_001.fastq.gz	https://console.cloud.google.com/storage/browser/_details/amlproject/RNA/MONOMAC_synMEF2CD/res/MONOMAC_synMEF2CD.rsem_genes_expected_count.txt.gz	https://console.cloud.google.com/storage/browser/amlproject/RNA/MONOMAC_synMEF2CD/logs/	https://console.cloud.google.com/storage/browser/amlproject/RNA/MONOMAC_synMEF2CD/
mr334	MONOMAC1	RNA-seq	48h_AAVS1	4	SRR15654907	mr334-MONOMAC1-48h_AAVS1-r4	20201120_48h_AAVS1_D_MP8456_S45	https://console.cloud.google.com/storage/browser/_details/amlproject/RNA/MONOMAC_synMEF2CD/mr334-MONOMAC1-48h_AAVS1-r4_R1_001.fastq.gz	https://console.cloud.google.com/storage/browser/_details/amlproject/RNA/MONOMAC_synMEF2CD/mr334-MONOMAC1-48h_AAVS1-r4_R2_001.fastq.gz	https://console.cloud.google.com/storage/browser/_details/amlproject/RNA/MONOMAC_synMEF2CD/res/MONOMAC_synMEF2CD.rsem_genes_expected_count.txt.gz	https://console.cloud.google.com/storage/browser/amlproject/RNA/MONOMAC_synMEF2CD/logs/	https://console.cloud.google.com/storage/browser/amlproject/RNA/MONOMAC_synMEF2CD/
mr335	MONOMAC1	RNA-seq	72h_MEF2C_MEF2D	1	SRR15654906	mr335-MONOMAC1-72h_MEF2C_MEF2D-r1	20201120_72h_2C_2D_A_MP8456_S54	https://console.cloud.google.com/storage/browser/_details/amlproject/RNA/MONOMAC_synMEF2CD/mr335-MONOMAC1-72h_MEF2C_MEF2D-r1_R1_001.fastq.gz	https://console.cloud.google.com/storage/browser/_details/amlproject/RNA/MONOMAC_synMEF2CD/mr335-MONOMAC1-72h_MEF2C_MEF2D-r1_R2_001.fastq.gz	https://console.cloud.google.com/storage/browser/_details/amlproject/RNA/MONOMAC_synMEF2CD/res/MONOMAC_synMEF2CD.rsem_genes_expected_count.txt.gz	https://console.cloud.google.com/storage/browser/amlproject/RNA/MONOMAC_synMEF2CD/logs/	https://console.cloud.google.com/storage/browser/amlproject/RNA/MONOMAC_synMEF2CD/
mr336	MONOMAC1	RNA-seq	72h_MEF2C_MEF2D	2	SRR15654905	mr336-MONOMAC1-72h_MEF2C_MEF2D-r2	20201120_72h_2C_2D_B_MP8456_S55	https://console.cloud.google.com/storage/browser/_details/amlproject/RNA/MONOMAC_synMEF2CD/mr336-MONOMAC1-72h_MEF2C_MEF2D-r2_R1_001.fastq.gz	https://console.cloud.google.com/storage/browser/_details/amlproject/RNA/MONOMAC_synMEF2CD/mr336-MONOMAC1-72h_MEF2C_MEF2D-r2_R2_001.fastq.gz	https://console.cloud.google.com/storage/browser/_details/amlproject/RNA/MONOMAC_synMEF2CD/res/MONOMAC_synMEF2CD.rsem_genes_expected_count.txt.gz	https://console.cloud.google.com/storage/browser/amlproject/RNA/MONOMAC_synMEF2CD/logs/	https://console.cloud.google.com/storage/browser/amlproject/RNA/MONOMAC_synMEF2CD/
mr337	MONOMAC1	RNA-seq	72h_MEF2C_MEF2D	3	SRR15654904	mr337-MONOMAC1-72h_MEF2C_MEF2D-r3	20201120_72h_2C_2D_C_MP8456_S56	https://console.cloud.google.com/storage/browser/_details/amlproject/RNA/MONOMAC_synMEF2CD/mr337-MONOMAC1-72h_MEF2C_MEF2D-r3_R1_001.fastq.gz	https://console.cloud.google.com/storage/browser/_details/amlproject/RNA/MONOMAC_synMEF2CD/mr337-MONOMAC1-72h_MEF2C_MEF2D-r3_R2_001.fastq.gz	https://console.cloud.google.com/storage/browser/_details/amlproject/RNA/MONOMAC_synMEF2CD/res/MONOMAC_synMEF2CD.rsem_genes_expected_count.txt.gz	https://console.cloud.google.com/storage/browser/amlproject/RNA/MONOMAC_synMEF2CD/logs/	https://console.cloud.google.com/storage/browser/amlproject/RNA/MONOMAC_synMEF2CD/
mr338	MONOMAC1	RNA-seq	72h_MEF2C_MEF2D	4	SRR15654903	mr338-MONOMAC1-72h_MEF2C_MEF2D-r4	20201120_72h_2C_2D_D_MP8456_S57	https://console.cloud.google.com/storage/browser/_details/amlproject/RNA/MONOMAC_synMEF2CD/mr338-MONOMAC1-72h_MEF2C_MEF2D-r4_R1_001.fastq.gz	https://console.cloud.google.com/storage/browser/_details/amlproject/RNA/MONOMAC_synMEF2CD/mr338-MONOMAC1-72h_MEF2C_MEF2D-r4_R2_001.fastq.gz	https://console.cloud.google.com/storage/browser/_details/amlproject/RNA/MONOMAC_synMEF2CD/res/MONOMAC_synMEF2CD.rsem_genes_expected_count.txt.gz	https://console.cloud.google.com/storage/browser/amlproject/RNA/MONOMAC_synMEF2CD/logs/	https://console.cloud.google.com/storage/browser/amlproject/RNA/MONOMAC_synMEF2CD/
mr339	MONOMAC1	RNA-seq	72h_AAVS1	1	SRR15654902	mr339-MONOMAC1-72h_AAVS1-r1	20201120_72h_AAVS1_A_MP8456_S50	https://console.cloud.google.com/storage/browser/_details/amlproject/RNA/MONOMAC_synMEF2CD/mr339-MONOMAC1-72h_AAVS1-r1_R1_001.fastq.gz	https://console.cloud.google.com/storage/browser/_details/amlproject/RNA/MONOMAC_synMEF2CD/mr339-MONOMAC1-72h_AAVS1-r1_R2_001.fastq.gz	https://console.cloud.google.com/storage/browser/_details/amlproject/RNA/MONOMAC_synMEF2CD/res/MONOMAC_synMEF2CD.rsem_genes_expected_count.txt.gz	https://console.cloud.google.com/storage/browser/amlproject/RNA/MONOMAC_synMEF2CD/logs/	https://console.cloud.google.com/storage/browser/amlproject/RNA/MONOMAC_synMEF2CD/
mr340	MONOMAC1	RNA-seq	72h_AAVS1	2	SRR15654901	mr340-MONOMAC1-72h_AAVS1-r2	20201120_72h_AAVS1_B_MP8456_S51	https://console.cloud.google.com/storage/browser/_details/amlproject/RNA/MONOMAC_synMEF2CD/mr340-MONOMAC1-72h_AAVS1-r2_R1_001.fastq.gz	https://console.cloud.google.com/storage/browser/_details/amlproject/RNA/MONOMAC_synMEF2CD/mr340-MONOMAC1-72h_AAVS1-r2_R2_001.fastq.gz	https://console.cloud.google.com/storage/browser/_details/amlproject/RNA/MONOMAC_synMEF2CD/res/MONOMAC_synMEF2CD.rsem_genes_expected_count.txt.gz	https://console.cloud.google.com/storage/browser/amlproject/RNA/MONOMAC_synMEF2CD/logs/	https://console.cloud.google.com/storage/browser/amlproject/RNA/MONOMAC_synMEF2CD/
mr341	MONOMAC1	RNA-seq	72h_AAVS1	3	SRR15654899	mr341-MONOMAC1-72h_AAVS1-r3	20201120_72h_AAVS1_C_MP8456_S52	https://console.cloud.google.com/storage/browser/_details/amlproject/RNA/MONOMAC_synMEF2CD/mr341-MONOMAC1-72h_AAVS1-r3_R1_001.fastq.gz	https://console.cloud.google.com/storage/browser/_details/amlproject/RNA/MONOMAC_synMEF2CD/mr341-MONOMAC1-72h_AAVS1-r3_R2_001.fastq.gz	https://console.cloud.google.com/storage/browser/_details/amlproject/RNA/MONOMAC_synMEF2CD/res/MONOMAC_synMEF2CD.rsem_genes_expected_count.txt.gz	https://console.cloud.google.com/storage/browser/amlproject/RNA/MONOMAC_synMEF2CD/logs/	https://console.cloud.google.com/storage/browser/amlproject/RNA/MONOMAC_synMEF2CD/
mr342	MONOMAC1	RNA-seq	72h_AAVS1	4	SRR15654898	mr342-MONOMAC1-72h_AAVS1-r4	20201120_72h_AAVS1_D_MP8456_S53	https://console.cloud.google.com/storage/browser/_details/amlproject/RNA/MONOMAC_synMEF2CD/mr342-MONOMAC1-72h_AAVS1-r4_R1_001.fastq.gz	https://console.cloud.google.com/storage/browser/_details/amlproject/RNA/MONOMAC_synMEF2CD/mr342-MONOMAC1-72h_AAVS1-r4_R2_001.fastq.gz	https://console.cloud.google.com/storage/browser/_details/amlproject/RNA/MONOMAC_synMEF2CD/res/MONOMAC_synMEF2CD.rsem_genes_expected_count.txt.gz	https://console.cloud.google.com/storage/browser/amlproject/RNA/MONOMAC_synMEF2CD/logs/	https://console.cloud.google.com/storage/browser/amlproject/RNA/MONOMAC_synMEF2CD/
mr343	MV411	SLAM-seq	DMSO	1	SRR15654897	mr343-MV411-DMSO-r1	20201120_DMSO_A_MP8439_S131	https://console.cloud.google.com/storage/browser/_details/amlproject/RNA/slamseq_YLK_MV411/fastqs/mr343-MV411-DMSO-r1_R1_001_val_1.fq.gz	https://console.cloud.google.com/storage/browser/_details/amlproject/RNA/slamseq_YLK_MV411/fastqs/mr343-MV411-DMSO-r1_R2_001_val_2.fq.gz	https://console.cloud.google.com/storage/browser/amlproject/RNA/slamseq_YLK_MV411/res/count/		https://console.cloud.google.com/storage/browser/amlproject/RNA/slamseq_YLK_MV411/fastqs/
mr344	MV411	SLAM-seq	DMSO	2	SRR15654896	mr344-MV411-DMSO-r2	20201120_DMSO_B_MP8439_S132	https://console.cloud.google.com/storage/browser/_details/amlproject/RNA/slamseq_YLK_MV411/fastqs/mr344-MV411-DMSO-r2_R1_001_val_1.fq.gz	https://console.cloud.google.com/storage/browser/_details/amlproject/RNA/slamseq_YLK_MV411/fastqs/mr344-MV411-DMSO-r2_R2_001_val_2.fq.gz	https://console.cloud.google.com/storage/browser/amlproject/RNA/slamseq_YLK_MV411/res/count/		https://console.cloud.google.com/storage/browser/amlproject/RNA/slamseq_YLK_MV411/fastqs/
mr345	MV411	SLAM-seq	DMSO	3	SRR15654895	mr345-MV411-DMSO-r3	20201120_DMSO_C_MP8439_S133	https://console.cloud.google.com/storage/browser/_details/amlproject/RNA/slamseq_YLK_MV411/fastqs/mr345-MV411-DMSO-r3_R1_001_val_1.fq.gz	https://console.cloud.google.com/storage/browser/_details/amlproject/RNA/slamseq_YLK_MV411/fastqs/mr345-MV411-DMSO-r3_R2_001_val_2.fq.gz	https://console.cloud.google.com/storage/browser/amlproject/RNA/slamseq_YLK_MV411/res/count/		https://console.cloud.google.com/storage/browser/amlproject/RNA/slamseq_YLK_MV411/fastqs/
mr346	MV411	SLAM-seq	DMSO	4	SRR15655142	mr346-MV411-DMSO-r4	20201120_DMSO_D_MP8439_S134	https://console.cloud.google.com/storage/browser/_details/amlproject/RNA/slamseq_YLK_MV411/fastqs/mr346-MV411-DMSO-r4_R1_001_val_1.fq.gz	https://console.cloud.google.com/storage/browser/_details/amlproject/RNA/slamseq_YLK_MV411/fastqs/mr346-MV411-DMSO-r4_R2_001_val_2.fq.gz	https://console.cloud.google.com/storage/browser/amlproject/RNA/slamseq_YLK_MV411/res/count/		https://console.cloud.google.com/storage/browser/amlproject/RNA/slamseq_YLK_MV411/fastqs/
mr347	MV411	SLAM-seq	YKL-05-099	1	SRR15655141	mr347-MV411-YLK-r1	20201120_YKL_A_MP8439_S135	https://console.cloud.google.com/storage/browser/_details/amlproject/RNA/slamseq_YLK_MV411/fastqs/mr347-MV411-YLK-r1_R1_001_val_1.fq.gz	https://console.cloud.google.com/storage/browser/_details/amlproject/RNA/slamseq_YLK_MV411/fastqs/mr347-MV411-YLK-r1_R2_001_val_2.fq.gz	https://console.cloud.google.com/storage/browser/amlproject/RNA/slamseq_YLK_MV411/res/count/		https://console.cloud.google.com/storage/browser/amlproject/RNA/slamseq_YLK_MV411/fastqs/
mr348	MV411	SLAM-seq	YKL-05-099	2	SRR15655140	mr348-MV411-YLK-r2	20201120_YKL_B_MP8439_S136	https://console.cloud.google.com/storage/browser/_details/amlproject/RNA/slamseq_YLK_MV411/fastqs/mr348-MV411-YLK-r2_R1_001_val_1.fq.gz	https://console.cloud.google.com/storage/browser/_details/amlproject/RNA/slamseq_YLK_MV411/fastqs/mr348-MV411-YLK-r2_R2_001_val_2.fq.gz	https://console.cloud.google.com/storage/browser/amlproject/RNA/slamseq_YLK_MV411/res/count/		https://console.cloud.google.com/storage/browser/amlproject/RNA/slamseq_YLK_MV411/fastqs/
mr349	MV411	SLAM-seq	YKL-05-099	3	SRR15655139	mr349-MV411-YLK-r3	20201120_YKL_C_MP8439_S137	https://console.cloud.google.com/storage/browser/_details/amlproject/RNA/slamseq_YLK_MV411/fastqs/mr349-MV411-YLK-r3_R1_001_val_1.fq.gz	https://console.cloud.google.com/storage/browser/_details/amlproject/RNA/slamseq_YLK_MV411/fastqs/mr349-MV411-YLK-r3_R2_001_val_2.fq.gz	https://console.cloud.google.com/storage/browser/amlproject/RNA/slamseq_YLK_MV411/res/count/		https://console.cloud.google.com/storage/browser/amlproject/RNA/slamseq_YLK_MV411/fastqs/
mr350	MV411	SLAM-seq	YKL-05-099	4	SRR15655138	mr350-MV411-YLK-r4	20201120_YKL_D_MP8439_S138	https://console.cloud.google.com/storage/browser/_details/amlproject/RNA/slamseq_YLK_MV411/fastqs/mr350-MV411-YLK-r4_R1_001_val_1.fq.gz	https://console.cloud.google.com/storage/browser/_details/amlproject/RNA/slamseq_YLK_MV411/fastqs/mr350-MV411-YLK-r4_R2_001_val_2.fq.gz	https://console.cloud.google.com/storage/browser/amlproject/RNA/slamseq_YLK_MV411/res/count/		https://console.cloud.google.com/storage/browser/amlproject/RNA/slamseq_YLK_MV411/fastqs/
mr351	MV411	RNA-seq	72h_AAVS1	1	SRR15655136	mr351-MV411-DMSO-r1	20210210_MP1_MP8652_S1_R1_001	https://console.cloud.google.com/storage/browser/_details/amlproject/RNA/RNP_MEIS1/mr351-MV411-DMSO-r1_R1_001.fastq.gz	https://console.cloud.google.com/storage/browser/_details/amlproject/RNA/RNP_MEIS1/mr351-MV411-DMSO-r1_R2_001.fastq.gz	https://console.cloud.google.com/storage/browser/_details/amlproject/RNA/RNP_MEIS1/res/RNP_MEIS1.rsem_genes_expected_count.txt.gz	https://console.cloud.google.com/storage/browser/amlproject/RNA/RNP_MEIS1/logs/	https://console.cloud.google.com/storage/browser/amlproject/RNA/RNP_MEIS1/
mr352	MV411	RNA-seq	72h_AAVS1	2	SRR15655135	mr352-MV411-DMSO-r2	20210210_MP2_MP8652_S2_R1_001	https://console.cloud.google.com/storage/browser/_details/amlproject/RNA/RNP_MEIS1/mr352-MV411-DMSO-r2_R1_001.fastq.gz	https://console.cloud.google.com/storage/browser/_details/amlproject/RNA/RNP_MEIS1/mr352-MV411-DMSO-r2_R2_001.fastq.gz	https://console.cloud.google.com/storage/browser/_details/amlproject/RNA/RNP_MEIS1/res/RNP_MEIS1.rsem_genes_expected_count.txt.gz	https://console.cloud.google.com/storage/browser/amlproject/RNA/RNP_MEIS1/logs/	https://console.cloud.google.com/storage/browser/amlproject/RNA/RNP_MEIS1/
mr353	MV411	RNA-seq	72h_AAVS1	3	SRR15655134	mr353-MV411-DMSO-r3	20210210_MP3_MP8652_S3_R1_001	https://console.cloud.google.com/storage/browser/_details/amlproject/RNA/RNP_MEIS1/mr353-MV411-DMSO-r3_R1_001.fastq.gz	https://console.cloud.google.com/storage/browser/_details/amlproject/RNA/RNP_MEIS1/mr353-MV411-DMSO-r3_R2_001.fastq.gz	https://console.cloud.google.com/storage/browser/_details/amlproject/RNA/RNP_MEIS1/res/RNP_MEIS1.rsem_genes_expected_count.txt.gz	https://console.cloud.google.com/storage/browser/amlproject/RNA/RNP_MEIS1/logs/	https://console.cloud.google.com/storage/browser/amlproject/RNA/RNP_MEIS1/
mr354	MV411	RNA-seq	72h_AAVS1	4	SRR15655133	mr354-MV411-DMSO-r4	20210210_MP4_MP8652_S4_R1_001	https://console.cloud.google.com/storage/browser/_details/amlproject/RNA/RNP_MEIS1/mr354-MV411-DMSO-r4_R1_001.fastq.gz	https://console.cloud.google.com/storage/browser/_details/amlproject/RNA/RNP_MEIS1/mr354-MV411-DMSO-r4_R2_001.fastq.gz	https://console.cloud.google.com/storage/browser/_details/amlproject/RNA/RNP_MEIS1/res/RNP_MEIS1.rsem_genes_expected_count.txt.gz	https://console.cloud.google.com/storage/browser/amlproject/RNA/RNP_MEIS1/logs/	https://console.cloud.google.com/storage/browser/amlproject/RNA/RNP_MEIS1/
mr355	MV411	RNA-seq	72h_MEIS1	1	SRR15655132	mr355-MV411-72h_MEIS1-r1	20210210_MP5_MP8652_S5_R1_001	https://console.cloud.google.com/storage/browser/_details/amlproject/RNA/RNP_MEIS1/mr355-MV411-72h_MEIS1-r1_R1_001.fastq.gz	https://console.cloud.google.com/storage/browser/_details/amlproject/RNA/RNP_MEIS1/mr355-MV411-72h_MEIS1-r1_R2_001.fastq.gz	https://console.cloud.google.com/storage/browser/_details/amlproject/RNA/RNP_MEIS1/res/RNP_MEIS1.rsem_genes_expected_count.txt.gz	https://console.cloud.google.com/storage/browser/amlproject/RNA/RNP_MEIS1/logs/	https://console.cloud.google.com/storage/browser/amlproject/RNA/RNP_MEIS1/
mr356	MV411	RNA-seq	72h_MEIS1	2	SRR15655131	mr356-MV411-72h_MEIS1-r2	20210210_MP6_MP8652_S6_R1_001	https://console.cloud.google.com/storage/browser/_details/amlproject/RNA/RNP_MEIS1/mr356-MV411-72h_MEIS1-r2_R1_001.fastq.gz	https://console.cloud.google.com/storage/browser/_details/amlproject/RNA/RNP_MEIS1/mr356-MV411-72h_MEIS1-r2_R2_001.fastq.gz	https://console.cloud.google.com/storage/browser/_details/amlproject/RNA/RNP_MEIS1/res/RNP_MEIS1.rsem_genes_expected_count.txt.gz	https://console.cloud.google.com/storage/browser/amlproject/RNA/RNP_MEIS1/logs/	https://console.cloud.google.com/storage/browser/amlproject/RNA/RNP_MEIS1/
mr357	MV411	RNA-seq	72h_MEIS1	3	SRR15655130	mr357-MV411-72h_MEIS1-r3	20210210_MP7_MP8652_S7_R1_001	https://console.cloud.google.com/storage/browser/_details/amlproject/RNA/RNP_MEIS1/mr357-MV411-72h_MEIS1-r3_R1_001.fastq.gz	https://console.cloud.google.com/storage/browser/_details/amlproject/RNA/RNP_MEIS1/mr357-MV411-72h_MEIS1-r3_R2_001.fastq.gz	https://console.cloud.google.com/storage/browser/_details/amlproject/RNA/RNP_MEIS1/res/RNP_MEIS1.rsem_genes_expected_count.txt.gz	https://console.cloud.google.com/storage/browser/amlproject/RNA/RNP_MEIS1/logs/	https://console.cloud.google.com/storage/browser/amlproject/RNA/RNP_MEIS1/
mr358	MV411	RNA-seq	72h_MEIS1	4	SRR15655129	mr358-MV411-72h_MEIS1-r4	20210210_MP8_MP8652_S8_R1_001	https://console.cloud.google.com/storage/browser/_details/amlproject/RNA/RNP_MEIS1/mr358-MV411-72h_MEIS1-r4_R1_001.fastq.gz	https://console.cloud.google.com/storage/browser/_details/amlproject/RNA/RNP_MEIS1/mr358-MV411-72h_MEIS1-r4_R2_001.fastq.gz	https://console.cloud.google.com/storage/browser/_details/amlproject/RNA/RNP_MEIS1/res/RNP_MEIS1.rsem_genes_expected_count.txt.gz	https://console.cloud.google.com/storage/browser/amlproject/RNA/RNP_MEIS1/logs/	https://console.cloud.google.com/storage/browser/amlproject/RNA/RNP_MEIS1/
