# Supplementary material for: A distinct core regulatory module enforces oncogene expression in KMT2A-rearranged leukemia
Source: Genes Dev. 2022 Mar 1;36(5-6):368–89. doi: 10.1101/gad.349284.121 (PMC8973843; doi:10.1101/gad.349284.121)
Supplement: Supplemental Material [file supp_gad.349284.121_Supplemental_Data.zip › Harada et al Supplementary Data/Supplementary Data 7_SLAM-seq after IRF8 degradation.csv]

	IRF8 2h SLAM-seq (TC counts)						IRF8 24h SLAM-seq (TC counts)						IRF8 2h RNA-seq (total transcript counts)						IRF8 24h RNA-seq (total transcript counts)
gene_id	baseMean	log2FoldChange	lfcSE	stat	pvalue	padj	baseMean	log2FoldChange	lfcSE	stat	pvalue	padj	baseMean	log2FoldChange	lfcSE	stat	pvalue	padj	baseMean	log2FoldChange	lfcSE	stat	pvalue	padj
CXorf21	262.4200234	-1.672362006	0.153235032	10.91370546	9.91E-28	4.38E-24	85.32389025	-2.795340681	0.427104205	6.54486808	5.95E-11	6.59E-08	2587.454107	-0.971248425	0.099328817	9.778113272	1.40E-22	2.85E-19	3359.334421	-1.824384705	0.487812286	3.739931849	0.00018407	0.008749028
MEF2D	340.5272851	-1.392989981	0.129711238	10.73916187	6.66E-27	1.47E-23	88.09481815	-2.118131511	0.292718287	7.236075117	4.62E-13	1.02E-09	4429.521303	-0.945518264	0.12756361	7.412131574	1.24E-13	1.52E-10	3286.62715	-1.602861006	0.080185008	19.98953487	6.79E-89	4.96E-85
FAM107B	151.7290502	-1.452742173	0.176896392	8.212390052	2.17E-16	3.20E-13	39.27875818	-1.240585591	0.408984982	3.033327986	0.002418726	0.113317722	13420.58828	-0.689634514	0.154821501	4.454384618	8.41E-06	0.002512328	8918.378129	-0.771189911	0.351738631	2.192508422	0.028342816	0.296200897
CCR2	56.04628647	-2.246960795	0.279349181	8.04355605	8.73E-16	9.65E-13	4.754030009	-3.650791674	1.130951753	3.22807022	0.001246284		1073.365568	-1.684413153	0.138969016	12.12078201	8.20E-34	5.02E-30	697.8457861	-1.841542823	0.250569808	7.349420257	1.99E-13	6.31E-11
DCANP1	47.14504248	-2.178716976	0.296985335	7.336109619	2.20E-13	1.94E-10	6.246627215	-2.18807708	0.739575737	2.958557144	0.003090829		1437.706264	-1.394046521	0.132369812	10.53145354	6.19E-26	1.89E-22	853.3345377	-1.295048574	0.205029972	6.316386639	2.68E-10	4.76E-08
KCNA3	12.6588221	-5.798233861	0.883140196	6.565473851	5.19E-11	3.82E-08	4.522729167	-5.960095623	1.249406871	4.770340041	1.84E-06		162.3929926	-2.92633398	0.222834535	13.13231805	2.15E-39	2.63E-35	210.9221283	-5.904862168	0.340917093	17.32052244	3.29E-67	1.20E-63
CBX6	226.1505846	-0.988737458	0.151968858	6.50618471	7.71E-11	4.87E-08	62.82720012	-1.325346523	0.33095362	4.004629174	6.21E-05	0.015280251	11549.30773	-0.377594935	0.122654615	3.07852204	0.002080301	0.144831042	8412.747079	-0.970502561	0.349041306	2.780480548	0.005427851	0.111240455
TIFAB	34.74283864	-2.156368867	0.333514215	6.465598073	1.01E-10	5.58E-08	2.311638579	-4.185889112	1.388045936	3.015670451	0.002564118		527.3232736	-1.478336643	0.129682049	11.3997015	4.20E-30	1.71E-26	452.0423749	-1.75510392	0.194205224	9.037367181	1.60E-19	1.56E-16
LDLR	628.7637946	0.769739318	0.123786641	-6.218274517	5.03E-10	2.47E-07	168.4460508	-0.116319785	0.232322941	0.50068144	0.616595336	0.859312222	3794.014133	0.957031246	0.11956934	-8.003985364	1.20E-15	2.11E-12	2961.077207	0.131889512	0.141462718	-0.932327	0.351167558	0.799787265
MALAT1	1379.737859	0.856498756	0.14133007	-6.060272642	1.36E-09	6.01E-07	1060.523545	-0.220070277	0.280281799	0.785175055	0.432350939	0.760483741	68784.12383	0.562334975	0.237297608	-2.369745648	0.017800326	0.404321693	120350.526	-0.295836357	0.41646712	0.71034745	0.477488702	0.854909833
CCR1	89.8805654	-1.41043816	0.233620345	6.037308767	1.57E-09	6.30E-07	20.38498627	-1.636200988	0.444665343	3.679623375	0.000233579	0.027822028	671.5503864	-0.902119545	0.156139257	5.777660021	7.57E-09	4.88E-06	603.2457007	-1.000882245	0.313810526	3.189447651	0.00142545	0.041851428
CPM	21.57641504	-1.991369096	0.374389701	5.318974033	1.04E-07	3.85E-05	8.073878619	-1.815333413	0.756065987	2.401025101	0.016349215		2476.657602	-0.493712711	0.113324806	4.356616407	1.32E-05	0.003440764	1966.85203	-1.606435122	0.199148092	8.06653535	7.23E-16	4.08E-13
IKZF1	198.857314	-0.888791406	0.168802237	5.265282141	1.40E-07	4.76E-05	36.43740843	-0.977240076	0.365602616	2.672957013	0.007518588	0.175222682	5441.736458	-0.531558363	0.149994946	3.543841823	0.000394342	0.04470302	4057.874502	-0.300933505	0.267842274	1.123547453	0.261205059	0.734665364
SERPINB8	37.52194501	-1.677916805	0.319852791	5.24590328	1.56E-07	4.91E-05	8.473512058	-1.50089968	0.747683703	2.007399217	0.044707172		2494.881179	-0.693072238	0.180031825	3.849720662	0.000118253	0.019049562	1406.59993	-1.032507261	0.463481947	2.227718399	0.025899299	0.285871842
ABHD15	43.0455812	-1.336456008	0.262557125	5.090153259	3.58E-07	9.99E-05	7.791778568	-1.320625575	0.652615625	2.023588655	0.043012493		2082.233388	-0.493725325	0.095583338	5.165391139	2.40E-07	0.000112982	1143.478511	-0.627615656	0.148843744	4.216607558	2.48E-05	0.001582061
POU2F2	33.83911554	-1.744637091	0.342880623	5.08817639	3.62E-07	9.99E-05	9.689132999	-2.154026076	0.661904502	3.254285279	0.001136781	0.076267644	1357.259654	-1.510409233	0.151123822	9.994514517	1.61E-23	3.94E-20	1604.450209	-3.523128791	0.334265979	10.5398964	5.66E-26	9.17E-23
IL6R	82.24143934	-1.097539427	0.224028484	4.899106618	9.63E-07	0.000250424	13.81369169	-0.4928814	0.529205512	0.931361046	0.351666834	0.716934042	4904.525135	-0.51674343	0.098215749	5.26130928	1.43E-07	7.00E-05	3472.646824	-0.456785977	0.238900514	1.912034301	0.055871795	0.40723338
TMEM127	69.3175943	-0.955325694	0.204520228	4.671057257	3.00E-06	0.000736148	12.68715164	-1.120721503	0.514491662	2.178308388	0.029383085	0.314271258	2397.658784	-0.344846072	0.102883249	3.351819402	0.000802824	0.07739347	1518.658933	-0.140019568	0.153001075	0.915154149	0.360110711	0.804234498
TRIB1	144.7897027	0.783179088	0.178189224	-4.39521017	1.11E-05	0.002575597	179.5463867	-0.083588216	0.219145519	0.381427905	0.702885758	0.896932261	321.3785938	0.686894009	0.129425832	-5.307240426	1.11E-07	5.68E-05	973.8468638	-0.074931382	0.235222737	0.318555013	0.750063972	0.946500907
SCD	451.0474964	0.565886181	0.130209398	-4.34597035	1.39E-05	0.003065801	54.46521273	-0.344039162	0.324606335	1.059865827	0.289205644	0.664902696	46624.527	0.040112022	0.101075618	-0.396851618	0.691476884	0.912257704	20956.37792	0.255611426	0.16375612	-1.560927474	0.118540864	0.560758797
HMGCS1	115.4456621	1.002531344	0.231665774	-4.327490096	1.51E-05	0.003175799	24.5905606	-0.890684161	0.41846532	2.128453943	0.033299465	0.334966417	9701.513034	0.784244628	0.178569196	-4.391824816	1.12E-05	0.003127621	3054.403827	-0.377799132	0.211318331	1.787819969	0.073805058	0.462347218
ADGRG5	50.05136718	-1.060265199	0.25065669	4.229949737	2.34E-05	0.004493973	4.984061327	-1.346851828	0.828387196	1.625872339	0.103976816		2312.863116	-0.578739865	0.158256345	3.656977316	0.000255207	0.033596761	1495.996571	-0.288044739	0.109186042	2.638109539	0.008336965	0.147816512
OPN3	15.76046319	-2.046201545	0.483031103	4.236169329	2.27E-05	0.004493973	2.200143117	-2.729979492	1.284724264	2.124953633	0.033590482		2677.761298	-0.561068993	0.150341923	3.73195302	0.000190001	0.026872266	1615.26587	-0.487740983	0.298722538	1.632755888	0.102520348	0.530960697
CSF1R	16.03224972	-1.70196613	0.411282804	4.138189372	3.50E-05	0.006449807	4.083792649	-1.51926215	0.948194585	1.602268326	0.109096287		1655.146782	-0.705363042	0.137868812	5.116190048	3.12E-07	0.00013162	845.4321546	-0.881134542	0.338985978	2.599324457	0.009340744	0.15848853
MSMO1	85.87993572	0.887038924	0.215981526	-4.107012946	4.01E-05	0.007089506	14.42858377	-1.452088964	0.550467634	2.637918877	0.008341653	0.186549704	3140.413971	1.004344965	0.129604511	-7.749305599	9.24E-15	1.26E-11	1887.121058	0.107272384	0.098880744	-1.084866272	0.277980888	0.748433502
TGFBR1	125.449298	-0.899356843	0.219581758	4.095772129	4.21E-05	0.007156219	24.78508643	-1.727015979	0.478548428	3.60886355	0.000307541	0.032423641	5434.650983	-0.331821083	0.188989234	1.755767117	0.079128181	0.649307187	2887.350289	-0.717677469	0.380862013	1.884350356	0.0595176	0.419713465
DDIT3	37.30172478	1.21575368	0.304334462	-3.994794642	6.48E-05	0.010411151	42.70489631	-0.145687116	0.350632737	0.415497758	0.677777556	0.883792786	439.1735213	0.329861298	0.150315902	-2.194453778	0.028202803	0.476257823	880.0417541	-0.152793268	0.203242568	0.751777886	0.452184643	0.844958164
P2RY2	417.2259616	-0.538021085	0.134824146	3.990539527	6.59E-05	0.010411151	53.7456738	-0.100639793	0.284171821	0.354151206	0.723225569	0.903826415	6877.026807	-0.429083886	0.113761377	3.77178878	0.000162081	0.023623369	2987.128616	0.067973036	0.146585977	-0.463707632	0.642857229	0.915559026
B3GNT7	149.1726696	-0.683981131	0.172886813	3.95623656	7.61E-05	0.01111895	28.27303881	-0.415749318	0.377220414	1.102138968	0.27040126	0.64581068	1272.04318	-0.633875786	0.13508257	4.692506106	2.70E-06	0.000971801	1207.302546	-0.229416561	0.086064813	2.665625508	0.007684524	0.139990732
CALR	232.65013	0.662872186	0.167789317	-3.950622114	7.79E-05	0.01111895	39.5972426	0.582702936	0.350534123	-1.662328708	0.096446885	0.476989135	27691.32761	0.093002905	0.122334048	-0.760237292	0.447112758	0.820437938	15261.75957	0.623295835	0.17076271	-3.650069948	0.000262169	0.011453798
ZBTB33	139.5334751	-0.943871518	0.238467626	3.95806984	7.56E-05	0.01111895	46.07656502	-1.126353383	0.395642837	2.846894418	0.0044148	0.148554655	3809.722947	-0.902298513	0.217861156	4.141621799	3.45E-05	0.007627435	2793.683322	-1.021865813	0.367983317	2.776935164	0.005487412	0.111877319
DUSP7	141.4053946	-0.633061941	0.160926684	3.933853129	8.36E-05	0.011551767	23.97789934	-0.518240787	0.528045028	0.981432946	0.326379286	0.693640046	2123.28533	-0.138247913	0.113206894	1.221196943	0.222011461	0.721161682	1103.403582	-0.655843711	0.346555966	1.892461177	0.058429562	0.416787383
INHBA	90.50413162	-0.939103536	0.240845174	3.899200139	9.65E-05	0.012932471	23.62588735	-1.763338274	0.439203473	4.014855037	5.95E-05	0.015280251	542.0449471	-0.27665318	0.15946718	1.73485967	0.082765664	0.650239325	519.6868104	-1.321482131	0.220577912	5.990999359	2.09E-09	3.17E-07
284454	43.57140267	1.169935204	0.301601366	-3.879077934	0.000104853	0.013331341	59.32798681	0.680749568	0.300010198	-2.269088094	0.023262969	0.297702809	128.2850975	0.639367023	0.313763028	-2.037738565	0.041576085	0.54804617	286.4092205	0.039196462	0.241781201	-0.162115423	0.871214961	0.979034942
JUN	78.5729024	1.025947932	0.264587196	-3.877541875	0.000105517	0.013331341	266.9626613	0.314162768	0.286247641	-1.097520898	0.27241375	0.646435202	392.0914925	0.764664022	0.180877542	-4.227523287	2.36E-05	0.005458016	1986.787029	-0.15223732	0.277756352	0.548096629	0.583625555	0.894676462
SH2B3	114.8865969	-0.7905331	0.206908686	3.8206859	0.000133081	0.016346789	27.33886915	-1.384275256	0.900581587	1.537090339	0.124271189	0.502760551	1682.728618	-0.460908573	0.129119782	3.569620131	0.000357499	0.041684413	1051.856157	-0.373812162	0.341687975	1.094016145	0.273947897	0.746108682
LYZ	12.94729678	-1.828849006	0.479854715	3.81125568	0.000138263	0.016524257	4.87222181	-0.610758142	0.912856691	0.669062459	0.503455636		21466.93455	-0.274865875	0.136314725	2.01640633	0.043757504	0.555729382	12629.3982	0.545987388	0.364998064	-1.495863793	0.134689153	0.588086213
TIFA	29.53996469	-1.190693884	0.316045299	3.767478553	0.000164905	0.0191897	9.587817493	-1.691607114	0.670497277	2.52291422	0.011638679	0.209556741	331.2686239	-0.652760148	0.182812453	3.570654712	0.00035609	0.041684413	433.758134	-1.095243232	0.370670081	2.954765672	0.003129066	0.075594922
ZNF616	48.01155549	-0.983245157	0.261589597	3.758731879	0.000170777	0.019363453	2.561990689	-0.823872953	1.090687452	0.755370341	0.450026804		495.7676011	-0.212573423	0.174325988	1.219401796	0.222691729	0.721490198	390.1976446	0.231909738	0.255164474	-0.908863741	0.363422055	0.806180394
RNF41	104.7741883	-0.677774941	0.181130893	3.741906917	0.000182629	0.020189654	27.80969496	-0.8980125	0.457546974	1.962667334	0.049684841	0.367900462	3063.860235	-0.182570355	0.102230049	1.785877607	0.074119077	0.643719882	3544.948992	-0.222560641	0.101066799	2.202114276	0.027657237	0.293082358
EGR1	200.7595762	0.836645881	0.230829192	-3.624523721	0.000289494	0.031223036	210.6638767	-0.123526726	0.222087156	0.556208329	0.578068446	0.845251764	572.155772	0.605791954	0.1546248	-3.917818834	8.94E-05	0.016900459	2698.769314	-0.341594572	0.290875614	1.174366485	0.240248263	0.715157622
HELQ	69.65504882	-0.791925899	0.219437737	3.608886558	0.000307514	0.032376835	14.57161636	-0.612680804	0.449846951	1.361976117	0.173205423	0.564191443	527.5204629	-0.351353257	0.13911269	2.525673663	0.011547669	0.343546792	346.4134335	-0.179512114	0.309642888	0.579739181	0.562090517	0.886705386
BIN3-IT1	14.83742469	1.691475151	0.470061306	-3.598413933	0.000320164	0.032924748	10.89567974	0.252040922	0.558275279	-0.451463519	0.651655512	0.872006208	30.21298292	0.827787283	0.368209321	-2.248143203	0.02456706	0.453415769	54.95477021	-0.097888263	0.422671482	0.231594198	0.816853214	0.965065347
MBP	204.5094629	-0.650104719	0.181735233	3.577207937	0.000347284	0.034902033	49.54736146	-0.754933437	0.294073333	2.56716047	0.010253515	0.204516055	5283.861212	-0.384504244	0.157470627	2.441752157	0.014616177	0.383181704	3523.050162	-0.184495961	0.209010261	0.882712455	0.377391651	0.812760428
KLF2	45.82906108	0.988869246	0.277673471	-3.561266556	0.00036907	0.035478875	179.8367971	0.307290658	0.261188874	-1.176507459	0.239392154	0.625016779	195.548826	0.833069486	0.209103098	-3.984013121	6.78E-05	0.014061008	1888.949867	-0.584691237	0.256528024	2.27924898	0.022652269	0.266136803
ZNF765	19.51838684	-1.544087506	0.433139792	3.56487105	0.000364035	0.035478875	1.798636438	-0.895418264	1.304182476	0.686574372	0.492350983		145.5711558	-0.26526429	0.2306263	1.150190982	0.25006522	0.735717129	105.5678099	0.067283507	0.483419026	-0.139182578	0.889305875	0.982086506
HES6	68.46136647	0.760493356	0.214611535	-3.543580987	0.000394732	0.037138407	28.49074744	0.522783693	0.406720677	-1.285362961	0.198665478	0.580270934	1812.321527	0.280867641	0.212726761	-1.320321147	0.186727818	0.703023256	1557.400823	0.065189819	0.33339003	-0.195536197	0.844973203	0.972307955
RHOU	16.00687014	-1.480933832	0.420472454	3.522070992	0.000428189	0.039446954	4.139958827	0.229287067	0.789172285	-0.290541205	0.771402233		427.6946116	-0.47531435	0.161474691	2.9435842	0.003244356	0.187795335	580.4427839	0.130753892	0.269407983	-0.485337855	0.627436707	0.910526919
TMED10	70.75575785	-0.779514265	0.222709771	3.500135004	0.000465023	0.041965916	16.23162415	-0.838047919	0.539372617	1.553745765	0.120245072	0.496778683	10623.24546	-0.253518993	0.150797016	1.681193701	0.092725297	0.65348217	6040.378187	-0.214635909	0.277226542	0.774225682	0.438797344	0.838816734
BCL2	90.18222896	-0.6493857	0.187631601	3.460961242	0.00053825	0.047602856	18.1340941	-1.205108953	0.431883471	2.790356735	0.005265	0.159391922	3507.360899	-0.33975409	0.163600084	2.076735423	0.037825985	0.534158975	3330.407933	-0.713215074	0.139491831	5.112952274	3.17E-07	3.43E-05
CRKL	131.4580451	-0.611414043	0.177142016	3.451547282	0.000557382	0.048299505	33.97430883	-0.038879333	0.953446827	0.040777663	0.967473147	0.986453991	3548.756527	-0.155347438	0.132212664	1.174981526	0.240002107	0.731846039	2483.442945	0.191988082	0.380562232	-0.504485379	0.613920334	0.905877244
FLVCR2	34.54121477	-0.987643956	0.286567251	3.446464842	0.000567972	0.048299505	11.77930265	-1.404209662	0.557812136	2.5173523	0.011824053	0.211116565	1249.300344	-0.417749203	0.108703066	3.84303055	0.000121524	0.019074647	1076.700654	-0.425640969	0.109223401	3.89697598	9.74E-05	0.005187151
HNRNPA3	111.4608678	0.733005508	0.214433528	-3.418334409	0.000630056	0.052568105	56.40976239	0.222867451	0.314283842	-0.70912793	0.478245092	0.790614958	7343.708449	-0.119429257	0.163091692	0.732282902	0.463995913	0.824884136	5042.015463	-0.133431366	0.257407807	0.518365655	0.604203173	0.902366477
LRRC8C	59.37197443	-0.816555964	0.240228009	3.399087262	0.000676111	0.055366012	17.49365391	-2.04119486	0.545692765	3.740556942	0.000183613	0.026885997	2144.885045	-0.366083146	0.194652297	1.880702932	0.060012341	0.610749033	1425.709557	-1.074670166	0.440627235	2.438955379	0.014729787	0.207544289
LINC00599	107.2384846	0.849221067	0.251446136	-3.377347852	0.000731884	0.058843498	43.43238797	0.434862448	0.316328463	-1.37471805	0.169218873	0.561909547	524.7201671	0.724590655	0.580743582	-1.247694642	0.212142904	0.714712596	746.2642345	0.68500861	0.266877939	-2.566748731	0.010265697	0.167184209
NLRP3	38.56573108	-1.079608859	0.322208181	3.350656258	0.000806203	0.063454873	18.74216214	-1.667941474	0.444627976	3.751319226	0.000175907	0.026885997	182.1821753	-0.688186703	0.203380341	3.383742496	0.00071505	0.071173667	366.4371976	-0.958591114	0.169124742	5.66795316	1.45E-08	1.97E-06
ZNF189	96.80864062	-0.858296156	0.256464148	3.346651624	0.000817939	0.063454873	10.27450516	-1.238765457	0.592225138	2.091713737	0.036464131	0.347076475	1168.776022	-0.349079778	0.182545808	1.912285916	0.055839531	0.602577029	836.3678871	0.110068764	0.407735487	-0.269951395	0.787197647	0.959860272
FADS1	91.76279539	0.709549859	0.213940679	-3.316572903	0.000911288	0.066060917	13.25907752	-0.742858146	0.510147614	1.456163129	0.145347529	0.531022162	13274.91602	-0.093409975	0.11550861	0.808684091	0.418696881	0.808662609	6791.727754	0.231995591	0.101271327	-2.290831956	0.021973135	0.261490582
GLUL	1119.615233	0.356891788	0.10747092	-3.320821931	0.000897528	0.066060917	433.3834151	0.520923303	0.275248489	-1.892556447	0.05841688	0.382647849	47180.13275	0.140720459	0.107696038	-1.306644719	0.191333402	0.70753096	64887.22308	1.087473187	0.247657757	-4.391032204	1.13E-05	0.000812799
GORASP1	19.45108923	1.391960455	0.41902908	-3.321870776	0.000894161	0.066060917	4.171759654	0.726858158	0.804437512	-0.903560745	0.366228364		546.7791894	0.303323018	0.147624585	-2.054691766	0.039908786	0.54188553	519.0782017	0.997842674	0.148940287	-6.699615638	2.09E-11	4.92E-09
MIR9-3HG	79.19278343	0.780350916	0.2352163	-3.317588604	0.000907981	0.066060917	26.63934011	-0.33682375	0.364353914	0.924441148	0.355256679	0.719751113	1208.609055	0.125398389	0.172540442	-0.726776793	0.467362702	0.82634398	712.3893751	0.078070037	0.15161481	-0.514923553	0.606606442	0.903194571
ZNF766	109.6256516	-0.591356492	0.179040654	3.302917405	0.000956846	0.068244702	25.43872472	-0.85509933	0.366498631	2.333158319	0.019639838	0.269863216	718.9376127	0.040049081	0.118460031	-0.338080963	0.735302176	0.925139013	1145.18974	0.119867842	0.160139981	-0.748519146	0.454147081	0.845627939
GNA13	101.944263	-0.838302398	0.255201616	3.284863208	0.001020319	0.07153572	36.4287032	-1.282216054	0.504574101	2.541184837	0.01104775	0.208111942	3979.539944	-0.539934305	0.203853614	2.648637401	0.008081699	0.291012473	2534.090173	-0.62938563	0.538435422	1.168915722	0.242437589	0.717303641
TMEM70	39.48968683	-0.996362692	0.30370038	3.280742324	0.001035343	0.07153572	15.22568784	-1.093344133	0.500841696	2.183013401	0.029034823	0.312053876	2479.773485	-0.212831686	0.184330437	1.154620416	0.248245903	0.73543036	1572.784493	-0.13819076	0.227968236	0.606184279	0.544392391	0.88025943
KCNQ1OT1	132.2084623	0.770475993	0.235523532	-3.271333382	0.001070416	0.072821253	27.96620462	0.087555415	0.392238396	-0.223219898	0.823364366	0.946166632	688.903907	0.807884253	0.275913944	-2.928029808	0.003411173	0.193347204	645.5392142	-0.002450931	0.306811615	0.007988389	0.993626255	0.998622103
RGS16	138.1924696	0.65681413	0.202248387	-3.247561766	0.001163984	0.077986926	85.12252711	-0.995660562	0.35103078	2.83639105	0.004562654	0.148554655	388.4386425	0.694169444	0.21467718	-3.233550224	0.001222618	0.100459843	981.2712738	-0.648879956	0.420800195	1.542014392	0.123070096	0.569609824
INSIG1	315.7908485	0.584408299	0.180347544	-3.2404561	0.001193386	0.078763507	56.5168693	-0.430711592	0.35659891	1.207832048	0.227111871	0.609485677	22162.24399	0.704669275	0.163015892	-4.322702937	1.54E-05	0.003931258	8624.740667	0.100049988	0.28672409	-0.348941689	0.727133086	0.939767556
RCSD1	51.82108794	-0.778069943	0.240846055	3.230569591	0.001235438	0.080339823	23.29554462	-0.989578376	0.448839949	2.204746652	0.027471877	0.310320085	2909.317642	-0.278510069	0.117894311	2.362370738	0.018158473	0.405171517	4115.776779	-0.02195634	0.227747171	0.096406642	0.923197617	0.987487145
CXCL8	84.11918608	0.818574992	0.255671614	-3.201665528	0.001366355	0.086314627	111.1996509	-0.133760437	0.375640431	0.356086369	0.721775885	0.903826415	279.0543997	0.898389922	0.20839031	-4.311092587	1.62E-05	0.004058926	678.0192506	0.061794699	0.499321161	-0.12375742	0.901507347	0.983975327
HNRNPA2B1	158.3969825	0.584666192	0.182583808	-3.202179854	0.001363918	0.086314627	99.76173711	0.487761963	0.371602015	-1.312592354	0.189320347	0.571012431	19566.9706	-0.034058779	0.118981766	0.286252087	0.774685053	0.938498822	13395.06917	0.108774027	0.134881461	-0.806441646	0.419988242	0.831561012
DMXL2	16.89421816	1.321909249	0.415037109	-3.185038685	0.001447347	0.090143192	11.90597585	0.188685376	0.532535026	-0.354315428	0.723102507	0.903826415	1057.046677	-0.009456042	0.158739679	0.059569494	0.952498515	0.990462859	1260.075118	0.547027476	0.4481945	-1.220513585	0.222270243	0.698549943
BNIP2	50.56387745	-0.792394376	0.249834896	3.17167213	0.00151564	0.093085567	35.26356204	-0.81098572	0.362051231	2.239975037	0.025092544	0.297702809	3311.016003	-0.523297096	0.215347738	2.43000972	0.015098418	0.388389857	2245.623484	-0.324540997	0.347344944	0.934347836	0.350124496	0.799070906
RAB11FIP1	118.2798584	-0.55957932	0.177323056	3.155705359	0.001601105	0.09698749	71.28613858	-0.832056534	0.273176251	3.045859697	0.002320161	0.113317722	2550.343561	-0.35208901	0.100732175	3.495298393	0.000473532	0.052229304	1941.420359	-0.210167148	0.171602325	1.224733689	0.220675576	0.696663164
GRB2	268.5478661	-0.468524232	0.150763076	3.107685538	0.001885586	0.112676495	70.89616884	-0.414983002	0.271206531	1.530136461	0.125982955	0.504079984	15231.44304	-0.233695686	0.097776447	2.390102049	0.016843692	0.404321693	10147.01886	-0.131069972	0.11665567	1.1235628	0.261198545	0.734665364
KPNA4	62.65456817	-0.715170975	0.231651484	3.087271288	0.002020032	0.116828775	12.68579942	-0.334768995	0.53331405	0.627714562	0.530190944	0.81687039	4284.476718	-0.128961831	0.164230804	0.78524752	0.432308459	0.814805417	2792.789777	0.002382744	0.295611756	-0.008060385	0.993568813	0.998622103
MCFD2	38.03055817	-0.887578115	0.287448868	3.087777389	0.002016595	0.116828775	6.755244468	-0.299758079	0.687643044	0.435921051	0.662894011		3828.718318	-0.433391769	0.169742903	2.553224683	0.010673062	0.330810885	2828.767052	0.033179095	0.34157025	-0.097136957	0.922617632	0.987479193
PAG1	58.1785866	-0.769367143	0.249375619	3.085173871	0.002034332	0.116828775	30.20943626	-1.208682882	0.398244563	3.0350267	0.002405144	0.113317722	2648.755204	-0.397504213	0.166828281	2.382714786	0.017185503	0.404321693	3245.385625	-1.200542978	0.196906852	6.097009661	1.08E-09	1.77E-07
KIAA0930	131.4565572	-0.579722567	0.188180539	3.08067226	0.002065338	0.117088804	34.63713798	-0.677387145	0.340789167	1.987701521	0.046844711	0.363863332	12453.54103	-0.225849889	0.124240219	1.817848442	0.0690873	0.629000575	9980.922473	-0.334365015	0.26103487	1.280920881	0.200221458	0.67233305
EDEM3	65.56140979	-0.733452571	0.239585467	3.061339993	0.002203487	0.123339504	16.96753448	-0.157469068	0.432286809	0.364269889	0.715656482	0.903478016	5202.220794	-0.381771678	0.22882177	1.668423762	0.095231634	0.65348217	2681.757239	-0.256659498	0.418542548	0.613222	0.53972956	0.87873433
CXXC5	157.0208636	-0.465990343	0.153164997	3.042407544	0.002346939	0.128125486	32.20796082	-0.041165199	0.346852958	0.11868199	0.905527306	0.972301113	4357.257992	-0.062468494	0.101353959	0.616339946	0.53767018	0.8514676	3775.963994	-0.252027343	0.195338843	1.290205974	0.196979152	0.669599969
SPIN1	12.76632794	-1.42773425	0.468766831	3.045723705	0.00232121	0.128125486	3.858054115	-0.347772904	0.965522448	0.360191423	0.718703989		807.4336945	-0.200825451	0.195174699	1.02895228	0.3035021	0.758941218	565.8076003	-0.094278041	0.418285416	0.225391652	0.821674605	0.965965039
EIF3B	31.35937376	0.97096161	0.320863983	-3.026084767	0.002477428	0.131990221	19.21577505	-0.000463451	0.478783635	0.000967975	0.999227667	0.999679194	2473.612107	0.222514995	0.18308634	-1.215355525	0.224230523	0.722488797	2489.456991	-0.512653367	0.506921789	1.011306633	0.311869693	0.775855649
LCMT2	29.67719763	-1.04737175	0.345843091	3.028459372	0.002458041	0.131990221	9.733629604	-1.23998849	0.58302822	2.126806983	0.033436124	0.334966417	243.0860771	0.037448913	0.155998107	-0.24006005	0.810283704	0.953210034	244.8383145	-0.079065475	0.188148633	0.420228803	0.674318316	0.924874885
ARCN1	87.64107525	-0.583705423	0.193666051	3.013979056	0.002578456	0.133531953	24.64780097	-1.210261454	0.418158974	2.894261582	0.003800514	0.138863357	6354.8639	-0.230830042	0.121554939	1.898977063	0.057567492	0.607419889	4018.344649	0.160742267	0.365273962	-0.440059472	0.659894034	0.919572159
GATA2	50.93520382	0.735857265	0.243945424	-3.016483166	0.002557254	0.133531953	5.460991291	0.184461085	0.777695418	-0.237189368	0.812509884		517.6991398	0.921276952	0.145121822	-6.348300612	2.18E-10	2.22E-07	289.4694082	0.929869971	0.154401168	-6.022428339	1.72E-09	2.64E-07
TBX3	13.06692025	-1.326442446	0.440413841	3.011809176	0.002596958	0.133531953	5.363824651	-0.57114997	0.744073913	0.767598434	0.442725793		155.9589853	-0.632557886	0.194042876	3.259887184	0.001114565	0.095423943	186.6784916	-0.319051442	0.20764801	1.536501322	0.124415474	0.570183831
MGAT1	53.03194887	-0.808717163	0.269217575	3.003953817	0.002664958	0.135453369	14.30660114	-0.946610677	0.488146184	1.939195078	0.052477589	0.372906026	2045.605745	-0.283888979	0.157038412	1.807767765	0.070642653	0.633146412	1628.294422	-0.303345913	0.232065323	1.307157441	0.191159246	0.665726903
MS4A7	20.80866299	-1.082080245	0.362501333	2.985037972	0.002835431	0.142480419	10.90405426	-1.968245245	0.589882789	3.336671763	0.00084788	0.060555056	2108.359047	-0.536093476	0.15513455	3.455667834	0.000548931	0.058439707	1595.971575	-1.614578301	0.336377255	4.799903314	1.59E-06	0.000145683
CYBC1	38.82937996	-0.993208815	0.334201491	2.971886245	0.002959763	0.146130097	7.649754745	-0.613883458	0.617930227	0.99345109	0.320490174		2460.684255	-0.346310172	0.180850288	1.914899758	0.055505289	0.602577029	2339.643038	-0.377394832	0.20722075	1.82122124	0.068573233	0.449792732
PPARD	30.30439541	0.939936392	0.316434632	-2.970396719	0.002974154	0.146130097	6.181623952	-0.337872391	0.669157903	0.504921767	0.613613785		786.7582209	0.241327924	0.169669761	-1.422339032	0.154927853	0.688487007	419.033312	-0.244807016	0.221234347	1.106550677	0.268488242	0.741261738
SLC25A30	17.04531459	-1.238734522	0.41891488	2.957007691	0.003106404	0.150950738	5.998827734	-1.634818827	0.816452879	2.002343147	0.045247838		248.8211234	-0.419963509	0.207085564	2.027970953	0.042563213	0.551259447	240.3573117	-0.599324419	0.235630551	2.543491992	0.010975057	0.173054764
CYP51A1	57.85576052	0.763702267	0.259358631	-2.944580117	0.003233932	0.152132422	20.50323836	-0.245513364	0.423211737	0.580119459	0.561834062	0.83620029	10017.16534	0.194280539	0.153994797	-1.26160456	0.207091115	0.712796321	4777.16091	-0.043141614	0.155812261	0.276882023	0.781870697	0.957967257
STARD7	126.4441559	-0.587459289	0.199481779	2.944927065	0.003230308	0.152132422	49.87036364	-1.173950784	0.329786697	3.559727529	0.00037124	0.03736022	9942.010315	-0.346084804	0.099883809	3.464873899	0.00053048	0.057474943	7273.307267	-0.634333509	0.094760577	6.694065519	2.17E-11	5.03E-09
ZBTB34	37.7940353	-0.827558585	0.280772318	2.947436527	0.003204205	0.152132422	8.034775627	-0.704333219	0.718250878	0.980622844	0.326778765		484.7875154	-0.217985943	0.183318081	1.189113164	0.234395139	0.728758149	548.9855959	0.290243627	0.421756745	-0.688177797	0.491340824	0.862866463
SKI	71.54003087	-0.590033739	0.200736112	2.939350245	0.003289012	0.153094839	14.04978629	-0.950405134	0.563353082	1.687050562	0.09159363	0.463591153	3385.682664	-0.179427383	0.120611226	1.487650769	0.136843017	0.677057881	1771.379855	-0.025933035	0.358877443	0.072261534	0.942393776	0.990330277
BMF	42.14548297	-0.785376077	0.268923649	2.920442587	0.003495346	0.161004372	12.87533303	-0.786669821	0.572756323	1.373480816	0.169602921	0.561909547	644.6861479	-0.491493805	0.153742541	3.196862773	0.00138931	0.111172045	642.5362347	-0.370773622	0.224186104	1.653865317	0.098154881	0.521776329
LINC01004	29.65222215	1.087737488	0.375593263	-2.896051645	0.003778902	0.172271184	24.99067041	-0.514469365	0.473336212	1.0869005	0.277080785	0.653290605	113.3513813	0.413022583	0.267252909	-1.545437183	0.122240552	0.676809433	182.2415629	-0.149725698	0.220997635	0.677499098	0.498089342	0.865561472
OSM	102.6575458	0.552086323	0.191916891	-2.876694803	0.004018641	0.181330907	66.26116545	-0.201083426	0.280492973	0.716892917	0.473440173	0.788714407	226.7838182	0.447202885	0.209764388	-2.131929494	0.033012643	0.506922369	302.4040523	-0.10009453	0.257105634	0.389312861	0.697044724	0.929817772
NAGA	16.53063193	-1.156604557	0.403038037	2.869715635	0.004108411	0.183509022	3.720333552	-2.189105968	0.973764223	2.248086257	0.02457069		4007.154863	-0.260392473	0.098425821	2.645570745	0.008155323	0.291946263	2518.100566	-0.297757452	0.233276617	1.276413628	0.201809341	0.673713546
CSNK2A1	41.98235377	-0.758446563	0.265101935	2.860962002	0.004223577	0.186766561	7.257921664	-0.749214213	0.612720556	1.222766572	0.221417875		2837.563982	-0.21571085	0.133033851	1.621473391	0.104916152	0.664002418	1732.524989	-0.083096929	0.207884599	0.399726238	0.689358165	0.928466586
CMPK2	20.64617264	-1.017205758	0.358087302	2.840664142	0.00450197	0.195173632	4.79601208	-1.04439174	0.837695682	1.246743612	0.212491522		557.7209993	-0.970547263	0.162381659	5.976951273	2.27E-09	1.86E-06	312.4260841	-1.803087045	0.320044387	5.633865548	1.76E-08	2.34E-06
STARD4	33.13735378	0.956312373	0.336351226	-2.843195743	0.004466363	0.195173632	4.473208102	-1.749549029	0.903200314	1.937055381	0.052738574		1393.771297	0.557079765	0.197680002	-2.818088632	0.004831047	0.232323115	824.0334436	0.012421543	0.426219996	-0.029143502	0.976750141	0.997811402
CD83	29.35284018	-0.91767259	0.324307255	2.82963941	0.004660049	0.199316514	18.99827499	-1.407374809	0.474055585	2.96879702	0.00298968	0.126530454	635.8427602	-0.7343179	0.123208424	5.959965023	2.52E-09	1.86E-06	299.5667397	-0.706239536	0.192781034	3.663428518	0.000248862	0.01107131
ZNF614	32.73136876	-0.934043913	0.330313784	2.827747308	0.004687679	0.199316514	9.84615008	-0.520840438	0.766438325	0.679559491	0.496783426	0.797591375	247.1353169	0.029468174	0.206161113	-0.142937597	0.886339466	0.972060473	176.209091	-0.398727871	0.509262108	0.782952166	0.433655202	0.837679056
HIF1AN	22.94004941	-0.996922674	0.353490507	2.820224743	0.004799003	0.202106565	3.401267564	0.024371838	1.081836607	-0.022528206	0.982026612		1700.179701	-0.161977852	0.099321081	1.63085068	0.102921831	0.661710843	1332.0533	0.136781939	0.096763235	-1.413573432	0.157487187	0.623036038
PLAGL2	151.2685411	-0.471436171	0.167839216	2.808855897	0.00497179	0.20740805	46.32466254	-1.203739375	0.32282682	3.728746497	0.000192435	0.026885997	2160.480272	-0.195141388	0.112337901	1.737093054	0.082370747	0.650239325	1496.663397	-0.211919127	0.261364519	0.810818271	0.41747004	0.831509744
100506548	28.2550057	0.872062238	0.312100298	-2.794173036	0.005203263	0.209375921	13.60820198	-0.527799273	0.519964284	1.015068321	0.310073261	0.678361858	1219.383072	-0.192220214	0.098390622	1.953643662	0.050743373	0.588305984	1434.323389	-0.139270968	0.203628821	0.683945267	0.494009728	0.864230451
CLCN7	12.37571697	1.532485026	0.548841224	-2.792219242	0.005234787	0.209375921	3.68277997	0.538959121	0.826721262	-0.651923624	0.514450444		1528.291496	0.160306234	0.231247718	-0.693222985	0.488169626	0.833404138	1689.490394	-0.190054047	0.384579398	0.494186761	0.621174289	0.909335078
COTL1	68.16410027	-0.63293414	0.226780008	2.790960918	0.005255182	0.209375921	18.41717912	-0.736109235	0.427691417	1.721122298	0.085228634	0.447888871	10194.44692	-0.213912311	0.121906651	1.75472224	0.07930683	0.649467237	5697.727144	-0.153295407	0.085589793	1.791047762	0.073285631	0.460941347
DGKG	15.73059499	-1.178900672	0.421377197	2.797732486	0.005146272	0.209375921	4.646023985	0.318083397	0.813978251	-0.390776284	0.695962606		253.6823885	-0.53652831	0.141458897	3.792821248	0.000148945	0.022238271	273.1384216	-0.072739415	0.150651478	0.482832403	0.629214741	0.911134415
PRKAB2	14.56255916	-1.235671693	0.443206902	2.788024481	0.005303054	0.209375921	4.284922103	0.068388934	0.875399589	-0.078123105	0.937730128		293.3184765	-0.365871453	0.185378424	1.973646368	0.048421967	0.578769099	202.5736717	0.226255026	0.251022073	-0.901335182	0.367410133	0.80855021
SCMH1	29.31322933	0.89795233	0.321962425	-2.788997288	0.005287151	0.209375921	5.471254849	0.182472026	0.763112834	-0.239115394	0.811016106		1400.186762	-0.128166206	0.117578327	1.090049578	0.275691305	0.744963823	979.2290654	0.222156593	0.178223444	-1.246506005	0.212578686	0.683717582
RPL36AL	24.21468918	1.079355042	0.388054937	-2.781449064	0.005411682	0.211773971	14.3987053	-1.316101381	0.67519293	1.949222693	0.051268836	0.371198011	1212.520845	0.372422534	0.218639442	-1.703363906	0.088499988	0.650239325	1146.988969	-0.839401953	0.45567641	1.842100963	0.065460383	0.439106792
PHLPP1	52.63858407	-0.677063389	0.24463832	2.767609703	0.005646904	0.219040422	21.04404274	-0.938759649	0.421822982	2.225482462	0.026048867	0.301606283	928.523918	-0.008202584	0.113367679	0.072353814	0.942320339	0.988165132	783.255629	-0.361686657	0.089402365	4.045605042	5.22E-05	0.003021943
ACTG1	1232.838694	-0.360074783	0.130422672	2.760829682	0.005765473	0.219783824	338.4822568	-0.270062146	0.192846199	1.400401703	0.16139306	0.554851298	146580.6118	-0.117755997	0.102796222	1.145528453	0.251990316	0.735735858	102117.275	-0.314998362	0.108084443	2.914372803	0.00356404	0.082549958
PTPRE	32.28897475	-0.865173653	0.31311777	2.763093426	0.005725638	0.219783824	11.71746289	-1.029469752	0.594393814	1.731965792	0.083279653	0.447888871	461.8457593	-0.384581362	0.150920405	2.548239661	0.010826806	0.333046708	500.8694799	-0.326020319	0.158486061	2.057091444	0.039677431	0.345037584
HNRNPH1	48.08084509	0.711094628	0.258035712	-2.755799274	0.005854892	0.220724636	31.21443021	0.115702776	0.45574044	-0.253878668	0.799589295	0.938150874	5015.643901	0.002501888	0.155300086	-0.016110024	0.987146617	0.997742616	3134.290725	-0.140088654	0.299331021	0.468005802	0.639780441	0.915453887
KDM4B	19.6435721	1.062262744	0.385738169	-2.753844003	0.005889983	0.220724636	10.23718806	-0.692356416	0.558113797	1.240529119	0.214779751	0.596640361	952.5001291	-0.004750467	0.146274856	0.032476308	0.974092209	0.995916367	1003.221748	-0.174030069	0.234282844	0.742820372	0.45759044	0.847893296
CHI3L1	48.09336798	0.976530512	0.357296312	-2.733111091	0.006273917	0.231018496	10.20430848	1.059871858	0.604618307	-1.752960249	0.079608831	0.435194941	6771.36177	0.15617259	0.159759413	-0.977548596	0.328297632	0.769990021	8390.514586	1.422362469	0.23772323	-5.983270841	2.19E-09	3.29E-07
ERP29	129.628222	-0.568004617	0.208012543	2.730626768	0.006321402	0.231018496	51.07622109	-0.827057522	0.405976039	2.037207722	0.04162923	0.354353101	11879.04664	-0.026142812	0.182774834	0.143032884	0.88626421	0.972060473	11176.40164	-1.076911062	0.398616623	2.701621056	0.006900236	0.129752884
NOL4L	80.12064448	-0.607446366	0.222369504	2.731698161	0.006300884	0.231018496	22.11475694	-0.574424396	0.530146512	1.08352009	0.278577639	0.655230269	892.2835328	-0.477697398	0.126108893	3.787975495	0.00015188	0.022403189	732.7604912	-0.336646409	0.288085931	1.168562476	0.242579954	0.717303641
FAM133DP	44.08392375	0.758104498	0.278266762	-2.724380348	0.006442227	0.233504321	28.75515275	-0.678725704	0.542897749	1.250190674	0.211229903	0.591013257	584.9685825	0.120837733	0.126842002	-0.9526634	0.340760643	0.774443632	753.6473354	-0.780991765	0.494314644	1.57994867	0.114118622	0.552558066
SASH3	28.7445527	-0.903283165	0.332093126	2.71996947	0.006528794	0.23471812	4.872858999	-0.642690605	0.814661645	0.788904951	0.430167562		986.5263783	-0.296783266	0.13084963	2.268124602	0.023321613	0.441052878	743.4684423	-0.034536334	0.133993218	0.257746877	0.796602265	0.961553144
POLR2D	74.76995292	-0.567716178	0.210134772	2.701676508	0.006899085	0.246030274	18.12391411	-0.029121728	0.447452347	0.065083419	0.948107583	0.980885746	1823.950891	-0.2439471	0.121323677	2.010713047	0.044355775	0.560420799	960.5868815	-0.161205833	0.119617013	1.347683158	0.177760311	0.648277535
CMTM3	36.49030343	-0.723705457	0.26957517	2.684614672	0.007261347	0.256877407	17.81031381	0.091762595	0.434575511	-0.211154546	0.832766678	0.947941092	1826.583927	-0.297357562	0.11841998	2.511042161	0.012037532	0.350894056	1731.60526	-0.11422843	0.242233698	0.471562923	0.637238797	0.914798136
MTAP	19.84427085	-1.030057763	0.384914508	2.67606895	0.007449132	0.261429056	4.184553621	-0.293729529	0.973722943	0.301656166	0.762914187		2222.918239	-0.196368063	0.16594685	1.183319015	0.23668274	0.730544244	1362.569225	-0.034852801	0.249271041	0.139818893	0.888803085	0.982086506
GGA2	60.15859914	-0.637056197	0.238308035	2.673246817	0.007512096	0.261562893	20.56237512	-1.078037673	0.462561175	2.330583997	0.019775306	0.269863216	3448.608713	-0.49385422	0.092937984	5.313803872	1.07E-07	5.68E-05	2356.525326	-0.443975904	0.123407616	3.597637787	0.00032112	0.013426329
ZNF302	68.39326818	0.698699724	0.262376287	-2.662968258	0.007745472	0.267581854	25.84304002	-0.548992356	0.542793826	1.011419675	0.311815608	0.679714852	803.4568619	-0.078570826	0.154849714	0.507400524	0.611873818	0.885575121	911.9047847	0.219247731	0.480871033	-0.455938736	0.648434034	0.916855564
STK35	68.01540641	-0.657386473	0.247313363	2.658111408	0.007857991	0.269364629	14.14799795	-0.473865713	0.491873543	0.963389311	0.335352189	0.700443156	727.2481413	-0.181198847	0.121672992	1.489228165	0.136427297	0.676966141	419.7063263	0.192398608	0.167096813	-1.151419969	0.249559502	0.72418697
DHCR7	24.38175446	0.957447336	0.360968909	-2.652437127	0.007991301	0.271827175	2.547764664	0.909008919	1.039905754	-0.874126252	0.382049503		2658.091634	0.3331455	0.160283631	-2.078474879	0.037665642	0.534158975	1283.410118	0.304053283	0.211194366	-1.439684633	0.149956643	0.608162127
ST8SIA4	18.39835437	-1.031029194	0.389104732	2.64974725	0.008055201	0.271909143	7.25122137	-0.773517135	0.728904853	1.061204534	0.288596959		1155.950058	-0.218843355	0.185958777	1.176837999	0.239260172	0.731360939	1306.431396	-0.311004964	0.348331021	0.892843143	0.371941179	0.810659548
OTULINL	35.00311521	-0.742221165	0.281379841	2.637790832	0.008344804	0.279550919	17.95303704	-0.718374174	0.430828197	1.667426086	0.09542971	0.476764862	1197.201597	-0.424023264	0.14268048	2.971837932	0.002960229	0.178532432	1176.789522	-0.091499123	0.18705637	0.489152669	0.624733615	0.909542887
WASHC4	14.54652978	1.338941601	0.509074695	-2.630147629	0.00853478	0.283765381	3.654712207	0.297098996	0.926003012	-0.320840205	0.74833149		1397.926642	-0.280222401	0.2425593	1.155273786	0.247978327	0.735173119	1008.332758	-0.391005786	0.420403614	0.930072369	0.352333616	0.800319446
SLC25A32	42.75361134	-0.697876381	0.265694547	2.626611608	0.008623971	0.28459103	18.99763067	0.175196777	0.493002021	-0.355367259	0.722314474	0.903826415	2015.589301	-0.30324274	0.187833605	1.61442219	0.106435882	0.664789547	817.0946531	-0.32454954	0.461149905	0.703783167	0.481567818	0.855825359
MRTFA	95.14731796	-0.503870032	0.193402731	2.605289122	0.009179676	0.296295826	21.82139419	-1.083472613	0.408172499	2.654447851	0.007943832	0.183204619	1506.391996	-0.334635896	0.164371044	2.035856722	0.041764745	0.54804617	1042.248251	-0.53229859	0.159010123	3.347576747	0.000815214	0.027664196
UBE2D2	30.20541223	-0.831921786	0.319026452	2.60768905	0.009115572	0.296295826	6.535818991	-1.554319209	0.680104474	2.285412417	0.022288657		2807.97469	-0.152024645	0.121454713	1.251698197	0.210679857	0.71398675	2055.352427	0.111017209	0.266294762	-0.416895956	0.676754512	0.925373879
ULK1	38.16368999	0.886956285	0.33990008	-2.609461827	0.009068476	0.296295826	14.36940717	0.699010691	0.516964347	-1.352144874	0.176328975	0.567027806	1465.994408	0.298034899	0.203920071	-1.461528031	0.143870589	0.683772738	1909.2279	1.112733293	0.168214137	-6.614980844	3.72E-11	8.22E-09
CAMKK1	15.06796045	1.257771974	0.4836516	-2.600574407	0.009306783	0.298221712	1.718964492	-0.032269215	1.44596264	0.022316769	0.982195272		154.1875388	0.332968814	0.226020081	-1.473182438	0.140701849	0.680909902	99.78722846	0.43242943	0.209476257	-2.064336241	0.038985847	0.342287293
F3	118.9254097	0.502939454	0.194142713	-2.5905657	0.009581833	0.302649039	40.42020654	0.163168025	0.386624736	-0.422032038	0.673001633	0.882302076	454.7797134	0.645346492	0.145309775	-4.441177431	8.95E-06	0.002607992	527.1369072	0.37682837	0.268028679	-1.405925558	0.159746231	0.624552115
SREBF2	56.98127954	0.611907457	0.236136668	-2.591327567	0.009560644	0.302649039	11.85721472	0.05489028	0.537126408	-0.10219248	0.918603896	0.97338852	5670.158455	0.005970914	0.112340232	-0.053150274	0.957612175	0.992082203	3965.648982	0.036847741	0.076712209	-0.480337377	0.630987516	0.912343423
OAF	29.52242334	0.875913202	0.338883054	-2.584706412	0.009746195	0.303387022	4.123994327	-0.036740925	0.870877775	0.042188383	0.966348523		2113.159433	0.098790115	0.15136278	-0.652671118	0.513968326	0.842519626	1355.143988	0.226542596	0.173004367	-1.309461724	0.190377995	0.665029545
SNORD36A	33.52379731	0.736400673	0.285159191	-2.582419558	0.009811023	0.303387022	13.14519115	0.803181534	0.630729698	-1.273416389	0.202870325	0.583318051	157.1598473	0.14784341	0.202935955	-0.728522502	0.466293799	0.82628962	120.3791929	0.370997694	0.26072545	-1.422943922	0.154752412	0.618671343
ZNF473	16.73530051	-1.063890947	0.411221715	2.587146809	0.009677435	0.303387022	5.132991077	-0.781789797	0.755643723	1.034601059	0.300855259		272.1746371	-0.212440435	0.138164965	1.53758541	0.124150017	0.676809433	270.3803597	-0.146027008	0.224589765	0.650194401	0.515566658	0.871332682
SMIM15	79.37139647	-0.634694481	0.247714739	2.562199099	0.010401167	0.31846662	22.7662383	-0.559859282	0.482994462	1.159142239	0.246398211	0.630304784	2783.125254	-0.099218866	0.210439075	0.471484995	0.637294432	0.895437567	2132.665181	-0.231437983	0.399546673	0.579251433	0.562419531	0.886750651
THAP6	13.27575711	-1.245705005	0.486902938	2.558425728	0.010514728	0.31846662	3.170545859	0.084127704	0.952228479	-0.088348233	0.929599904		285.8856928	-0.19051321	0.212154151	0.897994261	0.369188609	0.785896006	359.8758968	-0.125801955	0.187170227	0.672125889	0.501503556	0.866264763
ZKSCAN2	16.60718768	-1.15052577	0.449489091	2.559630019	0.010478365	0.31846662	3.758050137	-0.255112723	0.876624351	0.291017153	0.771038201		140.5762775	-0.090651863	0.20111443	0.450747679	0.652171415	0.90139131	168.4417161	-0.243712078	0.225111024	1.082630575	0.27897243	0.749279297
DDX39A	180.3333638	0.467404295	0.183096816	-2.552771286	0.010686965	0.31879096	65.62682434	0.229584576	0.312622903	-0.734381818	0.462716065	0.782993544	7674.854141	-0.010588228	0.155640921	0.068029846	0.945761875	0.988894239	5493.960653	0.006772685	0.222950635	-0.030377509	0.975765982	0.997664364
DKC1	89.16019253	0.505669199	0.197860726	-2.555682518	0.010597976	0.31879096	49.82904977	-0.070527817	0.321566948	0.219325453	0.826396536	0.946166632	5998.633063	0.010584757	0.094090542	-0.112495438	0.910430587	0.980022122	6177.238994	-0.471319945	0.431171177	1.093115612	0.274343042	0.746108682
GADD45B	126.1803497	0.564291782	0.221382062	-2.548949885	0.010804783	0.31879096	78.01289554	0.239425926	0.312992069	-0.764958442	0.444296292	0.769094597	586.1013924	0.538381488	0.197786589	-2.72203232	0.00648818	0.262151125	834.3713411	-0.026645488	0.252753921	0.10542067	0.916042015	0.986193066
P4HB	214.0839282	0.423218352	0.166055321	-2.548658786	0.010813805	0.31879096	75.0863698	0.493461486	0.263208303	-1.874794526	0.060820997	0.385748031	37419.46929	-0.008247884	0.161874767	0.050952253	0.959363568	0.992082203	33717.60943	0.279157738	0.279919005	-0.997280403	0.318628423	0.779188274
BTAF1	20.27512468	-1.035170752	0.407250977	2.541849649	0.011026759	0.318996874	5.795361573	-1.28682953	0.802750639	1.603025233	0.108929083		918.846746	-0.409947728	0.192533004	2.129233538	0.033234943	0.507350888	621.6851968	-0.302974344	0.588264209	0.515031069	0.606531309	0.903194571
CENPA	30.90500311	-0.774446802	0.304257869	2.545363261	0.010916411	0.318996874	6.673895211	-0.709903856	0.678797697	1.045825375	0.295641664		1213.253652	-0.317742089	0.123802642	2.56652107	0.010272438	0.327026304	986.2841463	0.054113551	0.232094156	-0.23315344	0.815642259	0.964910133
DENND1B	26.8691892	-0.949676682	0.373901961	2.539908268	0.011088155	0.318996874	8.252029826	-1.111587686	0.714175367	1.556463212	0.119597984		916.025859	-0.362074051	0.213258991	1.697813765	0.089542917	0.650239325	636.3323042	-0.931298129	0.451928542	2.060719874	0.039329772	0.344064772
DEPDC1	16.94229105	-1.063042386	0.418645813	2.53924046	0.011109344	0.318996874	7.147339458	-0.193522826	0.733707093	0.263760331	0.791964604		816.2277516	-0.012349117	0.184404907	0.066967399	0.946607657	0.989459403	953.7970646	0.069476805	0.349592579	-0.1987365	0.842468871	0.972021126
GPBP1	27.11197748	-0.778429625	0.307560505	2.530980453	0.011374419	0.320367386	8.451797861	-0.357672781	0.568443222	0.629214612	0.529208564		1017.559051	-0.031661498	0.135348375	0.233925959	0.81504246	0.954357496	1113.696478	-0.107680971	0.094332264	1.141507342	0.253658858	0.728878006
PIM2	101.942871	0.482814549	0.190549192	-2.533805282	0.011283141	0.320367386	24.09335445	-0.721301208	0.357382095	2.018291399	0.043560922	0.355260483	1295.887113	0.549149436	0.115846105	-4.740335788	2.13E-06	0.000791582	944.9585362	-0.184759391	0.19018324	0.971480929	0.331308846	0.78673046
SPIN4	31.08913141	-0.791263354	0.312471187	2.532276216	0.011332468	0.320367386	6.119762729	-0.654984301	0.803094778	0.815575345	0.414743055		2199.251815	-0.584811454	0.261906176	2.232904409	0.025555249	0.456748775	1042.765515	-0.735695738	0.505147297	1.456398444	0.145282506	0.601288421
EMB	120.6752377	-0.491629997	0.195468726	2.51513379	0.011898722	0.333013601	37.9824387	-1.182919741	0.401882681	2.943445433	0.00324581	0.130658621	29935.30559	-0.415940458	0.194298122	2.140733296	0.032295552	0.506752012	14389.20052	-0.793255748	0.461498121	1.718871022	0.08563786	0.49402564
SERINC1	36.83179849	-0.73933985	0.294580779	2.50980343	0.012079838	0.335956261	17.31988244	-1.299492043	0.475514529	2.732812487	0.006279607	0.16794642	2854.710904	-0.307331019	0.198854273	1.545508753	0.122223253	0.676809433	2299.409771	0.115403791	0.414029151	-0.278733493	0.780449357	0.957676773
ACLY	46.44244966	0.691862181	0.2762652	-2.504340685	0.012267984	0.339056412	9.835026191	-0.662597476	0.554708104	1.194497559	0.232283395	0.61463525	6637.905409	0.121660872	0.112471266	-1.081706256	0.279383073	0.744963823	3870.792335	0.113272797	0.098267607	-1.152697209	0.249034687	0.723826281
IFIT2	73.98068161	-0.611295055	0.245406886	2.490944994	0.012740384	0.345631773	11.18758027	-1.824732155	0.545882731	3.342718229	0.000829621	0.060555056	836.4679265	-0.100162109	0.13386912	0.748209214	0.454333974	0.821141253	245.8528358	-1.163455539	0.256873327	4.5292968	5.92E-06	0.000464279
IRF2BP1	46.90423112	-0.620108893	0.248751187	2.492888177	0.012670874	0.345631773	9.897857457	-0.446037684	0.568444445	0.784663634	0.43265081	0.760483741	743.3797364	0.365474815	0.174955484	-2.088958904	0.036711423	0.525771744	572.0252739	-0.128817352	0.252854929	0.509451614	0.610435706	0.903828892
NCBP1	17.76002229	1.038244672	0.416158383	-2.494830611	0.012601727	0.345631773	6.125677769	-0.509131252	0.784758452	0.648774474	0.516484159		2081.217119	-0.058439156	0.149012946	0.392175026	0.694928896	0.912877089	1615.541326	0.028404192	0.137402867	-0.206721975	0.836226995	0.970352583
CHAMP1	15.81841213	-1.035662192	0.417317436	2.481713209	0.013075246	0.3504166	4.418574681	-0.949535301	0.86267318	1.100689488	0.271031823		360.4894492	0.016314604	0.160560057	-0.101610602	0.919065764	0.981794869	268.5304168	-0.172263612	0.212967225	0.808873814	0.418587733	0.831509744
ZFP36L2	1136.471279	-0.366912934	0.147717871	2.483876398	0.012996091	0.3504166	289.2384454	-0.930904987	0.256197501	3.633544368	0.000279554	0.030946666	4072.53276	-0.03241684	0.129703111	0.249931089	0.802640641	0.950554811	6748.838665	-0.006873037	0.202745681	0.033899793	0.972957059	0.997077702
API5	20.81685385	0.941354187	0.379852848	-2.478207528	0.013204432	0.351746973	9.903893637	-0.129109108	0.654819151	0.197167581	0.843696399	0.955469989	4048.494594	-0.165612688	0.165608463	1.000025513	0.317298161	0.766300371	2725.676869	-0.008795042	0.325939849	0.026983634	0.978472787	0.998026749
ZMYND8	107.8558313	0.441200981	0.178189814	-2.476016838	0.013285731	0.351793434	47.64990617	-0.036078259	0.344149499	0.1048331	0.916508244	0.97338852	1399.218782	0.283527336	0.112718161	-2.515365171	0.011890915	0.34827864	2220.13779	0.034523066	0.287245406	-0.12018666	0.904335285	0.984222567
FCHSD2	50.10873636	-0.60593402	0.245778534	2.465365915	0.013687339	0.358490475	8.421389632	-0.964751503	0.695427688	1.387277958	0.165357022		1496.556042	-0.182617335	0.13311074	1.371920364	0.17008823	0.692429107	1142.20881	-0.018676971	0.283334626	0.065918422	0.947442774	0.991169797
NSUN2	52.42571278	0.603040575	0.244795962	-2.463441672	0.013761028	0.358490475	16.28425344	-0.291956377	0.443993774	0.657568629	0.510815358	0.804019438	3452.424526	-0.167874348	0.105066085	1.597797685	0.11008801	0.664789547	1538.751322	-0.005903981	0.245084201	0.024089604	0.980781136	0.998026749
ZHX1	106.2014517	-0.460553032	0.186996285	2.462899369	0.013781859	0.358490475	35.95587677	-0.845748539	0.321682436	2.62914118	0.008560082	0.188631489	5384.732073	-0.198940055	0.19096845	1.041743047	0.297530825	0.757230225	3443.419981	-0.225751953	0.203677177	1.108381193	0.267697224	0.74105834
ZNF200	49.33461353	-0.628099681	0.255273201	2.460499886	0.013874362	0.358786123	8.171921024	-0.121653996	0.678667515	0.17925419	0.857738115		325.133085	0.123830862	0.140087123	-0.883956064	0.376719931	0.789081628	282.9448494	0.154324198	0.275438873	-0.560284741	0.575285234	0.892266409
CCAR2	57.01364519	0.584688806	0.238578971	-2.450713916	0.014257322	0.363634772	23.33201863	0.093801483	0.430982783	-0.217645545	0.827705295	0.946416643	2860.934262	0.054338697	0.167365436	-0.324670963	0.745430113	0.928129856	2122.883919	-0.037073564	0.26812624	0.138269062	0.890027776	0.982086506
TFEC	28.97635957	-0.968902649	0.395563748	2.449422256	0.01430856	0.363634772	11.0206061	-1.061915435	0.581687258	1.825577955	0.067913859	0.400963423	1132.246411	-0.52991439	0.217285944	2.438788169	0.014736604	0.384691346	1098.523907	-0.294137827	0.553535329	0.531380405	0.595155197	0.899856705
ZBTB7B	53.75100657	-0.656604299	0.267851684	2.451372676	0.014231252	0.363634772	5.175764655	0.203769824	0.835113033	-0.244002686	0.807228739		977.4082287	0.003976477	0.192479991	-0.020659169	0.983517541	0.997400826	896.6816954	0.097093928	0.133879569	-0.725233347	0.468308888	0.851163907
LIG1	18.56092205	1.044557439	0.426964114	-2.446475956	0.014426042	0.36452547	5.513316384	0.250593114	0.805506309	-0.311100125	0.755724506		3557.229463	-0.098295196	0.162062511	0.606526428	0.544165238	0.85402064	2076.902777	0.270516294	0.165563383	-1.633913792	0.102276953	0.530696799
FASN	40.99006289	0.810193466	0.331610448	-2.443208499	0.014557324	0.365752776	10.99920352	0.525966878	0.609735277	-0.862615135	0.388349106	0.738723817	3109.536621	0.41951603	0.20185905	-2.078262186	0.037685217	0.534158975	1419.455752	0.05688796	0.235186567	-0.241884395	0.808869742	0.963940919
IER2	279.5222206	0.449431148	0.185231878	-2.426316429	0.015252965	0.372644253	191.6822334	-0.553695752	0.280439879	1.974383082	0.0483382	0.363863332	1230.831677	0.415618819	0.194532685	-2.136498651	0.032638791	0.506854411	3130.514413	-0.411772166	0.332040155	1.240127619	0.214928195	0.68731804
IFNAR2	41.36863618	-0.705097076	0.290039474	2.43103832	0.015055622	0.372644253	10.62736671	-1.821441703	0.668047786	2.726514093	0.006400722	0.168429648	607.5916807	-0.410982713	0.108169186	3.799443534	0.000145021	0.021919708	552.8061574	-0.861778013	0.362467113	2.377534354	0.017428819	0.229128794
PDE3B	32.08383439	-0.768242846	0.316576389	2.426721865	0.015235931	0.372644253	13.19414962	-0.255507813	0.603804842	0.423162908	0.672176407	0.882302076	3405.813578	-0.204070126	0.195913619	1.04163318	0.297581779	0.757230225	1961.643232	-0.515533194	0.468452591	1.100502387	0.27111329	0.74453381
TMED8	52.18480631	-0.629387506	0.258962169	2.430422591	0.015081227	0.372644253	9.515739804	-1.814532707	0.564983433	3.211656485	0.001319721	0.081162826	4320.643757	-0.418779709	0.180695182	2.317603074	0.020470903	0.418596788	2450.846638	-0.357133503	0.331389705	1.077684361	0.28117464	0.75119025
XPO6	19.75441471	0.992628924	0.409100034	-2.426372138	0.015250623	0.372644253	4.336325179	-0.161027349	0.906684489	0.177600202	0.859036966		693.0991698	0.272607113	0.203761712	-1.337872115	0.180938129	0.698380866	581.0802963	-0.025310128	0.277803143	0.091108142	0.927406663	0.988015587
ARL4C	47.36746814	-0.682399291	0.282558876	2.415069383	0.015732213	0.378086109	34.64668856	-1.120664523	0.387482756	2.892166182	0.003825955	0.138863357	372.8708711	-0.471684807	0.133523492	3.532597891	0.000411498	0.046219891	583.6252591	-1.376206355	0.180134964	7.639862472	2.17E-14	9.07E-12
CD180	32.95118013	-0.831095011	0.344066422	2.415507466	0.0157133	0.378086109	3.784061272	-2.75284735	0.982293805	2.802468404	0.005071318		781.5435721	-0.146239883	0.144081885	1.014977582	0.310116514	0.763269478	612.1044433	-1.02077079	0.3302669	3.09074506	0.00199655	0.054557405
PLAU	177.1278745	-0.426997615	0.176782968	2.415377571	0.015718906	0.378086109	76.71885634	-0.714423128	0.300354828	2.378597117	0.017378658	0.254377713	848.1124731	0.006256879	0.141253094	-0.044295522	0.964668841	0.993680077	1236.64746	-0.020164952	0.091099864	0.221349965	0.824819948	0.966596236
RCAN1	19.96396708	-0.95982674	0.398128338	2.410847582	0.015915498	0.380423418	4.667046758	-1.363753808	0.862692431	1.580811143	0.113921226		1084.301598	-0.098470286	0.160092599	0.615083311	0.538499703	0.851786911	790.4076229	-0.215881389	0.267098102	0.80824756	0.418948084	0.831509744
CARHSP1	12.23143004	-1.240331362	0.515750606	2.404905294	0.016176657	0.381530766	5.280708351	0.168722742	0.751993615	-0.224367254	0.822471549		789.3751837	0.021812689	0.146046691	-0.149354214	0.881274138	0.970775785	757.1333912	-0.300043249	0.227845455	1.316871777	0.187881608	0.663496715
PGD	74.96028903	0.530222974	0.220248269	-2.407387703	0.016067103	0.381530766	33.58998754	0.059165685	0.343756066	-0.17211532	0.863346869	0.961672412	7171.532518	0.100452733	0.118277497	-0.849297084	0.395716003	0.797253268	8159.766892	0.321305726	0.30875792	-1.040639624	0.298042834	0.76339144
TP53RK	66.17593631	-0.662549366	0.275612956	2.403912264	0.016220666	0.381530766	22.8401466	-1.335089092	0.456211657	2.926468609	0.003428341	0.135541911	1249.707768	-0.117890235	0.118186483	0.997493385	0.318525083	0.766300371	914.5631015	-0.653972524	0.127163277	5.142778152	2.71E-07	2.97E-05
MTSS2	47.99585608	0.731787151	0.308065326	-2.375428485	0.017528589	0.41011333	11.14773224	0.077271358	0.600250894	-0.128731766	0.897569899	0.970844947	2043.207615	0.264888949	0.140659804	-1.883188667	0.059674804	0.609835314	1291.680022	0.681766343	0.301990981	-2.257571868	0.023972364	0.274572008
ATP6V1A	13.52103603	-1.052070403	0.444582243	2.366424704	0.017960827	0.413942259	4.015630963	-0.388085648	0.887629944	0.437215588	0.661955006		2057.711653	-0.273804097	0.196934134	1.390333366	0.16442767	0.692429107	1548.635681	0.114238226	0.394966436	-0.289235275	0.772401339	0.954615501
CDCA2	42.36523772	-0.618477819	0.261583639	2.364359716	0.018061266	0.413942259	9.462789005	-0.251963072	0.574305682	0.438726414	0.660859785	0.875527326	1313.135373	-0.074624078	0.126506718	0.589882332	0.55526954	0.859874143	1119.510021	0.246083436	0.305314777	-0.805999103	0.420243366	0.831561012
GCC1	27.80373615	-0.805153421	0.340828297	2.36234323	0.01815982	0.413942259	10.53084338	-0.876489582	0.596901698	1.46839854	0.141995998	0.523093411	432.3906925	0.063847802	0.126973567	-0.502843259	0.615074477	0.886385894	489.2821159	-0.020458775	0.19989641	0.102346884	0.918481343	0.986437228
HGS	17.55090848	1.013845547	0.429086013	-2.362802602	0.018137328	0.413942259	4.346818708	0.008710251	0.817010231	-0.010661129	0.991493811		758.0400369	0.380853758	0.221601121	-1.718645453	0.08567895	0.650239325	622.5712445	-0.098161727	0.286512782	0.342608542	0.731892975	0.940787581
TXNIP	1159.629739	-0.267426678	0.113204448	2.362333662	0.018160289	0.413942259	484.1029532	-0.717871575	0.230977431	3.107972806	0.001883754	0.099217966	8624.453695	0.130515283	0.087156748	-1.497477662	0.134269014	0.676809433	11790.6045	0.022755528	0.133112702	-0.170949335	0.864263604	0.977713734
NSMAF	34.23886986	0.685269973	0.290385188	-2.359865456	0.018281564	0.414569622	12.6601397	-0.35565125	0.468887295	0.758500506	0.44815141	0.773952592	2603.983592	-0.143984279	0.108352907	1.328845559	0.183898928	0.702082484	2865.391818	0.082277959	0.081008563	-1.015669903	0.309786605	0.773637475
BTG2	123.0623367	-0.527481984	0.223814722	2.356779655	0.018434182	0.415897707	66.51978478	-0.60333735	0.314059177	1.921094478	0.054719798	0.375001999	407.5518759	-0.425935625	0.125262931	3.400332575	0.000673039	0.067541157	437.5216319	-0.706303362	0.204846517	3.44796374	0.00056483	0.020557842
EPM2AIP1	95.81465878	0.475627888	0.203456666	-2.337735592	0.019400969	0.431110971	42.75880645	-0.219969006	0.31289511	0.703011966	0.482048293	0.792226585	1228.837182	0.093592848	0.147007228	-0.636654737	0.524349763	0.846977747	928.7619046	-0.003415133	0.231366157	0.01476073	0.988223069	0.998146753
HLX	22.58596396	-0.878882296	0.375934532	2.337859975	0.019394513	0.431110971	13.24653333	-2.182607752	0.624355105	3.495779458	0.000472679	0.043604656	116.7521572	-0.462066834	0.229488987	2.013459733	0.044066287	0.557914739	219.6484	-1.745518668	0.387710868	4.502114366	6.73E-06	0.00051945
RUNX3	103.651958	-0.442526632	0.189229019	2.338577002	0.019357336	0.431110971	30.94968149	-0.379115666	0.338652837	1.119481738	0.262934677	0.640967	2330.272451	-0.044973015	0.108777902	0.413438894	0.679285084	0.908979449	2744.53023	0.127133333	0.197763228	-0.642856281	0.52031736	0.872231498
PNISR	204.8530085	0.378428642	0.162601186	-2.327342443	0.019947047	0.436662573	123.7334133	-0.423419264	0.37399626	1.132148391	0.257572053	0.635474033	6732.208352	0.268237124	0.152080282	-1.763786335	0.077767959	0.648389678	12498.33839	-0.078232018	0.271901911	0.287721473	0.773559951	0.954615501
SNHG1	379.3276667	0.30652392	0.131685385	-2.327698864	0.0199281	0.436662573	163.3633565	-0.166033566	0.305713055	0.543102635	0.587059139	0.846741976	2219.772107	0.109629766	0.11510719	-0.952414575	0.340886771	0.774443632	4129.451656	0.062228161	0.258445774	-0.240778404	0.809726868	0.963940919
SRGN	289.3641525	-0.440704525	0.189126501	2.330210327	0.019795037	0.436662573	142.2302783	-0.298673207	0.301624427	0.990215583	0.322068758	0.692291485	87098.10865	-0.254123961	0.211701138	1.200390148	0.229987853	0.726217297	50862.96123	0.192338505	0.277905414	-0.692100602	0.488874154	0.860823413
SYK	35.03904959	-0.710686724	0.30574686	2.32442853	0.020102538	0.437898635	8.761260319	0.119791615	0.586093378	-0.204389982	0.838048758		3013.808218	-0.402752699	0.105747705	3.808618799	0.000139745	0.021399361	2206.513949	-0.384949383	0.29013211	1.326807237	0.184572456	0.657712409
AKT1	12.88228903	1.188790849	0.515357294	-2.306731396	0.021069799	0.438378651	4.55123113	-0.665533256	0.777527597	0.855960944	0.392019383		2442.14753	0.100188745	0.162224864	-0.617591796	0.536844454	0.851107318	2068.156219	0.147469717	0.159619721	-0.923881558	0.355547986	0.802110533
BLOC1S2	23.99191896	-0.891047305	0.385996548	2.308433354	0.020975046	0.438378651	9.471981165	-0.809217009	0.548214342	1.476096021	0.139918117	0.52239243	1459.820241	-0.038693381	0.147400317	0.262505416	0.79293181	0.945448398	1338.844774	-0.11083845	0.137105723	0.808415926	0.418851187	0.831509744
CLCN6	30.75374362	0.741228725	0.321242553	-2.307380255	0.021033631	0.438378651	3.984631693	0.434568317	0.975662404	-0.445408489	0.656024579		501.5059413	0.659395645	0.207302005	-3.180845485	0.001468459	0.115245815	356.0428291	0.183413822	0.169068849	-1.084846927	0.277989458	0.748433502
IP6K1	42.44776707	-0.654263822	0.283216765	2.310116856	0.020881686	0.438378651	5.979125898	-1.093946796	0.759128999	1.441055206	0.149569087		1410.552497	-0.109821976	0.125296119	0.876499418	0.380758593	0.79176699	708.2986625	0.05294198	0.109710342	-0.482561433	0.629407169	0.911136429
MESD	34.64324701	-0.672639131	0.29170286	2.305905159	0.021115932	0.438378651	12.12604314	-2.18442099	0.662816486	3.295664844	0.000981891	0.067934569	2354.241618	-0.148808945	0.092331845	1.611675198	0.107032638	0.664789547	2208.610893	-0.479516538	0.434424725	1.103796609	0.269681376	0.742167124
SPECC1	17.63933491	-0.913833451	0.395994608	2.307691652	0.021016293	0.438378651	3.047504223	-1.105767573	0.965111628	1.145740597	0.251902501		540.5355762	-0.364286268	0.127429253	2.858733455	0.00425336	0.219721044	416.3426407	-0.321844345	0.274853246	1.170967961	0.241611656	0.716442754
TKT	142.5634816	0.432776226	0.186915974	-2.315351735	0.020593691	0.438378651	29.47470375	0.713780018	0.414905449	-1.720343803	0.085369966	0.447888871	25916.74854	-0.059159869	0.142142348	0.416201575	0.677262507	0.908709953	21873.10888	0.680437481	0.109826218	-6.195583264	5.81E-10	9.97E-08
TTC7A	52.0189242	-0.57112614	0.247213353	2.310256031	0.020873984	0.438378651	15.97006215	-0.020851619	0.43346494	0.04810451	0.961632952	0.984306683	1812.200407	-0.244694057	0.145579337	1.680829586	0.09279602	0.65348217	1571.403533	-0.468072798	0.178292951	2.625301767	0.00865722	0.150356229
VCL	38.42735267	0.638552595	0.275933355	-2.314155153	0.020659213	0.438378651	12.11591312	0.210982821	0.519496189	-0.406129681	0.684647319	0.885792757	4316.401544	-0.003920032	0.121380962	0.032295283	0.974236571	0.995916367	3773.511789	0.33764459	0.142015607	-2.377517492	0.017429616	0.229128794
WDR91	14.10703741	-0.999798515	0.431479595	2.317139735	0.020496121	0.438378651	3.282706748	-0.962650412	0.963341505	0.999282608	0.317657808		447.4879459	-0.552760223	0.169791572	3.255522156	0.001131841	0.09620355	300.6626621	-0.242642945	0.137954571	1.758861223	0.078601083	0.473553676
CARD8-AS1	45.69819663	-0.641824148	0.279037555	2.30013536	0.021440553	0.438416796	12.70345522	-0.051983165	0.524635811	0.099084286	0.921071348	0.97338852	616.9837746	-0.211895323	0.174679263	1.213053683	0.225109297	0.722488797	693.4563314	0.05644677	0.341113119	-0.165478155	0.868567643	0.978628845
MHENCR	15.31934335	1.183651798	0.514349882	-2.301258036	0.02137705	0.438416796	3.891905112	-0.426418447	0.905204933	0.471073932	0.63758794		109.6123411	0.393363526	0.280226228	-1.403735575	0.160397605	0.692429107	123.5024646	0.114951621	0.330108357	-0.348223905	0.727672036	0.939824112
RBM18	48.07649853	-0.619289506	0.269392837	2.298834349	0.021514348	0.438416796	11.54630111	-0.381965244	0.526300016	0.725755713	0.467988541	0.78613553	1251.131432	-0.102930659	0.185079541	0.556142825	0.578113221	0.869393019	860.3602607	-0.034829854	0.391354696	0.088998176	0.929083359	0.988015587
SNORD139	15.36975151	1.020810246	0.443880951	-2.299738801	0.021463022	0.438416796	4.100793972	0.896397685	0.871604325	-1.028445659	0.30374024		36.84094263	0.667509667	0.352640029	-1.892892505	0.058372166	0.609703092	24.63425552	0.771958368	0.498811622	-1.54759499	0.121719838	0.567074693
SNRK	85.22883841	-0.581171404	0.253696212	2.290816245	0.021974044	0.443967255	25.75731319	-0.875122103	0.418575283	2.090716147	0.036553517	0.347076475	1309.240137	-0.100490694	0.181617964	0.553308121	0.580052441	0.870291917	1160.076992	-0.325640119	0.419025537	0.77713669	0.437078129	0.838131541
UTP15	15.93878825	-0.971278983	0.424031279	2.290583339	0.021987523	0.443967255	3.977732367	-1.192081511	0.920176417	1.295492352	0.195150438		495.8299105	-0.013375894	0.177230178	0.075471876	0.939839273	0.988165132	231.5770781	-0.221066924	0.185576336	1.19124523	0.233557328	0.709442164
ABHD11	26.37308331	0.772785121	0.337904706	-2.286991298	0.022196331	0.446146254	7.401450447	1.171837154	0.657674727	-1.781788331	0.074783756		678.2305296	0.137110652	0.180826511	-0.758244192	0.44830481	0.820829563	470.4191725	-0.032365565	0.147887735	0.21885226	0.826765136	0.966989168
RPL36A	79.25389232	0.551294943	0.241426548	-2.283489313	0.022401562	0.448233962	62.34676596	-0.400237042	0.31116168	1.286267134	0.198349849	0.580114352	311.5184213	0.384048443	0.162059804	-2.369794564	0.017797971	0.404321693	496.1585804	-0.319604722	0.24893898	1.283867726	0.199188241	0.671104784
KLHL21	150.5051619	-0.396255484	0.173892344	2.278740257	0.02268251	0.451811081	31.23314284	0.793579851	0.423190936	-1.875228845	0.060761248	0.385748031	1295.730107	0.012642612	0.119668191	-0.105647219	0.915862259	0.981006267	697.1494783	0.379304175	0.281273708	-1.34852339	0.177490102	0.648268564
RNF38	41.65424645	-0.679426699	0.298397708	2.276916611	0.022791206	0.451940412	11.28887064	-0.34961226	0.688278391	0.507951817	0.611487134	0.858294057	1199.396234	-0.071381399	0.164228794	0.434646066	0.663819352	0.905434479	1073.171996	0.088609999	0.29730974	-0.29803934	0.765673138	0.952502264
ADNP	63.03475015	-0.495170015	0.218202682	2.269312224	0.023249346	0.456577854	22.88082569	-0.398232683	0.481005395	0.82791729	0.407717343	0.748040845	2098.467139	-0.021741671	0.131766935	0.165000965	0.868943223	0.969053665	1841.035415	0.066356285	0.329610092	-0.201317515	0.840450308	0.971616289
HMGCR	90.99641676	0.531711576	0.23492494	-2.263325364	0.02361564	0.456577854	16.28482493	-0.546059538	0.504321328	1.082761144	0.278914456	0.655230269	5497.834568	0.374224604	0.17655633	-2.119576247	0.034041797	0.510752114	2498.451217	-0.138697296	0.160310826	0.865177352	0.386941454	0.817864416
HSPA14	29.27036825	-0.715178739	0.316284991	2.261184565	0.02374783	0.456577854	10.52451094	-0.851753035	0.586601058	1.452014146	0.146497672	0.53373354	478.5885418	-0.199296248	0.142167987	1.401836321	0.16096413	0.692429107	336.676146	-0.243055409	0.203125695	1.196576383	0.23147171	0.706618242
INPP5B	24.566854	0.875779084	0.386493898	-2.26595837	0.023453932	0.456577854	6.745342909	0.365530864	0.621959965	-0.587708028	0.556728286		653.7738176	0.242339966	0.17458139	-1.388120266	0.165100426	0.692429107	877.056783	0.043686649	0.189691235	-0.230303993	0.817855558	0.965517546
MS4A3	47.52462095	-0.555351434	0.245257531	2.264360368	0.023551959	0.456577854	19.08431359	0.285639884	0.522404222	-0.546779431	0.584530276	0.846741976	22082.65827	-0.116109416	0.129541348	0.896311626	0.370086352	0.785896006	22050.17808	0.276572753	0.19938692	-1.387115831	0.165406445	0.631642347
PNRC2	97.38866928	-0.467860428	0.206902189	2.261263788	0.023742927	0.456577854	39.47729223	-0.36019789	0.379265569	0.949724731	0.34225214	0.708836518	2263.131031	-0.130230609	0.162589058	0.800980153	0.423143136	0.809975654	1996.815226	-0.062155897	0.252480874	0.246180617	0.80554242	0.963152366
SNORD22	71.11413383	0.519387326	0.228850697	-2.26954662	0.023235106	0.456577854	23.40807505	0.279097903	0.504237206	-0.553505174	0.579917538	0.845251764	160.8468246	0.473568693	0.237567904	-1.993403509	0.04621728	0.570048766	302.1302408	-1.597050099	0.668869805	2.387684551	0
ALOX12	12.65462091	1.137845518	0.50533388	-2.251670752	0.024343086	0.465996223	3.544217846	0.332155385	0.957157522	-0.347022697	0.728574267		351.2472014	0.234712154	0.126378292	-1.857218917	0.063280015	0.613896371	353.8931252	0.042791518	0.128496768	-0.333016297	0.739121981	0.941882479
DHCR24	249.2095427	0.353896312	0.15741386	-2.248190293	0.024564058	0.466189983	33.72436183	-0.752297913	0.332860457	2.260099986	0.023815046	0.297702809	12170.10364	0.108023053	0.105280889	-1.026046171	0.304869821	0.760032829	5301.852743	-0.14548912	0.148387097	0.980470156	0.326854094	0.783650172
MRPL50	14.75276519	-1.021794276	0.454450199	2.24841859	0.024549511	0.466189983	4.523873519	-0.458694176	0.866103277	0.52960679	0.596384586		747.6204198	0.071386882	0.146492819	-0.487306357	0.626041243	0.89114884	461.3905715	0.092376967	0.189075597	-0.4885716	0.625145024	0.909542887
EP400	33.66033682	0.687272177	0.307086684	-2.238039656	0.025218469	0.472525723	11.42384936	-0.664967584	0.587511834	1.131836919	0.257703003	0.635474033	2089.439091	-0.02085666	0.149646354	0.13937299	0.889155415	0.972640552	1732.241702	0.264467774	0.241418866	-1.095472689	0.273309604	0.746108682
PAGR1	35.55266626	-0.671476663	0.299866546	2.239251668	0.025139546	0.472525723	3.640858027	-0.328460161	0.854594386	0.384346266	0.700721821		1256.484738	-0.141950356	0.108273904	1.311030177	0.189847569	0.705468756	1028.677915	0.250308773	0.136356467	-1.83569419	0.066402898	0.443862155
PLAC8	18.02794838	-0.915526492	0.408614319	2.240563899	0.025054337	0.472525723	2.760547229	-0.182485618	1.037994653	0.175805933	0.860446409		2296.615137	-0.202502946	0.138267079	1.464578176	0.14303604	0.683448605	1657.426866	0.019142217	0.138027793	-0.138683785	0.889700032	0.982086506
BCL11A	25.33701933	-0.800777709	0.358621861	2.232930548	0.025553525	0.47348029	10.83111755	-0.871672934	0.535721514	1.627100855	0.103715679	0.484150711	527.9280789	-0.213914289	0.173068486	1.236009475	0.216455042	0.715964373	949.8830267	-0.544260725	0.198013022	2.74861077	0.005984841	0.118334415
NCBP2	47.98055046	-0.577692514	0.258662918	2.23337971	0.025523915	0.47348029	12.84719841	-0.0647765	0.656242373	0.098708195	0.921369962	0.97338852	4928.790112	-0.17000258	0.139749762	1.216478495	0.223802698	0.722488797	2997.826026	0.206455066	0.259396513	-0.795905326	0.426087065	0.834484372
ZNF557	72.34675414	-0.450426422	0.201770664	2.232368237	0.025590635	0.47348029	18.86925304	-0.371495043	0.396378632	0.937222679	0.348644026	0.713922274	318.8610494	-0.122818672	0.160260441	0.766369238	0.443456631	0.818949082	381.0402568	-0.027266784	0.158654567	0.171862586	0.863545561	0.977662019
UVRAG	47.26683998	-0.545411231	0.244606994	2.229745034	0.025764374	0.474708597	15.70583888	-0.088883837	0.492177472	0.180593062	0.856687002	0.958900416	660.2894617	-0.325143868	0.122029907	2.664460513	0.007711192	0.286058787	598.0247345	-0.168067464	0.259642142	0.64730426	0.517435045	0.87145117
HCFC1	41.95529004	0.707558424	0.317803827	-2.226399948	0.025987404	0.474860745	15.41089554	-0.285223507	0.452504123	0.63032245	0.528483638	0.81647289	3059.888066	0.120776867	0.140645443	-0.858732885	0.390487903	0.794935716	2029.683462	-0.149934399	0.206507363	0.726048686	0.467808925	0.8510761
JUNB	169.0307067	0.44350773	0.19913469	-2.227174626	0.025935605	0.474860745	82.45658856	-0.034508049	0.292308153	0.118053666	0.906025136	0.972301113	729.3378194	0.490666319	0.165838946	-2.958691733	0.00308948	0.183614086	1812.163563	-0.098107083	0.326395891	0.300576953	0.763737108	0.951749236
FZD5	18.55909729	-0.95219546	0.428032188	2.224588448	0.026108879	0.475117129	4.166598278	0.566233601	0.857251765	-0.660521943	0.508918942		254.4041866	-0.077956968	0.179228219	0.43495923	0.663592021	0.905434479	185.173931	0.228312971	0.292141405	-0.781515277	0.434499495	0.837699421
DTL	28.49601221	-0.731589548	0.329307196	2.221602066	0.02631021	0.476818644	7.355334165	-0.692957104	0.651416709	1.063769312	0.287433216		1358.13975	-0.053684439	0.165581807	0.324217014	0.745773742	0.928368879	1288.14841	-0.139792191	0.150743809	0.927349465	0.353745119	0.801156105
ADAM17	25.33070197	0.824193091	0.374029506	-2.203550998	0.027555937	0.479837619	10.7067449	-0.950548178	0.538099831	1.766490387	0.077313613	0.430720983	1648.985819	0.162428861	0.143773572	-1.129754648	0.258579623	0.736904315	1669.605247	-0.030177321	0.185575415	0.162614867	0.870821681	0.978842703
ATRN	69.54871834	-0.451640752	0.204605771	2.207370543	0.027288183	0.479837619	8.230924073	-0.411900772	0.702301964	0.586500955	0.55753892		2443.54979	-0.3731009	0.129198184	2.887818458	0.003879237	0.208304816	1438.978394	-0.304734602	0.265174415	1.149185533	0.250479485	0.72462265
DAP	43.94383565	-0.575043783	0.260873986	2.204297144	0.027503454	0.479837619	8.164749058	-0.577873941	0.687511615	0.840529714	0.400611448		3670.259154	-0.218608797	0.112278303	1.947026182	0.051531596	0.58865221	2420.226412	0.321098828	0.281119943	-1.14221291	0.253365531	0.728351031
DDIT4	59.0154324	0.569696219	0.257295438	-2.214171472	0.026816986	0.479837619	59.27195223	-0.476662071	0.273494482	1.742858092	0.081358406	0.442573737	244.1512044	0.651741448	0.178106557	-3.65927823	0.000252927	0.033596761	658.1185167	-0.11853458	0.168292954	0.704334771	0.481224317	0.855825359
EIF3I	12.89240859	1.08796461	0.491436979	-2.213843598	0.02683954	0.479837619	6.836255494	-0.8380735	0.81205452	1.032040928	0.302052945		3120.025418	0.101229106	0.127794166	-0.792126194	0.428287098	0.812116752	3184.123691	-0.467408489	0.468770374	0.99709477	0.318718511	0.779188274
IMPACT	16.82422318	-0.867972138	0.393742717	2.204414459	0.02749521	0.479837619	6.066262464	0.098284308	0.765453837	-0.128400046	0.897832395		1547.47209	-0.219373516	0.170271619	1.288373934	0.197615828	0.70861617	1387.587158	0.075400004	0.396633113	-0.190100125	0.849230672	0.973799041
MMGT1	14.03652498	-1.013703878	0.460061808	2.203408023	0.027566003	0.479837619	5.679097586	-1.302329976	0.785100853	1.658805963	0.097154898		1683.307842	-0.402543423	0.183196343	2.197333292	0.027996652	0.475826248	985.0987829	-0.095713313	0.34226981	0.279642873	0.779751511	0.957396419
NKIRAS2	41.57528515	-0.594733837	0.270096901	2.201927657	0.027670419	0.479837619	4.898507816	-0.939912772	0.763133182	1.231649723	0.218079958		2020.673435	-0.068744775	0.120852487	0.568832109	0.569470082	0.866577502	1545.874122	-0.1988473	0.212833981	0.934283608	0.350157618	0.799070906
PRRG4	40.35707274	-0.605456389	0.274296037	2.207310012	0.027292408	0.479837619	16.21828918	-0.939112229	0.444665815	2.111950587	0.034690688	0.339845941	3035.617708	-0.300654557	0.127205574	2.363532876	0.01810162	0.405171517	3150.514434	-0.285740794	0.286188117	0.998436964	0.318067517	0.779188274
RHOBTB2	39.54594948	-0.636595168	0.288140719	2.209320397	0.027152363	0.479837619	5.42845394	-0.411961231	0.743675665	0.553952819	0.579611135		1468.430983	-0.046894874	0.156293563	0.300043539	0.764143945	0.935256128	690.3426607	-0.583223135	0.136458585	4.27399371	1.92E-05	0.001294357
TMCO1	32.02247408	-0.673390085	0.30413208	2.214136982	0.026819357	0.479837619	9.746264042	0.000132741	0.643585026	-0.000206252	0.999835435	0.999835435	8684.975152	-0.218305955	0.130690811	1.670400184	0.094840213	0.65348217	6668.301757	0.065651874	0.080838047	-0.812140777	0.416710858	0.831509744
C5orf24	38.70098209	-0.611163238	0.277832559	2.199753838	0.027824365	0.480622426	11.89397314	-0.36010423	0.665190639	0.541354928	0.588262968	0.846873741	624.3642102	-0.139599966	0.196215229	0.711463462	0.476797085	0.828999059	449.9162035	-0.166159519	0.422208832	0.393548185	0.693914643	0.928722989
ATXN2L	25.36654187	0.850069256	0.386819542	-2.197586121	0.027978613	0.481406333	9.110440995	-0.225820944	0.579899759	0.389413758	0.696970096	0.891710472	1325.603846	0.313270159	0.200882785	-1.559467423	0.118885789	0.676631266	1348.051439	0.022441519	0.101396225	-0.221324998	0.824839387	0.966596236
CHAC1	14.44611956	1.066379603	0.488366327	-2.183564966	0.02899423	0.496947621	13.84271398	0.241075767	0.473868632	-0.508739661	0.610934718	0.858294057	46.51225515	0.947737575	0.316160851	-2.997643679	0.002720756	0.169571279	166.2949951	-0.118886553	0.182467064	0.651550749	0.514691028	0.87117173
ABRAXAS2	32.43051574	-0.68875055	0.321969468	2.139179704	0.032421117	0.499035784	9.208719617	-0.684551193	0.621038187	1.102269084	0.270344706	0.64581068	940.4977259	-0.024405415	0.172727621	0.141294226	0.887637511	0.972352435	906.4735693	-0.015763463	0.274999924	0.057321699	0.954288935	0.992025112
AKAP2	127.3123577	-0.408492736	0.191079014	2.137821036	0.032531271	0.499035784	39.78136732	-1.267027927	0.344861239	3.674022427	0.000238762	0.027822028	3713.548176	-0.131770853	0.138871935	0.948865964	0.342688787	0.774904341	3217.03514	-0.656313947	0.274679692	2.389379215	0.016876872	0.22469646
AMMECR1L	50.36330923	-0.54805005	0.253153868	2.164889101	0.030396179	0.499035784	18.37482919	0.057039334	0.491914503	-0.115953755	0.907689192	0.972301113	710.3702824	-0.064673128	0.105953416	0.610392098	0.541602101	0.853616781	537.9764349	0.002256847	0.204348087	-0.011044132	0.991188237	0.998146753
ARHGAP17	20.98965431	-0.755310938	0.353514675	2.136575909	0.032632501	0.499035784	6.366329895	-1.106505332	0.710465347	1.557437442	0.119366662		990.499886	-0.417516047	0.108260391	3.856590989	0.000114979	0.018948612	960.6983959	-0.368919938	0.191107907	1.930427385	0.053553905	0.399713538
AUP1	139.155318	0.375989901	0.172850337	-2.175233833	0.029612598	0.499035784	41.88845461	0.077156338	0.326696044	-0.236171634	0.81329949	0.944229193	7984.29313	0.059634377	0.156127536	-0.38195938	0.702491494	0.916297692	5637.799356	0.211260764	0.092929251	-2.273350551	0.023005063	0.268130881
BAG4	53.38934892	-0.565651266	0.261029382	2.167002275	0.030234681	0.499035784	15.41211956	-0.68523766	0.548975182	1.248212456	0.211953264	0.591013257	2077.942694	0.050336302	0.180879389	-0.278286554	0.780792397	0.940256978	1641.710263	-0.008627785	0.422218273	0.020434418	0.983696828	0.998146753
BEX1	19.22997813	0.840652738	0.394304617	-2.131988064	0.033007828	0.499035784	11.62215962	0.710483566	0.540895496	-1.313532043	0.189003731	0.571012431	1633.169701	0.176008129	0.149353856	-1.178463904	0.238611714	0.731214186	2005.351337	0.412808434	0.221540567	-1.863353693	0.062412521	0.428509605
CAB39	74.51504879	-0.479015321	0.225204178	2.127026798	0.033417857	0.499035784	22.01636213	0.011529994	0.50735336	-0.022725767	0.981869022	0.99262923	5805.024376	-0.184177599	0.175870159	1.047236212	0.294990648	0.757061222	3753.430857	0.087010189	0.362539244	-0.240002126	0.810328608	0.963940919
CNBP	337.8244628	-0.324714647	0.153693989	2.112734846	0.034623469	0.499035784	123.5254787	-0.100660885	0.292911676	0.343656102	0.731104928	0.904788324	23489.34183	-0.085447015	0.137467436	0.621580046	0.534218045	0.850321563	18686.24302	0.119438564	0.212096651	-0.563132721	0.573344512	0.891696546
ELF1	40.30044428	-0.620864133	0.290491878	2.137285689	0.032574762	0.499035784	19.99450457	-1.153764396	0.414610823	2.78276478	0.005389787	0.159391922	1508.254963	-0.165131244	0.227292154	0.726515372	0.467522887	0.82634398	1007.775282	-0.165077365	0.390815709	0.422391836	0.672739036	0.924712056
ENC1	17.09417128	-0.830356848	0.387438725	2.143195285	0.032097421	0.499035784	4.664944487	0.137867505	0.825730709	-0.166964246	0.867398182		148.665687	-0.027155585	0.164470279	0.165109378	0.868857891	0.969053665	219.5162505	0.805154459	0.271194279	-2.968921255	0.002988472	0.073661789
FLI1	59.57007776	-0.525633515	0.247734713	2.121759643	0.033857927	0.499035784	21.65519007	0.21139046	0.449969693	-0.469788217	0.638506334	0.867271793	3379.711191	0.024201094	0.167398533	-0.144571723	0.885049025	0.972060473	4329.294637	0.395556982	0.378183525	-1.045939222	0.295589094	0.762939472
GNAS	61.84605106	0.483676824	0.227159391	-2.129239829	0.033234423	0.499035784	26.74609356	-0.052286253	0.395735555	0.132124225	0.894886035	0.969956098	14483.63586	-0.275585894	0.098080567	2.809790993	0.004957368	0.234108705	7875.76567	0.190935349	0.355616522	-0.536913604	0.591327293	0.898536693
LIN54	40.67266605	-0.657118044	0.308784378	2.128080596	0.033330402	0.499035784	8.210465874	-0.839900788	0.602734821	1.393483102	0.163473751		759.38316	-0.107546569	0.201794218	0.532951687	0.594067025	0.877173073	492.8506386	-0.285347161	0.349346443	0.816802822	0.414041119	0.830525861
LPIN1	18.75924795	1.046281013	0.493755411	-2.119026928	0.034088191	0.499035784	5.430512861	-0.567314043	0.727251764	0.780079294	0.435344203		644.4986714	0.424712075	0.142719584	-2.975850002	0.002921777	0.177966765	559.0248107	-0.021612417	0.239473174	0.090249847	0.928088674	0.988015587
LRPPRC	13.72269782	0.991332695	0.457791811	-2.165466203	0.030352001	0.499035784	5.270545853	0.809894573	0.722558629	-1.120870392	0.262343036		2241.366644	-0.005382009	0.098011498	0.054912017	0.956208558	0.992082203	2286.376233	0.050632164	0.113217426	-0.447211762	0.65472217	0.918071249
MEX3C	44.48790065	-0.632019532	0.294950472	2.142798849	0.032129254	0.499035784	28.1239184	-0.793852587	0.553027624	1.435466427	0.151154229	0.537418596	1054.490571	-0.230509718	0.208667639	1.104674009	0.269300869	0.743887238	842.0226334	-0.370152912	0.423691755	0.87363728	0.382315817	0.815094156
MTHFR	14.86055778	0.927374841	0.427821871	-2.167665809	0.030184123	0.499035784	2.449574572	-0.839234435	1.098907966	0.763698564	0.445046897		631.1249288	0.05734869	0.141532181	-0.405198942	0.685331283	0.910527498	491.2114633	-0.126553604	0.209934791	0.602823399	0.546626179	0.880580783
MVB12B	14.41274996	0.963154139	0.447757493	-2.151062026	0.031471304	0.499035784	3.320740053	1.250396879	0.998276936	-1.252555112	0.21036766		198.9738524	-0.114543574	0.171388672	0.668326397	0.503925267	0.840021895	165.698421	0.712019283	0.214274517	-3.322930293	0.000890772	0.029541229
MXI1	43.68929962	-0.610665134	0.281610659	2.168473083	0.03012271	0.499035784	20.76063799	-0.414989985	0.458209981	0.905676442	0.365107135	0.727585236	2179.155007	-0.089835081	0.156713183	0.573245209	0.566478678	0.865333194	3790.66853	-0.157726881	0.266717301	0.591363514	0.554276881	0.883356078
NFATC2	47.39660275	-0.608416907	0.287811523	2.113942138	0.03452021	0.499035784	15.79597375	-0.735767361	0.458147264	1.605962579	0.108282132	0.484150711	1098.300602	-0.00725135	0.152765545	0.047467185	0.962140883	0.993071098	1060.711861	-0.409429015	0.169063141	2.421752087	0.015445884	0.213839025
NOTCH2	56.48996489	-0.574097492	0.264464541	2.170791928	0.029946904	0.499035784	24.77301481	-0.709151466	0.472171204	1.501894777	0.133124286	0.51342424	4130.07755	-0.454710352	0.154289045	2.947133111	0.003207351	0.186988566	2887.612883	-0.220103919	0.314578783	0.699678208	0.484128288	0.858123656
PALM2AKAP2	127.3123577	-0.408492736	0.191079014	2.137821036	0.032531271	0.499035784	39.78136732	-1.267027927	0.344861239	3.674022427	0.000238762	0.027822028	3713.548176	-0.131770853	0.138871935	0.948865964	0.342688787	0.774904341	3217.03514	-0.656313947	0.274679692	2.389379215	0.016876872	0.22469646
PARVG	12.58974378	1.072832476	0.493402361	-2.174356185	0.029678396	0.499035784	3.079749859	0.305327918	0.916087678	-0.333295519	0.738911221		965.9735596	0.304021916	0.227119205	-1.33860065	0.180700715	0.698380866	1062.229044	-0.520897774	0.44883198	1.160562965	0.245819674	0.721477586
PDE12	27.88471267	-0.697170257	0.329137481	2.118173401	0.034160385	0.499035784	7.968266208	-0.117724119	0.598347987	0.196748583	0.844024289		1712.571501	-0.266531261	0.217405551	1.225963457	0.220212427	0.71993656	645.3918076	-0.391448585	0.322815449	1.212607964	0.225279742	0.699631784
PDE7A	114.5108243	-0.396127215	0.18709842	2.117213036	0.034241772	0.499035784	38.53558563	-1.037832629	0.36421569	2.849500058	0.0043788	0.148554655	3293.669892	-0.197648807	0.128597376	1.536958327	0.124303515	0.676809433	4020.087909	-0.491310032	0.226535349	2.168800737	0.030097815	0.304568183
PHLDA1	22.77930222	-0.820395559	0.385479512	2.128246854	0.033316622	0.499035784	12.27866462	-1.758656732	0.634062833	2.773631636	0.005543441	0.159391922	176.9874752	-0.579235098	0.227147707	2.55003718	0.010771143	0.332169032	179.4068697	-1.252822478	0.360091181	3.479181226	0.000502948	0.018721995
PKM	70.14954131	0.489623151	0.23206575	-2.109846679	0.034871564	0.499035784	14.23621116	-0.37879763	0.549262416	0.689647824	0.490415685	0.792226585	12060.68129	-0.00810856	0.159363196	0.05088101	0.959420337	0.992082203	9165.323664	0.323656627	0.238031483	-1.35972193	0.173917936	0.643008361
PPP1R27	72.77696452	0.562112912	0.259407138	-2.166913816	0.030241426	0.499035784	16.13775186	-0.064320683	0.580104118	0.110877824	0.911713231	0.972688087	6347.229768	0.41133483	0.210763523	-1.951641461	0.050980787	0.58865221	5689.890922	-0.627056705	0.588692773	1.065168002	0
PRKCA	15.88916692	-0.888233376	0.412649975	2.152510432	0.031357175	0.499035784	3.692072176	-0.396759451	1.029934197	0.385227961	0.700068529		1003.402392	-0.285662834	0.140600172	2.03173887	0.042180099	0.550953556	723.2955111	0.044350457	0.296779557	-0.149439056	0.881207195	0.981017408
RALGAPB	18.7555616	0.885955386	0.417960516	-2.119710718	0.034030449	0.499035784	5.415454669	-0.245434776	0.784982199	0.312662855	0.754536819		957.5622134	-0.143574115	0.14327206	1.002108259	0.31629131	0.766195984	758.5630688	0.005111858	0.233708214	-0.021872821	0.982549405	0.998146753
RPA2	24.27681029	-0.792192674	0.374983131	2.112608832	0.034634262	0.499035784	3.49068388	-0.416085606	1.240603899	0.335389568	0.737331236		1980.43313	-0.164433662	0.100471604	1.636618255	0.101710259	0.660429801	1778.557688	0.15911662	0.165311626	-0.962525287	0.335785807	0.788954181
RPS15AP10	14.12820945	0.996195128	0.463671677	-2.148492517	0.03167465	0.499035784	16.93836888	0.278478321	0.477440987	-0.583272757	0.559709699	0.835891423	32.79175174	1.213588958	0.338009533	-3.590398614	0.000330173	0.040423036	73.32769047	0.014525926	0.224332589	-0.064751744	0.948371663	0.991169797
RSPRY1	17.01060876	-0.903223397	0.41854337	2.158016257	0.030926568	0.499035784	3.499694356	-0.065179152	0.89917954	0.072487361	0.942214063		1044.964347	-0.147278239	0.194935451	0.755523111	0.449935171	0.820829563	778.7515247	-0.096543556	0.228213983	0.42303962	0.672266354	0.924712056
SDHAF2	23.11069842	-0.848661026	0.393521361	2.156581856	0.031038259	0.499035784	7.372743093	-1.203685974	0.722518822	1.665957948	0.09572179		735.4833995	-0.043360468	0.140041106	0.309626722	0.756844833	0.932785938	785.2607394	-0.363462659	0.452305425	0.803577935	0.421640771	0.832574398
SFPQ	22.13465818	-0.751817755	0.352869116	2.130585309	0.033123321	0.499035784	7.674640435	-0.990937001	0.658601523	1.50460782	0.132424935		6290.780938	-0.155935202	0.148325104	1.051306879	0.293117669	0.75525898	3585.74645	-0.021240425	0.147710714	0.143797458	0.88566041	0.981856108
SLC16A1	43.76001204	-0.577908102	0.268129241	2.155334119	0.031135698	0.499035784	25.52869842	-0.155705897	0.456630164	0.340989075	0.733111806	0.905406747	2568.435045	-0.070493155	0.177041073	0.398174017	0.690501917	0.912235872	1555.503451	-0.143655545	0.261525272	0.549298904	0.582800339	0.894676462
SLC29A3	14.36723565	-0.899398758	0.426143944	2.11055154	0.034810877	0.499035784	2.907157359	-1.154611682	0.994443816	1.16106276	0.245616378		239.0149727	-0.263804862	0.160403757	1.64463019	0.100046097	0.656960939	338.1276577	0.401037821	0.149855874	-2.676156836	0.007447179	0.1370356
SMCR8	60.12137032	-0.508300823	0.238010724	2.135621515	0.032710276	0.499035784	12.95302939	-1.124791218	0.543277035	2.07038241	0.038416548	0.354353101	1284.934995	-0.386965691	0.129301274	2.992744617	0.00276481	0.170957418	835.7356354	0.239854953	0.161387557	-1.486204747	0.137224972	0.591671099
TEC	17.99287662	0.889644797	0.413864637	-2.149603319	0.031586606	0.499035784	5.182028355	0.202052135	0.787997501	-0.256412151	0.797632606		197.0972937	0.394326776	0.14249189	-2.767362944	0.00565118	0.246218501	180.2532785	-0.110736317	0.201793444	0.548760725	0.583169666	0.894676462
TMEM170B	111.05402	-0.568091674	0.267379631	2.124663246	0.033614722	0.499035784	67.4092154	-0.981312529	0.384420952	2.552703034	0.010689059	0.207592777	5109.943855	-0.515959468	0.219696658	2.348508497	0.018848769	0.407540249	3880.652235	-0.23698333	0.369545389	0.641283418	0.521338561	0.872705321
TSC22D3	137.7113332	0.421509693	0.199764306	-2.110035074	0.034855335	0.499035784	184.5112397	0.094149876	0.210112019	-0.448093717	0.654085562	0.872006208	1566.870355	0.289627256	0.111538428	-2.596658951	0.009413534	0.312330343	3663.931238	-0.016185419	0.093185099	0.173691059	0.862108265	0.977336041
TSPAN14	36.54878251	0.606318946	0.280277666	-2.163279555	0.030519685	0.499035784	14.20690475	-0.20438671	0.468822536	0.43595752	0.662867551	0.877219819	1962.77074	0.013864254	0.11455027	-0.121032051	0.903665649	0.978982974	2049.523107	0.5601956	0.231561254	-2.419211293	0.015554202	0.214217557
UBR5	16.7894955	0.884662988	0.412148348	-2.146467386	0.031835708	0.499035784	9.937075393	-0.552375106	0.533872782	1.034656803	0.300829216	0.672763519	1377.267174	0.025066259	0.158334035	-0.158312513	0.874210549	0.96978157	1474.373813	0.185539401	0.200328683	-0.926174914	0.354355087	0.801365702
USP20	23.49736896	0.783839577	0.364012256	-2.153332929	0.031292523	0.499035784	6.721662897	-0.127581393	0.64647367	0.197349713	0.843553879		819.1803671	0.290269515	0.219698808	-1.321215704	0.186429452	0.703023256	739.0292433	0.516211777	0.19237709	-2.683332909	0.007289239	0.135151938
UTP25	12.8185413	-1.000181091	0.46729621	2.140357805	0.032325862	0.499035784	5.540654157	0.249206955	0.697669419	-0.357199195	0.720942689		343.3046101	-0.060541909	0.15743117	0.384561133	0.700562595	0.915171559	300.7655323	0.042043844	0.336041371	-0.125115082	0.900432443	0.983630732
WBP2	20.32967713	0.830770025	0.389451999	-2.133176944	0.032910214	0.499035784	3.594918066	-0.067914662	0.943711433	0.071965497	0.942629366		2266.131397	0.181366811	0.175523489	-1.03329083	0.301467818	0.758356742	1861.608098	0.280668239	0.172024962	-1.631555302	0.102773201	0.531231508
XYLT1	68.40100785	-0.494861955	0.231722566	2.135579468	0.032713706	0.499035784	10.78565813	-0.759363143	0.625634581	1.213748673	0.224843712	0.607819265	1328.966962	-0.261722394	0.142461175	1.837148916	0.066187915	0.622106789	728.4200688	-0.624432375	0.386440346	1.615857096	0.106125214	0.539500167
YY1	32.19406185	-0.695082848	0.326113386	2.131414651	0.033054997	0.499035784	11.45804245	0.101427268	0.513401422	-0.197559382	0.843389817	0.955469989	2491.039108	-0.163009821	0.197213639	0.826564642	0.408483865	0.802910278	1677.859067	-0.230272097	0.304415013	0.756441329	0.449384637	0.842795363
ZNF326	26.83100762	0.722226124	0.341704261	-2.113599995	0.034549446	0.499035784	18.75462534	-0.945867657	0.413151477	2.289396768	0.02205631	0.288950709	664.552211	-0.069783986	0.1633773	0.427133914	0.669281792	0.90661693	514.9676938	-0.32917757	0.132848325	2.47784509	0.013217852	0.193877131
ZNF629	84.65038805	-0.432230856	0.201390893	2.146228415	0.03185476	0.499035784	19.34396058	-0.231893609	0.436803053	0.530888252	0.595496219	0.850050696	935.0260542	-0.019914298	0.125431536	0.158766279	0.873853018	0.96978157	838.4019834	-0.195075213	0.331554447	0.588365545	0.556286959	0.884434442
AKAP13	25.30534227	-0.722174216	0.342535453	2.108319618	0.035003352	0.499305882	11.27981122	-1.011735677	0.570447716	1.773581782	0.076132353	0.429992424	771.1893835	-0.185376472	0.099286218	1.867091695	0.061888784	0.612533858	686.1397981	-0.025915925	0.270693027	0.095739169	0.923727732	0.987595334
DPH3	35.21309312	-0.654511235	0.311043484	2.104243517	0.03535721	0.500404389	8.203939683	-0.186869414	0.621336239	0.300754088	0.763602021		1188.651731	-0.193415828	0.149222196	1.296159911	0.194920398	0.707923593	750.3159146	-0.021161942	0.368112082	0.057487768	0.95415665	0.992025112
H1-10	51.76040089	0.506612344	0.240839637	-2.103525606	0.035419849	0.500404389	27.34456763	-0.239587807	0.409340423	0.585302094	0.558344607	0.835891423	1914.906887	0.282137516	0.198797956	-1.419217393	0.155835647	0.689767109	2783.668861	-0.255169196	0.428384715	0.595654298	0.551406195	0.881720184
UBE4A	22.33475121	0.845735308	0.401633106	-2.105741022	0.035226854	0.500404389	10.00301891	-0.673070611	0.612710341	1.098513548	0.271980305	0.646435202	2429.027899	-0.197621729	0.172712738	1.144222083	0.252531547	0.736075777	1847.396622	-0.093122619	0.241064996	0.386296727	0.699276924	0.930414668
PPP2R5E	34.04290569	-0.671603604	0.320594538	2.094869138	0.036182627	0.509233366	9.386147399	-0.483182537	0.541526043	0.892260943	0.372253083	0.73129399	2263.553688	-0.156088972	0.192751311	0.809794605	0.418058234	0.808662609	1877.763194	-0.482289216	0.159367572	3.026269454	0.002475916	0.064048053
UBE3C	27.51462165	-0.668760041	0.319395538	2.093830254	0.036275104	0.509233366	5.620111778	0.252948612	0.761939753	-0.331979807	0.739904507		1823.594923	-0.247344423	0.093043037	2.658387249	0.007851562	0.287000692	981.8884933	0.145665344	0.240115772	-0.606646294	0.54408567	0.88025943
LIN7C	34.7656096	-0.618639327	0.295849283	2.091062451	0.036522466	0.511083371	10.46311187	0.091998722	0.590263035	-0.155860551	0.876142941	0.964267369	2507.916843	-0.156592089	0.179391349	0.872907693	0.382713393	0.792178105	1667.904712	-0.019347455	0.336941077	0.057420885	0.954209927	0.992025112
UBALD2	60.8867099	0.565033073	0.270504419	-2.088812725	0.036724585	0.512290576	40.89161845	-0.657299924	0.394416439	1.666512495	0.095611382	0.476764862	1239.472679	0.234885561	0.170593672	-1.376871483	0.168551985	0.692429107	1981.716951	-0.474455176	0.357594489	1.326796666	0.184575954	0.657712409
UBE2A	14.37727191	0.951819076	0.456655017	-2.084328519	0.037130295	0.516321271	10.60050411	0.818457823	0.620176392	-1.319717798	0.186929255	0.571012431	2207.906004	-0.105747223	0.138062864	0.765935316	0.443714791	0.819119449	1752.213663	0.057396309	0.354563366	-0.161878848	0.87140126	0.979053903
TP53	22.1182244	0.727894005	0.349560229	-2.082313558	0.037313838	0.517247	5.652073652	-1.450455322	0.724317043	2.002514419	0.045229434		91.10754696	0.265941799	0.241157185	-1.102773688	0.270125457	0.743942237	82.98083139	0.248411957	0.358558788	-0.692806774	0.488430821	0.860823413
AGO4	15.17254295	0.908167916	0.436611265	-2.080037758	0.03752207	0.518508101	4.660600257	-0.31085676	0.775941624	0.400618745	0.688700843		1073.558717	-0.323565521	0.150964237	2.143325648	0.032086959	0.504937909	1089.025693	-0.168056533	0.138221912	1.215845814	0.224043663	0.699631784
C12orf49	13.51154206	-0.958989402	0.462532746	2.0733438	0.038140295	0.523645771	2.089368959	0.386292355	1.107351371	-0.348843525	0.727206786		920.9976829	-0.319321621	0.138598767	2.303928302	0.021226669	0.421869562	435.3462437	-0.181113765	0.155019845	1.168326319	0.242675163	0.717303641
MOCS3	15.71734401	-0.93300599	0.450519525	2.070955725	0.038362934	0.523645771	5.40813199	-1.453757283	0.760466917	1.911664072	0.055919295		173.2681873	0.03258484	0.16904585	-0.19275741	0.84714896	0.962416789	152.279547	-0.24785123	0.199186378	1.244318174	0.213382485	0.684883711
RHOB	67.62979778	0.547627467	0.264154195	-2.073135609	0.038159661	0.523645771	158.3006336	0.079267951	0.306377227	-0.258726641	0.795846163	0.936956256	269.3327923	0.649050132	0.159325409	-4.073738999	4.63E-05	0.009937091	1326.398586	-0.076066627	0.32990123	0.23057394	0.817645815	0.965517546
RRAGC	19.6104336	-0.78399031	0.37857349	2.07090652	0.038367533	0.523645771	6.313296921	-0.029771509	0.658375996	0.045219616	0.963932259		1285.168808	-0.129092873	0.148317623	0.870381219	0.384092107	0.792178105	1107.362694	-0.025302197	0.141783947	0.178456009	0.858364866	0.97571552
COX4I1	25.52783442	0.752713788	0.36417318	-2.066911647	0.03874248	0.52650729	17.60909075	-0.849678948	0.517900211	1.640622905	0.100875717	0.481333703	4148.532335	0.238505809	0.172970345	-1.378882655	0.167930937	0.692429107	4774.361888	-0.54041934	0.474585459	1.138718705	0.254820499	0.730369911
MLC1	35.12036409	0.646890612	0.313107924	-2.06603079	0.038825572	0.52650729	8.28739924	0.63793753	0.621802185	-1.025949321	0.304915473		12130.9698	-0.055151363	0.163082085	0.338181619	0.735226326	0.925139013	8936.773568	0.553071358	0.183849043	-3.008290656	0.002627217	0.066334229
SLTM	194.5786762	0.340602441	0.164950266	-2.064879613	0.038934393	0.52650729	98.89292911	-0.391910808	0.295453266	1.326473094	0.184683042	0.571012431	9694.732565	0.008478714	0.111136986	-0.076290662	0.939187855	0.988165132	10645.98633	-0.126879357	0.255660013	0.496281589	0.619695754	0.908804065
SNORA67	46.80108666	0.551888982	0.267472602	-2.063347717	0.039079604	0.526859777	36.11460849	0.263649305	0.328468793	-0.802661653	0.422170323	0.758019366	193.5478301	-0.142966948	0.186564132	0.766315292	0.443488721	0.818949082	195.1823942	0.245645597	0.185185976	-1.326480558	0.184680571	0.657763947
CSTF2T	20.54642237	-0.755335472	0.366500656	2.06093894	0.039308866	0.528339831	6.108231939	-0.756242583	0.742053535	1.019121328	0.30814537		611.0449312	-0.07224815	0.16587291	0.435563289	0.663153611	0.905434479	489.5886837	-0.237306247	0.361933447	0.65566266	0.512041199	0.868823967
TMEM167B	42.08470011	-0.587673872	0.285501306	2.058392938	0.039552429	0.530002549	14.37375454	-0.92330408	0.502653514	1.836859894	0.066230581	0.397383488	1651.587981	-0.132786741	0.148313847	0.895309126	0.370621863	0.785896006	1731.690901	0.132375522	0.276905302	-0.478053404	0.632612195	0.913108185
CERS6	76.52812302	-0.474160896	0.231136363	2.051433583	0.040224741	0.534155576	17.42534435	-0.562306874	0.5497267	1.022884415	0.306362499	0.6762578	5770.615907	-0.318819486	0.185483975	1.718851919	0.085641339	0.650239325	3889.578276	-0.186771738	0.308431485	0.605553411	0.544811347	0.88025943
EDEM1	153.0123298	-0.315582789	0.153663435	2.053727284	0.040002094	0.534155576	59.95256934	-0.865903595	0.450113795	1.923743737	0.054386713	0.375001999	7645.902194	-0.487255704	0.161506956	3.016933232	0.00255346	0.165407496	4642.909126	-0.393757192	0.415141331	0.948489496	0.342880318	0.793924087
KMT5B	23.63681175	0.726419824	0.354100819	-2.05144915	0.040223227	0.534155576	16.69955946	-0.356277334	0.479016005	0.743769164	0.457016138	0.778932818	817.3188531	-0.012613822	0.126610618	0.099626891	0.920640544	0.982260822	742.0896732	-0.034934806	0.149431024	0.233785499	0.815151508	0.964773364
KLHL8	52.20660224	-0.499124736	0.243590212	2.049034449	0.040458746	0.535654422	16.38442196	-0.87566935	0.470306403	1.861912454	0.062615431	0.385748031	2862.280811	0.032751959	0.150991938	-0.216911975	0.828276945	0.956628604	2849.928812	-0.415475147	0.207872173	1.998704983	0.045640284	0.367670004
ERCC1	19.91250641	0.784890848	0.383524805	-2.046519123	0.040705323	0.536262053	5.695932338	-0.545580367	0.7335877	0.74371526	0.457048756		3794.330524	-0.004750806	0.178912018	0.026553865	0.978815571	0.996467212	3421.522804	-1.103650841	0.572726788	1.927011037	0
MAPKAPK3	28.99048061	-0.696716184	0.340709024	2.044900883	0.040864631	0.536262053	5.33883616	-0.399561499	0.792139264	0.504408148	0.613974594		3330.239529	-0.040357334	0.153798588	0.262403797	0.793010146	0.945449724	2803.734416	0.389694237	0.133768176	-2.913205872	0.003577387	0.082727776
PTCD3	65.36626041	0.554465673	0.271150643	-2.044862095	0.040868456	0.536262053	33.6170463	-0.761249502	0.386238865	1.970929316	0.048731961	0.363863332	1431.074164	0.135194966	0.134791402	-1.002993989	0.315863761	0.765414449	1452.990761	0.167686086	0.132852389	-1.262198502	0.206877368	0.679084984
KIF3B	33.90299355	-0.586714906	0.287271169	2.04237309	0.041114537	0.537894918	6.571430718	-0.133825418	0.667498097	0.200488089	0.841098872		1264.449451	-0.080692824	0.117961185	0.684062502	0.493935699	0.835820016	1211.583862	0.074770024	0.242088264	-0.308854396	0.757432289	0.949517558
CALM2	54.35155378	-0.537880311	0.263676613	2.039924229	0.041357873	0.538016952	36.32334147	-0.026529489	0.401807975	0.066025291	0.94735769	0.980885746	8797.26893	-0.24664759	0.168190921	1.466473859	0.142519238	0.682758746	6163.227953	-0.135458378	0.291910631	0.46404058	0.642618672	0.915559026
DCAF12	75.41311376	-0.437508307	0.214663995	2.038107538	0.041539179	0.538016952	18.47621213	-0.895319202	0.500928082	1.787320844	0.073885647	0.423505151	2568.150601	-0.153961183	0.119506556	1.288307418	0.197638972	0.70861617	2239.158972	0.18927216	0.318898851	-0.59351785	0.552834641	0.882458104
ILF3	141.2802729	0.37762958	0.18534928	-2.037394369	0.041610538	0.538016952	82.19777413	-0.127040481	0.26717692	0.475491974	0.634436353	0.863339662	9430.663737	-0.02589628	0.116850246	0.221619391	0.824610186	0.955809311	6403.699331	0.146564628	0.103321878	-1.418524615	0.156037657	0.620747409
SPTLC2	75.07982115	-0.435327482	0.213459974	2.039386934	0.041411425	0.538016952	21.35853338	-0.380046777	0.429290099	0.88529127	0.375999557	0.732801954	3395.581988	-0.313495181	0.126758703	2.473164942	0.013392232	0.369281741	3020.952922	-0.009558788	0.114571564	0.083430722	0.933509061	0.989523233
ZNF281	47.58232275	-0.551275523	0.271095355	2.033511503	0.042000873	0.541480638	14.71213606	-0.854217559	0.517483826	1.650713541	0.098797082	0.477591132	839.5998548	0.123773189	0.166846398	-0.741839147	0.458184799	0.822155528	655.360106	-0.199246403	0.164445375	1.211626674	0.225655319	0.699631784
AUNIP	13.77201115	-0.900719743	0.443234378	2.032152259	0.042138244	0.541672431	2.912084438	-1.159890731	1.110999889	1.044006163	0.296482538		331.9623673	-0.077263991	0.120471103	0.641348752	0.521296121	0.84682435	293.4232194	-0.160862546	0.159950083	1.005704671	0.314557655	0.776595967
CHML	36.99039513	-0.699234083	0.344650986	2.028817882	0.042476843	0.544442321	18.46347748	-1.162133759	0.466707351	2.490069543	0.01277181	0.214678908	2150.766482	-0.510499095	0.234510149	2.176874211	0.029489954	0.489221555	896.2686149	-0.801659144	0.415448422	1.929623755	0.053653473	0.399852646
PEA15	47.95287103	-0.523432882	0.258282632	2.026589548	0.042704406	0.545777124	15.50335803	-1.458293283	0.531342299	2.744545813	0.00605947	0.16794642	3120.306842	-0.391836529	0.116522403	3.362757026	0.000771683	0.075581672	1476.785034	-1.027647153	0.114473049	8.977197334	2.78E-19	2.53E-16
CCNG1	56.20634648	-0.484178377	0.239624505	2.020571212	0.043324171	0.547394232	15.97956661	-0.341704381	0.644880565	0.529872351	0.596200437	0.850507582	5022.867304	-0.131103398	0.207149774	0.632891823	0.526804288	0.847706377	3976.553669	-0.08799486	0.516369939	0.170410501	0.864687314	0.977713734
GHITM	17.76549032	-0.801429353	0.39683705	2.019542665	0.043430847	0.547394232	8.63712501	-0.672887725	0.580724502	1.158703864	0.246576915		5789.224426	-0.101192103	0.148545915	0.681217673	0.495733767	0.836217761	5153.565179	-0.064480268	0.162917061	0.395785855	0.692263013	0.928532207
PEX19	21.88356044	-0.678614266	0.336306163	2.017846655	0.043607234	0.547394232	4.353058178	-0.926022062	0.838428506	1.104473495	0.269387795		2163.178618	-0.372003589	0.110962851	3.352505702	0.000800836	0.07739347	1432.686678	0.007414903	0.315951525	-0.023468484	0.981276578	0.998112502
PIK3CG	20.02405555	-0.813494644	0.402224868	2.022487191	0.043126046	0.547394232	11.58317729	-1.15089479	0.559260141	2.0578881	0.039600876	0.354353101	1188.660959	-0.37654271	0.167788336	2.244153069	0.024822554	0.453585871	1278.379123	0.364438084	0.261439077	-1.393969443	0.163326832	0.629761297
PMAIP1	171.2187137	-0.477908844	0.236740824	2.018700602	0.043518347	0.547394232	136.5776867	-1.031762673	0.255399054	4.039806167	5.35E-05	0.015280251	669.6680076	-0.117433937	0.20934085	0.560970004	0.574817986	0.867997399	1266.60518	-1.121602174	0.27372084	4.097613367	4.17E-05	0.002486189
PTBP1	192.1974614	0.33469293	0.165937543	-2.016981356	0.043697459	0.547394232	96.39597948	0.055164323	0.24877008	-0.221748221	0.824509889	0.946166632	11437.68222	-0.091690418	0.104981772	0.873393692	0.382448528	0.792178105	7732.711908	-0.048570004	0.176439484	0.275278541	0.78310225	0.958039213
ZNF207	37.63799871	-0.538202658	0.266708272	2.017945128	0.043596976	0.547394232	11.13620394	0.035725035	0.497377394	-0.071826817	0.942739731	0.980885746	2908.2717	-0.148202908	0.146084464	1.0145015	0.310343514	0.763269478	1758.600554	-0.054422968	0.175459992	0.310173094	0.75642933	0.949364826
ARPC5	30.50654395	-0.613708628	0.305142388	2.011220507	0.044302171	0.553401691	10.51297019	-0.871020935	0.733265188	1.187866203	0.234886127	0.618356581	9261.306957	-0.174581376	0.180120667	0.969246778	0.332422077	0.770365982	6357.613885	-0.283182967	0.21895231	1.293354554	0.19588846	0.668007575
CANT1	39.0699265	-0.560780151	0.279423252	2.006920136	0.044758167	0.556953156	6.370084219	-0.757599861	0.700010716	1.082268948	0.27913304		1469.890319	-0.130161869	0.120258105	1.082354228	0.279095159	0.744963823	1039.383211	0.190911907	0.124473556	-1.533754739	0.125090002	0.570455148
MOSMO	12.16045025	-0.982845441	0.489911958	2.006167486	0.044838382	0.556953156	4.563223029	-1.235507904	0.867886465	1.423582409	0.154567391		141.7769954	0.320904757	0.230670932	-1.391179865	0.164170891	0.692429107	195.7008861	0.10858397	0.155754025	-0.69715033	0.485708719	0.859074392
100527950	17.3880459	-0.84769494	0.424190896	1.998380795	0.045675392	0.558850911	4.694578666	-1.222565969	0.848901843	1.440173537	0.149818308		4292.159929	-0.161457346	0.1261854	1.279524783	0.200712318	0.70861617	2840.396006	0.064833348	0.189973623	-0.341275524	0.732896172	0.94116281
AP3D1	36.35538462	0.609833823	0.306444152	-1.990032502	0.046587355	0.558850911	9.044711696	-0.988866924	0.692416697	1.428138472	0.153252006		2321.355802	0.100093505	0.174577286	-0.573347814	0.566409217	0.865333194	1711.812967	0.04011979	0.124520772	-0.322193554	0.747306068	0.9457517
BAG2	15.47765033	-0.816130595	0.410196614	1.989608318	0.046634099	0.558850911	4.565677339	-0.322752303	0.834384557	0.386814809	0.698893313		586.0508674	0.095061512	0.206150045	-0.461127775	0.644706935	0.897831917	347.7916512	0.132249091	0.433033284	-0.305401677	0.760060245	0.950368388
CREB1	33.90253225	-0.630852182	0.316181949	1.99521884	0.046019017	0.558850911	16.89183494	-0.715040268	0.443676381	1.611625723	0.10704341	0.484150711	1542.421181	-0.165978437	0.193071643	0.859672787	0.38996944	0.794935716	1206.960946	-0.221512618	0.243356924	0.910237583	0.362697228	0.805902054
DOT1L	52.4599523	0.507836585	0.254427667	-1.995995917	0.045934367	0.558850911	6.571932609	-0.078421649	0.661821449	0.118493665	0.905676515		1900.507287	0.188979559	0.157587181	-1.199206421	0.230447691	0.726337098	1232.421316	-0.041972676	0.119166306	0.352219324	0.724673786	0.938115675
EGLN1	24.61875718	-0.733674516	0.367774388	1.994903776	0.046053376	0.558850911	7.195213079	-0.420193666	0.736685277	0.570384232	0.568417122		1555.693179	-0.356060116	0.229828716	1.5492412	0.121323749	0.676809433	1319.257978	-0.146725824	0.506254983	0.289825936	0.771949405	0.954438716
HSP90AB4P	12.79767933	0.934693487	0.46753613	-1.999189855	0.045587816	0.558850911	16.8855567	-0.576718464	0.673804946	0.855913076	0.392045862	0.741502274	26.46989348	0.970349601	0.431694881	-2.247767216	0.024591037	0.453415769	71.56003338	-0.887129678	0.657997776	1.348225952	0
KCNAB2	93.44289038	0.478013038	0.239920661	-1.992379633	0.04632942	0.558850911	16.72691561	0.501400497	0.481215643	-1.041945547	0.297436925	0.670530291	9165.348826	-0.013248181	0.155265165	0.085326164	0.932002092	0.98596987	5048.638731	0.401444547	0.152865137	-2.626135386	0.008636046	0.150356229
NCOA7	21.09481316	-0.819284366	0.408924084	2.003512137	0.045122346	0.558850911	13.71862071	0.398127057	0.625757709	-0.636231965	0.524625242	0.812820353	280.9532657	-0.326244005	0.202566399	1.610553412	0.107277095	0.664789547	363.2792815	-0.430763981	0.522753641	0.824028659	0.409923274	0.829031144
OGA	43.47737738	0.583716447	0.292277886	-1.997128333	0.045811244	0.558850911	22.11361711	-0.259222817	0.409703191	0.632708806	0.526923818	0.815810723	2092.367418	-0.146546738	0.126168049	1.161520209	0.24543041	0.733236825	2219.314315	0.043754574	0.103768471	-0.421655763	0.673276298	0.924712056
SUGP2	51.74116524	0.5347614	0.268564682	-1.99118289	0.046460784	0.558850911	21.09077064	-0.44322129	0.40304594	1.099679331	0.271471864	0.646435202	1020.094821	0.371233726	0.262200453	-1.415839379	0.156822537	0.691011718	1403.765828	0.025048921	0.342101797	-0.073220664	0.941630523	0.990330277
SUMF2	16.32142272	0.81211435	0.407743671	-1.991727665	0.046400947	0.558850911	2.967179491	0.299904841	1.028692987	-0.291539696	0.770638589		3460.668427	-0.082141028	0.089670215	0.916034694	0.359648698	0.782648242	4340.483217	0.13016416	0.098296393	-1.32420078	0.185436372	0.658833837
TMEM97	88.23958487	0.38217504	0.191708148	-1.993525285	0.046203958	0.558850911	14.16113256	-1.547620123	0.479498611	3.227579995	0.001248421	0.078971564	8291.089302	0.267142091	0.113569634	-2.352231683	0.018661148	0.407540249	3786.725794	-0.168655076	0.085083474	1.982230711	0.047453425	0.375713715
NRARP	48.20590431	-0.512872767	0.257931255	1.988408761	0.046766501	0.558922881	13.89190174	0.06704358	0.484529065	-0.138368541	0.889949158	0.968229698	526.0560766	-0.101818752	0.144914976	0.702610282	0.482298653	0.831049862	295.8816515	-0.105803226	0.11974278	0.883587519	0.376918919	0.812760428
AIFM1	13.85164862	0.907615595	0.457020632	-1.985940089	0.047039977	0.560675948	2.621141906	-2.064604114	1.229940291	1.678621417	0.09322585		2941.107518	-0.179562672	0.107459048	1.670986996	0.094724246	0.65348217	1850.643879	0.100137711	0.12693535	-0.788887498	0.430177763	0.83528329
ARMC6	12.5419497	-0.981644433	0.495642161	1.980550709	0.047641681	0.562902326	2.016213735	-0.300298545	1.270869497	0.236293771	0.81320472		954.0577654	0.082315862	0.163351271	-0.50391932	0.614318073	0.886385894	740.0258717	-0.193975334	0.280603197	0.691279842	0.489389697	0.86121255
DSTYK	39.20449479	-0.534236372	0.270163992	1.977452169	0.047990542	0.562902326	21.135	-0.100583927	0.409680112	0.245518209	0.806055211	0.941560447	765.2137655	0.171508283	0.111481646	-1.538444126	0.12394006	0.676809433	1049.66218	0.438437324	0.267007177	-1.642043219	0.100581048	0.526994128
GCN1	22.45043425	0.732105887	0.369406472	-1.981843693	0.047496738	0.562902326	6.074932274	-0.510124609	0.716762525	0.711706585	0.476646489		1099.864134	0.198732817	0.1702435	-1.167344521	0.243071266	0.732284507	1273.748884	-0.178068493	0.376525307	0.472925697	0.636266191	0.914718843
GFOD2	17.51389096	-0.820666791	0.414219106	1.98123838	0.047564547	0.562902326	3.434718674	0.057371143	0.911258041	-0.062958174	0.94979981		362.5644032	-0.281561783	0.133402257	2.11062233	0.034804787	0.516141963	280.1329535	0.365118939	0.222952002	-1.637657144	0.101493235	0.528690489
LRP8	55.07652052	0.483087889	0.244272496	-1.977659771	0.047967101	0.562902326	10.88775165	-0.478103624	0.560647314	0.852770739	0.393786454	0.742186902	1533.312152	0.207949522	0.143315518	-1.450990969	0.146782375	0.685503764	818.536021	-0.075670554	0.227450394	0.332690363	0.739368025	0.941882479
THAP9-AS1	97.19499942	0.374319512	0.189278505	-1.977612364	0.047972453	0.562902326	40.9874053	-0.155455507	0.366013044	0.424726685	0.671035928	0.882302076	594.4308076	0.233262611	0.145351923	-1.604812699	0.108535031	0.664789547	806.3603889	0.184865035	0.59359314	-0.311433914	0.755470775	0.948939447
HMX2	44.71636084	-0.525077899	0.266205737	1.972451476	0.04855809	0.565149421	10.6216694	0.706415138	0.596078575	-1.185104058	0.235976307	0.618940227	270.3550062	-0.174142033	0.182664723	0.953342443	0.340416594	0.774263027	337.4324476	-0.426161466	0.18428355	2.312531237	0.020748426	0.254635014
MAPRE1	56.90841123	-0.496681704	0.251676832	1.973489972	0.048439766	0.565149421	21.10761577	-0.750003884	0.405555516	1.849324825	0.064410923	0.391774131	6614.916106	-0.368448843	0.14886287	2.47508894	0.0133203	0.368385527	3780.417013	-0.018303539	0.226524849	0.080801462	0.935599846	0.989523233
NKAPD1	44.47211472	-0.499933745	0.253466454	1.97238624	0.048565531	0.565149421	15.34170501	-1.224977559	0.470923807	2.601222408	0.009289221	0.196301325	2142.303251	-0.000591017	0.14384725	0.004108642	0.996721788	0.999143989	2158.135516	0.183012493	0.210045721	-0.871298367	0.383591262	0.815823305
MLXIP	71.8889452	0.519045194	0.263471804	-1.970021789	0.048835873	0.566803759	33.47733006	0.003680683	0.396013888	-0.009294328	0.992584306	0.998900752	2783.96205	-0.004016148	0.176793588	0.022716595	0.981876339	0.996883531	3613.31735	0.147107231	0.306618454	-0.479772918	0.631388872	0.91268549
FLVCR1	25.04413393	0.677625488	0.344396587	-1.967573178	0.049117168	0.568576227	7.734527577	-1.450903375	0.649857623	2.232648081	0.025572161		1242.176741	0.289735165	0.155644769	-1.861515597	0.0626714	0.613339296	635.0419411	-0.123910292	0.114453147	1.082628965	0.278973145	0.749279297
TENT5A	227.9431981	0.361459964	0.183930189	-1.965201938	0.04939087	0.570251765	111.698344	0.398404859	0.259038017	-1.538016945	0.124044472	0.502760551	1547.648789	0.525475745	0.135475939	-3.878738529	0.000105	0.017854297	2288.285831	0.876723351	0.140455365	-6.242006867	4.32E-10	7.50E-08
MAML1	44.82957351	-0.530912408	0.270572685	1.962180361	0.04974149	0.572804341	8.411083324	0.202697465	0.621682136	-0.32604679	0.744388955		1043.268776	-0.233663471	0.108407496	2.155418034	0.031129136	0.499995512	632.5771069	0.313075937	0.288174701	-1.08641021	0.277297547	0.748433502
ARF6	175.3858917	-0.314425349	0.160597048	1.957852609	0.05024731	0.575631102	72.87293069	-0.504977904	0.274637173	1.838709226	0.065957966	0.397383488	5183.461277	-0.065600806	0.165041631	0.397480354	0.691013271	0.912235872	3895.57328	-0.244658287	0.276450518	0.884998476	0.376157453	0.812760428
COPS3	19.50982671	0.793602416	0.405125491	-1.958905165	0.050123894	0.575631102	15.77521183	-1.145639461	0.555958726	2.060655597	0.039335909	0.354353101	1106.311854	0.121799196	0.122482012	-0.994425178	0.320015915	0.767046348	1261.088443	-0.31001877	0.340781392	0.909729162	0.362965361	0.805902054
CYTH1	14.17347881	1.014664689	0.518815272	-1.955734041	0.050496492	0.576990929	4.846712292	0.88917436	0.779919486	-1.140084811	0.254250969		800.1454056	0.069188192	0.144030981	-0.480370203	0.630964178	0.892741757	492.6811581	0.161918895	0.111949716	-1.446353783	0.148077998	0.605469909
KCTD13	19.26889208	0.721761994	0.369961125	-1.950913069	0.051067388	0.582010279	3.069225261	0.977590233	1.005383425	-0.97235563	0.330873658		478.3106506	0.265783887	0.178196355	-1.491522584	0.135824346	0.676809433	398.7483284	0.238674589	0.190063474	-1.255762533	0.20920208	0.68158061
PURA	48.72212321	-0.462951852	0.237631719	1.948190481	0.051392175	0.584206168	21.16036083	-0.294735778	0.413085716	0.713497867	0.475537732	0.789827862	1473.999918	-0.118247087	0.166291101	0.711084878	0.47703164	0.828999059	1593.5882	-0.255885583	0.212136609	1.206230192	0.227728746	0.702392276
SLX4IP	15.88148914	-0.91753194	0.471530302	1.945859973	0.051671562	0.58587602	5.721326726	-0.352395355	0.739471144	0.476550515	0.633682228		373.761948	-0.10285467	0.17065553	0.602703412	0.546706012	0.855923491	608.6472578	0.233104953	0.165911122	-1.404998953	0.16002159	0.624842129
SERTAD3	26.17273716	-0.630107716	0.324706736	1.940544021	0.05231361	0.591638828	22.63869682	-0.478572139	0.37626924	1.271887489	0.203413097	0.584120101	87.68625513	-0.135107169	0.218667999	0.617864384	0.536664738	0.851105195	217.8309799	-0.700265916	0.303001509	2.311097122	0.020827491	0.254701858
MRM2	94.72862838	-0.371811334	0.191809824	1.938437389	0.052569883	0.593020462	22.665364	-0.3775907	0.409938715	0.921090608	0.357003123	0.719850442	1626.193117	0.019256174	0.099682146	-0.193175753	0.846821327	0.962416789	1261.955878	-0.026647315	0.125657227	0.212063526	0.832057474	0.968900661
EIF4G1	28.22363632	0.602032741	0.310784878	-1.937136537	0.052728655	0.593298001	10.17400626	0.535837471	0.563584011	-0.950767694	0.341722316	0.708401879	1950.508226	0.157959171	0.16292918	-0.969495898	0.332297826	0.770365982	1282.744185	-0.099412229	0.25446982	0.390664121	0.696045523	0.929328216
DYNLL1	33.30815462	-0.582335887	0.301307895	1.932693755	0.053273935	0.597912031	9.429581572	-0.34743954	0.55859545	0.621987774	0.533949907	0.819809358	2627.103667	0.007330587	0.111446738	-0.065776594	0.947555692	0.989593884	1893.184184	0.14253713	0.09397348	-1.516780373	0.129322144	0.57885708
RNASEH2C	29.95326647	0.650579416	0.337108796	-1.929879683	0.053621747	0.600292067	7.801657669	1.085651525	0.633733383	-1.713104524	0.086693312		1794.711486	0.06031763	0.144051723	-0.418722035	0.67541929	0.908709953	1680.862374	0.001215366	0.285992203	-0.004249646	0.996609283	0.999142746
SEC16A	43.45478868	0.555759283	0.288231283	-1.928171286	0.053833824	0.601144373	15.53168281	-0.664855662	0.482295603	1.378523167	0.16804182	0.561909547	2580.491168	0.033833179	0.112625148	-0.300405188	0.763868107	0.935256128	2121.269099	0.146646609	0.125948917	-1.164334022	0.244288674	0.718947342
NUDT21	35.59823565	-0.530779763	0.275641932	1.92561327	0.054152681	0.602199887	12.76331943	-0.663008714	0.533825063	1.241996227	0.214237954	0.595912746	6268.116214	-0.24737579	0.211171597	1.171444429	0.241420183	0.732284507	3871.896925	-0.472159676	0.250623893	1.883937204	0.05957347	0.419713465
RPS11	22.67266349	0.797709758	0.414345385	-1.925229017	0.054200713	0.602199887	6.509833508	0.059125604	0.693723496	-0.085229352	0.932079056		9996.403335	0.282294675	0.200707274	-1.406499474	0.159575861	0.692429107	12527.99717	-0.535592815	0.366974241	1.459483404	0.144432105	0.599976736
CPEB2	96.0799526	0.448136132	0.233056176	-1.922867435	0.0544967	0.602461023	83.39978278	-0.596120178	0.763897105	0.780367112	0.43517482	0.760483741	554.1468479	0.537860714	0.202980387	-2.649816187	0.008053557	0.290854582	938.8432479	-0.325825516	0.515193828	0.632432879	0.527104055	0.873020309
ZFP91	83.45927162	-0.392658682	0.204146411	1.923417019	0.054427699	0.602461023	21.85205302	-0.70872249	0.598344379	1.184472546	0.236226058	0.618940227	4774.449316	-0.305198732	0.181309334	1.683304031	0.092316251	0.652933481	2593.241812	-0.244215074	0.314500618	0.776516993	0.437443791	0.838207857
PLP2	27.63289063	0.645583531	0.335982852	-1.921477622	0.054671521	0.602886448	7.796361946	-0.922036162	0.623582324	1.478611765	0.139244106		3217.378549	0.078986151	0.16383604	-0.48210486	0.629731457	0.892223435	2495.803053	0.085221357	0.11972224	-0.711825611	0.476572771	0.854738185
RAP2B	48.54824957	-0.472543183	0.246373662	1.917993913	0.055111783	0.604926244	12.96168388	-0.806167816	0.654876428	1.231022802	0.218314336	0.601205543	1197.084425	0.135380756	0.112245749	-1.206110314	0.227774959	0.725976646	1063.416845	0.105065605	0.17049476	-0.6162395	0.537736462	0.877112727
UBE2J1	46.58429247	-0.599160313	0.312412578	1.917849524	0.055130094	0.604926244	22.59787248	-0.885233343	0.397336952	2.227915973	0.025886119	0.301606283	5401.30687	-0.274550812	0.172420265	1.592334944	0.111309465	0.665144214	3754.958368	-0.409165298	0.179490827	2.279588911	0.022632081	0.266113884
CLIC4	35.2045424	-0.531513929	0.278121943	1.911082322	0.055994003	0.607187888	16.45548876	-1.554492333	0.513654731	3.026337031	0.002475362	0.113317722	5884.637015	-0.447702659	0.231572509	1.933315236	0.053197376	0.595334072	3761.293248	-0.581215617	0.514827988	1.128951087	0.258918468	0.733191982
FBXL5	54.49500714	-0.457111185	0.238899579	1.913403059	0.055696473	0.607187888	19.16761567	-1.091496842	0.483880797	2.25571432	0.024088528	0.297702809	2132.270874	-0.183685055	0.164467467	1.116847353	0.264059598	0.741316593	1765.975783	0.00611774	0.45328254	-0.013496526	0.989231657	0.998146753
IDI1	95.90855205	0.42021858	0.219910879	-1.910858534	0.056022763	0.607187888	26.44472948	-0.142378576	0.449576394	0.316694955	0.751475078	0.917180718	6896.052141	0.318909792	0.167070194	-1.908837142	0.056283104	0.603795899	2764.737284	-0.005765048	0.266016378	0.021671779	0.982709775	0.998146753
LAMTOR1	22.17239726	-0.819722713	0.428394493	1.913476306	0.055687104	0.607187888	2.901658354	1.471442439	1.012118223	-1.453824667	0.145994923		1848.993057	-0.188960065	0.17021816	1.110105205	0.266953695	0.742994097	1512.758998	-0.356576054	0.326394312	1.092470183	0.274626489	0.746108682
SLFN11	51.97435106	-0.486357557	0.254326866	1.912332599	0.055833547	0.607187888	8.449385109	-0.57103388	0.70881235	0.80562067	0.420461604		1502.130684	-0.035831962	0.142945299	0.250669047	0.802069994	0.950548901	785.9847467	-0.088716097	0.36415904	0.243619097	0.807525836	0.963940919
SNHG7	170.6962149	0.374933248	0.196351288	-1.909502358	0.056197318	0.607590561	54.57140127	0.216112243	0.284182041	-0.76047115	0.446973008	0.772520093	1277.366607	0.258370065	0.198476458	-1.301766809	0.192996113	0.707923593	2414.209759	0.074965921	0.290661954	-0.257914459	0.796472925	0.961553144
ADO	88.15098476	-0.43119702	0.226942391	1.900028541	0.057429374	0.608366862	29.33080539	-0.143420638	0.444558969	0.322613305	0.746988117	0.913719166	1038.35849	-0.036721426	0.166581467	0.220441243	0.825527528	0.955809311	1050.219255	-0.246534666	0.347771112	0.708899208	0.478387027	0.854944702
ANKRD40	39.8612132	-0.530786358	0.279738817	1.897435487	0.057770486	0.608366862	9.357300517	-0.877703667	0.637141747	1.377564211	0.168337877	0.561909547	997.9583702	-0.139580389	0.142568954	0.979037751	0.327561327	0.76998215	567.0080533	-0.097229914	0.267938751	0.36288112	0.716693691	0.934628164
ARHGAP1	44.20555896	0.509839389	0.271744047	-1.876175003	0.060631253	0.608366862	6.64107337	0.418278069	0.723988345	-0.57774144	0.563438697		2156.805425	-0.04762978	0.148728542	0.320246397	0.748781554	0.929863456	1280.954597	0.378998431	0.188671056	-2.008778868	0.04456059	0.36403521
BCL7A	56.1755796	-0.431578067	0.229287714	1.882255525	0.05980133	0.608366862	9.098375434	-0.815886198	0.619358488	1.317308496	0.187735238	0.571012431	602.0909025	0.102929471	0.118234788	-0.870551489	0.383999094	0.792178105	396.7815889	-0.008294636	0.252559286	0.032842333	0.97380032	0.997451514
BHLHE40	192.7303126	0.297416955	0.157142156	-1.8926618	0.05840286	0.608366862	57.64983475	0.136625922	0.387735981	-0.352368438	0.724561969	0.903826415	673.3231255	0.414470717	0.114326911	-3.625311942	0.000288613	0.036055992	806.1966927	0.23988758	0.272215686	-0.881240843	0.378187477	0.812907206
CASC4	14.42144326	-0.914082637	0.486215423	1.879995149	0.060108739	0.608366862	2.5912992	-1.327761435	1.179452779	1.125743615	0.260274057		2594.469062	-0.275585693	0.204816921	1.345522098	0.17845669	0.697338383	1842.305769	-0.407687811	0.510108017	0.799218592	0.424163673	0.834375347
CD46	23.75961308	0.621540489	0.331640261	-1.874140633	0.060911044	0.608366862	6.47507326	0.354088673	0.71008822	-0.498654481	0.618022817		3985.852316	-0.155518625	0.179161461	0.868036151	0.385374542	0.792964793	2932.475708	0.382639882	0.524913417	-0.72895809	0.466027299	0.850836502
CGGBP1	47.75830008	-0.484799807	0.254961515	1.901462687	0.057241435	0.608366862	16.06532054	-0.499758205	0.60937485	0.820116231	0.41214985	0.751568413	4114.764565	-0.114533309	0.201664984	0.567938503	0.570076727	0.866891561	4238.705899	-0.094729327	0.395142568	0.239734553	0.810536046	0.963940919
CTSG	25.98463488	0.670316631	0.353386614	-1.896836508	0.057849519	0.608366862	11.09412292	0.341318546	0.56858869	-0.600290776	0.548312465	0.832051952	4277.634577	0.239381184	0.165923533	-1.442719908	0.149099389	0.686242503	6726.259686	0.816932576	0.231229826	-3.532989625	0.000410889	0.016074226
FAR1	35.34384832	0.610529031	0.325570156	-1.875261045	0.06075682	0.608366862	19.87011469	-0.765159294	0.500134327	1.529907573	0.126039609	0.504079984	3257.938922	-0.189593534	0.19528112	0.970874876	0.33161059	0.770365982	2832.777591	-0.196274734	0.324241424	0.60533516	0.544956324	0.88025943
FEM1A	247.4491357	-0.2860808	0.15007551	1.906245734	0.056618331	0.608366862	67.31131727	-0.353611216	0.317432384	1.113973351	0.265290619	0.640967	2033.152712	0.006087824	0.126415263	-0.048157353	0.961590838	0.993071098	1820.148719	-0.111095126	0.126149442	0.880662836	0.378500337	0.81293449
FEM1B	77.93862907	-0.475775235	0.250905059	1.896236115	0.05792883	0.608366862	33.38919711	-0.429055368	0.382912841	1.120503994	0.262499052	0.640763948	2068.095461	0.02864549	0.195855456	-0.146258322	0.883717466	0.971827265	1733.339025	-0.206012101	0.297800511	0.69177887	0.489076208	0.860823413
FRAT2	168.6480749	-0.346615812	0.185267267	1.870896127	0.06135948	0.608366862	42.71595704	0.000832884	0.314736496	-0.002646291	0.997888568	0.999242555	1394.574747	-0.212858961	0.126537873	1.682175904	0.092534735	0.653346461	1128.451946	0.094579728	0.133783295	-0.706962167	0.479589989	0.8557321
GCNT1	25.50952333	-0.627605447	0.333537953	1.881661267	0.059882022	0.608366862	9.11440192	-0.918287117	0.676926416	1.356553822	0.174923023	0.564547482	588.9964121	-0.561001274	0.187755067	2.98794213	0.002808627	0.17193012	432.8499619	-0.462577485	0.236428924	1.956518162	0.050404145	0.389935026
HERPUD1	69.28092747	-0.427576271	0.227549422	1.879047934	0.060237948	0.608366862	36.00169106	-0.372081832	0.349266614	1.065323214	0.286729691	0.663343299	707.1033945	-0.06818341	0.119287137	0.571590634	0.567599342	0.865718045	929.1798743	-0.255031254	0.118825777	2.146262027	0.031852079	0.314895354
IPPK	15.79268292	0.863725765	0.454900897	-1.898711941	0.057602361	0.608366862	4.73899465	0.82588614	0.804780114	-1.026225829	0.304785149		428.4746464	0.155054228	0.164380732	-0.943262789	0.345546504	0.776385732	356.0752126	0.058697166	0.141248205	-0.41556044	0.67773168	0.925538866
ISL2	17.78533752	0.815351896	0.427995833	-1.905046341	0.056774048	0.608366862	11.711381	-0.392912708	0.616481635	0.63734698	0.523898856	0.812263353	88.19067014	0.219465193	0.246209264	-0.891376667	0.372727131	0.786709435	181.988103	-0.063811158	0.259988808	0.245438095	0.806117235	0.963284694
MRPL10	40.69441545	-0.554450003	0.296222282	1.871736318	0.061243092	0.608366862	8.127153736	0.268801999	0.726897671	-0.369793452	0.711536394		1197.601056	-0.092722766	0.140232501	0.661207387	0.508479325	0.840737342	1147.928731	0.369445224	0.206898822	-1.785632324	0.07415881	0.463113507
MYCBP	17.10022682	-0.811406173	0.429310214	1.890022988	0.058754886	0.608366862	4.694578666	-1.222565969	0.848901843	1.440173537	0.149818308		4192.981767	-0.153073204	0.12534244	1.221240017	0.221995157	0.721161682	2790.060524	0.060020901	0.186123274	-0.322479288	0.747089626	0.945664013
PHF5A	46.67007119	-0.486221128	0.255666133	1.901781522	0.057199723	0.608366862	13.08041086	-0.094300012	0.493218068	0.191193344	0.848374118	0.956170091	1361.244365	0.057347376	0.121234596	-0.473028148	0.636193097	0.8953958	1153.407575	-0.01268187	0.120420759	0.10531299	0.916127456	0.986193066
PI4KB	16.40185508	0.756208857	0.40252709	-1.878653327	0.060291845	0.608366862	2.938643539	-1.020313285	0.944149331	1.080669394	0.279844202		608.2790573	0.048215705	0.178158007	-0.27063451	0.786672151	0.942113581	606.8769348	-0.029753677	0.26646746	0.111659703	0.911093232	0.98505032
PIP4K2A	32.62588294	-0.590626606	0.310371138	1.902968846	0.05704461	0.608366862	9.016895478	-1.549638207	0.606010457	2.557114634	0.010554443		2093.205083	-0.34413634	0.163337945	2.106897691	0.035126449	0.5162293	1451.55568	-0.315359825	0.185614033	1.699008528	0.089317577	0.502137371
PPP2R2A	52.0999511	-0.494486155	0.260970631	1.894796181	0.058119409	0.608366862	20.16960908	-0.171725233	0.47374109	0.36248752	0.716987748	0.903478016	1870.859889	-0.013655823	0.119545307	0.114231356	0.909054396	0.97980042	1297.867552	0.035090196	0.16538536	-0.212172322	0.831972599	0.968900661
PRKRIP1	34.89671683	0.560670436	0.297039055	-1.887531037	0.059088936	0.608366862	9.486043413	-0.209800157	0.578403888	0.362722591	0.716812123	0.903478016	496.4631514	0.364316035	0.235127129	-1.549442789	0.121275315	0.676809433	485.3164507	0.098817739	0.281766947	-0.35070735	0.725807911	0.938731954
RELCH	26.17308559	0.689107761	0.368037916	-1.872382522	0.061153701	0.608366862	16.1280385	-0.281464801	0.431326036	0.652556947	0.514041949	0.805579928	374.2258948	0.491616582	0.174276396	-2.820901705	0.004788887	0.232323115	593.4361336	0.168003595	0.366525806	-0.458367713	0.646688284	0.91632821
RMND5A	38.18641383	-0.530915051	0.28319731	1.874717848	0.06083155	0.608366862	16.2917561	0.049469596	0.465961166	-0.106166778	0.915450029	0.97338852	2710.727386	-0.239331163	0.17414938	1.374286623	0.169352718	0.692429107	1732.171189	-0.199119557	0.30297091	0.65722335	0.511037314	0.868759211
SCAF4	16.82996398	-0.793132128	0.416801172	1.902902828	0.057053226	0.608366862	5.856334128	-0.51830198	0.792357106	0.654126751	0.513030148		259.2273996	0.197812167	0.149927664	-1.319384036	0.187040756	0.703023256	222.0711783	0.188420288	0.196869456	-0.957082378	0.338525677	0.790299552
SDE2	30.07282087	-0.599494595	0.31929695	1.877545634	0.060443349	0.608366862	10.46279479	0.177342458	0.598870237	-0.296128354	0.767132061	0.925473109	358.807231	0.011050193	0.213710704	-0.051706317	0.958762703	0.992082203	302.2448677	-0.298102204	0.470113734	0.634106562	0.52601128	0.873020309
SETD7	66.80499735	-0.45149354	0.23907306	1.888517008	0.058956577	0.608366862	31.16442837	-0.300682903	0.360593262	0.833856133	0.404362059	0.746886144	2665.831991	-0.338797775	0.17720143	1.911935896	0.055884417	0.602577029	1920.077981	-0.16120322	0.392863723	0.410328596	0.681564918	0.926664494
SPRED2	31.09389892	-0.602834092	0.319939716	1.884211503	0.059536372	0.608366862	6.58143926	-0.930326456	0.724516936	1.284064471	0.199119398		569.8940093	0.004266736	0.151290231	-0.028202325	0.977500783	0.995974373	451.0434216	-0.082719378	0.528795032	0.156429946	0.875694134	0.979157221
TRABD	24.22696955	0.83112109	0.439422721	-1.891393071	0.058571893	0.608366862	6.922586441	-0.646881023	0.68021598	0.950993569	0.34160764		1096.910078	0.347574994	0.227495551	-1.527832051	0.126554242	0.676809433	1307.967472	-0.357238496	0.443047032	0.806321835	0.420057304	0.831561012
UBL3	13.74972037	-0.886141083	0.47097957	1.881485184	0.059905949	0.608366862	7.649333846	-1.608008814	0.733994191	2.19076504	0.0284688		1141.589165	-0.340286144	0.239931547	1.418263452	0.156113863	0.690000731	820.6034636	-0.319132136	0.509339661	0.626560545	0.530947338	0.87473122
VAPA	48.40027617	-0.479554683	0.255427524	1.877458918	0.060455223	0.608366862	29.178256	-0.640341113	0.419973787	1.524716859	0.127329735	0.50531675	4701.300995	-0.079098075	0.168868179	0.468401303	0.639497636	0.895561149	4267.648031	0.075153967	0.270273235	-0.278066628	0.780961213	0.957676773
XAF1	67.91344495	-0.407323101	0.21390791	1.904198403	0.05688435	0.608366862	21.78720641	-1.630854547	0.485121539	3.361744253	0.000774518	0.060555056	3838.140869	-0.167476678	0.133327354	1.256131417	0.209068327	0.713185714	5458.824938	-1.453327615	0.26670211	5.449254276	5.06E-08	6.20E-06
ZCCHC24	18.87606379	-0.714608942	0.379409529	1.883476529	0.059635818	0.608366862	6.135173671	-0.86583315	0.70361678	1.230546477	0.218492534		484.839229	-0.272773151	0.124157686	2.196989651	0.028021185	0.475826248	448.9316559	-0.525942846	0.170913499	3.077245801	0.002089229	0.056351269
ZKSCAN5	23.77720789	-0.70093404	0.374526971	1.871518193	0.061273291	0.608366862	3.976907926	0.135019033	0.798780784	-0.169031398	0.865771945		240.1678398	0.056868884	0.136415264	-0.416880647	0.67676571	0.908709953	269.8812618	-0.001431104	0.137978917	0.010371907	0.991724564	0.998308597
ZNF569	12.5950734	-0.966245324	0.512295567	1.886109088	0.059280256	0.608366862	3.097800373	-1.399874067	0.988845737	1.415664764	0.156873679		267.6377849	0.002011484	0.215362487	-0.009339993	0.992547872	0.999051162	364.4244356	-0.384673689	0.401884009	0.957175903	0.338478477	0.790299552
AURKB	45.76833147	0.496154968	0.265590842	-1.86811776	0.061745659	0.61082618	9.214632075	0.964223659	0.582199935	-1.656172735	0.097686843	0.476989135	1746.242116	-0.072432896	0.145338271	0.498374553	0.618220069	0.887323365	1482.321778	-0.001675782	0.202844361	0.008261416	0.993408418	0.998540721
IER5	79.98923056	-0.48550458	0.260297065	1.865194218	0.062154186	0.613366717	27.90085157	-1.067595897	0.376122044	2.838429476	0.004533614	0.148554655	375.0502037	-0.039558457	0.139622861	0.283323635	0.776928761	0.93938184	438.4654488	-0.419329261	0.145318866	2.885580334	0.003906927	0.087741352
TLR4	90.75640028	-0.446541594	0.239522665	1.864297869	0.062279886	0.613366717	32.71652058	-0.535003924	0.365184442	1.465023868	0.142914406	0.525602151	1084.302636	-0.671442767	0.174703519	3.843327081	0.000121378	0.019074647	1239.245673	0.19531714	0.281670675	-0.693423765	0.488043653	0.860608215
MOB1A	71.80391275	-0.403669363	0.216702779	1.862778899	0.06249338	0.614101614	27.66359671	-0.927619524	0.546280155	1.698065572	0.089495387	0.459385755	9605.214803	-0.362951312	0.177366964	2.046329846	0.040723929	0.546608494	5084.203235	-0.04805268	0.381754173	0.12587336	0.899832171	0.983630732
TEAD3	23.26771168	0.734920838	0.395455112	-1.858417849	0.0631097	0.618782907	4.78505388	-0.423711858	0.84855247	0.499334895	0.617543476		720.6659039	0.031964071	0.178137437	-0.179434888	0.857596239	0.966066129	503.5098506	0.052767572	0.159572839	-0.330680157	0.740886092	0.942391703
ATXN1L	60.41362551	-0.445999272	0.240898174	1.851401633	0.064111794	0.6189937	14.79204797	-0.729573568	0.472693869	1.543437766	0.122724597	0.502047933	499.5135719	-0.117519491	0.12715276	0.924238617	0.355362094	0.780534287	350.2495451	0.15316263	0.289762395	-0.528580081	0.597096781	0.900681282
CTDSPL2	41.17312042	-0.566127982	0.30730574	1.84223042	0.065441453	0.6189937	11.94249801	-0.925634024	0.722790982	1.280638589	0.200320639	0.582033983	2651.150596	-0.252273377	0.202983428	1.242827453	0.213931424	0.715865279	1909.185578	-0.256782732	0.406503074	0.631687062	0.527591384	0.873020309
EIF4EBP2	41.50289961	-0.481416246	0.261180735	1.843230304	0.065295392	0.6189937	12.74567221	-1.067574611	0.495252528	2.155616681	0.031113609	0.324931746	7523.352463	-0.294132439	0.138275475	2.127148284	0.033407765	0.507374698	4356.486278	0.092265069	0.195227453	-0.472602946	0.636496481	0.914798136
EXOC8	41.83005843	-0.550429728	0.297284019	1.851528141	0.06409361	0.6189937	11.38337227	-0.974449024	0.503623147	1.934877357	0.053005347	0.37372067	358.9226176	0.035229422	0.179593709	-0.196161782	0.844483541	0.961227777	366.4652754	-0.313922177	0.369337804	0.849959505	0.395347601	0.822837298
LAT2	57.99542478	0.42162545	0.228586148	-1.844492562	0.065111389	0.6189937	15.93995225	-0.392808115	0.449284145	0.874297744	0.381956128	0.738723817	4360.995252	0.011489514	0.118303219	-0.097119202	0.922631732	0.983035734	4748.129017	-0.060510874	0.115073114	0.525847195	0.59899438	0.90167018
LINC02693	19.56648979	-0.681558373	0.3695388	1.844348612	0.065132351	0.6189937	3.738024163	-0.340567303	0.898328884	0.379112047	0.70460466		337.9510535	-0.244456345	0.128032162	1.909335439	0.056218833	0.603795899	153.8108857	-0.306198179	0.162204412	1.887730275	0.05906217	0.417758207
MAD2L1	18.91699987	-0.804583259	0.435376586	1.848016831	0.064599908	0.6189937	7.9511853	-0.713775322	0.693505484	1.029228086	0.303372507		2094.670833	-0.182807381	0.225271733	0.811497203	0.417080199	0.808483035	1315.774733	-0.406361677	0.348939371	1.164562417	0.244196164	0.718947342
MIRLET7BHG	21.36391927	0.735789551	0.397389312	-1.85155848	0.06408925	0.6189937	9.117553489	-0.202484313	0.648192931	0.312382785	0.754749632	0.918477672	71.9567753	0.721593899	0.39591433	-1.822601115	0.068363827	0.62695006	65.94808553	-0.135184392	0.324940583	0.416028033	0.67738949	0.925538866
NDUFA10	20.47790186	0.665578152	0.361570017	-1.840800176	0.065650847	0.6189937	3.991052771	0.195929688	0.839130378	-0.233491353	0.815379883		3518.857833	-0.190354234	0.105291574	1.807877188	0.070625617	0.633146412	2748.017593	0.084281919	0.171154576	-0.492431584	0.622414276	0.909335078
NEK6	35.66913233	-0.546156595	0.29565796	1.847258211	0.064709726	0.6189937	10.59887465	-0.903328856	0.571327982	1.581103821	0.113854301	0.494261614	1377.20442	-0.108062583	0.108160071	0.999098667	0.317746897	0.766300371	1122.583101	-0.110418679	0.172457348	0.640266596	0.521999294	0.872716621
PNN	24.39511396	0.630079073	0.341081417	-1.847298157	0.06470394	0.6189937	16.7092984	0.476963248	0.464594561	-1.026622538	0.304598237	0.673682237	865.1300836	0.015141192	0.150248498	-0.100774328	0.919729606	0.981794869	539.6265403	-0.216397047	0.207578005	1.042485435	0.297186675	0.762939472
POLE3	149.4624129	-0.322468175	0.174969279	1.842998825	0.065329182	0.6189937	47.54709029	-0.021930935	0.308523933	0.071083417	0.943331366	0.980885746	8481.610855	-0.223382337	0.10253957	2.178498876	0.029368916	0.48853755	5501.264962	-0.187325334	0.226219939	0.8280673	0.407632387	0.828003735
RAB8A	107.6649837	-0.360642282	0.194188998	1.857171551	0.063286751	0.6189937	13.01388718	-0.524660562	0.487794159	1.075577786	0.282116127	0.658866144	4224.561264	-0.098629967	0.100701159	0.979432299	0.327366425	0.76998215	1919.623211	-0.200028892	0.202299376	0.988776617	0.322772447	0.7822035
RNF145	19.98045949	-0.728533748	0.394660612	1.845975318	0.064895789	0.6189937	7.589429808	-0.269734129	0.701318084	0.384610257	0.700526193		411.2798673	-0.12277541	0.130834958	0.938399131	0.348039332	0.776508793	663.0753623	0.189945194	0.214386216	-0.885995366	0.375620024	0.812486766
RNF26	37.56029937	-0.530364495	0.286267235	1.85269018	0.063926778	0.6189937	7.670948022	-0.617226297	0.616941647	1.000461388	0.317087274		848.3376595	-0.029686054	0.187619559	0.158224727	0.87427972	0.96978157	744.8725311	0.03355691	0.198671783	-0.168906268	0.865870369	0.97781536
SLC20A1	43.71865871	0.479830225	0.260635177	-1.841003314	0.065621073	0.6189937	25.13285335	-0.003792802	0.350856624	0.010810118	0.991374942	0.998199158	1814.076235	0.218271347	0.113069837	-1.930411787	0.053555836	0.597706559	1340.314343	0.339754291	0.147056956	-2.310358523	0.020868313	0.254701858
SNORD76	22.72423917	0.631772751	0.342464691	-1.844782156	0.065069234	0.6189937	6.798904492	0.645573805	0.732909621	-0.880836855	0.378406129		56.68789134	0.179115165	0.243603401	-0.735273666	0.462172843	0.824659575	53.74109005	0.233473494	0.64940153	-0.35952101	0.719205364	0.936423164
SOCS1	29.6689703	0.570159854	0.308465469	-1.848374977	0.064548116	0.6189937	7.878917112	-0.280972534	0.591675574	0.474876008	0.634875353		84.17933238	0.208978186	0.236088843	-0.885167563	0.376066264	0.788768926	65.79858094	0.22629205	0.297676085	-0.760195599	0.447137675	0.842512809
COQ10B	31.94151798	-0.594239739	0.323000677	1.839747657	0.065805293	0.619129802	14.50255749	-0.040043137	0.476989722	0.083949685	0.933096436	0.978160753	426.8383398	0.073479816	0.185704888	-0.395680569	0.692340692	0.912271629	425.948463	-0.148398476	0.221685364	0.669410344	0.503233755	0.866603465
CHMP3	41.40126458	-0.51700549	0.281181859	1.838687216	0.065961205	0.619279082	10.91782938	-0.263178562	0.545195179	0.482723568	0.629292027	0.862695075	3993.523685	-0.191970251	0.101386446	1.89345083	0.058297941	0.609703092	3215.631441	0.017510397	0.096744175	-0.180996909	0.856370002	0.97571552
WDR6	19.46233496	0.750914035	0.408610017	-1.837727913	0.066102509	0.619290875	10.17028147	0.169903736	0.714426715	-0.237818284	0.812022037	0.943744749	1698.308459	0.200694532	0.18133882	-1.106737831	0.268407294	0.743853927	1540.497398	-0.136203636	0.342840594	0.397279782	0.691161155	0.928466586
BID	23.53822761	-0.681853376	0.372265362	1.831632606	0.067006176	0.619874828	3.956001818	0.81059613	0.930719483	-0.870934954	0.38378967		1252.217693	-0.204881003	0.12156321	1.685386579	0.091914011	0.652933481	862.9697752	0.263405436	0.217872738	-1.208987589	0.226667614	0.701001927
CHST11	78.09453112	-0.406137569	0.221861215	1.830592921	0.067161326	0.619874828	18.47711123	-0.649497891	0.459021774	1.414960962	0.157079942	0.546816025	4312.553604	-0.183607323	0.12170428	1.50863488	0.131392115	0.676809433	3379.662263	-0.040161323	0.124269803	0.323178458	0.746560095	0.945314552
CNOT6L	22.63982917	-0.655086824	0.357471052	1.832559085	0.066868167	0.619874828	12.85141	0.210763436	0.608715306	-0.346243037	0.729160073	0.904353674	1859.665227	-0.163630243	0.193800622	0.844322586	0.398489169	0.798995548	1809.735514	-0.209391834	0.256510067	0.816310396	0.41432263	0.830525861
DCLRE1B	23.31487192	-0.636788395	0.346846848	1.835935365	0.066367217	0.619874828	5.886806667	-0.187147248	0.750623442	0.249322414	0.803111395		408.080367	0.120731795	0.146490955	-0.824158702	0.409849389	0.80386299	332.6048175	0.426117163	0.268467985	-1.587217791	0.112463327	0.550139075
FIZ1	61.2233167	-0.418591818	0.228769071	1.829757042	0.067286277	0.619874828	7.77897488	-0.379391897	0.604507936	0.627604494	0.530263064		500.5497265	0.089794623	0.172043068	-0.521931073	0.601718322	0.880671571	374.2724063	0.110528213	0.149559831	-0.739023388	0.459892795	0.849070023
GTPBP1	24.13558725	0.750352105	0.410020944	-1.830033599	0.067244915	0.619874828	10.65726662	-0.029575389	0.538722041	0.054899162	0.956218799	0.981001527	940.402308	-0.097970021	0.131571996	0.744611495	0.456506617	0.822155528	606.4737607	-0.00993808	0.105624775	0.094088533	0.925038829	0.988015587
PHB2	39.74066935	0.594091475	0.32466508	-1.829859484	0.067270953	0.619874828	14.05151265	-0.305180528	0.609605099	0.500620039	0.616638557	0.859312222	3597.819667	0.199359944	0.193962818	-1.027825568	0.304031887	0.759671877	3630.441727	-0.340643588	0.37955356	0.897484898	0.369460228	0.809970501
RMI2	15.41501153	-0.863707511	0.470780019	1.834630776	0.066560415	0.619874828	4.03718171	-2.519022006	0.982161449	2.564773856	0.010324307		1576.338765	-0.174981599	0.115973025	1.508812924	0.131346597	0.676809433	2151.589566	0.108318306	0.123442973	-0.877476486	0.380227885	0.813650873
PDIK1L	32.81207023	-0.529803927	0.290033939	1.826696313	0.067745443	0.622807377	12.97229765	-0.672094784	0.591270906	1.136695171	0.255665739	0.635474033	281.150644	0.109826991	0.205510019	-0.534411855	0.593056618	0.876483846	368.8900888	-0.385918325	0.264462704	1.459254247	0.144495143	0.599976736
GRSF1	17.71420842	-0.713048448	0.391679195	1.820490996	0.068684266	0.630128268	9.713966592	-0.021249284	0.583656427	0.036407179	0.97095769	0.987459956	2437.275016	-0.162243809	0.155211081	1.045310738	0.295879376	0.757061222	2051.431113	-0.110527512	0.204088829	0.541565714	0.588117716	0.896553878
CAP1	54.29274402	-0.480879294	0.264613196	1.817291433	0.069172501	0.631222674	24.32884199	-0.544724675	0.367238392	1.483299911	0.137994746	0.519899386	10907.07058	-0.169436528	0.086885123	1.950121289	0.051161664	0.58865221	7255.330971	-0.104006645	0.12665762	0.821163741	0.411553007	0.830036496
HECA	17.73395067	-0.783037767	0.431625783	1.814158925	0.069653262	0.631222674	8.748773875	-1.75165517	0.656469485	2.668296412	0.007623697		632.3999642	-0.290904869	0.190695686	1.525492663	0.127136262	0.676809433	694.1153022	-0.195538897	0.267141072	0.731968679	0.464187685	0.850315282
IARS1	86.22500316	0.370206387	0.203999111	-1.814745103	0.06956309	0.631222674	28.36435661	-0.225893952	0.403631918	0.559653343	0.575715912	0.843570503	10925.12009	-0.361974006	0.157367312	2.300185478	0.021437714	0.422644017	8300.487503	0.028235956	0.513807852	-0.054954311	0.956174864	0.992459446
INIP	14.88294398	-0.755774574	0.416268228	1.815595145	0.069432499	0.631222674	5.035423536	-0.863278638	0.80003722	1.079048094	0.280566289		497.4745268	-0.281256885	0.221014444	1.272572415	0.203169812	0.710795868	334.283713	-0.567566205	0.197556946	2.872924577	0.004066912	0.090052169
U2AF2	55.47076048	0.432381486	0.238283882	-1.814564557	0.069590853	0.631222674	17.52118579	-0.414429737	0.487975495	0.849283912	0.395723331	0.743070062	5895.014089	0.176272472	0.201851387	-0.873278475	0.38251131	0.792178105	3311.229012	0.030813897	0.121889064	-0.252802801	0.800420603	0.962927118
ZNF646	12.42725211	-0.828746544	0.456832436	1.814114935	0.069660033	0.631222674	2.739663811	-2.391342372	1.10417537	2.165726963	0.030332057		83.20015084	0.26175404	0.238599086	-1.097045444	0.272621527	0.744637209	113.1370834	0.015511669	0.361995036	-0.042850501	0.965820707	0.995606985
BLOC1S5-TXNDC5	116.2023009	-0.312379073	0.172294786	1.813050066	0.0698241	0.631266854	30.30370751	0.122586712	0.359042957	-0.341426309	0.732782672	0.905406747	11351.89544	-0.296004394	0.11465601	2.581673601	0.009832253	0.319300449	5289.575482	0.416673279	0.32578904	-1.278966533	0.200908841	0.672862477
CLN6	22.43690392	0.677969059	0.374107296	-1.812231587	0.06995042	0.631266854	8.327894849	0.21372576	0.65252451	-0.327536754	0.743261949		2293.420542	0.021984499	0.161791466	-0.135881695	0.891914807	0.974181601	2132.104658	-0.445524791	0.351140081	1.268795034	0.204514177	0.676432307
DDX17	108.6591763	0.380198488	0.209954222	-1.810863747	0.070161946	0.631886198	35.71806019	-0.295150865	0.427505367	0.690402713	0.489940971	0.792226585	13219.60635	-0.06948048	0.114994285	0.604208108	0.545705291	0.8553327	10015.30596	0.29044334	0.276151936	-1.05175196	0.292913365	0.760938547
ZNF317	109.5636107	-0.331916844	0.183619637	1.807632607	0.0706637	0.635111546	23.20617816	-0.56622286	0.377084612	1.501580391	0.133205511	0.51342424	1485.393299	-0.14251585	0.124735074	1.142548326	0.253226171	0.736075777	1102.33244	0.092916578	0.158269431	-0.58707849	0.557150993	0.885036719
ZNF212	20.50870992	-0.663593776	0.367301336	1.806674006	0.070813123	0.635163549	4.917649766	-0.503718348	0.725933811	0.693890188	0.487751078		301.8243328	0.00090733	0.145341785	-0.00624273	0.995019055	0.999064218	249.4746485	0.237371815	0.144720735	-1.640205973	0.100962348	0.52785474
FKBP5	69.25680915	0.419743237	0.232592695	-1.804627775	0.071132949	0.635454343	18.7773078	0.132576959	0.477993169	-0.277361618	0.781502451	0.930740412	5406.521818	-0.097169504	0.1373084	0.707673413	0.479148091	0.829947895	3642.557186	0.545505605	0.289047655	-1.887251446	0.059126514	0.41789235
NAA25	30.92124154	0.575028287	0.31849741	-1.805441012	0.071005698	0.635454343	8.463765461	-0.607244417	0.716274127	0.847782147	0.396559307		1080.017968	-0.127392443	0.157601645	0.808319249	0.418906824	0.808662609	731.6804721	-0.093738385	0.340773835	0.275075066	0.783258567	0.958039213
ACTR1B	17.10554275	0.71951293	0.40202771	-1.789709795	0.073500577	0.636046089	5.30349031	1.574981049	0.798220557	-1.973115118	0.048482448		791.0434294	0.065023047	0.164467101	-0.395355947	0.692580215	0.912271629	877.50599	0.103676317	0.200441061	-0.517240912	0.604987996	0.902656936
CCNE2	14.62196715	-0.808877542	0.451666031	1.790875308	0.073313307	0.636046089	5.085771051	-2.03337743	0.966534822	2.10378083	0.03539757		934.1799373	-0.206914107	0.187997809	1.100619784	0.271062172	0.743942237	747.6268316	-0.017587212	0.159917616	0.109976699	0.912427854	0.98505032
CD164	87.53554665	-0.423558662	0.235752684	1.796622862	0.072395512	0.636046089	37.88309482	-0.284240869	0.440795451	0.644836212	0.519033332	0.808676499	7378.978441	-0.33725408	0.224735773	1.500669319	0.133441112	0.676809433	3947.934772	-0.309346113	0.496116009	0.623535842	0.532932457	0.875244841
CHCHD3	62.94143218	-0.415402099	0.231837967	1.791777703	0.073168582	0.636046089	13.00027618	0.139226033	0.470848567	-0.295691741	0.767465505	0.925473109	4655.308895	-0.266075281	0.109515607	2.429564955	0.015116956	0.388389857	2795.335197	-0.195700764	0.217155994	0.901198997	0.367482524	0.80855021
CHTF8	53.71835989	-0.4226198	0.235586599	1.793904248	0.072828453	0.636046089	3.249546959	-0.457478745	0.949110994	0.482007634	0.629800523		2500.552683	-0.219382754	0.136066199	1.612323672	0.106891525	0.664789547	1846.346242	0.160535059	0.110081858	-1.458324403	0.144751147	0.60022982
EEF1AKMT3	17.32797204	-0.7475128	0.416854135	1.793223907	0.072937129	0.636046089	2.752323265	0.92210916	0.994761242	-0.926965308	0.353944547		605.9990063	-0.189727131	0.124192858	1.527681497	0.126591636	0.676809433	461.427739	0.265561023	0.33436506	-0.794224798	0.427064574	0.834765143
EMG1	13.47712283	-0.876626602	0.488339305	1.795117845	0.072634926	0.636046089	5.260066459	-1.299352947	0.801674926	1.620797789	0.105061013		466.2106438	0.282591941	0.165044375	-1.712217949	0.086856511	0.650239325	549.445569	-1.028680563	0.556398358	1.848820272	0
FAM53C	62.5381545	-0.438494096	0.243595214	1.800093236	0.071845917	0.636046089	38.16075369	0.060186586	0.318682725	-0.188860524	0.850202134	0.956170091	1262.211664	-0.225836308	0.112760602	2.002794452	0.045199356	0.565559542	882.4882973	0.036072775	0.143217678	-0.251873762	0.80113864	0.963046974
FGL2	12.60443376	-0.843314763	0.469057839	1.797890778	0.072194318	0.636046089	2.085777759	-4.073516537	1.515478499	2.687940832	0.007189413		1414.791785	-0.769621042	0.218507222	3.52217669	0.000428019	0.047638489	1188.823522	-1.261979006	0.440275202	2.866341328	0.004152463	0.091391756
HP1BP3	25.47622851	0.614932602	0.341386095	-1.801281926	0.071658455	0.636046089	9.216361365	-1.248440594	0.61881166	2.01748072	0.043645371	0.355260483	4720.02006	-0.248935071	0.158030805	1.575231302	0.115203064	0.669804028	2904.657625	-0.065894966	0.294816452	0.223511833	0.823137175	0.966297466
MKRN2	30.85538929	-0.538322159	0.299707359	1.796159297	0.072469186	0.636046089	13.60533672	0.613394788	0.509004812	-1.205086422	0.228169941	0.610603574	1629.574716	-0.160451411	0.131752559	1.217823863	0.223290914	0.721687081	1738.125908	0.36207121	0.24267505	-1.492000147	0.135699107	0.589863967
PHAX	30.32833865	-0.596187078	0.332957543	1.790579884	0.073360738	0.636046089	15.13734036	-0.279450452	0.481915225	0.579874711	0.561999111	0.83620029	1124.443184	-0.060810541	0.106634156	0.570272633	0.5684928	0.866292532	1175.89964	-0.263343892	0.3310845	0.795397826	0.426382124	0.834484372
QTRT2	24.85984203	-0.602933121	0.335502352	1.797105499	0.072318873	0.636046089	4.735939139	-0.106971262	0.775667332	0.137908685	0.890312587		718.8860185	-0.288820117	0.132823485	2.174465742	0.029670175	0.490881025	350.6589098	0.029870623	0.506140003	-0.059016522	0.952938948	0.991865527
SERINC3	23.05499938	-0.628360568	0.350363071	1.793455475	0.072900124	0.636046089	8.588438209	-0.581216536	0.565573126	1.027659394	0.304110075		4346.465845	-0.092700691	0.119074135	0.778512405	0.436266996	0.816007164	4021.370817	0.09636187	0.146467329	-0.657906924	0.510597941	0.868714629
TWISTNB	42.79869181	-0.48908689	0.272488357	1.794890966	0.072671074	0.636046089	17.39137607	-0.502169035	0.481531396	1.042858347	0.297013904	0.670530291	1909.812274	-0.182789423	0.18876339	0.968352087	0.33286856	0.770366319	1038.233996	-0.275254972	0.280193217	0.982375574	0.325914855	0.782965216
ZNF12	75.77701841	-0.404662571	0.224596261	1.801733335	0.071587371	0.636046089	22.27848548	-0.262391571	0.447913038	0.585809184	0.558003751	0.835891423	369.2838437	0.044869038	0.14791814	-0.303336958	0.761633084	0.934429687	390.9871747	-0.180941724	0.266140358	0.679873303	0.496584687	0.86542025
PIK3CB	36.4879325	-0.496039784	0.277317941	1.788704265	0.073662456	0.636201913	13.13963747	-0.404829656	0.50593288	0.800164749	0.423615351	0.758019366	2265.185677	-0.168960619	0.13618166	1.240700243	0.214716504	0.715865279	2200.761734	0.190360213	0.155407328	-1.224911436	0.220608591	0.696628557
KTI12	59.8154895	-0.5052847	0.282657022	1.787624793	0.073836563	0.636462535	25.15367829	0.306099019	0.407432933	-0.751286884	0.452480021	0.774780175	257.1002224	0.055817615	0.175914569	-0.317299558	0.751016313	0.930542731	286.3770905	0.04323122	0.125297982	-0.345027268	0.730073871	0.940102182
CXCR4	76.0930298	0.444552954	0.248832542	-1.786554725	0.074009485	0.636711949	67.22361156	-0.0613684	0.295054789	0.207989845	0.835236897	0.950264383	483.4072467	0.563479903	0.122622099	-4.59525572	4.32E-06	0.001469904	1371.151515	0.272202922	0.288507503	-0.943486456	0.34543214	0.795888715
HLTF	15.64674961	0.829553289	0.465575691	-1.781779642	0.074785173	0.64197632	7.176193745	0.296382645	0.765806151	-0.387020456	0.698741064		1267.852862	-0.142318379	0.175210492	0.812270869	0.416636223	0.808329012	1433.467812	0.108534871	0.464051494	-0.233885403	0.815073945	0.964759816
PATZ1	96.62195283	-0.37561181	0.211004087	1.780116279	0.075056933	0.64197632	24.65768473	-0.559735144	0.368722341	1.518039676	0.129004397	0.507737248	952.739999	0.21313098	0.121371046	-1.756028202	0.079083593	0.649307187	1023.08196	0.004017818	0.108070098	-0.037177884	0.970343173	0.996161922
TTC4	27.66802311	-0.548699328	0.308114305	1.780830424	0.074940158	0.64197632	6.857580215	-0.068107037	0.620264971	0.109803132	0.912565507		725.5946117	0.082308452	0.143632626	-0.573048438	0.566611898	0.865333194	647.9540542	0.002609062	0.236302303	-0.011041204	0.991190573	0.998146753
TMEM87A	59.69786775	0.402407233	0.226284126	-1.778327277	0.075350119	0.642000435	40.01253261	-0.232083933	0.339205454	0.684198707	0.493849699	0.796064549	2350.462927	0.082225485	0.132963648	-0.618405753	0.536307906	0.851082686	3114.444865	0.467778438	0.161124762	-2.903206396	0.003693631	0.084498948
ZNF236	19.64938191	-0.666684624	0.374732525	1.779094634	0.075224248	0.642000435	4.999050202	-0.080629033	0.739875553	0.108976479	0.913221146		345.8257402	-0.051960799	0.174034141	0.298566697	0.765270679	0.935573173	316.7184263	0.070476831	0.505612013	-0.139389154	0.889142642	0.982086506
SNRPB	20.52612551	0.702625638	0.395435194	-1.776841436	0.075594332	0.642842572	10.83444382	-0.606061438	0.54952986	1.102872622	0.270082485	0.64581068	1403.052206	0.247582087	0.1725335	-1.434979798	0.151292854	0.686754299	1022.371201	-0.333023462	0.240740747	1.383328194	0.166564257	0.633135747
CYB5D1	12.99029588	-0.84941442	0.478490108	1.775197451	0.07586529	0.643908472	1.348652369	-0.796024577	1.458869137	0.545644949	0.58531002		329.9150854	-0.376398759	0.15303094	2.459625222	0.013908217	0.374918236	165.5428925	-0.086819537	0.176241073	0.492618069	0.622282478	0.909335078
DCTN5	52.03454171	-0.411573161	0.231999241	1.774028054	0.07605851	0.644311745	11.47247042	-0.118214716	0.499793952	0.236526904	0.813023833	0.944229193	3164.190639	-0.305643193	0.112329351	2.720955744	0.006509348	0.262151125	1830.499956	-0.098912409	0.107041566	0.924056071	0.355457123	0.802110533
DDX54	19.86032897	0.689360254	0.388934776	-1.772431516	0.076322954	0.645315684	8.248056361	-0.803389941	0.630221117	1.274774709	0.202388995		648.9652784	0.198817548	0.214229552	-0.928058461	0.353377245	0.778967925	912.1999702	-0.849256953	0.57455855	1.478103412	0
GNPNAT1	25.18458063	-0.592796044	0.335302461	1.767944207	0.077070231	0.650390389	7.771975988	-0.681879471	0.692300688	0.984946979	0.324650116		2015.204582	-0.198950457	0.160923943	1.236301157	0.216346641	0.715964373	941.3591341	-0.05305107	0.228158472	0.232518519	0.816135305	0.964910133
PPP1R9B	72.15893838	-0.473754424	0.268253989	1.766066654	0.077384667	0.650560832	12.87745202	-1.272018564	0.499814176	2.544982964	0.010928307	0.208111942	3462.9476	-0.111594239	0.160636801	0.694699088	0.4872439	0.833059848	2551.370941	-0.178656753	0.074843946	2.387056827	0.016983866	0.2252987
ZNF697	15.79011484	-0.713352469	0.403889391	1.766207492	0.077361045	0.650560832	5.539938935	-1.39274887	0.808925429	1.721727146	0.085118957		162.0890715	-0.012444997	0.184093356	0.067601556	0.946102817	0.98916625	158.7684395	0.028403397	0.240520577	-0.118091341	0.905995284	0.984588019
BET1L	131.6420264	-0.278391519	0.157933208	1.762716796	0.077948267	0.650913662	18.55923802	0.572963667	0.442792468	-1.293977898	0.195673055	0.578091966	2656.142125	-0.051283805	0.108799642	0.471360059	0.637383634	0.895437567	1335.795893	0.238250496	0.296549282	-0.803409452	0.421738114	0.832574398
C12orf43	31.45708274	-0.530510371	0.302823032	1.751882501	0.079794014	0.650913662	7.100990186	-0.77344535	0.781489464	0.989706689	0.322317505		1029.549799	-0.090801681	0.115123854	0.788730383	0.430269606	0.813131046	792.7544641	-0.293414631	0.35015837	0.837948357	0.402059708	0.82465866
DIP2B	73.53208028	-0.387233914	0.221836383	1.745583427	0.080883364	0.650913662	19.4016563	-0.961755474	0.469546535	2.048264446	0.040534095	0.354353101	2824.931058	-0.151754885	0.148809851	1.019790583	0.30782779	0.76166848	1783.460826	-0.296417244	0.3611001	0.820872784	0.411718735	0.830036496
E2F6	28.51282931	-0.544081077	0.31036532	1.753034381	0.079596106	0.650913662	6.962172278	-0.132021625	0.651038989	0.20278605	0.839302262		364.5682175	-0.049613604	0.141448864	0.350752936	0.725773708	0.922925707	290.9969417	0.209357147	0.160251298	-1.30643027	0.191406278	0.666428156
EIF3J-DT	12.75033576	0.862566495	0.493525752	-1.747763905	0.080504918	0.650913662	5.029973211	0.195658471	0.909788799	-0.215059222	0.829721146		164.3659338	0.172298132	0.177451848	-0.970957105	0.33156964	0.770365982	228.2295386	0.018621279	0.318629904	-0.058441717	0.953396786	0.991869806
EXTL3	14.49550416	-0.745712763	0.426864208	1.746955471	0.080645063	0.650913662	1.736559406	-1.109485536	1.319442292	0.84087462	0.400418178		496.2984754	-0.302901069	0.131408784	2.30502908	0.021164945	0.421869562	318.0478418	-0.325377526	0.151194241	2.152049732	0.031393438	0.311912298
ID1	24.28754806	0.601536258	0.34408226	-1.74823386	0.080423541	0.650913662	12.64702973	0.847753864	0.474725724	-1.785776125	0.074135514	0.423505151	74.44887846	0.47094056	0.279855879	-1.68279674	0.092414446	0.653079648	113.0081381	0.449436348	0.299076719	-1.502746019	0.132904551	0.585507348
IRAK1	47.55718054	0.535568471	0.305907724	-1.750751708	0.079988688	0.650913662	13.65598202	0.294627041	0.492224042	-0.598562882	0.549464415	0.832658599	4726.305497	-0.036935382	0.153929322	0.239950267	0.810368812	0.953210034	3585.657074	-0.114965421	0.258565529	0.444627795	0.656588758	0.918271642
IRF1	97.29268727	0.33535307	0.192152033	-1.745248617	0.080941602	0.650913662	30.48407708	-0.335783463	0.363854371	0.922851257	0.356084725	0.719751113	465.3282313	0.413271766	0.177745123	-2.325080754	0.020067643	0.417279783	615.311914	-0.248448231	0.269264163	0.922693271	0.356167074	0.802165746
KIF2A	15.84356087	-0.779213312	0.446207669	1.746301929	0.080758501	0.650913662	3.445439377	-1.327078903	0.920501971	1.441690453	0.149389718		1028.312654	-0.204156155	0.178769147	1.142010012	0.253449858	0.736075777	721.238218	-0.230051562	0.265654507	0.865980274	0.386500979	0.817864416
MYLIP	106.027033	-0.400169208	0.228643378	1.750189362	0.080085644	0.650913662	85.10489209	-0.361119999	0.236139731	1.529264038	0.126199001	0.504079984	318.036709	-0.414029143	0.15673963	2.641508992	0.008253762	0.293507031	827.6688083	-0.645160965	0.185108503	3.485312417	0.000491563	0.018344971
NIBAN1	16.06564545	-0.724692197	0.414257518	1.749376091	0.080226031	0.650913662	5.071401153	-0.658374649	0.804926128	0.817931765	0.413396151		2044.557189	-0.296338384	0.160790352	1.843010976	0.065327408	0.620540651	2174.766898	-0.187583086	0.279811939	0.670389859	0.502609298	0.866603465
PRDX3	44.1131563	-0.45544607	0.260491346	1.748411524	0.080392794	0.650913662	13.25892969	-0.431764469	0.53644981	0.804855294	0.420903189	0.757359094	10354.32561	-0.410284331	0.192746569	2.128620676	0.033285656	0.507374698	5422.029235	-0.163060673	0.519283784	0.314010717	0.753512899	0.947606812
PSMA3-AS1	39.06260606	0.488168343	0.279415065	-1.747108172	0.080618576	0.650913662	20.90270818	-0.965199514	0.424886157	2.271666182	0.02310668	0.297431337	1620.773105	0.084112278	0.141786656	-0.593231272	0.553026387	0.859130566	1710.988385	-0.108225359	0.172720283	0.626593226	0.53092591	0.87473122
PTAFR	47.90234524	-0.429198594	0.245295781	1.749718612	0.08016688	0.650913662	14.41423346	-0.382654155	0.550139936	0.695557857	0.486705766	0.792226585	790.1898851	-0.566098983	0.128723043	4.397806076	1.09E-05	0.003113441	1109.075905	-0.124926992	0.328150894	0.380699838	0.703425989	0.93091884
RASSF2	110.36591	-0.339424725	0.194590679	1.744301045	0.08110661	0.650913662	23.81532118	-0.033050735	0.464800296	0.071107388	0.943312288	0.980885746	6671.866637	-0.283886052	0.108979468	2.604949871	0.00918877	0.309912161	4433.533119	0.302910295	0.229788973	-1.318210749	0.187433108	0.662828765
RRM2B	23.94837786	-0.616162649	0.352691717	1.747028975	0.080632312	0.650913662	11.86522967	-0.249360401	0.556454617	0.448123518	0.654064056	0.872006208	1505.519865	-0.261701344	0.21859293	1.197208639	0.231225244	0.726337098	1180.262626	-0.048040709	0.335595412	0.143150672	0.886171186	0.98186026
SDAD1	12.88323765	-0.92649055	0.528937771	1.751605956	0.079841588	0.650913662	4.147885702	-1.480822334	0.913375319	1.621263792	0.104961077		922.0517566	-0.109442978	0.186489458	0.586858794	0.557298546	0.862035246	633.3490455	-0.248167761	0.399726669	0.620843643	0.534702505	0.875849476
SLA	48.00298727	-0.455479508	0.259483298	1.755332664	0.079202422	0.650913662	10.46859483	0.124176585	0.561654742	-0.221090603	0.825021887	0.946166632	277.496518	-0.11835498	0.131255969	0.901711221	0.367210291	0.785896006	395.774498	-0.136472848	0.169382811	0.805706594	0.420412047	0.831561012
TNPO3	77.28471194	0.399715351	0.226688995	-1.763276379	0.077853887	0.650913662	25.95429087	-0.220473194	0.403923077	0.545829655	0.585183036	0.846741976	5985.784368	-0.158557976	0.104017704	1.52433643	0.127424691	0.676809433	4956.287624	-0.155583916	0.290413381	0.535732601	0.592143369	0.899059367
USP48	13.98819149	0.776601139	0.442432718	-1.755297714	0.079208397	0.650913662	8.888159948	-0.52654936	0.589832353	0.892710203	0.372012385		1083.270407	0.160638805	0.116233885	-1.382030768	0.166962254	0.692429107	1242.85932	0.012257087	0.183236299	-0.066892245	0.946667487	0.99105367
VAV3	21.32187162	-0.652962118	0.373344915	1.748951419	0.080299417	0.650913662	6.852489752	-0.810590863	0.766724034	1.057213321	0.290414242		823.0287705	-0.128721653	0.132393907	0.972262662	0.330919894	0.770365982	470.9212365	0.234076403	0.332762283	-0.703434297	0.481785139	0.855825359
ZKSCAN1	76.15538741	-0.350550456	0.200914345	1.744775648	0.081023929	0.650913662	26.03359233	-1.184146751	0.422739961	2.801123292	0.005092506	0.158800113	3140.773871	-0.04941673	0.123604536	0.399797061	0.689305996	0.912235872	5070.981362	-0.555805114	0.487969388	1.139016356	0.254696332	0.730369911
ZNF101	30.95024072	-0.517039419	0.294346044	1.756569959	0.078991137	0.650913662	12.99317168	-1.449552777	0.645057415	2.247168612	0.024629253	0.297702809	305.4031273	-0.12024664	0.136183136	0.882977467	0.377248446	0.789513287	356.50558	-0.618544961	0.396942209	1.558274598	0.119168168	0.561320736
ZNF791	36.55313518	-0.534741887	0.305206466	1.752066049	0.079762451	0.650913662	11.13240456	-1.002024551	0.578588861	1.731842105	0.083301679	0.447888871	341.8164028	-0.013628388	0.127450413	0.106930909	0.914843792	0.980614373	436.2234088	-0.790137117	0.327931193	2.409460077	0.015976144	0.217997614
ARID1A	169.4684277	-0.270129704	0.155247323	1.739995895	0.081859739	0.650946986	57.24950885	-0.81202452	0.303085053	2.679196855	0.007379899	0.173820182	5772.208412	0.194535891	0.142384939	-1.366267334	0.17185507	0.693501087	6999.43969	-0.104531201	0.214737823	0.486785232	0.626410537	0.910278029
CMIP	49.683523	-0.450905373	0.260880845	1.728395862	0.083917277	0.650946986	12.59820604	-0.674174764	0.476299067	1.415444227	0.15693829	0.546816025	2036.87377	-0.072574537	0.130565923	0.555845934	0.578316181	0.86948229	1860.871568	-0.465400612	0.166064831	2.802523631	0.00507045	0.105396024
CSNK1E	25.75997153	0.667221884	0.384848589	-1.733725687	0.082966767	0.650946986	18.85923356	0.235991389	0.472044676	-0.499934436	0.617121244	0.859312222	1504.23332	0.210444072	0.143957267	-1.461850981	0.14378205	0.683772738	1526.174912	-0.064190241	0.324490085	0.197818806	0.843186832	0.972021126
DCAF11	13.80750607	0.864241053	0.49611912	-1.742003117	0.081507899	0.650946986	4.938241418	0.280759739	0.876333691	-0.320379944	0.748680327		1294.322864	0.029435463	0.145294819	-0.202591276	0.839454509	0.959906313	1300.523885	0.003764849	0.214691895	-0.017536056	0.986008969	0.998146753
DUSP3	121.2952485	-0.330165435	0.190588367	1.732348304	0.083211566	0.650946986	32.45928223	-0.034925527	0.353116388	0.09890656	0.92121246	0.97338852	5675.564455	-0.243301442	0.095658878	2.543427716	0.010977077	0.335980874	4241.979927	0.098629153	0.104273585	-0.945869012	0.3442154	0.795462364
JMJD6	15.25314189	0.76447033	0.442806944	-1.726419019	0.084272057	0.650946986	5.181071638	0.730196287	0.752066191	-0.970920241	0.331587998		207.1895398	0.382325168	0.202398732	-1.888970174	0.058895825	0.609703092	170.6211859	-0.130665489	0.292242745	0.44711286	0.654793574	0.918071249
KCTD5	46.30825886	-0.506963661	0.293862705	1.725171831	0.084496511	0.650946986	9.572121162	-1.47388496	0.630383949	2.338075014	0.019383357	0.269863216	1186.896523	-0.2154103	0.139630581	1.54271578	0.122899751	0.676809433	910.5301966	-0.035483241	0.246207823	0.144119063	0.885406452	0.981826198
KDELR2	33.52738449	-0.53911077	0.309831752	1.740011366	0.081857022	0.650946986	9.178889934	-0.574050066	0.56513351	1.015777787	0.309735216	0.678361858	3532.496369	-0.060774131	0.129802806	0.468203523	0.639639053	0.895561149	2117.069781	-0.069921036	0.083185037	0.840548227	0.400601073	0.824379885
LYN	31.38986354	-0.54608577	0.314819577	1.734599147	0.082811831	0.650946986	11.71109254	-1.201880432	0.513688791	2.339705388	0.019298957	0.269863216	3002.794272	-0.256325588	0.145779834	1.758306211	0.078695421	0.64914982	1962.941382	-0.367497501	0.232529864	1.580431415	0.114008102	0.55250954
MFSD14B	30.17083308	-0.543378772	0.313607691	1.732670429	0.083154263	0.650946986	7.306014734	-0.27278475	0.652478041	0.418074989	0.675892291		3026.032	-0.206557409	0.177222434	1.165526308	0.243806018	0.732315278	1924.045729	0.053558995	0.464047616	-0.115417024	0.908114586	0.984981318
MLLT10	22.23798168	0.622080268	0.358003732	-1.737636266	0.082274925	0.650946986	6.580659837	0.021238554	0.743221252	-0.028576355	0.977202471		369.1776203	0.026572634	0.145053754	-0.183191629	0.854647662	0.964746349	349.0587571	0.309483311	0.46140355	-0.670743238	0.502384113	0.866603465
PHB	13.64546959	-0.765630077	0.442613455	1.72979395	0.083667096	0.650946986	1.192517824	0.03565589	1.52765272	-0.023340311	0.981378817		1062.934427	0.120192909	0.158707581	-0.75732305	0.448856345	0.820829563	726.4247976	-0.394650276	0.376303563	1.048755088	0.294290853	0.762645618
PRPF38B	34.98131064	0.479881334	0.277458917	-1.729558162	0.083709247	0.650946986	23.25006787	-0.259740808	0.421149789	0.616742108	0.537404843	0.823438519	1156.191279	-0.025450091	0.1655755	0.153706863	0.877840873	0.970023969	815.7200303	0.121839923	0.317195983	-0.384115593	0.700892775	0.930414668
RCC1	39.71224311	-0.483938201	0.279864976	1.72918458	0.083776065	0.650946986	8.717504596	-0.044933932	0.619044807	0.072585913	0.942135637		2725.901105	0.002297587	0.118843417	-0.019332895	0.984575543	0.997639937	1514.752906	0.243261264	0.122646713	-1.983430773	0.047319333	0.375671219
REEP3	14.40470089	-0.903109995	0.520803837	1.734069397	0.082905771	0.650946986	2.37581266	-0.573411157	1.164416783	0.492444943	0.622404834		1614.791293	-0.232617817	0.218386287	1.065166776	0.286800466	0.749156838	1061.007219	0.120556332	0.455200224	-0.264842427	0.791130851	0.960251862
REST	34.50608548	-0.691819239	0.400487555	1.72744254	0.084088216	0.650946986	10.27006331	-1.425085633	0.74079868	1.923715136	0.0543903	0.375001999	1576.823974	-0.328652526	0.236396655	1.39025878	0.16445031	0.692429107	982.2063235	-0.316200686	0.559348018	0.565302237	0.571868207	0.891337415
RNF125	23.48372761	-0.613580945	0.355040832	1.728198252	0.083952687	0.650946986	7.464942636	-0.666079128	0.628477256	1.059830124	0.289221889		890.7907579	-0.046613509	0.160896225	0.28971164	0.77203685	0.93826158	997.967935	-0.31221394	0.132964885	2.348093177	0.0188698	0.239968294
RTF2	15.86102152	-0.689881878	0.399858439	1.725315287	0.084470669	0.650946986	6.042717622	-0.964342889	0.704823948	1.36820392	0.171248255		2097.880031	-0.001034869	0.12917185	0.008011569	0.993607761	0.999051162	1777.17459	0.001140061	0.214325267	-0.005319303	0.995755831	0.998752609
SLC39A3	73.95068641	-0.381518008	0.220047466	1.733798693	0.082953808	0.650946986	12.18141681	0.139745973	0.479875063	-0.291213242	0.770888236	0.926706993	1321.612986	0.014272985	0.173436496	-0.082295163	0.934412	0.986701851	837.9728072	-0.459939438	0.305221426	1.506904164	0.131835224	0.582816872
SLC44A1	115.2194015	-0.322730476	0.185993425	1.735171426	0.082710446	0.650946986	56.75441784	-0.671929814	0.289191239	2.323479148	0.020153427	0.272071259	43390.02484	-0.174375832	0.16486349	1.057698296	0.290193012	0.753114216	35256.87472	-0.298356885	0.183993153	1.621565152	0.104896489	0.536845793
SNRPD1	27.9962838	-0.587919054	0.338109727	1.738840996	0.082062735	0.650946986	11.27800153	-0.255007774	0.545863989	0.467163578	0.64038285	0.868222676	1864.940798	-0.210301157	0.137964389	1.524314781	0.127430097	0.676809433	1333.406211	-0.566299456	0.261511832	2.165483114	0.030350707	0.306277675
TPTEP2-CSNK1E	25.75997153	0.667221884	0.384848589	-1.733725687	0.082966767	0.650946986	18.85923356	0.235991389	0.472044676	-0.499934436	0.617121244	0.859312222	1504.23332	0.210444072	0.143957267	-1.461850981	0.14378205	0.683772738	1526.174912	-0.064190241	0.324490085	0.197818806	0.843186832	0.972021126
ZNF304	24.41484888	-0.606202336	0.347858348	1.74267008	0.081391261	0.650946986	3.948814239	-0.475312072	0.870611053	0.54595226	0.585098754		140.3646769	0.01878648	0.17547444	-0.107061064	0.914740536	0.980614373	129.5041902	0.292896793	0.402644433	-0.727432864	0.466960828	0.8510761
ATP5MC3	27.04254968	-0.537953013	0.312394215	1.722032569	0.085063619	0.654176213	11.33653481	-0.480635108	0.53505453	0.898291821	0.369029992	0.729683194	2966.658904	-0.099194004	0.10224565	0.970153778	0.331969846	0.770365982	1819.010316	-0.03688442	0.130227965	0.283229641	0.777000808	0.95624951
PSMF1	25.03642185	-0.545522629	0.317621345	1.717525089	0.085883274	0.657377068	4.533794262	0.380161174	0.84181637	-0.451596319	0.651559822		2409.699056	-0.101266333	0.100258478	1.010052561	0.312470109	0.764694607	1780.351915	0.139307428	0.09305741	-1.497005212	0.134391902	0.58713971
SLC36A1	32.25281328	-0.539384918	0.314072305	1.7173909	0.085907773	0.657377068	3.836274163	1.372437688	0.930368437	-1.475155039	0.140170866		1834.841515	-0.179471398	0.110992099	1.616974543	0.105883776	0.664106082	1005.989887	0.727059106	0.164160315	-4.428957778	9.47E-06	0.000690855
TNS3	30.86326252	-0.516459247	0.300740477	1.717292109	0.085925813	0.657377068	7.385656595	-0.827709675	0.630907641	1.311934778	0.189542142		913.6740712	-0.162518983	0.117872606	1.378768057	0.167966278	0.692429107	676.8487989	-0.373443907	0.196257286	1.902828242	0.057062961	0.412413434
IMP4	44.48178862	-0.420972335	0.245260703	1.716427985	0.086083738	0.657447824	12.12611384	-0.438697025	0.555434933	0.789826132	0.429629316	0.760483741	1725.666169	0.00857879	0.086703145	-0.098944392	0.921182422	0.982492934	1143.201134	-0.170200965	0.256454992	0.663667973	0.506902842	0.867651175
B4GALT5	224.8955583	-0.259356432	0.151982819	1.706485211	0.087917778	0.657664237	70.62452532	-0.122169523	0.276322277	0.442126939	0.658397352	0.874440154	4144.808315	-0.116579275	0.106127345	1.098484797	0.271992853	0.7444687	4448.160471	0.613380406	0.155283842	-3.950059442	7.81E-05	0.004270034
FBXW11	21.26923032	-0.626202897	0.365867083	1.711558449	0.086978071	0.657664237	7.706203253	-0.928099202	0.666916708	1.391626856	0.164035422		1015.26108	-0.205256587	0.158517318	1.294852762	0.195371027	0.708578764	632.5491114	-0.014942427	0.363750242	0.04107881	0.967233068	0.995820481
IMPAD1	66.32293865	-0.423274079	0.247674484	1.708993481	0.087452157	0.657664237	18.31421478	-0.749196356	0.462864025	1.618610034	0.105531195	0.484150711	6164.027501	-0.219758034	0.196552276	1.118064054	0.263539637	0.740366173	2799.304767	-0.229349588	0.296389843	0.773810551	0.439042832	0.838988084
MIR5047	25.59693862	0.585653392	0.343477492	-1.705070656	0.088181248	0.657664237	9.780953268	0.449173636	0.648821234	-0.692291825	0.488754083	0.792226585	96.95669695	0.527469869	0.34926347	-1.510234865	0.130983505	0.676809433	137.6839443	0.288531563	0.580331499	-0.497184046	0.619059271	0.90871007
MTX3	25.20675452	-0.619841321	0.362795741	1.708513222	0.087541155	0.657664237	4.057652975	-0.363754082	0.816257046	0.445636682	0.655859709		623.5867986	-0.280348967	0.187281205	1.496941279	0.134408538	0.676809433	434.3073683	-0.296770062	0.366801005	0.80907647	0.418471162	0.831509744
NIN	14.72039745	0.753067166	0.441304834	-1.706455738	0.087923261	0.657664237	7.767059715	-0.409806834	0.608354459	0.673631676	0.50054551		1285.101349	-0.072481401	0.20061865	0.361289445	0.717883083	0.921083896	1328.894866	0.006720461	0.379229984	-0.017721332	0.985861163	0.998146753
PRELID3B	27.96099205	-0.584968056	0.34175775	1.711645328	0.08696205	0.657664237	9.23391848	-0.942682494	0.60457152	1.559257198	0.118935518	0.496778683	2010.736985	-0.191829961	0.208510528	0.920001319	0.35757207	0.78081707	1441.690937	-0.50381837	0.342112693	1.472667867	0.140840615	0.597557709
RNF11	13.26469492	-0.805868979	0.469878012	1.715059989	0.086334229	0.657664237	3.831277846	-1.207464488	1.075483967	1.122717331	0.261557565		1428.675129	-0.2356146	0.254488144	0.925837237	0.354530572	0.779967259	752.6010686	-0.306639864	0.465066479	0.659346303	0.509673415	0.868714629
SHOC2	29.93806598	-0.623541967	0.365187922	1.707455066	0.087737503	0.657664237	8.34719624	0.133680864	0.780653415	-0.171242272	0.86403327		1899.085759	-0.214255219	0.208090887	1.029623268	0.303186888	0.758691537	1432.668149	-0.252515033	0.334407655	0.755111403	0.450182142	0.843268012
TRIB3	131.4202824	0.336363806	0.197280705	-1.705001034	0.088194232	0.657664237	150.4729167	-0.572225297	0.216144093	2.647425093	0.008110733	0.183376001	1904.172564	0.283664931	0.134789435	-2.104504191	0.035334489	0.5162293	3782.416393	-0.424197011	0.155851055	2.72181032	0.00649254	0.124856783
TRIM24	27.82064431	-0.590663681	0.345579837	1.709196016	0.087414647	0.657664237	15.37606018	-0.397500445	0.471593661	0.842887592	0.399291314	0.743070062	1034.352932	0.092314231	0.154381136	-0.597963153	0.549864519	0.857687771	1252.925756	-0.204374784	0.235555955	0.867627332	0.385598379	0.817708407
TRIT1	15.91027023	0.765500211	0.447634351	-1.710101582	0.08724709	0.657664237	2.939760101	0.169466192	1.108949759	-0.152816835	0.878542722		796.0567306	-0.087516075	0.130517009	0.670533868	0.502517524	0.839699051	613.1597906	0.209844111	0.225563007	-0.930312614	0.352209249	0.800319446
UTY	15.8362944	-0.714736111	0.418031733	1.709765206	0.0873093	0.657664237	2.848606274	-0.969703801	0.996025512	0.973573257	0.33026847		693.8292091	-0.319934374	0.161044281	1.986623623	0.046964121	0.571552423	394.2618347	0.078860336	0.393942744	-0.200182226	0.841338067	0.971616289
ZNF84	17.02991167	0.716899635	0.419249437	-1.709959683	0.087273329	0.657664237	5.719746916	0.198975562	0.69329607	-0.286999408	0.774112773		415.7043723	0.085404762	0.180788244	-0.472402188	0.636639743	0.895437567	615.7570874	0.307345999	0.105722992	-2.907087611	0.00364811	0.084096718
ASF1A	20.6251305	-0.719914385	0.424629976	1.695392286	0.090001028	0.658914813	11.02229975	-0.759238848	0.654153537	1.16064319	0.245787033	0.630304784	1287.783642	-0.195487475	0.225963623	0.865128076	0.386968496	0.79426897	1090.698799	-0.112265866	0.461619691	0.243199907	0.807850539	0.963940919
DAZAP1	42.04166673	0.451942528	0.265973092	-1.699203947	0.089280763	0.658914813	13.57870189	-0.21574284	0.47437832	0.454790681	0.649259835	0.871268672	4224.98146	0.077314804	0.082445127	-0.937772873	0.348361145	0.776572309	3858.964763	-0.331631186	0.279581213	1.186171211	0.235554693	0.711290366
ELF2	30.7728028	-0.544086365	0.320735329	1.696371797	0.089815491	0.658914813	13.27072468	-0.132247785	0.515088754	0.256747568	0.797373648	0.937041007	273.1146851	0.105377464	0.162089993	-0.650117029	0.515616631	0.844073311	332.51658	-0.141189848	0.209407083	0.674236256	0.500161123	0.866264763
FOXJ3	45.31779346	-0.422296559	0.24856674	1.698926248	0.089333081	0.658914813	10.55127157	-0.423352548	0.569701042	0.743113523	0.457412953	0.779009444	2111.361817	-0.139953476	0.132303432	1.057821966	0.290136616	0.753114216	1430.854029	0.009809534	0.351639631	-0.027896555	0.977744656	0.997988949
LRRC58	101.9879513	-0.377460258	0.222337447	1.697690888	0.089566118	0.658914813	23.27402831	-0.499974471	0.387632719	1.289814937	0.19711492	0.578796331	6141.578562	-0.151457548	0.179996377	0.841447755	0.400097142	0.799863812	3148.842948	-0.20414679	0.192698132	1.059412396	0.289412007	0.757517764
NAXD	20.59521157	0.608017237	0.358001876	-1.698363271	0.08943922	0.658914813	7.652783534	-0.197651047	0.688049625	0.287262778	0.773911121		447.0257792	0.065227533	0.141874712	-0.459754472	0.645692465	0.897831917	427.691821	0.342382458	0.272889791	-1.254654696	0.209604139	0.682069587
SESN2	26.22951219	0.571502711	0.335627046	-1.702790993	0.088607189	0.658914813	36.47694591	-0.054850842	0.336544265	0.162982549	0.870532175	0.96373187	229.4912459	0.58594362	0.217465781	-2.694417568	0.007051177	0.274928518	748.0356251	-0.484461933	0.170764641	2.837015497	0.00455374	0.097717907
SIRT7	18.940053	0.74317215	0.437910764	-1.697085823	0.089680436	0.658914813	8.308671894	-0.132624663	0.580491874	0.228469456	0.819281299		480.8468351	0.388423634	0.227719382	-1.705711785	0.088061754	0.650239325	472.8965961	-0.044572534	0.30740038	0.144998303	0.884712211	0.981648499
SMPD4	40.52490356	0.452121222	0.265633442	-1.702049332	0.088746121	0.658914813	11.19327245	0.056960074	0.561428847	-0.101455552	0.91918884	0.97338852	2528.769206	-0.15422973	0.181877444	0.84798712	0.396445144	0.797253268	1242.663584	-0.134037684	0.106007942	1.264411723	0.206082287	0.678203143
SNHG19	24.3082904	0.720530674	0.424929794	-1.695646396	0.089952866	0.658914813	14.16679904	-0.817972454	0.565508755	1.446436412	0.148054835	0.533789418	508.5425673	0.177036898	0.195097334	-0.907428587	0.364180198	0.784503715	654.2300032	-0.549621838	0.509194986	1.079393656	0.280412278	0.750922363
TNFSF10	14.72882707	-0.696731127	0.409580236	1.701085812	0.088926875	0.658914813	1.920240345	-1.690673008	1.380374687	1.224792822	0.22065329		237.1976252	-0.68785534	0.150943335	4.557043483	5.19E-06	0.001665765	175.9744962	-1.150449155	0.16269917	7.071020427	1.54E-12	4.23E-10
CAMTA2	23.76500382	0.631923491	0.373104883	-1.693688609	0.09032447	0.660189764	10.27262597	-0.470637024	0.594291417	0.791929701	0.428401668	0.760483741	631.2154096	0.338535234	0.204756794	-1.653352873	0.098259068	0.654449356	731.2327142	-0.097010816	0.109262708	0.887867575	0.374611988	0.811752025
ARL6IP1	127.3331409	-0.341785262	0.201924233	1.69264113	0.090523797	0.660554837	62.84383749	0.164325561	0.432057093	-0.380332979	0.703698258	0.896932261	12800.35211	-0.216805899	0.1700696	1.2748069	0.202377598	0.710243172	9668.277402	0.236647968	0.406311832	-0.582429427	0.560277465	0.886240358
C19orf47	24.54004162	-0.56827642	0.336722994	1.687667402	0.091475093	0.666396804	4.16026501	-0.144789593	0.823149673	0.175897043	0.860374829		851.89944	-0.118163051	0.169481413	0.697203598	0.485675388	0.832673823	479.2035459	-0.060030668	0.143051688	0.419643197	0.674746127	0.924932119
AGRN	13.85786463	-0.78985743	0.469183356	1.683472825	0.092283596	0.667278428	3.153132693	-0.211755458	0.917882012	0.230700085	0.817547808		1375.58312	0.157798824	0.241846556	-0.652474969	0.514094815	0.842519626	1274.447583	-0.530006174	0.332402829	1.594469506	0.110830915	0.547847127
BAHCC1	68.66057059	0.489404063	0.29273848	-1.671813228	0.094561158	0.667278428	23.6210587	-0.125487927	0.391870954	0.320227683	0.748795739	0.914414654	3462.95432	0.140826716	0.169954298	-0.828615208	0.40732218	0.801743641	2720.224977	0.005260168	0.160901555	-0.032691843	0.973920329	0.997504417
C2orf49	18.57691559	-0.701663959	0.416714386	1.68380066	0.0922202	0.667278428	5.103740334	-0.260118731	0.79644674	0.326599027	0.743971179		269.7161239	-0.338260487	0.184230369	1.836073441	0.066346796	0.622439709	199.7150854	0.035633601	0.342089809	-0.104164461	0.917038836	0.986193066
CLP1	26.97198657	-0.558224016	0.332317474	1.679791344	0.09299792	0.667278428	6.021868678	-1.147912628	0.818455082	1.402535892	0.16075528		193.5955138	-0.122452028	0.144110234	0.849710842	0.395485869	0.797120131	123.8926803	0.072704438	0.322663102	-0.225326159	0.821725551	0.965965039
COA1	15.62425009	0.72550485	0.434003818	-1.671655454	0.094592283	0.667278428	3.212115357	0.252638765	0.975572016	-0.258964752	0.795662437		1148.218277	-0.085053256	0.116177219	0.73209926	0.464107986	0.824884136	943.676638	0.113494181	0.218339016	-0.519807147	0.603197997	0.902366477
COASY	18.91110068	0.659409929	0.394530978	-1.671376812	0.094647273	0.667278428	9.919374514	0.053637338	0.73506325	-0.072969691	0.941830236	0.980885746	519.9537293	0.261930948	0.216248648	-1.211248949	0.225800008	0.723493717	633.3922664	-0.552012873	0.504922115	1.093263409	0.274278163	0.746108682
DNAJC3	33.24297835	-0.571649441	0.341384325	1.67450407	0.094031575	0.667278428	8.712457871	0.101304519	0.690999461	-0.146605785	0.883443187		1872.562308	-0.18796279	0.173854512	1.081149911	0.279630435	0.744963823	1163.98684	0.234181314	0.316528368	-0.739843053	0.459395232	0.848916279
DPM2	19.48389281	-0.664840074	0.397781535	1.671369875	0.094648642	0.667278428	4.032759273	-0.383899207	1.055104669	0.363849406	0.715970467		1110.542537	0.114962035	0.173831364	-0.661342307	0.508392816	0.840737342	1035.125674	-0.413050962	0.371229699	1.112656027	0.265856188	0.73893137
FLNA	12.43691471	0.840670881	0.500410634	-1.679962061	0.092964697	0.667278428	2.631692493	0.127110497	1.022801586	-0.124276789	0.901096125		2926.65177	0.282343046	0.229962594	-1.227778141	0.219530264	0.719869616	2648.32997	-0.661320432	0.396590381	1.667515055	0.095412033	0.516605711
HMGB3	42.85102058	0.454703934	0.270286135	-1.682305806	0.092509556	0.667278428	16.96887012	-0.10564713	0.528797026	0.199787678	0.841646639	0.954391822	3934.109303	-0.039116546	0.107827174	0.362770759	0.716776137	0.920731323	2541.253749	0.420908764	0.097953218	-4.297038648	1.73E-05	0.001185823
HSD17B12	20.88633214	0.622519532	0.37059734	-1.67977334	0.093001424	0.667278428	4.560934913	-1.151420431	0.924512935	1.245434636	0.212972028		3345.185189	-0.201024831	0.193224161	1.04037109	0.298167528	0.757230225	2024.255836	-0.349696502	0.273346648	1.279315131	0.200786107	0.672816484
KCTD20	44.58545215	-0.41874743	0.248710094	1.683676858	0.092244136	0.667278428	13.93014656	-1.033913783	0.50725506	2.038252279	0.04152471	0.354353101	4579.86473	-0.281107535	0.123567743	2.27492651	0.022910339	0.437216358	3558.242386	0.068208616	0.162000253	-0.421040179	0.673725743	0.924712056
KDM2B	38.38709359	-0.541049177	0.322826295	1.675976166	0.093742861	0.667278428	12.44596711	-0.904982408	0.48417034	1.869140535	0.061603265	0.385748031	1954.288761	-0.282986475	0.146508279	1.931539141	0.053416414	0.596907496	1238.821327	-0.142368037	0.167532898	0.849791523	0.395441004	0.822837298
MAP4K4	20.96339482	0.669674219	0.399664146	-1.675592433	0.093818052	0.667278428	6.530683599	-0.618043634	0.677523519	0.912209859	0.361658255		1459.893015	0.062149871	0.135276243	-0.459429311	0.645925904	0.897831917	1341.935125	-0.122014935	0.162028424	0.753046485	0.451421981	0.844664524
NAA50	63.10298018	-0.412561829	0.246927579	1.670780684	0.094765005	0.667278428	27.63226606	-1.069124373	0.431716596	2.476449559	0.013269637	0.214678908	6785.664197	-0.324508723	0.205550339	1.578731152	0.114397736	0.667574587	3117.197357	-0.27765516	0.282110657	0.984206564	0.325013959	0.782947405
PAN3	97.98770449	0.437550519	0.260445864	-1.680005632	0.09295622	0.667278428	37.96339109	-0.335947463	0.388838797	0.86397619	0.38760097	0.738723817	5534.976776	0.048719705	0.15478478	-0.31475772	0.752945615	0.931384202	4323.391182	-0.094637408	0.383185874	0.2469752	0.804927417	0.963149968
RAB5A	20.41194513	-0.658436943	0.392175086	1.678936186	0.093164481	0.667278428	7.913826094	-0.950377287	0.671098716	1.416151252	0.156731225		1545.537729	-0.189074132	0.194497328	0.972116862	0.330992414	0.770365982	1026.983356	-0.030657288	0.344930387	0.088879637	0.929177567	0.988015587
RNF168	27.62890436	-0.514317285	0.307545454	1.672329336	0.094459398	0.667278428	6.906642837	-0.512476976	0.704122357	0.727823751	0.466721483		257.0194654	-0.059626779	0.142661373	0.417960217	0.675976204	0.908709953	257.5131357	-0.083241019	0.216463781	0.384549411	0.700571281	0.930414668
TTC3	15.01914437	0.732291932	0.437794088	-1.672685747	0.094389176	0.667278428	3.856603618	0.190235715	0.965768774	-0.196978532	0.843844338		2122.354669	-0.083049734	0.126852066	0.654697529	0.512662517	0.841543958	1604.533987	0.254351356	0.173623477	-1.464959463	0.142931978	0.599194214
TUSC2	38.31997256	-0.468069725	0.279434139	1.675062774	0.093921916	0.667278428	5.931848455	0.193458925	0.726483322	-0.266295068	0.790011971		1184.458	0.08502995	0.129823939	-0.654963565	0.512491213	0.841543958	748.8803482	0.21467535	0.131631148	-1.630885646	0.102914451	0.531585016
TXNL4B	24.55345871	-0.57534597	0.344244786	1.671328058	0.094656897	0.667278428	6.542308775	-0.398979922	0.711009708	0.561145533	0.57469833		464.9257884	0.024303995	0.121070163	-0.200743063	0.840899486	0.960098145	410.2128879	0.107432811	0.132275263	-0.812191247	0.416681901	0.831509744
EIF5B	21.22578817	-0.581891298	0.348875465	1.667905477	0.095334492	0.66809687	3.584614077	0.023079746	0.859284554	-0.026859258	0.978571989		2021.86255	-0.032332639	0.112292698	0.2879318	0.773398944	0.938474362	1396.654767	-0.025143868	0.086171783	0.291787722	0.770448934	0.953685531
EMSY	12.30818939	-0.821774564	0.492638869	1.668107441	0.0952944	0.66809687	3.735288071	-1.201972476	0.887292082	1.354652543	0.175528284		371.4438093	-0.060252376	0.183482736	0.328381716	0.742623065	0.927311938	322.1888962	-0.425271748	0.232516455	1.82899635	0.067400155	0.445954094
YTHDF1	50.51067169	-0.395783239	0.237180519	1.668700449	0.09517676	0.66809687	21.10696008	-0.342816562	0.417709917	0.820704868	0.411814397	0.751568413	1493.405368	0.133028823	0.109250585	-1.217648608	0.223357535	0.721711875	1133.985585	-0.001778299	0.138168834	0.012870479	0.989731127	0.998146753
VHL	40.87455157	0.46340361	0.278115945	-1.666224532	0.095668702	0.669378162	18.55334395	-0.757113003	0.523717334	1.445651984	0.148274838	0.533789418	2774.745281	-0.064744877	0.090101222	0.718579339	0.472400148	0.827664925	3084.263888	-0.479125751	0.401754412	1.192583671	0.233032464	0.709305322
CENPN	19.51886146	-0.701661411	0.421588973	1.664325814	0.096047336	0.669907448	6.556325836	0.47738458	0.683506959	-0.698434118	0.484905746		1279.476987	-0.001021437	0.111959415	0.009123275	0.992720781	0.999051162	789.5123105	0.132827078	0.278527307	-0.476890684	0.633439966	0.913502005
WARS1	23.23968786	0.5834036	0.350516496	-1.664411251	0.096030273	0.669907448	13.58193306	-1.223577497	0.50902682	2.403758404	0.016227494	0.247777043	3839.456258	-0.033064657	0.082880664	0.398942958	0.689935235	0.912235872	5172.603553	-0.270211587	0.109877021	2.459218355	0.01392399	0.200373633
DNAJA1	28.8336138	-0.563128729	0.338634645	1.662938914	0.096324664	0.670783722	17.65618113	-0.278123861	0.418837627	0.664037428	0.506666356	0.801930064	2994.206137	-0.33876183	0.174877902	1.93713343	0.052729035	0.594214612	1324.840154	-0.324767508	0.189832135	1.710814179	0.087115421	0.496751945
DAG1	29.98569164	-0.539044988	0.324458834	1.661366348	0.096639892	0.671919076	7.021279514	-0.813843586	0.782368163	1.04023096	0.298232611		905.2517377	-0.048488312	0.114849755	0.422189074	0.672887016	0.907574359	569.8538837	0.100105192	0.267685305	-0.373965959	0.708429642	0.932156017
DUSP2	74.04106016	0.375694173	0.226453993	-1.659030904	0.097109565	0.671919076	31.88067987	0.749134091	0.375706934	-1.993932037	0.046159482	0.363690725	168.7882652	0.354013769	0.217585254	-1.627011772	0.103734598	0.66333363	302.3495729	0.692595708	0.198632148	-3.486825845	0.00048879	0.018288249
ELOVL1	36.2041644	0.503492974	0.30365795	-1.658092517	0.097298794	0.671919076	8.200137163	0.649148336	0.641232842	-1.01234418	0.311373518		1934.776069	0.204701764	0.122507027	-1.67093895	0.094733737	0.65348217	1095.126776	0.679607156	0.203674344	-3.336734239	0.00084769	0.028370935
HAUS6	21.74532503	-0.64164628	0.386685228	1.659350381	0.097045209	0.671919076	5.27318025	-0.699732407	0.841373001	0.831655409	0.405603477		865.077456	-0.159961959	0.226068289	0.707582474	0.479204579	0.829947895	613.960075	-0.411973638	0.262217613	1.571113527	0.116156281	0.556500045
NEK7	13.3429763	0.733897634	0.442748667	-1.657594227	0.097399396	0.671919076	6.304651263	0.045783081	0.747898206	-0.061215659	0.951187459		1655.469641	-0.237819351	0.251798848	0.944481489	0.344923657	0.775981702	1251.204305	-0.367620949	0.614508894	0.598235359	0.549682901	0.881227106
SREBF1	44.02456321	0.485900619	0.29290321	-1.658911897	0.097133547	0.671919076	26.7672747	0.667491905	0.385526064	-1.731379451	0.083384109	0.447888871	1197.129473	0.155688165	0.151023961	-1.030883868	0.302595282	0.75840143	1054.361938	0.290395883	0.142956946	-2.031352032	0.042219297	0.355086971
RAB9A	17.58302201	-0.639468308	0.386256615	1.655553026	0.09781237	0.672669204	5.970191783	-0.871041589	0.699070858	1.245998999	0.212764763		265.623038	-0.499640949	0.178408848	2.800539078	0.005101733	0.236703295	247.2896938	-0.039137021	0.352814589	0.110928013	0.911673431	0.98505032
VKORC1L1	31.57701337	-0.522053088	0.315259949	1.655944848	0.097732988	0.672669204	3.900180531	-0.080270845	0.820433697	0.097839527	0.92205972		2951.174807	-0.272125455	0.14528542	1.873040355	0.061062813	0.611373316	1675.863129	0.080038449	0.263327485	-0.303950228	0.761165811	0.950738111
VEGFA	111.1303576	0.331387264	0.200268272	-1.654716745	0.097981969	0.672789232	51.0055589	-0.329890573	0.326236059	1.011202053	0.311919734	0.679714852	1277.193947	0.586370996	0.1993789	-2.940988217	0.00327167	0.187795335	2463.670516	0.139602489	0.384244804	-0.36331653	0.716368447	0.934493865
CBFA2T3	103.5285306	-0.301629788	0.182817274	1.649897635	0.098963875	0.677427637	11.62762919	0.079362744	0.524678357	-0.151259801	0.879770779	0.966108066	2287.68021	0.121681342	0.106520708	-1.142325698	0.253318663	0.736075777	1583.436934	0.073534232	0.114775931	-0.640676414	0.521732941	0.872716621
CHSY1	102.8826177	-0.360204817	0.218286369	1.650148011	0.098912667	0.677427637	33.98663946	-0.693646809	0.521054706	1.331236051	0.183111353	0.571012431	3245.350554	0.041188435	0.177720285	-0.2317599	0.816724505	0.954528919	3086.972786	-0.060329765	0.384681233	0.156830538	0.875378405	0.979157221
BCOR	39.90691731	-0.453675871	0.276082806	1.643260144	0.100329121	0.680792675	16.80459039	-0.48111608	0.482963731	0.996174347	0.319165441	0.689700599	683.5552195	-0.122618462	0.171042297	0.716889705	0.473442155	0.828156215	741.0955493	-0.172317347	0.314350478	0.548169508	0.583575517	0.894676462
CDCA5	85.86238965	-0.357538829	0.217611018	1.643018042	0.1003792	0.680792675	26.886342	-0.066969828	0.355542911	0.188359338	0.850594972	0.956170091	1912.143201	-0.228493938	0.133098788	1.716724417	0.086029537	0.650239325	1686.116456	-0.061982038	0.220071771	0.281644654	0.778215997	0.956835846
HEXIM1	16.01395721	0.724326678	0.440041954	-1.646040045	0.099755515	0.680792675	9.504929599	0.338202023	0.626957252	-0.539433944	0.589587465	0.846873741	696.5218275	0.066136761	0.124409255	-0.531606435	0.594998607	0.877568079	497.450895	0.231801531	0.217885644	-1.063867849	0.287388569	0.755716374
OAS2	12.83403367	-0.763235358	0.464025771	1.644812435	0.100008497	0.680792675	1.27015863	-4.16479255	1.804139331	2.308465028	0.020973286		496.2109829	-0.340351046	0.118768224	2.865674283	0.004161221	0.217557848	247.3436293	-2.82511533	0.173876936	16.2477865	2.32E-59	6.76E-56
POLR3K	16.13619899	-0.659192337	0.401061877	1.643617543	0.100255228	0.680792675	2.858166968	-0.985609922	1.02485116	0.961710305	0.336195144		445.9520428	0.222193634	0.173948438	-1.277353431	0.201477498	0.709226282	329.5527373	-0.24090366	0.270393127	0.890938547	0.372962139	0.811203776
RPL32P3	31.615417	0.536630015	0.326285491	-1.644664041	0.100039112	0.680792675	10.09713109	0.037665409	0.607354888	-0.062015486	0.9505505	0.981001527	194.4645245	0.378761407	0.221051528	-1.713453015	0.08662923	0.650239325	236.8596373	-0.171561994	0.390218687	0.439656017	0.660186262	0.919572159
TAF5L	51.32206313	-0.400278513	0.243789701	1.641900835	0.100610557	0.681316818	15.58920628	-0.546723996	0.553490148	0.98777548	0.323262619	0.692628056	756.0495546	0.058582926	0.134133835	-0.436749806	0.662292804	0.905434479	538.2045059	-0.075055701	0.216309719	0.346982563	0.728604419	0.939877207
TAF1D	43.98987136	0.45695777	0.278481011	-1.640893822	0.100819458	0.681687526	10.84465547	-0.323726489	0.565341321	0.572621311	0.566901127	0.839544545	426.2004439	0.220723834	0.135184772	-1.632756644	0.102520189	0.660955594	490.3956899	-0.016374653	0.136248361	0.120182386	0.904338671	0.984222567
GTF2H3	14.47396234	0.709018817	0.433076396	-1.637167999	0.101595372	0.683691977	7.69541801	-0.418015945	0.678099414	0.616452303	0.537596043		1975.831515	-0.227168619	0.163398752	1.390271441	0.164446467	0.692429107	2108.381007	-0.581705737	0.327362925	1.776944463	0.075577378	0.466929409
KDM6A	12.53267766	-0.744876727	0.456813466	1.630592753	0.102976279	0.683691977	3.657867917	-0.081771723	0.953781176	0.08573426	0.931677667		166.2677965	-0.025280261	0.195293562	0.129447485	0.897003576	0.976498531	162.3266202	0.195178233	0.290380463	-0.672146572	0.50149039	0.866264763
KLF10	230.9516953	0.298973333	0.183034394	-1.633427068	0.102379208	0.683691977	112.8180602	-0.022796878	0.321692669	0.070865396	0.943504884	0.980885746	732.0166994	0.210291593	0.137701834	-1.527151723	0.126723288	0.676809433	914.3020519	0.023604863	0.399471908	-0.059090169	0.952880289	0.991865527
MIR3654	25.64468656	-0.543813358	0.331881802	1.638575405	0.101301718	0.683691977	6.190047788	-0.695239231	0.687434327	1.011353673	0.311847186		8460.172743	-0.028064856	0.180843554	0.155188589	0.876672644	0.970023969	10011.19526	0.185097792	0.338096461	-0.547470362	0.584055627	0.894676462
PTTG1IP	33.76270339	-0.489637819	0.299676604	1.633887372	0.102282502	0.683691977	12.39536728	0.415070211	0.492481149	-0.842814414	0.399332245	0.743070062	3298.179693	-0.316323103	0.108868737	2.905545811	0.003666132	0.200377015	3210.736904	0.038601379	0.141504039	-0.27279348	0.785011972	0.958568593
QPRT	17.39477666	-0.668299369	0.41016668	1.629336076	0.103241893	0.683691977	3.095445783	0.405958615	0.982593476	-0.413150123	0.679496628		1468.160268	-0.050716348	0.120162931	0.422063175	0.672978906	0.907574359	2036.128531	0.126840004	0.36407886	-0.348386071	0.727550262	0.939824112
RARA	101.3193679	-0.338898133	0.207644413	1.632108118	0.102656712	0.683691977	24.41265584	-0.955154687	0.367301143	2.600467509	0.009309683	0.196301325	1268.667734	-0.107705668	0.193108285	0.557747522	0.577016802	0.869017645	781.5688204	-0.550170622	0.108498902	5.070748303	3.96E-07	4.22E-05
RBPJ	65.13837186	-0.379494333	0.232221827	1.634188909	0.102219191	0.683691977	22.99733613	-0.527364049	0.402609899	1.309863594	0.190241985	0.571012431	5681.309574	-0.240447601	0.18540434	1.296882266	0.194671699	0.707923593	4890.321981	-0.208638776	0.143375155	1.455194776	0.145615347	0.601822115
RNF103-CHMP3	34.66807192	-0.511643385	0.313365936	1.632734535	0.102524841	0.683691977	9.37407962	-0.490698578	0.606704163	0.808793821	0.418633751	0.75538315	3067.44818	-0.179598863	0.121111772	1.482918305	0.138096117	0.677719736	2434.757506	0.032790693	0.083304086	-0.393626468	0.693856837	0.928722989
SAV1	12.50908342	-0.826617526	0.507390733	1.629153771	0.103280471	0.683691977	6.063305919	-1.134886498	0.697788594	1.626404484	0.103863637		611.563694	0.04948221	0.162314	-0.304854851	0.760476703	0.93409325	607.4166548	-0.143779038	0.142078243	1.011970834	0.311551999	0.775267185
SEC61A1	193.5363485	0.278628642	0.170234962	-1.636729837	0.101686932	0.683691977	61.02814667	0.02558839	0.285648556	-0.089579972	0.928621	0.977170577	10547.86158	-0.09276917	0.119053797	0.779220589	0.435849784	0.815680192	6196.622653	0.227191065	0.091658989	-2.478655579	0.013187858	0.193793785
SLC28A3	13.83412282	0.738883218	0.452076713	-1.634419994	0.102170693	0.683691977	5.091415449	-0.403460732	0.718759756	0.561329052	0.57457324		961.4795965	-0.177210334	0.188590182	0.939658323	0.34739285	0.776508793	1003.522846	0.311990913	0.340865698	-0.915289848	0.360039487	0.804234498
SNORD49A	14.90250808	0.72287011	0.44318978	-1.631062226	0.10287719	0.683691977	10.94014672	-0.330492035	0.516765307	0.639539904	0.522471763	0.810618419	41.60006859	0.435704943	0.315040086	-1.3830143	0.166660481	0.692429107	51.80577828	0.215769179	0.247524806	-0.871707293	0.38336808	0.815586387
VPS26C	25.86541919	-0.539956707	0.331420281	1.629220472	0.103266355	0.683691977	4.635922849	0.599321893	0.801405395	-0.747838606	0.454557513		1338.802914	-0.236275028	0.127196821	1.857554509	0.063232304	0.613896371	1135.460604	0.418531773	0.257175428	-1.627417427	0.103648473	0.534218898
ESCO2	12.42391071	-0.812039758	0.498860599	1.627788924	0.10356965	0.684341818	2.221423802	2.019683678	1.340641445	-1.506505476	0.131937462		1415.986281	-0.223662402	0.228974606	0.976800027	0.328668163	0.770238746	838.9512421	-0.204144157	0.419628615	0.486487694	0.626621428	0.910278029
TAOK1	73.72626067	-0.352762796	0.216787233	1.627230491	0.103688154	0.684341818	22.28606212	-0.828940259	0.479137899	1.730066145	0.083618458	0.447888871	2501.383163	-0.206927888	0.197793087	1.04618362	0.295476264	0.757061222	1484.257249	-0.139001502	0.291723382	0.476483924	0.633729658	0.913598485
TNRC6B	55.86192269	-0.39061825	0.240182317	1.626340581	0.103877223	0.684567932	20.07411598	-0.36773844	0.398485073	0.922841194	0.35608997	0.719751113	941.5556055	-0.125725642	0.155287236	0.809632815	0.418151242	0.808662609	1020.130508	-0.44292438	0.266216596	1.663774482	0.096157505	0.518305754
FCGR2A	17.08305847	-0.639113093	0.393480253	1.624257098	0.104320949	0.684710088	2.880023272	-2.079841223	1.064199365	1.954371794	0.050657264		1187.632204	-0.165037584	0.131717507	1.252966199	0.210218008	0.713528992	841.275307	-0.077651006	0.355518593	0.218416161	0.827104875	0.967034471
NANOS1	31.31986441	-0.522048657	0.321443926	1.624073794	0.10436006	0.684710088	4.4909118	-0.675269803	0.919674485	0.734248709	0.462797172		660.0795646	-0.331384807	0.127399437	2.601148127	0.009291233	0.310674801	357.0790492	0.348229668	0.302237708	-1.152171479	0.249250615	0.723826281
NUTF2	14.82875579	0.71593251	0.441026179	-1.623333362	0.104518161	0.684710088	5.815545261	-0.511675889	0.718856775	0.711791148	0.476594115		2442.506269	0.157796729	0.110208692	-1.431799301	0.152201267	0.687527351	1828.525907	0.135293056	0.153174706	-0.883259772	0.377095933	0.812760428
TPI1	65.16338144	0.36273907	0.223402835	-1.623699492	0.104439959	0.684710088	21.96736936	-0.188987185	0.486342057	0.388589023	0.697580188	0.891710472	10594.62144	0.092395313	0.182343432	-0.506710399	0.612358033	0.885575121	9496.314695	-0.426156425	0.397541628	1.071979373	0.283729297	0.752788728
STIM1	18.07165622	-0.611997373	0.377215903	1.622406077	0.104716429	0.684994154	5.373983696	-0.560986142	0.726334449	0.772352381	0.439905749		1026.141365	-0.184093957	0.122618014	1.501361431	0.133262104	0.676809433	885.2409385	0.254913692	0.145174626	-1.755910783	0.079103644	0.475227143
TMEM43	29.29224942	0.521299124	0.321638826	-1.620759317	0.105069267	0.686286997	9.481773619	0.352146989	0.619687722	-0.568265235	0.569854881	0.841629467	3533.921164	-0.212788891	0.111589952	1.906882179	0.056535846	0.603843592	2539.535458	0.225130146	0.348629457	-0.645757671	0.518436305	0.871755586
EDEM2	21.92680103	0.558978119	0.346562151	-1.612923159	0.106761203	0.692225864	4.60934618	-0.61549272	0.791308672	0.77781622	0.436677364		1452.2566	-0.252014559	0.124322958	2.027095906	0.042652606	0.551259447	1104.550873	0.396603735	0.112492393	-3.525604915	0.000422517	0.016484933
RYBP	29.2854437	-0.527663749	0.3271119	1.613098605	0.106723087	0.692225864	12.84499149	-0.74063685	0.567093344	1.306022822	0.191544797	0.573149787	476.8073899	0.111523975	0.185966727	-0.599698542	0.54870716	0.857024713	530.6476079	-0.053273435	0.337727942	0.15774068	0.874661144	0.979157221
STAG3L2	23.45135614	0.58169246	0.360234585	-1.61476017	0.106362642	0.692225864	8.975084987	-0.741918666	0.745534519	0.995149987	0.319663322		262.10063	0.093136077	0.174632253	-0.533326896	0.593807312	0.877063931	199.5762393	-0.288902255	0.342800109	0.84277177	0.399356099	0.824379885
TMX1	12.16562808	-0.72402561	0.448814973	1.613193973	0.106702372	0.692225864	6.111373851	-0.846830768	0.758732051	1.116113082	0.264373733		4352.929163	-0.309346398	0.248716942	1.243768901	0.213584629	0.71582716	2787.810229	-0.07188043	0.386166622	0.186138382	0.852336243	0.974833845
UBA2	25.77518534	-0.560494748	0.34744554	1.613187342	0.106703813	0.692225864	10.91619933	-0.98181253	0.563789103	1.741453542	0.08160411	0.442822302	3336.666827	-0.228076486	0.222404893	1.025501203	0.305126758	0.760076543	2382.739223	-0.458117556	0.289568501	1.582069715	0.113633656	0.552369421
ARMC1	36.35515732	-0.584830927	0.364715125	1.603528035	0.108818125	0.692288169	9.949317472	0.00976711	0.572931713	-0.017047599	0.986398643	0.994483877	2723.273521	-0.115460287	0.215750715	0.535155986	0.592541999	0.876483846	2122.462726	-0.573322152	0.135972897	4.216444352	2.48E-05	0.001582061
BACH1	66.24931624	-0.519628634	0.322327237	1.612115187	0.106936876	0.692288169	23.15415961	-0.873449591	0.468387149	1.864802638	0.062209073	0.385748031	632.7081117	-0.062241263	0.252484836	0.246514855	0.805283707	0.950915164	594.0212389	-0.224086411	0.437338525	0.512386625	0.60838045	0.903377177
EFR3A	21.72434751	-0.563048103	0.350921469	1.604484629	0.10860727	0.692288169	10.15309418	-0.724855228	0.651255864	1.113011441	0.265703516	0.640967	2593.331989	-0.179477562	0.20881188	0.859517964	0.390054814	0.794935716	1791.772595	-0.194874894	0.43864516	0.44426546	0.65685067	0.918271642
EIF4A1	173.2968847	0.317071282	0.197671453	-1.604031723	0.10870706	0.692288169	109.343671	-0.291746624	0.342927332	0.85075349	0.394906303	0.742209299	5616.325258	0.24838249	0.187395336	-1.325446489	0.185023107	0.702997369	7443.666368	-0.773753566	0.515408644	1.501242898	0.133292748	0.586013272
FURIN	36.38128092	0.490100215	0.305329715	-1.605150731	0.108460637	0.692288169	10.16954495	0.192361525	0.581126645	-0.331014808	0.7406333	0.909463187	1605.803793	0.107272053	0.162202723	-0.661345572	0.508390722	0.840737342	1576.90133	0.300515668	0.169708521	-1.770775367	0.076598064	0.470024788
MAP2K4	24.23458522	-0.563724195	0.3510458	1.605842299	0.108308564	0.692288169	4.718695523	-1.468285273	0.887400812	1.654590861	0.098007519		869.2421795	-0.137776079	0.149803422	0.919712496	0.357723021	0.78081707	530.7654173	0.002881322	0.297597083	-0.009681957	0.992275037	0.998437656
PIK3C2A	19.12940645	0.721189341	0.449501021	-1.604422031	0.108621058	0.692288169	6.831017496	-0.452014111	0.620106948	0.72892928	0.466044923		661.5253495	0.135944419	0.181197971	-0.750253537	0.45310202	0.820829563	491.0693471	-0.559702634	0.154422549	3.624487729	0.000289535	0.012426151
PTPN7	421.6526773	0.243509639	0.151462186	-1.607725634	0.107895282	0.692288169	119.3908907	0.257587224	0.250750544	-1.027264864	0.304295762	0.673682237	11293.02085	-0.017209856	0.139705656	0.123186541	0.901959383	0.978521176	5488.673892	0.275078649	0.083237675	-3.304737303	0.000950655	0.031103031
PYCR2	18.49145706	0.643618333	0.401221818	-1.604145899	0.108681897	0.692288169	2.7989993	0.265524326	1.084686713	-0.244793564	0.806616278		945.0263213	0.094675719	0.18510983	-0.511457005	0.609031087	0.884715179	830.3477976	0.148443378	0.161413009	-0.91964941	0.357755998	0.803752966
RFX2	22.84340269	0.595179498	0.371320321	-1.602873486	0.108962588	0.692288169	8.959342936	0.934082238	0.608753722	-1.534417293	0.124927026		371.635643	0.253432777	0.149697728	-1.692963419	0.09046243	0.650956775	446.1035319	0.543625235	0.172711428	-3.147592735	0.001646209	0.04680814
RPL10	34.11729331	0.591331491	0.367490738	-1.609105836	0.107593201	0.692288169	18.25443581	0.691249089	0.423747082	-1.631277521	0.102831774	0.484150711	1489.294379	-0.038339447	0.147666133	0.259636017	0.795144551	0.946848744	1430.185445	0.277253245	0.137473859	-2.016770658	0.043719452	0.360222614
TMX3	38.3347557	0.484292014	0.301566323	-1.605922073	0.108291033	0.692288169	20.60006024	-0.588834965	0.466137798	1.263220806	0.206509837	0.589951974	3970.631505	-0.151511701	0.20403306	0.742584071	0.457733535	0.822155528	3647.116819	-0.120509334	0.391309657	0.30796412	0.758109634	0.949582696
YES1	24.48354207	-0.561112282	0.350009626	1.60313386	0.108905104	0.692288169	7.553347327	-0.735414993	0.715600719	1.027689008	0.30409614		807.8180928	-0.128651468	0.196988213	0.653092213	0.513696832	0.842519626	391.9273539	0.104762963	0.3737705	-0.280286869	0.779257424	0.957146013
ZNF689	46.96706387	-0.412044605	0.256260006	1.607916159	0.107853542	0.692288169	9.917304022	-0.479458187	0.578818629	0.828339247	0.407478402	0.748040845	397.7841805	-0.289083173	0.115884632	2.494577305	0.012610725	0.359053746	343.0240905	-0.339538792	0.178788493	1.899108754	0.057550178	0.414420065
APH1A	40.56085715	-0.47256266	0.295619263	1.59855165	0.10992026	0.69637162	7.989820658	-0.335289412	0.618239306	0.542329498	0.587591538		5004.091296	-0.21384693	0.127531839	1.676812094	0.093579232	0.65348217	3286.786229	-0.016345079	0.140674621	0.116190673	0.907501429	0.984981318
ZNF574	35.44590655	0.492488469	0.307960386	-1.599194218	0.109777455	0.69637162	9.242443891	0.016329371	0.547855521	-0.029805981	0.976221789	0.990852435	114.6013855	0.777137002	0.213098999	-3.646835529	0.00026549	0.034578626	116.2951742	0.036220824	0.197040124	-0.183824612	0.854151048	0.975066024
IMPDH1	18.31833155	0.638361745	0.400047757	-1.595713844	0.110552696	0.699376285	2.930258954	0.113941309	1.148179652	-0.099236482	0.920950509		1611.073368	0.187765312	0.209184349	-0.897606883	0.369395168	0.785896006	1153.125823	0.137966885	0.278436398	-0.495505924	0.620243042	0.909241156
E2F3	76.63514302	-0.3427639	0.215186536	1.59286871	0.111189647	0.699403441	20.37650032	-1.072548317	0.418925925	2.560233809	0.010460176	0.205601871	1372.554891	0.078102691	0.167188433	-0.467153677	0.640389933	0.895931202	1192.110688	0.082330027	0.125484481	-0.656097281	0.511761534	0.868759211
EMC8	27.10304347	-0.518601421	0.32547065	1.593389207	0.111072905	0.699403441	6.687612324	0.462355909	0.658282022	-0.702367517	0.482449997		1173.065968	0.012008004	0.097071464	-0.123702722	0.901550656	0.978431405	693.1247358	0.050559365	0.126585423	-0.399409065	0.689591816	0.928466586
GAS5	115.1802119	0.29547061	0.185451085	-1.593253606	0.11110331	0.699403441	51.88776656	-0.102753902	0.329320388	0.312018041	0.755026812	0.918477672	2337.974401	0.09442255	0.103498932	-0.91230458	0.361608404	0.78437508	4304.195275	-0.091260531	0.252260051	0.361771632	0.717522692	0.935247086
MEF2C	28.38692069	-0.553233537	0.347241561	1.59322385	0.111109983	0.699403441	7.623826218	-0.150593232	0.588590603	0.255853951	0.798063613		1436.421872	-0.291795304	0.161696866	1.80458231	0.071140068	0.635279254	1185.89367	-0.651387591	0.174922312	3.72386795	0.000196194	0.009175822
SNHG17	77.59468202	0.377783514	0.2374439	-1.591043247	0.111599843	0.700986515	39.6619577	0.311088211	0.321482632	-0.967667237	0.333210586	0.699219431	719.9268328	0.322042489	0.188675295	-1.706860927	0.087847905	0.650239325	730.2556606	-0.198742107	0.268737586	0.739539675	0.459579357	0.848916279
ARHGAP19	32.49358069	-0.480882111	0.302531259	1.589528674	0.111941086	0.702132596	10.03463535	0.598854114	0.581857451	-1.029211042	0.303380515	0.673621318	1958.274706	-0.548706422	0.161194657	3.403998813	0.00066407	0.067191852	1305.491484	0.034472455	0.269279683	-0.128017289	0.898135291	0.983279053
BAG5	74.51155147	-0.365633003	0.230311027	1.587561861	0.112385448	0.702947316	19.82058724	-0.968680419	0.451329122	2.146283882	0.031850337	0.331064064	1695.713773	-0.038948275	0.123450929	0.315496006	0.752385083	0.931195823	1236.746585	-0.196230544	0.109494124	1.792155935	0.073107991	0.460618223
EDC3	12.60238923	-0.735984947	0.464439392	1.584673824	0.113040462	0.702947316	3.038747433	0.223613534	0.907455993	-0.246418047	0.805358637		726.68532	-0.113746224	0.157103347	0.724021645	0.469052447	0.826965286	571.4910714	0.051113613	0.185909299	-0.274938443	0.783363532	0.958066846
FOSL1	151.0022069	0.249256506	0.157354548	-1.584043862	0.113183738	0.702947316	49.9760475	0.066984516	0.29635447	-0.226028363	0.821179361	0.946166632	561.9204723	0.243113458	0.158962682	-1.529374409	0.126171653	0.676809433	471.8167991	0.024373465	0.171419417	-0.142186138	0.886932981	0.981987926
HDLBP	23.67890121	0.589665298	0.37147288	-1.587371057	0.11242863	0.702947316	4.627729605	0.210188323	0.751956941	-0.279521753	0.779844446		1835.578562	0.110071925	0.170440589	-0.645808171	0.518403596	0.845565577	1485.920593	-0.038850126	0.248313744	0.156455801	0.875673756	0.979157221
MRPS16	39.725823	-0.425343159	0.268348685	1.585039103	0.11295745	0.702947316	10.89339746	-1.388713469	0.536221944	2.58981096	0.009602865	0.196858731	3593.677756	-0.064654775	0.085689028	0.754528048	0.45053221	0.820829563	2640.406918	-0.06493896	0.107950429	0.601562775	0.547465214	0.880594065
SNF8	12.38586104	0.764816712	0.482299592	-1.585771014	0.112791263	0.702947316	4.193192024	-0.615788183	0.868919393	0.708682747	0.478521374		2185.739251	0.000457865	0.153460361	-0.002983602	0.997619433	0.999251798	1736.227137	-0.040030812	0.218951674	0.182829442	0.854931846	0.975312773
ZNF687	24.54498329	-0.549908659	0.346698483	1.586129408	0.112709957	0.702947316	9.638471351	-0.810173712	0.550962215	1.470470552	0.141434356	0.522764046	342.9993095	0.232529868	0.142677842	-1.629754589	0.103153375	0.661710843	403.2745947	0.22704435	0.155764298	-1.457614825	0.144946741	0.600870126
PDXP	116.798571	-0.303864581	0.191925562	1.583241846	0.113366352	0.703093981	22.93389469	-0.032847282	0.412690971	0.079592925	0.936561022	0.980400049	1758.320673	-0.009014149	0.147153567	0.061256746	0.951154738	0.990462859	1087.417918	-0.087537926	0.132953104	0.658412048	0.510273396	0.868714629
CCNL2	135.2693175	0.321252639	0.203181344	-1.581112876	0.113852231	0.703148836	39.48910236	0.544485936	0.355700023	-1.530744733	0.125832493	0.504079984	3661.040787	0.462444314	0.290639294	-1.591127982	0.111580776	0.665144214	2977.566493	0.558045916	0.272835374	-2.045357641	0.040819612	0.351409897
NECTIN2	17.5420065	0.775754679	0.490430346	-1.581783602	0.11369898	0.703148836	10.68975828	-0.812109585	0.551053726	1.473739395	0.140551771	0.522473722	912.014145	0.044528694	0.143327307	-0.310678366	0.756045145	0.932686827	929.2251979	-0.246435719	0.366038221	0.67325133	0.500787411	0.866264763
NSUN4	45.97322759	0.426541913	0.26964354	-1.581873285	0.113678501	0.703148836	23.95480637	-0.505853927	0.474161382	1.066839153	0.286044475	0.662450281	931.7148876	0.090294568	0.110388237	-0.817972738	0.413372754	0.806548825	1106.104579	-0.27138865	0.330690535	0.820672567	0.411832801	0.830036496
LINC00926	27.22148542	0.692753648	0.438424443	-1.580098144	0.114084392	0.703599975	5.787016589	-0.251792063	0.684486271	0.367855534	0.712980958		941.6452799	0.473502758	0.250354702	-1.891327599	0.058580627	0.609703092	1173.533585	0.660512081	0.204834625	-3.224611475	0.001261437	0.038347695
GAPDH	131.9300353	0.358927876	0.22738913	-1.578474201	0.11445671	0.703861645	24.64101737	0.391255634	0.45354899	-0.862653524	0.388327993	0.738723817	29869.43346	0.224509587	0.200175845	-1.121561828	0.26204879	0.739495564	27769.47487	-0.305063099	0.346266152	0.881007565	0.378313725	0.812907206
HIRA	20.97701158	0.60377856	0.382548735	-1.578304944	0.114495571	0.703861645	4.848734771	1.106032264	0.827736456	-1.336213061	0.181479643		791.9757605	0.071148607	0.122844385	-0.579176712	0.562469943	0.864880492	603.0941142	0.214517206	0.130687058	-1.641457155	0.100702554	0.527441373
HS2ST1	18.51904649	-0.677062112	0.429188842	1.577538945	0.114671568	0.703861645	3.793210533	0.473109634	0.890242409	-0.531439111	0.595114525		2068.010248	-0.22676529	0.204890358	1.10676409	0.268395938	0.743853927	1426.316857	-0.055430078	0.386083194	0.143570294	0.8858398	0.98186026
ZNF286A	39.99089942	-0.446841252	0.283323924	1.577139148	0.114763511	0.703861645	9.781576518	-0.516181957	0.56077728	0.920475873	0.357324135	0.719850442	1004.844912	0.01232236	0.153231492	-0.080416631	0.9359059	0.986763342	674.0194541	-0.350396425	0.242855879	1.44281632	0.149072221	0.607106292
ACTR3	50.28100277	-0.430387197	0.273423894	1.574065786	0.115472241	0.704235326	24.85817771	-0.363748118	0.429251029	0.847401854	0.396771171	0.743070062	11160.75314	-0.155802691	0.179053255	0.870147213	0.384219959	0.792178105	8219.542174	-0.060825399	0.33236491	0.183007885	0.854791831	0.975312773
AMER1	16.02120891	-0.672292725	0.427134508	1.573960221	0.115496646	0.704235326	2.1561919	-1.01545035	1.223161777	0.830184828	0.406434292		575.2002511	-0.312224021	0.111292084	2.805446791	0.005024688	0.234798668	171.9991162	-0.194313258	0.15696168	1.237966226	0.215728584	0.688369015
ATF4	41.16635298	0.432148945	0.274848248	-1.572318352	0.115876739	0.704235326	27.18738215	-0.661889993	0.487507127	1.357703214	0.174557876	0.564191443	863.9070417	0.504105325	0.184881936	-2.726633749	0.006398402	0.259649387	1966.671351	-0.829986866	0.446460982	1.859035614	0.063022091	0.430204386
FGFRL1	20.78968136	-0.569378753	0.361951588	1.573079858	0.115700328	0.704235326	5.615794116	0.485967726	0.824732008	-0.589243198	0.555698143		842.3699377	-0.05866305	0.131510954	0.446069689	0.655546907	0.902390463	314.6827572	0.152028907	0.171662469	-0.885626942	0.375818589	0.812556652
FUS	28.22986679	0.505107115	0.321096636	-1.573068847	0.115702878	0.704235326	15.86810274	-0.416521623	0.472767544	0.88102838	0.378302459	0.734059286	2903.378221	0.165202344	0.145962294	-1.131815203	0.257712135	0.736500855	2083.49813	-0.604879014	0.321473939	1.881580247	0.05989303	0.421003632
NT5C	23.25439428	0.623472747	0.396598856	-1.572048777	0.11593924	0.704235326	7.121835501	0.005118877	0.723515778	-0.007075004	0.994355011		513.8781659	0.203388489	0.25441162	-0.799446537	0.424031535	0.81098065	461.3888385	0.006324243	0.272038054	-0.02324764	0.981452737	0.998112502
USP24	15.00027572	0.68591036	0.435294893	-1.57573721	0.115086378	0.704235326	7.304823286	-0.259196138	0.666036569	0.389162022	0.697156296		1024.703959	-0.068258521	0.130987599	0.521106741	0.602292416	0.880924876	918.3466831	0.158880264	0.270814183	-0.586676302	0.557421127	0.885369444
CCDC97	51.06676965	-0.386502988	0.246145582	1.570221108	0.116363681	0.704285021	7.096283658	0.301701434	0.671899798	-0.449027421	0.653411876		1711.794201	-0.197275378	0.133483604	1.477899699	0.139434627	0.678193535	1062.650557	0.138050798	0.193209261	-0.714514396	0.474909158	0.85418946
CTSB	28.24234468	-0.486023589	0.309967712	1.567981339	0.116885487	0.704285021	8.565139318	-0.288168802	0.620849038	0.464152772	0.642538295		3773.080504	-0.202740606	0.109152381	1.857408923	0.063252998	0.613896371	4380.762994	-0.110602133	0.245553746	0.450419245	0.652408171	0.918071249
GPX1	107.3000832	-0.307921845	0.196026784	1.570815164	0.116225589	0.704285021	50.44721072	-0.527286496	0.395027994	1.334807921	0.18193922	0.571012431	6093.986823	0.000172087	0.165108152	-0.001042266	0.999168392	0.999428614	6122.254968	-0.46089145	0.346783791	1.329045537	0.183832947	0.655926839
KLF6	134.1533355	0.318894039	0.203388471	-1.567906171	0.116903031	0.704285021	207.9827282	-0.264881349	0.270133209	0.98055826	0.326810626	0.693640046	578.2735195	0.496610895	0.136588437	-3.635819437	0.000277098	0.035338703	2124.442198	-0.578032514	0.241653632	2.391987696	0.016757404	0.223957396
LATS1	65.9687038	-0.344733456	0.219788157	1.568480581	0.116769019	0.704285021	13.47392792	-0.273009896	0.592805748	0.460538543	0.645129712	0.870319821	843.0827822	0.048516698	0.197821455	-0.245254986	0.806259003	0.951516192	501.1356935	-0.173388026	0.435080798	0.39851914	0.690247552	0.928466586
ZNF22	69.24963275	-0.341967211	0.217886973	1.569470658	0.116538311	0.704285021	30.39713769	-0.440610793	0.358829953	1.227909736	0.219480854	0.601399272	1992.570427	-0.025125819	0.151099765	0.16628629	0.867931655	0.968995437	2318.959666	-0.132064574	0.121239494	1.089286741	0.276027458	0.746900038
HMGA1	152.40003	-0.276132521	0.176275848	1.566479609	0.117236379	0.705332335	34.09649036	-0.033221288	0.349366512	0.095090075	0.924243282	0.973952701	21316.34564	-0.018885644	0.162565837	0.116172282	0.907516003	0.979452528	13925.71431	-0.122279156	0.175443201	0.696972896	0.485819756	0.859074392
TXNDC5	97.97385088	-0.293721628	0.187978203	1.562530251	0.118163125	0.709942037	28.35558396	0.176636477	0.359752125	-0.490994951	0.623430018	0.862242554	9123.976309	-0.232209349	0.105747056	2.19589421	0.028099516	0.475826248	4723.096742	0.454602728	0.301546637	-1.507570212	0.131664561	0.58260552
QKI	54.23450512	-0.424586478	0.272381885	1.558791171	0.119045815	0.71391885	16.59338891	-1.192401438	0.497597526	2.396317053	0.016560758	0.2494253	4661.971708	-0.342173048	0.241900084	1.414522236	0.157208623	0.691283835	2760.145516	-0.422076519	0.476410803	0.885950772	0.375644055	0.812486766
WTAP	79.67546299	-0.338711978	0.217351554	1.558360047	0.119147922	0.71391885	33.26230606	0.010147838	0.375824241	-0.027001552	0.978458496	0.991444902	2684.113852	-0.102220041	0.162980068	0.627193507	0.530532399	0.848875782	2420.206294	-0.062765666	0.185932663	0.337572027	0.735685725	0.941882479
FBXO45	110.6770892	-0.338665081	0.2180762	1.552966719	0.120431086	0.716751361	41.38184333	-0.940875276	0.412917333	2.278604458	0.022690589	0.29551155	2796.428744	-0.080904935	0.172756609	0.46831745	0.639557591	0.895561149	2081.030375	-0.150670773	0.211000958	0.71407625	0.475180031	0.854324378
MIR6850	12.66393432	0.812159798	0.522750075	-1.553629232	0.120272882	0.716751361	3.088045487	-0.809408752	1.058542102	0.764644836	0.444483063		2645.518545	-0.087414329	0.168574522	0.518550061	0.604074541	0.881698213	1830.091299	0.468211895	0.320841952	-1.459322546	0.144476353	0.599976736
MORC3	16.11245687	-0.704613539	0.453679999	1.553106905	0.120397597	0.716751361	5.81921361	-0.036552054	0.76620716	0.047705184	0.961951202		912.3328164	-0.101356987	0.238711944	0.424599562	0.671128612	0.90701265	678.3465409	-0.250204675	0.51210099	0.488584633	0.625135794	0.909542887
NSD3	20.99884927	-0.630595529	0.405976915	1.553279275	0.120356429	0.716751361	2.181302155	-0.515781703	1.147360921	0.44953745	0.653043999		1182.173271	-0.036298083	0.122169494	0.29711249	0.766380629	0.936033324	1021.882432	0.084874236	0.194755625	-0.435798638	0.662982832	0.921268973
TP53INP2	20.13479297	0.587658885	0.377756424	-1.555655569	0.119790017	0.716751361	20.96892496	1.09259741	0.429965147	-2.541130175	0.011049477	0.208111942	738.5497554	-0.113740835	0.108241083	1.050810211	0.293345765	0.755295941	594.1588455	1.570729624	0.231726482	-6.778377725	1.22E-11	2.96E-09
CTU1	12.5750095	-0.774892991	0.499504183	1.551324329	0.120823979	0.718123168	0.487395067	0.305743067	2.723754592	-0.112250592	0.910624716		149.7434714	0.113163552	0.196400846	-0.576186682	0.564489006	0.865333194	137.2092578	-0.012936471	0.300798958	0.043007032	0.965695928	0.995606985
EXOSC2	23.98625604	0.55984821	0.36118988	-1.550010785	0.121138927	0.718318702	5.789266326	-0.06317917	0.703980715	0.089745597	0.928489381		952.4386289	0.03602145	0.107818372	-0.334093799	0.738308779	0.925759359	678.3637797	0.204637444	0.177949482	-1.149974936	0.250154195	0.72462265
NR3C1	108.4182724	-0.32989858	0.212860818	1.549832342	0.121181762	0.718318702	40.89308029	-0.970843566	0.354968926	2.735010012	0.006237838	0.16794642	2440.219418	0.071829439	0.165448464	-0.43414993	0.66417957	0.905434479	2574.543617	-0.166069088	0.233654811	0.710745426	0.477242005	0.854883417
CHKB-CPT1B	26.61146412	0.505118403	0.32606792	-1.549120204	0.121352827	0.718369747	3.987794711	0.068629631	0.832658713	-0.082422282	0.934310918		974.4487822	0.443178913	0.264937615	-1.672767051	0.094373164	0.65348217	1177.004699	0.227831221	0.173632633	-1.31214517	0.189471158	0.66459302
RPS6KA3	15.12797413	0.735530044	0.475083893	-1.548210863	0.121571537	0.718702321	4.520100986	0.523092878	0.854953913	-0.611837515	0.540645266		1312.733277	-0.308888202	0.203495976	1.517908159	0.129037553	0.676809433	830.8173398	-0.328079699	0.277011012	1.184356162	0.236272106	0.711449148
GIGYF2	59.37544283	-0.351102786	0.226909832	1.547322932	0.121785395	0.719005361	10.97574757	0.139891661	0.51527983	-0.271486777	0.786016668	0.933605635	2005.602037	-0.192964936	0.091523741	2.108359355	0.034999917	0.516181947	1581.704682	0.106000831	0.182432458	-0.581041509	0.561212478	0.886476571
PDZD8	15.26155406	-0.765752304	0.495132561	1.546560184	0.121969337	0.71913121	2.94085927	-0.82559144	1.088140827	0.758717456	0.448021593		544.444696	-0.05063672	0.216468497	0.23392189	0.815045619	0.954357496	304.7160887	-0.175844382	0.240313061	0.73173044	0.464333113	0.850315282
KNOP1	13.4407143	-0.710153717	0.459507019	1.545468703	0.122232933	0.719725741	3.458156229	0.337065276	0.940209273	-0.358500268	0.719968968		373.7065171	-0.181276545	0.136259215	1.330380079	0.183393075	0.701697402	248.3448824	0.171527881	0.143116543	-1.198518893	0.230715072	0.705637044
SESN3	16.36251245	-0.637965147	0.413025579	1.544614137	0.122439625	0.71998407	5.649884497	-0.291942331	0.83842509	0.348203238	0.727687556		942.3254964	-0.232202515	0.200397987	1.158706827	0.246575707	0.733793482	942.6010077	0.666573118	0.279720033	-2.383000998	0.017172148	0.226765593
SLC17A9	23.55937149	0.610929828	0.3957788	-1.543614331	0.122681791	0.72045004	2.604174533	-0.58548886	1.115067557	0.525070303	0.599534319		928.9297253	0.47163911	0.276809146	-1.703842218	0.088410568	0.650239325	574.7745967	0.81974193	0.277052087	-2.958800772	0.003088387	0.074984596
CSNK1D	66.06982703	-0.365470391	0.236882021	1.542837188	0.122870284	0.720599994	20.06382006	0.121597758	0.390986091	-0.311002773	0.755798514	0.918911537	3427.270914	-0.003650558	0.140585177	0.025966875	0.979283759	0.996467212	1775.713188	0.288624768	0.102372781	-2.819350664	0.004812092	0.102209667
CTNNB1	24.79768914	0.535560574	0.347723285	-1.540191863	0.123513593	0.723413386	16.77437541	0.041173656	0.481228051	-0.085559552	0.931816553	0.978160753	2179.801571	0.086924065	0.126727796	-0.685911597	0.492768857	0.835820016	1693.213526	0.027924215	0.139082866	-0.200773941	0.84087534	0.971616289
79686	34.45610585	-0.433304005	0.282240715	1.535228553	0.124727697	0.726156557	11.95232383	-0.109184611	0.494592436	0.220756735	0.825281853	0.946166632	1387.371513	0.094657906	0.112580315	-0.84080335	0.40045811	0.799863812	1359.572437	0.228450793	0.107017881	-2.134697408	0.032785735	0.316394102
CRTC1	12.87745023	0.744213188	0.486481476	-1.52978731	0.126069384	0.726156557	3.552807307	-0.363302503	0.859776473	0.422554599	0.672620257		276.8174899	0.24707472	0.243889223	-1.013061242	0.31103091	0.763269478	251.4039596	-0.026306447	0.258979071	0.101577501	0.919092038	0.986497048
DDX3X	118.2897854	-0.316904876	0.207507699	1.52719575	0.126712343	0.726156557	69.63183714	0.067962577	0.694958158	-0.097793768	0.922096056	0.97338852	8239.938115	-0.3298483	0.203981565	1.617049561	0.105867583	0.664106082	3955.103733	-0.1744448	0.470088335	0.371089405	0.710570942	0.932508567
EBP	12.62263794	0.785832121	0.515086952	-1.525630027	0.12710203	0.726156557	3.129689678	-0.581874114	0.970657051	0.599464161	0.548863403		1661.625281	0.544621529	0.208102501	-2.617083056	0.008868476	0.306639905	1350.794266	-0.727711106	0.553153837	1.31556731	0.188319312	0.663757342
FRS2	21.1834701	-0.563778955	0.368783094	1.528754882	0.126325221	0.726156557	8.63994453	-0.960266889	0.604777089	1.587803021	0.112330888		137.3837901	0.05291099	0.233406777	-0.226690032	0.820664779	0.954614876	155.0232278	-0.259017785	0.434672363	0.595892003	0.551247376	0.881720184
HNRNPL	25.57041211	0.549794067	0.359902923	-1.527617677	0.12660749	0.726156557	20.96454041	-0.138392383	0.383983627	0.360412197	0.718538906	0.903826415	3417.487379	0.04938589	0.132825322	-0.371810807	0.710033717	0.918796619	2250.161042	0.094343047	0.100521342	-0.938537482	0.347968264	0.798231867
ITGAL	170.2063735	0.323917952	0.21099836	-1.535168103	0.124742541	0.726156557	41.0383733	-0.719690706	0.321705637	2.237109402	0.025279191	0.297702809	10784.70122	0.01725524	0.150381434	-0.114743154	0.908648708	0.979601991	10036.14305	-0.484531826	0.078977905	6.135030087	8.51E-10	1.43E-07
MANEAL	28.15431705	-0.472260222	0.307937231	1.533624954	0.125121946	0.726156557	3.611908183	0.172623929	0.954494867	-0.1808537	0.856482411		1188.884545	-0.134732633	0.110469035	1.219641625	0.22260076	0.721490198	579.563446	0.052481812	0.102363012	-0.512702885	0.608159172	0.903194571
MCAT	26.57807163	-0.508587536	0.332028277	1.531759706	0.125581743	0.726156557	4.690290864	-0.178909561	0.925448052	0.1933221	0.84670672		963.8648909	-0.100708683	0.17317311	0.581549196	0.560870372	0.86395772	675.3188959	-0.074326951	0.320290921	0.232060749	0.81649083	0.964910133
MRPL4	50.85497229	0.410909213	0.269092907	-1.527016143	0.126756997	0.726156557	21.16945417	0.071120148	0.525413039	-0.135360455	0.892326889	0.969456821	1818.559652	0.314818031	0.202241984	-1.556640342	0.1195559	0.676809433	1390.843796	-0.582305662	0.407565441	1.428741506	0.153078543	0.615026087
PDF	30.55714307	-0.477957338	0.312386595	1.530018721	0.126012095	0.726156557	7.751715207	-0.48925917	0.616475256	0.793639591	0.427405277		809.4550007	0.120785575	0.135182988	-0.893496854	0.371591156	0.786123475	639.2821372	-0.105476793	0.264785703	0.398347766	0.690373855	0.928466586
PXK	54.72182318	0.373712079	0.243699765	-1.533493799	0.125154233	0.726156557	18.77573924	-0.848507306	0.441543053	1.921686459	0.054645222	0.375001999	3595.633035	-0.165843305	0.172099457	0.963648044	0.335222411	0.771452627	3365.845861	0.279670342	0.415132057	-0.673690064	0.50050838	0.866264763
RAB35	36.52409639	-0.498420797	0.325190455	1.532704263	0.125348738	0.726156557	11.29020762	0.208287214	0.515868109	-0.403760594	0.686388777	0.885792757	1335.067778	-0.152050147	0.126320101	1.203689238	0.228709714	0.725990963	666.0780893	0.018305601	0.117306174	-0.156049769	0.875993792	0.979157221
SBDS	29.9113127	-0.456574809	0.297219197	1.536155178	0.124500326	0.726156557	20.99824944	-0.01861644	0.433815303	0.042913285	0.965770659	0.985792309	798.0695225	0.103100537	0.159067219	-0.648157035	0.516883388	0.844435991	710.5849208	-0.32058442	0.119910841	2.673523226	0.007505908	0.137595738
TBRG4	15.55377251	0.651396354	0.426761785	-1.526369927	0.126917763	0.726156557	5.757170017	-0.614552984	0.751873637	0.81736206	0.413721551		347.0526458	0.43612461	0.159623149	-2.732214044	0.006291026	0.256736753	351.4076471	-0.429324181	0.383333365	1.119976032	0.262723976	0.735723688
TXNDC12	173.0902726	-0.264587411	0.172721128	1.53187635	0.125552951	0.726156557	50.22057465	0.323272013	0.32922728	-0.98191138	0.326143509	0.693640046	7359.909671	-0.076911188	0.101459372	0.758049122	0.448421576	0.820829563	5923.438404	0.335708844	0.286080884	-1.173475275	0.240605266	0.715641255
UBQLN1	20.00880058	-0.618651748	0.405336494	1.526267084	0.126943363	0.726156557	9.448702417	-0.293963378	0.612876035	0.479645737	0.631479318	0.863339662	2203.093599	-0.102870337	0.162619798	0.632581877	0.527006725	0.847706377	1690.096991	-0.092313361	0.259411549	0.355856791	0.721947816	0.937632278
VIM	21.31238197	-0.540383189	0.353790519	1.527410037	0.126659082	0.726156557	12.26967947	-0.133263014	0.495599535	0.268892532	0.788012384	0.933752716	3638.691606	-0.137052992	0.132910735	1.031165706	0.30246312	0.758356742	2957.526257	-0.067542266	0.19849708	0.340268313	0.733654478	0.941736036
ZDHHC7	24.76477144	-0.520554788	0.338752875	1.536680059	0.124371677	0.726156557	4.789369589	0.165834697	0.806228645	-0.205691894	0.837031591		889.0358909	-0.301435067	0.117571053	2.56385444	0.010351695	0.327026304	657.5498952	0.130900442	0.154327918	-0.848196775	0.396328393	0.823234721
MICALL1	13.25664955	0.708196004	0.464493233	-1.524663772	0.127342982	0.726594409	2.385843639	-1.136549937	1.028378224	1.105186701	0.269078698		637.3068167	-0.009915808	0.181722056	0.054565791	0.956484393	0.992082203	313.1700696	-0.028534384	0.154504629	0.184683037	0.853477652	0.974907433
ATXN7L3B	91.57370656	-0.302906311	0.199106591	1.521327388	0.128177701	0.727022434	30.30282138	-0.593314128	0.401059241	1.479367801	0.139042041	0.519998444	2517.117867	-0.214008431	0.101601793	2.106345021	0.035174393	0.5162293	1849.675945	0.170458479	0.255403407	-0.667408789	0.504511054	0.86691106
DCK	14.92086193	-0.755430958	0.496548097	1.521365126	0.128168235	0.727022434	2.532423584	0.204466045	1.219239172	-0.167699701	0.866819531		1500.691319	-0.239185005	0.252762692	0.946282869	0.344004328	0.775981702	1220.915059	-0.305819895	0.444657982	0.68776432	0.491601208	0.862908016
KBTBD8	114.4077653	-0.42214662	0.277531055	1.521078857	0.128240049	0.727022434	93.80185259	-1.210619431	0.388507785	3.116075086	0.001832756	0.098968824	1469.611964	-0.034482942	0.23201568	0.148623324	0.881850867	0.970886534	1204.009346	-1.11415374	0.387586801	2.874591546	0.004045505	0.089714293
STK26	13.87065629	0.709926723	0.466186414	-1.522838721	0.12779906	0.727022434	12.94455783	-0.993952377	0.534660864	1.85903335	0.063022411	0.385748031	3127.924586	-0.137804312	0.235490457	0.585180028	0.558426673	0.862368797	2474.089017	-0.043440667	0.475073277	0.09143993	0.927143035	0.988015587
ZBTB21	20.79700103	-0.529479203	0.34802531	1.521381312	0.128164176	0.727022434	15.89936548	-0.415629787	0.518607948	0.801433508	0.422880723	0.758019366	502.8566885	0.198601477	0.199995985	-0.993027323	0.320696639	0.767074256	401.6021177	-0.422122736	0.413308454	1.021326158	0.307099937	0.771955604
AK2	93.60182522	-0.2937147	0.193694458	1.516381533	0.129422906	0.730823969	21.45434372	-0.39300079	0.424285	0.926266049	0.354307735	0.719751113	20435.47206	-0.139085413	0.09177034	1.515581332	0.12962525	0.676809433	14038.65969	0.041698909	0.077545669	-0.537733561	0.590761006	0.898331033
NCAPH	12.77221762	0.734945074	0.485067437	-1.515139995	0.129736955	0.730823969	2.413138272	1.713660119	1.204393985	-1.42284015	0.154782499		476.7430272	-0.047338346	0.121525198	0.389535232	0.696880253	0.913778933	363.4907266	0.381253388	0.228108534	-1.671368372	0.094648939	0.515534647
RPL28	85.22431533	0.296517678	0.195425149	-1.517295389	0.129192122	0.730823969	19.22419251	0.309983579	0.431579503	-0.718253711	0.472600866	0.788714407	8466.152825	0.302405759	0.177568677	-1.703035493	0.088561426	0.650239325	10558.01207	-0.722793942	0.451678028	1.600241537	0.109545011	0.543971932
URB1	17.94482606	0.611943566	0.403560826	-1.516360177	0.129428303	0.730823969	3.948800857	0.060028135	0.877629818	-0.068398013	0.945468804		605.9756394	-0.090287039	0.136083842	0.663466266	0.507031977	0.840737342	521.6971111	0.37885166	0.160507455	-2.360336851	0.018258348	0.236612618
YRDC	108.6131796	0.28425378	0.187587371	-1.515314051	0.129692892	0.730823969	38.66559809	-0.048998751	0.407568041	0.120222259	0.904307085	0.972301113	602.7118583	0.237594982	0.13456906	-1.765598877	0.077463169	0.648389678	600.741416	0.129243491	0.273129243	-0.47319536	0.636073808	0.914629586
PTPRJ	17.95413508	-0.612187072	0.404917337	1.511881603	0.130563985	0.73308762	5.145148271	-0.339268053	0.800767093	0.423678814	0.671800068		1360.92532	-0.432390005	0.098596912	4.3854315	1.16E-05	0.003149337	958.460391	-0.209957523	0.168424539	1.246596989	0.212545306	0.683717582
SETX	35.0787567	0.452766248	0.29949132	-1.511784209	0.130588768	0.73308762	11.95832708	-0.479910772	0.541585728	0.886121527	0.375552044	0.732574648	1331.616946	-0.007937762	0.130265974	0.060935041	0.951410943	0.990462859	898.148977	-0.183571715	0.130514125	1.406527566	0.159567525	0.624552115
VLDLR	23.6944576	0.616462047	0.407821409	-1.511598052	0.130636148	0.73308762	27.21907488	-0.296781462	0.418040329	0.709935003	0.477744443	0.790614958	868.9435696	-0.030114792	0.12190759	0.247029668	0.804885263	0.950715482	1828.583075	0.184771953	0.365049559	-0.506155805	0.612747278	0.905072201
BRWD1	56.80434119	0.392383741	0.260198652	-1.508016042	0.131550421	0.737282589	15.33700771	-0.797085066	0.560152554	1.422978544	0.154742375	0.543765503	1224.91009	-0.01086497	0.16648671	0.065260286	0.947966762	0.989593884	929.2910399	-0.204379953	0.303079056	0.674345351	0.500091778	0.866264763
SEPTIN2	35.65873957	0.479630799	0.31819485	-1.507349346	0.131721135	0.737304886	16.66341782	-0.431628989	0.544481695	0.7927337	0.427932992	0.760483741	9123.005063	-0.153718612	0.141781242	1.08419569	0.278278042	0.744963823	6820.516573	0.191116764	0.301828625	-0.633196287	0.52660547	0.873020309
CDKN2A	26.41141061	0.501411531	0.332851756	-1.506410955	0.13196171	0.737717677	9.125855268	-0.161894366	0.583611219	0.277401052	0.781472174	0.930740412	1930.88311	0.149790936	0.171502943	-0.87340155	0.382444247	0.792178105	1809.229116	0.176610583	0.127191596	-1.388539721	0.164972758	0.631140725
RNF138	37.51807739	-0.518701644	0.344524446	1.505558312	0.132180597	0.738008332	24.87025542	-0.488668714	0.487254739	1.002901921	0.315908186	0.68544611	2662.899181	-0.244847688	0.247423898	0.989587868	0.322375602	0.768449596	1900.56006	-0.568403539	0.467843471	1.21494383	0.224387516	0.699631784
RAC1	51.58616596	-0.368619341	0.245082992	1.50405925	0.132566112	0.739227422	22.99754264	-0.939863323	0.377247925	2.491367775	0.012725232	0.214678908	4115.293031	-0.231190813	0.133424524	1.732746017	0.083140822	0.650239325	3076.083833	-0.311631157	0.101086403	3.08281973	0.002050493	0.055511684
PSEN1	40.52143382	-0.406378094	0.270321097	1.503316238	0.132757515	0.739362381	13.18233941	-0.917914077	0.507684925	1.808038869	0.070600451	0.41026089	3017.011565	-0.297555352	0.113997589	2.610189869	0.009049198	0.306710727	2194.028707	0.14137318	0.158004474	-0.894741629	0.37092522	0.810298123
LEPROTL1	21.18056165	-0.645040835	0.430569204	1.49811187	0.134104188	0.742408821	6.573347523	0.154625998	0.734823056	-0.210426166	0.833335073		1491.035066	-0.227822157	0.160697176	1.41771102	0.156275151	0.690078488	1250.808047	-0.263285227	0.244814229	1.075449038	0.282173737	0.751776369
LIMK1	12.64998812	0.704817071	0.470826846	-1.496977238	0.134399181	0.742408821	2.658419438	0.51127751	1.068115269	-0.478672597	0.632171563		741.3097195	0.094047506	0.142532799	-0.659830628	0.509362526	0.840737342	491.0778449	-0.047662922	0.196585138	0.242454349	0.808428126	0.963940919
NABP1	19.45925818	-0.576534756	0.384637855	1.498902794	0.133898851	0.742408821	10.87962716	-1.164150892	0.626330192	1.858685573	0.06307172	0.385748031	335.3626105	0.098874727	0.170719966	-0.579163232	0.562479037	0.864880492	308.3564187	-0.199926057	0.294527238	0.678803285	0.497262512	0.865507698
PTP4A2	65.69346171	0.326370098	0.218040372	-1.496833339	0.134436629	0.742408821	43.62014616	-0.300435851	0.304485388	0.986700391	0.323789539	0.692628056	4200.466111	-0.0563661	0.116237206	0.484923047	0.627730933	0.89139751	4065.359455	0.037682804	0.073485097	-0.512795179	0.608094602	0.903194571
THUMPD3-AS1	27.79332476	0.511754694	0.341545717	-1.49834903	0.134042592	0.742408821	25.35338116	-0.158177862	0.36027919	0.439042461	0.66063077	0.875527326	779.9925473	-0.138398943	0.150074223	0.922203299	0.356422543	0.780714973	653.7603952	-0.017829387	0.249477963	0.071466783	0.94302626	0.990330277
TNFSF14	58.95463637	-0.376957295	0.251720576	1.497522773	0.134257285	0.742408821	2.064610591	-1.016383832	1.212434175	0.838300217	0.401862114		965.6224863	0.250358348	0.126613912	-1.977336805	0.048003572	0.576145307	714.9417034	0.219240485	0.360137378	-0.608769037	0.542677539	0.879256284
ZNF385A	17.25386669	-0.599466191	0.400533935	1.49666767	0.134479752	0.742408821	2.500896753	-0.957747401	1.056833448	0.906242514	0.364807505		3485.610445	-0.272512849	0.133528356	2.040861266	0.041264619	0.54804617	1906.359103	-0.433183237	0.152334946	2.843623537	0.004460371	0.095996667
IGF1R	24.09710535	-0.548500337	0.366987715	1.494601358	0.135018512	0.742601814	5.397972354	-0.261134236	0.74086359	0.352472763	0.724483742		570.2295616	-0.182620449	0.187312991	0.974948126	0.329585992	0.77036092	609.3887093	0.519655334	0.31126416	-1.669499417	0.095018446	0.516208589
TMEM167A	53.40677815	-0.378758674	0.253276652	1.49543462	0.134801051	0.742601814	20.47207484	-0.864553045	0.462424349	1.869609694	0.061538038	0.385748031	5602.544003	-0.342529034	0.201635924	1.698750041	0.08936629	0.650239325	2515.086495	-0.209199296	0.390159906	0.536188606	0.591828207	0.899059367
UBE2H	25.30615772	-0.549001941	0.367288111	1.494744656	0.134981095	0.742601814	6.635755665	0.039882612	0.731770019	-0.054501566	0.956535561		1229.991102	-0.245490404	0.098816736	2.484299867	0.012980645	0.362835699	931.856609	0.113673108	0.167625845	-0.678135925	0.497685514	0.865561472
PLXNA1	13.27986501	-0.668136069	0.447388819	1.493412533	0.135329234	0.743386179	2.181891451	-1.004881467	1.1642716	0.86309884	0.388083126		617.127706	0.062601065	0.205408399	-0.304763904	0.760545975	0.93409325	591.8718479	-0.268044899	0.153826797	1.742511087	0.081419053	0.481116116
C4orf3	14.68168471	-0.654732105	0.438946004	1.491600558	0.135803892	0.744345575	4.392953776	-0.550931831	0.853028386	0.645854042	0.518373885		3255.743626	-0.263391867	0.146364031	1.799566912	0.07192905	0.639526039	2349.510762	0.033046175	0.144951155	-0.227981455	0.819660658	0.965602831
DDX28	27.756629	0.488778945	0.327718254	-1.49146085	0.135840543	0.744345575	9.820836074	-0.6222406	0.663648365	0.937605866	0.348446996	0.713922274	178.1503719	0.450625045	0.223205743	-2.018877473	0.043499956	0.554183105	207.0743382	-0.758947507	0.512812732	1.479970095	0.138881228	0.593560411
MCM3	33.92513085	0.434229161	0.291303393	-1.490642303	0.136055432	0.744600395	9.410482131	-0.087102477	0.550897126	0.15811024	0.874369932	0.964267369	2488.623971	-0.083131012	0.107454366	0.773640147	0.439143624	0.816859885	2446.855102	-0.003742537	0.138930629	0.026938174	0.978509046	0.998026749
PYGO2	40.84809504	-0.40057302	0.268991281	1.489167302	0.136443319	0.744879451	4.279943199	-1.420104299	0.940015316	1.51072464	0.130858622		1323.330867	-0.032482052	0.141258302	0.229947919	0.81813224	0.954528919	956.9278734	0.288436764	0.11453461	-2.518337164	0.011791039	0.179988
TET3	85.2497444	-0.331206074	0.222325619	1.489734181	0.136294144	0.744879451	15.80289559	-0.703482087	0.49465247	1.422174415	0.154975624	0.543765503	2122.164434	-0.042669847	0.151936944	0.280839179	0.778833752	0.939768785	1314.107436	0.071060418	0.335030956	-0.212101052	0.832028199	0.968900661
MED29	55.56694113	-0.370855202	0.2492334	1.487983561	0.136755229	0.745514318	12.03006339	-0.549161392	0.519399445	1.057300692	0.290374378	0.665331591	2164.084448	-0.30798085	0.109035245	2.824599054	0.004733981	0.232323115	1317.286255	0.079256224	0.126777344	-0.625160788	0.531865535	0.87473122
PPAN-P2RY11	20.59612429	0.582036636	0.391299079	-1.487446987	0.136896795	0.745514318	7.280727898	1.359131738	0.695934936	-1.952958053	0.050824566		949.1483648	0.195076994	0.212211002	-0.919259572	0.357959818	0.781194663	1075.026164	-0.356850941	0.423902156	0.841823841	0.399886565	0.824379885
TERF2IP	66.25970323	-0.335823348	0.226223104	1.484478558	0.137682007	0.748868187	30.53897663	-0.684031812	0.379432212	1.802777386	0.071423183	0.412874484	2029.249664	0.064284841	0.101830375	-0.631293372	0.52784872	0.848313452	2319.039197	-0.219783838	0.262994455	0.835697612	0.403325039	0.824757027
FBXO34	33.38193154	-0.471974173	0.318418499	1.482244825	0.138275163	0.751170482	9.583785592	-0.37641742	0.700855774	0.537082569	0.591210581	0.847210502	759.6434002	0.166689036	0.12355491	-1.349108959	0.177301971	0.696104961	653.6906315	0.420624631	0.378884024	-1.11016724	0.266926967	0.739995301
DCAF7	87.58449587	-0.28049259	0.18947013	1.480405326	0.13876511	0.752907134	17.84192401	-0.549672758	0.438041468	1.254841831	0.209536184	0.591013257	9613.469878	-0.157914927	0.097482146	1.619936918	0.105245828	0.664002418	8394.476277	-0.054399666	0.197769321	0.275066253	0.783265338	0.958039213
ACVR1B	21.27222896	0.546566135	0.369364624	-1.479746841	0.13894082	0.75293665	5.57092406	-0.511408391	0.686567219	0.744877379	0.456345851		353.7685806	-0.151191137	0.137383854	1.100501492	0.27111368	0.743942237	263.8838672	0.102484332	0.242814751	-0.422067983	0.672975397	0.924712056
BTF3	18.91181912	-0.556561839	0.377440467	1.47456854	0.140328578	0.753073995	9.66328622	0.076637099	0.538827185	-0.142229459	0.886898764	0.967764348	4513.462653	-0.096086407	0.112298834	0.855631387	0.392201703	0.795555599	4104.901005	-0.046607524	0.136274832	0.342011238	0.732342435	0.940947505
CES2	30.95346089	-0.424989245	0.287759486	1.476890475	0.139704999	0.753073995	7.175754478	-1.319717459	0.696857353	1.893812921	0.058249846		1693.069334	0.059951315	0.119855435	-0.500196882	0.616936454	0.887231875	2280.119248	-0.098120769	0.308965934	0.317577954	0.750805099	0.946500907
HSPE1-MOB4	31.07184721	-0.51627554	0.350075888	1.474753211	0.140278905	0.753073995	11.82337225	-1.02432083	0.505761913	2.025302428	0.042836319	0.354353101	1022.186979	-0.039947758	0.204272666	0.195560957	0.844953822	0.961499177	832.0561448	-0.225625168	0.360511849	0.625846748	0.531415466	0.87473122
MOB4	31.07184721	-0.51627554	0.350075888	1.474753211	0.140278905	0.753073995	11.82337225	-1.02432083	0.505761913	2.025302428	0.042836319	0.354353101	1022.186979	-0.039947758	0.204272666	0.195560957	0.844953822	0.961499177	832.0561448	-0.225625168	0.360511849	0.625846748	0.531415466	0.87473122
MTCH1	35.80706251	0.432202456	0.292958288	-1.475303731	0.140130904	0.753073995	16.94098361	0.398714603	0.472072614	-0.844604391	0.398331757	0.743070062	2674.729208	-0.085247549	0.162358563	0.525057301	0.599543358	0.879195904	1936.017105	0.135571055	0.125206675	-1.082778177	0.278906894	0.749279297
OPA3	59.53449434	-0.32543289	0.220688499	1.474625504	0.140313254	0.753073995	12.92817215	-0.45769375	0.487107852	0.939614807	0.347415178	0.71351234	1894.925397	-0.105342959	0.122161636	0.862324392	0.388509034	0.79454007	1017.989523	-0.22079617	0.226421483	0.975155569	0.329483098	0.785830962
TRIM16	42.02239432	0.396935165	0.268653194	-1.477500264	0.139541588	0.753073995	7.161594937	-1.059113046	0.641424229	1.651189648	0.098699856		1446.587713	0.321848636	0.138630495	-2.321629423	0.020252898	0.418596788	838.5099711	-0.353310101	0.274488601	1.287157645	0.198039347	0.669599969
UTP23	103.7265765	-0.296015294	0.200413807	1.477020466	0.139670151	0.753073995	28.74597766	-0.055245255	0.35901673	0.153879334	0.877704879	0.965126468	1975.45778	-0.169370383	0.189289476	0.894769148	0.370910506	0.785896006	1286.567996	-0.072598525	0.27168384	0.267216943	0.789302132	0.95998931
PLXND1	19.60861038	0.60711549	0.411921614	-1.473861698	0.140518832	0.753180941	7.42172387	1.012809796	0.664442463	-1.524300224	0.127433731		1894.258721	0.241156591	0.185332297	-1.301211903	0.193185932	0.707923593	2571.530607	0.333476467	0.336285708	-0.991646267	0.321370111	0.780791319
FKBP4	22.48338238	-0.50367707	0.342207305	1.471847801	0.141061982	0.753824811	9.378562797	-0.328725598	0.59486829	0.552602322	0.580535752	0.845334383	2484.878477	0.041022761	0.174740751	-0.234763561	0.814392251	0.954252782	1376.858292	-0.35530476	0.358014496	0.992431212	0.32098722	0.780679305
OVCA2	19.45169941	0.546967307	0.371511237	-1.472276617	0.140946195	0.753824811	6.225976642	-0.762065845	0.776055375	0.981973541	0.326112883		772.1761079	0.151472846	0.161114656	-0.940155596	0.347137755	0.776508793	758.3867218	-0.179853515	0.328780662	0.547031915	0.584356806	0.894676462
SERBP1	104.9038797	-0.276485524	0.187891028	1.471520633	0.141150372	0.753824811	35.18018742	-0.65722076	0.388147281	1.693225204	0.090412609	0.4612293	16851.24912	-0.206036733	0.181410625	1.135747877	0.256062097	0.736500855	9229.05662	-0.227089803	0.275343737	0.824750204	0.409513423	0.828681163
CBX5	59.41328496	-0.343544946	0.233872503	1.468941164	0.141848748	0.755259259	12.93994901	-0.031252357	0.488479084	0.063978906	0.948987023	0.980885746	6743.762468	-0.363544798	0.150086842	2.422229646	0.015425599	0.3910054	3524.490376	-0.157702672	0.300722498	0.524412616	0.599991583	0.902144891
ITPRID2	28.56626529	-0.471718303	0.320967964	1.4696741	0.141650041	0.755259259	12.21767221	-0.589518781	0.54940812	1.073007041	0.283267957	0.65998142	1059.486946	-0.175169014	0.206059273	0.850090423	0.395274816	0.79699433	732.2110382	-0.539462685	0.456882792	1.18074634	0.237703506	0.712603529
NUDT19	63.82001012	-0.322527658	0.219610239	1.468636706	0.141931353	0.755259259	27.71398441	-0.549785268	0.362165989	1.518047759	0.129002359	0.507737248	1891.615834	0.041465301	0.101471874	-0.408638365	0.682805072	0.909346459	1972.00851	0.271780848	0.173045133	-1.570577819	0.116280745	0.556500045
ORAI2	41.20932996	0.387441969	0.263975175	-1.467721234	0.14217996	0.755672819	10.64128645	0.235364541	0.594370407	-0.395989669	0.692112649	0.89037618	1943.732376	0.089723372	0.128559408	-0.697913702	0.485231165	0.832495116	1743.158117	0.200908368	0.359698902	-0.55854596	0.57647163	0.892601233
ATF2	32.46086383	-0.425242424	0.290729312	1.462674751	0.143556398	0.755721896	10.70026029	0.147074826	0.533321042	-0.275771655	0.782723456	0.931107618	2091.910192	-0.202370549	0.197621318	1.024031975	0.305820172	0.760852747	1419.153988	-0.032306684	0.515781821	0.062636337	0.950056093	0.991186533
CDC42EP3	459.3312166	0.197116111	0.134631573	-1.464115036	0.14316252	0.755721896	223.3700698	-0.632539032	0.233004471	2.714707708	0.006633429	0.16949487	6453.21662	0.4787233	0.122715568	-3.901080439	9.58E-05	0.016900459	5323.226532	-0.424165448	0.084014903	5.04869292	4.45E-07	4.70E-05
CERS5	18.18266954	0.603283946	0.412192714	-1.463596822	0.143304141	0.755721896	11.0919135	-1.121151999	0.528756365	2.120356508	0.033975992	0.337743728	1472.417649	-0.012867741	0.120255799	0.107003079	0.914786537	0.980614373	1468.15296	0.105630439	0.095291221	-1.108501261	0.267645395	0.74105834
IRAK3	72.31035914	0.391925355	0.267419015	-1.465585214	0.142761322	0.755721896	19.23670911	-0.30662036	0.444522769	0.68977425	0.490336164	0.792226585	4356.406692	-0.213344725	0.165308018	1.290589096	0.196846199	0.70861617	3231.25324	0.243834775	0.439846354	-0.554363525	0.579330083	0.893708063
MSRB1	31.55780165	-0.453880882	0.309832115	1.464925232	0.142941318	0.755721896	6.503109333	-0.022687706	0.706870061	0.032096007	0.974395488		1552.35964	0.026530196	0.174605453	-0.151943684	0.879231354	0.970103507	1397.502556	0.885928883	0.179408659	-4.93804974	7.89E-07	7.94E-05
NFS1	12.78300292	0.71912141	0.491194049	-1.464027122	0.143186538	0.755721896	2.945083887	-0.612733151	1.060379419	0.577843308	0.563369913		995.9789261	-0.135960233	0.115131136	1.180916282	0.237635983	0.731014202	609.4139562	0.403278758	0.278230687	-1.449440257	0.147214673	0.604182451
RAD21	102.1645336	-0.325196184	0.222236715	1.463287399	0.143388754	0.755721896	52.56623628	-0.780270075	0.471256316	1.655723326	0.097777861	0.476989135	9117.773219	-0.424024278	0.225021787	1.884369877	0.059514961	0.609835314	7077.43203	-0.316448014	0.525186394	0.602544198	0.546811952	0.880580783
SNAI1	16.10225351	0.675610202	0.460595717	-1.466818246	0.142425505	0.755721896	4.877754232	-0.378508121	0.79380417	0.476828084	0.633484546		41.40679841	0.398675048	0.287224432	-1.388026238	0.165129056	0.692429107	37.01632046	-0.09269189	0.371866853	0.249260964	0.803158925	0.963046974
ROCK2	30.44734774	0.510577993	0.349716567	-1.459976565	0.144296515	0.758714849	10.11321902	-0.873298788	0.541004277	1.614217901	0.10648017	0.484150711	1400.435778	-0.040645745	0.169459649	0.239855005	0.810442663	0.953210034	1338.571633	-0.2026847	0.212084412	0.955679381	0.339234243	0.790392467
C8orf33	84.73638534	-0.337867209	0.231676597	1.458357093	0.144742141	0.759113921	21.8904378	-0.633809695	0.386314365	1.640657847	0.10086846	0.481333703	2398.370888	-0.333478067	0.106167721	3.141049492	0.001683436	0.127224103	1183.263293	-0.245375811	0.102409482	2.39602629	0.016573902	0.222868752
CHTOP	57.93858599	0.370535778	0.254712124	-1.454723757	0.145745753	0.759113921	27.1926002	0.083294825	0.504389616	-0.165139848	0.868833909	0.963726591	2789.123423	0.000129948	0.127019313	-0.00102306	0.999183716	0.999428614	2379.607102	0.02376034	0.134447872	-0.176725296	0.85972417	0.976231379
DENND4A	18.86942181	0.567840522	0.390079131	-1.455705975	0.145473917	0.759113921	11.01553253	-1.254361434	0.551961946	2.272550568	0.023053277	0.297431337	1222.802272	-0.056128144	0.166929209	0.336239204	0.736690492	0.925171492	1249.958959	-0.194036623	0.14256801	1.361010959	0.173510226	0.64211545
RNGTT	26.43351869	-0.496166657	0.340992392	1.455066649	0.145650811	0.759113921	8.580971908	-0.791384799	0.647211706	1.222760329	0.221420233		1323.819486	-0.086401861	0.177294894	0.487334173	0.626021534	0.89114884	1246.879752	-0.06134362	0.27688889	0.221545977	0.824667341	0.966596236
SMG7	42.61372838	-0.445101336	0.305423517	1.45732503	0.145026681	0.759113921	8.37144598	0.331637525	0.604250979	-0.548840692	0.583114782		2506.586677	-0.151939761	0.091457549	1.661314606	0.096650278	0.65348217	1569.348067	0.165746758	0.132571233	-1.250246782	0.211209412	0.683666314
SPPL3	30.27746615	-0.478097914	0.328160954	1.456900671	0.145143801	0.759113921	9.998750812	-0.119545129	0.565968993	0.211222047	0.832714008	0.947941092	961.792304	-0.115453378	0.109103569	1.058199836	0.289964346	0.753083048	962.8041576	0.190178103	0.120204926	-1.582115723	0.113623155	0.552369421
WASF2	79.03950199	-0.300285396	0.206220177	1.456139749	0.145353991	0.759113921	19.48430448	-1.018862815	0.439640925	2.31748856	0.020477133	0.274765896	5959.802167	-0.113281072	0.092773692	1.221047375	0.222068083	0.721161682	5269.576201	-0.07139187	0.21996216	0.324564326	0.74551083	0.944921218
ZNF92	30.73105764	-0.52115924	0.357635962	1.457233876	0.145051832	0.759113921	10.81016225	-0.658176421	0.726399147	0.906080939	0.364893013	0.727585236	147.0955206	0.017570048	0.282776014	-0.062134154	0.950455998	0.990462859	181.0665644	-0.728092954	0.514906734	1.414028805	0.157353445	0.623036038
NUFIP2	192.1698537	-0.284675035	0.195908855	1.453099374	0.146196165	0.760564048	60.18573197	-0.901780183	0.411747311	2.19013011	0.028514802	0.311743311	3529.714995	-0.065609779	0.180514097	0.363460694	0.71626077	0.920553181	2324.582669	-0.095321672	0.349081503	0.273064229	0.784803843	0.958482923
AFG3L1P	21.00536932	0.526441688	0.362748669	-1.451257393	0.146708201	0.760936304	8.787359854	0.285846585	0.569255995	-0.502140667	0.615568576		437.9608922	0.0662515	0.22172123	-0.298805397	0.765088533	0.935573173	350.3196368	0.20437381	0.181165587	-1.128105033	0.259275564	0.733418966
EEF1E1-BLOC1S5	25.51593943	-0.535827584	0.369310356	1.450886969	0.146811337	0.760936304	5.099244059	-1.0695513	0.866444724	1.234413771	0.21704876		2816.007447	-0.256640493	0.158551035	1.61866173	0.105520065	0.664002418	2694.858903	0.070388551	0.374967675	-0.187718984	0.851096948	0.974464697
RUNX2	57.30439192	-0.336652097	0.232115016	1.450367594	0.146956039	0.760936304	15.61973897	-0.122485345	0.541743723	0.226094626	0.821127824	0.946166632	760.6995013	0.04022523	0.129471539	-0.310687822	0.756037956	0.932686827	827.2309564	0.108720386	0.325254026	-0.334262998	0.738181109	0.941882479
SNORD35B	25.29198379	0.499286844	0.344153647	-1.450767261	0.146844679	0.760936304	10.55012931	0.993564615	0.57863275	-1.717090186	0.085962695	0.448159773	57.09154628	0.644357582	0.342216479	-1.882894662	0.059714645	0.609835314	80.28382305	0.212131229	0.245570845	-0.863829044	0.38768181	0.817864416
YOD1	47.25535652	-0.419197519	0.289504165	1.447984414	0.14762141	0.763487571	17.03135568	-0.34748632	0.536573321	0.647602678	0.517241965	0.807840121	235.6214048	0.051859768	0.208263945	-0.249009824	0.803353182	0.950715482	213.8114598	-0.164781651	0.49560314	0.332487101	0.739521478	0.941882479
ATAD3A	12.60023163	0.685104915	0.473374749	-1.447278118	0.147819045	0.763616609	2.941117174	0.473261681	1.014826305	-0.466347471	0.640966805		861.306288	0.286127593	0.213785634	-1.3383855	0.180770803	0.698380866	707.575776	-0.642945385	0.462864874	1.389056333	0.164815621	0.631140725
MRTO4	85.52888592	0.30501588	0.211154356	-1.444516159	0.148593838	0.766723396	33.78773497	-0.088480706	0.470374166	0.18810707	0.850792719	0.956170091	3473.615955	0.121743282	0.137124333	-0.887831351	0.374631476	0.787942478	2708.470825	-0.445361912	0.390643175	1.14007345	0.254255702	0.729903443
CEBPG	174.6733045	-0.235751134	0.16334723	1.443251501	0.148949637	0.76676984	91.68685283	-0.42212344	0.314151403	1.343694271	0.179047271	0.570341448	4757.473851	0.03349896	0.13533749	-0.247521661	0.80450453	0.950715482	5705.851489	-0.051856423	0.220389381	0.235294562	0.813980116	0.964203717
VAT1	60.61936687	0.35208854	0.243897082	-1.443594721	0.148853011	0.76676984	17.89145356	0.899550535	0.431272864	-2.085803698	0.036996408	0.347076475	12075.10836	-0.096991885	0.118085186	0.821372163	0.411434314	0.80463439	11452.82999	0.606518552	0.100132183	-6.057178974	1.39E-09	2.20E-07
USP1	25.80304952	-0.552561612	0.383288198	1.44163482	0.14940542	0.768221823	11.37305921	-0.404422859	0.586041644	0.690092357	0.490136109	0.792226585	1478.075763	-0.087538757	0.228846743	0.382521313	0.702074723	0.916071708	1225.494658	-0.300768021	0.370242896	0.812353251	0.416588963	0.831509744
APEX1	24.42701413	-0.524711902	0.364968766	1.43768988	0.150522066	0.768674011	9.287145156	-0.493538429	0.579827816	0.851181016	0.394668807	0.742209299	2637.548066	-0.145523513	0.096663106	1.505471099	0.132203002	0.676809433	2108.930172	-0.0540863	0.105908113	0.510690807	0.609567579	0.903760426
C12orf65	33.81929392	-0.469982184	0.326388859	1.439945547	0.149882805	0.768674011	14.34473012	-0.331457737	0.56082756	0.591015422	0.554510088	0.834025363	620.6342938	0.303995881	0.123976829	-2.452037885	0.014204971	0.376431719	721.1894101	0.181657014	0.194569829	-0.933634031	0.350492704	0.799070906
C1orf43	110.5309745	-0.245782274	0.171029667	1.437073922	0.15069699	0.768674011	31.11178764	-0.208762595	0.351206934	0.594414789	0.55223472	0.833069988	8228.854359	-0.02021063	0.084634738	0.238798286	0.811261999	0.953537514	9064.819407	0.292135365	0.142895935	-2.044392418	0.040914796	0.351564142
ELK4	21.94569539	-0.528383516	0.368161588	1.43519458	0.151231658	0.768674011	8.123396767	-1.185104391	0.657801563	1.801613826	0.071606185		1510.961541	-0.326068981	0.200650017	1.625063314	0.104149069	0.664002418	798.2811108	-0.168372271	0.364640551	0.461748619	0.644261601	0.916045122
GRK2	65.89946424	0.414352833	0.288502804	-1.436217699	0.150940404	0.768674011	19.06354756	0.229880338	0.453280674	-0.507147891	0.612051054	0.858294057	4225.333999	0.123908836	0.191835807	-0.645910885	0.51833707	0.845565577	4146.507074	0.027598198	0.242741566	-0.113693747	0.90948057	0.985017477
MADD	26.82083096	0.522264804	0.363046632	-1.438561217	0.150274881	0.768674011	9.316792894	1.060558941	0.577072099	-1.837827446	0.066087836	0.397383488	716.647988	0.162137329	0.197126357	-0.822504568	0.410789788	0.804044664	934.4248761	0.043816807	0.271730462	-0.161250995	0.871895718	0.979157221
RUNX1	289.4179017	-0.201476391	0.140245126	1.436601733	0.150831191	0.768674011	81.7470919	-0.385177029	0.271470877	1.418852116	0.155942135	0.545397388	5811.181062	-0.006441392	0.150730187	0.042734582	0.965913112	0.994074174	5269.592907	-0.206454652	0.223486598	0.923789851	0.35559574	0.802110533
VPS13B	12.22701567	0.684246687	0.475554624	-1.43883931	0.150196056	0.768674011	5.005954728	-1.027352022	0.807816829	1.271763581	0.203457133		543.9662576	-0.158170095	0.156082997	1.013371721	0.310882641	0.763269478	530.2704075	0.286051614	0.485176282	-0.589582847	0.555470354	0.88388157
XRCC5	29.21369914	-0.47045302	0.327325761	1.437262434	0.150643439	0.768674011	7.950673523	-0.394037319	0.61384041	0.64192144	0.520924193		4203.978617	0.003209846	0.105360091	-0.030465483	0.975695821	0.995916367	3593.476824	-0.262299517	0.133172665	1.969619787	0.048881962	0.382515788
ZBTB18	23.77587947	-0.511797146	0.356600961	1.435209665	0.15122736	0.768674011	8.865076957	-0.493382296	0.580195095	0.850373089	0.395117693		269.8985889	0.180561148	0.181211558	-0.99641077	0.319050602	0.766961815	296.6899758	0.055039087	0.274710437	-0.200353098	0.841204438	0.971616289
ATP6V1E1	37.74233101	-0.375987444	0.263025023	1.429474048	0.152868029	0.769320043	12.55765662	-1.216103432	0.517051627	2.351996143	0.018672969	0.268454236	1983.408509	0.066578574	0.149091774	-0.446561017	0.655192047	0.902235444	2145.720481	-0.0606217	0.313107046	0.193613336	0.846478655	0.972967037
BORCS7	15.28107703	0.597739541	0.417327432	-1.432303498	0.152056982	0.769320043	8.563977455	0.168929252	0.709328964	-0.238153608	0.811761957		1115.809946	-0.040185826	0.155173939	0.258972775	0.795656246	0.946905863	1327.473507	-0.453090242	0.278212064	1.6285787	0.103402236	0.533349393
C9orf78	37.43966701	0.390209763	0.273127597	-1.428672046	0.153098516	0.769320043	14.33795675	-0.454615911	0.583471237	0.779157364	0.435887022	0.760483741	3185.788307	0.159419052	0.098555637	-1.617553868	0.105758778	0.664002418	3287.433349	-0.42601759	0.492205288	0.865528267	0.386748908	0.817864416
CALU	54.12320926	0.357681415	0.249752664	-1.432142543	0.152103031	0.769320043	19.86093165	-0.349764453	0.446981783	0.782502702	0.433919198	0.760483741	4373.760727	-0.226552947	0.156866198	1.444243252	0.148670562	0.68623446	2437.728857	-0.017372951	0.228603753	0.075995914	0.939422349	0.990124323
CDC42SE2	50.51088207	-0.41059921	0.287169457	1.429815041	0.152770111	0.769320043	12.42339694	-0.761687675	0.593036407	1.284386027	0.19900692	0.580502398	3466.905376	-0.174487834	0.177361325	0.983798661	0.325214518	0.76995158	2465.031958	0.026246215	0.363121735	-0.072279384	0.942379571	0.990330277
CNPPD1	21.21348826	-0.602442277	0.421499072	1.429284942	0.152922352	0.769320043	6.80409887	-0.492863042	0.657774443	0.749288829	0.45368314		1587.161538	-0.324295676	0.141233614	2.296164972	0.021666451	0.425172511	1165.293702	0.064167339	0.112916774	-0.568271103	0.569850898	0.890952995
FAM219B	30.28922553	0.431635564	0.301821362	-1.430102764	0.152687527	0.769320043	7.355880847	-0.329623548	0.746577893	0.441512602	0.658841941		815.9642764	-0.09393986	0.144705763	0.649178433	0.51622305	0.844145693	744.0464765	0.349461499	0.164935849	-2.118772249	0.034109719	0.320108287
IDH3B	26.13309858	0.469730729	0.328036308	-1.43194737	0.152158884	0.769320043	6.102723082	0.264065655	0.680330849	-0.388142998	0.697910214		2986.083999	-0.136676286	0.122932125	1.111802843	0.266222929	0.742994097	1974.817648	0.31322094	0.132770668	-2.35911248	0.018318702	0.236763955
PTMA	344.7343992	-0.199245634	0.139098404	1.432407771	0.152027156	0.769320043	96.83660992	-0.069291707	0.320062751	0.216494129	0.828602601	0.946416643	41042.03383	-0.07384109	0.096820079	0.762662982	0.445664413	0.820404154	34065.8676	-0.280513252	0.333208492	0.841855051	0.399869093	0.824379885
SLF2	18.47080712	0.635641285	0.444824741	-1.428970168	0.153012808	0.769320043	6.649397126	0.393764909	0.653064603	-0.602949397	0.546542353		1196.87788	-0.06078172	0.153252713	0.396611053	0.6916543	0.912271629	941.7813349	-0.024853107	0.235375448	0.105589207	0.915908288	0.986193066
DCUN1D1	18.62322639	-0.580194379	0.408505701	1.420284657	0.155524826	0.772219197	5.056333784	-0.776800277	0.790266075	0.982960426	0.325626916		1286.523209	-0.245876636	0.210503437	1.168040958	0.242790244	0.732284507	845.4694325	-0.173943533	0.380077036	0.457653361	0.6472015	0.916553895
FDFT1	31.77430445	0.429350697	0.301638368	-1.423395503	0.154621535	0.772219197	7.099124997	0.086260751	0.624210183	-0.138191835	0.890088808		4587.734677	0.264088481	0.093362115	-2.828647166	0.00467452	0.231701023	3275.185555	0.101626559	0.127771006	-0.795380441	0.426392234	0.834484372
GTF2E1	27.93480392	-0.464867535	0.326403224	1.424212449	0.154384982	0.772219197	3.263019255	0.299099821	0.933571733	-0.32038226	0.748678572		649.0849472	0.103770891	0.147098132	-0.705453492	0.480528065	0.830477851	572.3820015	0.470967798	0.232014461	-2.029907083	0.042365985	0.355698764
KCNE5	56.62542596	-0.428629642	0.30133291	1.422445503	0.154896961	0.772219197	6.221916959	-0.683055491	0.66465967	1.027677053	0.304101765		3345.575732	-0.107086734	0.148092672	0.723106233	0.46961462	0.827265007	1375.98407	-0.781310418	0.094897864	8.233171818	1.82E-16	1.21E-13
KMT2E-AS1	17.54824336	0.583075696	0.410605488	-1.420038732	0.155596405	0.772219197	8.026581185	-0.073498044	0.609208648	0.120645109	0.903972138		136.9877389	0.460426196	0.23861202	-1.929601857	0.053656189	0.597756998	96.37062081	-0.36094857	0.319215452	1.130736522	0.258166004	0.732586024
MRPL36	15.44139305	-0.650520758	0.457663768	1.42139449	0.155202108	0.772219197	4.358248121	0.517881565	0.816652282	-0.634151862	0.52598172		379.4210464	0.103979124	0.186210913	-0.558394361	0.576575122	0.868588923	213.7240148	-0.164142249	0.208056434	0.788931376	0.430152116	0.83528329
PECAM1	34.25896346	-0.407702836	0.286602576	1.422537235	0.15487035	0.772219197	8.805139424	-0.470384504	0.625524049	0.751984683	0.45206027		3969.661301	-0.039056815	0.093824757	0.416274089	0.67720945	0.908709953	3809.311583	0.36766096	0.101555291	-3.620303336	0.000294258	0.012591819
RPE	22.01594292	-0.508624263	0.357728189	1.421817679	0.155079186	0.772219197	7.389043356	-1.388832399	0.721935016	1.923763731	0.054384206		2086.649023	-0.303851671	0.202311144	1.501902786	0.133122217	0.676809433	1359.012282	-0.179504077	0.374779939	0.478958605	0.631968078	0.912769252
RPL13	47.74581111	-0.345297184	0.242955524	1.421236195	0.155248105	0.772219197	9.581175251	-0.793872873	0.627569763	1.264995416	0.205872971	0.589951974	7821.314862	0.168246207	0.155590401	-1.081340535	0.279545663	0.744963823	10365.62063	-0.659782455	0.429486133	1.536213637	0.124485993	0.570183831
SNHG29	244.1630636	0.250591927	0.176056843	-1.423358062	0.154632383	0.772219197	99.93652948	0.142720976	0.245180611	-0.582105476	0.560495637	0.835891423	34259.11343	-0.329337546	0.130882995	2.516274515	0.011860276	0.348214303	32442.27798	0.052222148	0.095809018	-0.545065059	0.585708773	0.895174768
TAGAP	40.92961691	0.425508266	0.299415832	-1.421128144	0.15527951	0.772219197	34.52274327	-0.458157675	0.3842331	1.192395126	0.23310635	0.61513404	181.9048817	0.413079168	0.171939318	-2.402470659	0.016284741	0.400110707	296.7010931	-0.504107076	0.424839879	1.186581348	0.235392797	0.711290366
HSP90AA1	228.0850178	-0.272978774	0.192512183	1.417981817	0.156196074	0.77265573	156.0562897	-0.167750127	0.233255756	0.719168217	0.47203728	0.788714407	31228.80256	-0.104179254	0.133512456	0.780296141	0.435216584	0.8155929	17287.05569	-0.022068088	0.09481141	0.232757726	0.815949541	0.964910133
JAGN1	31.72180438	-0.425228713	0.299652229	1.419074085	0.155877418	0.77265573	10.5093687	-0.768496376	0.554343862	1.386317103	0.165650097	0.559922617	873.4290789	0.111308376	0.109258016	-1.018766221	0.308313966	0.761961597	998.794387	0.177679594	0.15000872	-1.184461767	0.236230322	0.711449148
KHDC4	28.44634843	0.458802628	0.32368214	-1.417448078	0.156351965	0.77265573	16.35922755	0.228299098	0.448954792	-0.508512443	0.611094015	0.858294057	376.8578503	0.020555412	0.141858129	-0.144901193	0.884788884	0.972060473	384.001167	0.320346017	0.301447419	-1.062692849	0.287921265	0.756135902
TMEM109	36.4949692	-0.415312831	0.293022541	1.417340898	0.156383283	0.77265573	7.305869561	-0.697818209	0.622507221	1.120980104	0.262296332		2073.725462	-0.207896743	0.157509197	1.319902244	0.186867658	0.703023256	1267.882633	-0.527447121	0.223860724	2.356139616	0.018465976	0.237824818
BBC3	31.38527425	0.477440332	0.338112994	-1.412073301	0.157928379	0.773959451	25.59604331	-0.211557405	0.413691108	0.511389782	0.609078149	0.858294057	370.0376242	0.390940102	0.180143264	-2.170162198	0.029994561	0.492917324	593.3542185	-0.123653826	0.116077937	1.065265532	0.286755786	0.754971173
CBFB	33.12854138	-0.48043921	0.340114297	1.412581635	0.157778772	0.773959451	9.081337544	-1.226230364	0.621015483	1.974556831	0.048318462		4036.498411	-0.389487833	0.220510348	1.766301836	0.077345224	0.648389678	1915.809266	-0.386477743	0.478684658	0.80737441	0.419450806	0.831549606
EIF2B1	19.50542455	0.553494533	0.391488426	-1.413820935	0.157414485	0.773959451	4.911053583	-0.187988072	0.829866027	0.226528217	0.820790615		1760.63233	-0.094777603	0.122198688	0.775602466	0.437983744	0.816436118	1447.91642	0.208553567	0.116478578	-1.790488598	0.073375399	0.461307116
IRF5	14.35239025	-0.641759631	0.454801791	1.411075425	0.158222375	0.773959451	2.444860378	0.203011383	1.23321376	-0.164619785	0.869243258		747.8387166	-0.324606613	0.154119019	2.106207372	0.035186343	0.5162293	787.7456984	0.010661766	0.118969055	-0.08961798	0.928590796	0.988015587
MAPK1IP1L	70.33887217	-0.35474895	0.251105049	1.412751167	0.157728901	0.773959451	35.79352286	-0.546961902	0.428052335	1.277792122	0.201322733	0.582651674	4383.544935	-0.115539387	0.17929428	0.64441201	0.519308299	0.845689213	2208.931535	-0.180332251	0.309301775	0.583030119	0.559873025	0.886240358
MOB3A	288.4280511	-0.195287366	0.138325265	1.411798245	0.158009376	0.773959451	74.97876585	0.021956895	0.26153766	-0.083953091	0.933093728	0.978160753	5220.601851	-0.12040592	0.117045131	1.028713617	0.303614269	0.75904937	3962.525109	-0.164793768	0.07950049	2.072864808	0.038184863	0.339338319
RPL23	17.3690239	-0.560878062	0.396975579	1.412878001	0.157691598	0.773959451	3.249617203	-0.239085838	1.089477615	0.219449977	0.826299543		4846.587334	0.298166622	0.159840287	-1.865403444	0.062124875	0.613339296	6347.983517	-0.45072303	0.374128474	1.204727952	0.228308341	0.702866484
SNX3	18.56551048	-0.570158528	0.403949398	1.411460275	0.158108941	0.773959451	4.912830054	0.527022727	0.908559975	-0.580063773	0.561871613		5873.897353	-0.240588939	0.166267717	1.446997309	0.147897677	0.685503764	3921.640834	0.080530288	0.423541342	-0.190135602	0.849202873	0.973799041
ZBED4	42.82437341	0.380492776	0.268834954	-1.415339674	0.156968928	0.773959451	12.47565277	-0.553768067	0.576847508	0.959990395	0.337060049	0.70202347	1221.787307	-0.044196382	0.123157383	0.358861007	0.719699071	0.921296082	953.8758091	0.315712822	0.274227938	-1.151278839	0.24961754	0.72418697
MRI1	20.54240631	0.505642863	0.358509613	-1.410402524	0.15842086	0.774074083	3.970758822	0.616720213	0.832107351	-0.741154626	0.458599691		1116.493434	0.046445286	0.113628587	-0.40874649	0.682725712	0.909346459	804.3174293	0.454588681	0.22451698	-2.024740761	0.042893991	0.356990032
ASTE1	25.22372254	-0.464117465	0.329586169	1.408182469	0.159077046	0.774297547	6.161970062	0.030614153	0.658769002	-0.046471756	0.962934245		319.9639573	-0.224629691	0.131006505	1.714645315	0.086410275	0.650239325	247.3190815	0.280419863	0.265893684	-1.054631528	0.291593879	0.759674679
C11orf58	13.93118942	-0.602306503	0.431934613	1.394439076	0.163185055	0.774297547	8.079048361	-0.970425966	0.684130833	1.41848009	0.156050647		4568.66647	-0.262462451	0.205085055	1.279773658	0.200624751	0.70861617	3389.659561	-0.169008276	0.239113016	0.706813367	0.479682467	0.855792463
CCDC25	34.03705797	-0.439638004	0.314498966	1.397899682	0.162143194	0.774297547	17.65607493	-0.582211259	0.473291999	1.23013121	0.218647974	0.601205543	3522.911276	-0.092148973	0.11458468	0.804199775	0.421281609	0.808662609	4272.604109	-0.43971463	0.303342551	1.44956462	0.147179968	0.604182451
CIPC	18.62092535	-0.54344822	0.386733107	1.405228077	0.159953468	0.774297547	3.132252498	-0.085375898	0.944496319	0.090393045	0.927974883		597.6898578	-0.142429937	0.151692864	0.938936305	0.347763448	0.776508793	382.2821022	0.227685776	0.255209917	-0.892150972	0.372312017	0.811159485
CLDN12	39.52539652	-0.412590031	0.294534846	1.400819078	0.161268182	0.774297547	17.65725773	-0.053391462	0.519196372	0.102834813	0.918094075	0.97338852	451.933079	0.175849285	0.194507163	-0.904076141	0.365955029	0.785619396	490.3290688	0.217581993	0.386977023	-0.562260755	0.573938373	0.891963503
DCP1A	82.07977766	-0.278100867	0.198981182	1.397623959	0.16222602	0.774297547	30.32720053	-1.165062923	0.477229474	2.441305463	0.014634271	0.231430535	1234.167418	0.211575251	0.1018644	-2.077028404	0.037798938	0.534158975	1669.232115	-0.216031719	0.250347481	0.862927472	0.388177345	0.818005941
DEGS1	28.36389219	-0.485748709	0.348183134	1.395095458	0.162987056	0.774297547	9.520967043	-0.400831045	0.606912419	0.660442977	0.5089696	0.802034658	1665.397743	-0.14078605	0.119507864	1.178048419	0.238777304	0.731214186	1032.906005	-0.083256082	0.338504793	0.245952447	0.805719043	0.963152366
DUSP5	63.28130302	0.374916416	0.267635743	-1.400845836	0.161260179	0.774297547	45.42400029	-0.006877135	0.295941703	0.023238141	0.981460315	0.99262923	253.5079794	0.562185299	0.169682223	-3.313165563	0.000922464	0.084915198	406.5623548	-0.19389243	0.185496973	1.045259263	0.29590316	0.762939472
GATD1	64.21926364	0.347180056	0.247710712	-1.401554473	0.16104833	0.774297547	18.53891827	0.102696358	0.448857	-0.228795269	0.819028044	0.946166632	1488.932553	0.04837443	0.193427916	-0.250090222	0.802517578	0.950554811	937.7172301	-0.016422482	0.2679189	0.061296466	0.951123105	0.991186533
GRPEL2	80.20683125	-0.277837202	0.19777972	1.404781046	0.160086397	0.774297547	29.38852571	-0.861582576	0.420439085	2.049244725	0.040438191	0.354353101	504.5025068	0.45941802	0.163393982	-2.811719352	0.004927748	0.233838824	867.1415257	-0.07330948	0.293919352	0.249420393	0.803035612	0.963046974
MROH7-TTC4	32.21141466	-0.401425407	0.286950676	1.398935221	0.16183241	0.774297547	7.778270398	-0.437923465	0.611710862	0.715899442	0.474053443		1100.322319	-0.077567557	0.135788272	0.571238999	0.567837646	0.865865774	841.0236908	0.09837443	0.187598171	-0.524389065	0.600007961	0.902144891
MT2A	13.96510649	0.628616005	0.447002966	-1.406290455	0.159637893	0.774297547	7.873199742	0.356445445	0.760993477	-0.468394876	0.639502232		1288.8584	0.450314497	0.163538634	-2.753566457	0.00589498	0.250891413	1789.325074	0.132918288	0.535554046	-0.248188374	0
MVK	15.1941244	0.655467762	0.467052175	-1.40341443	0.160493293	0.774297547	2.69697469	-0.169792848	1.069323026	0.158785366	0.873837979		574.8038786	0.779801678	0.214188363	-3.640728502	0.000271868	0.035036593	331.1734893	-0.238900551	0.336731445	0.709469088	0.478033428	0.854944702
NOL10	43.06056145	-0.358408385	0.255608809	1.402175403	0.160862875	0.774297547	9.817700314	-1.19197011	0.599636252	1.987821961	0.046831384	0.363863332	3925.868302	-0.3409783	0.136925796	2.490241498	0.012765632	0.360952967	2349.676299	-0.044940292	0.122593734	0.366579028	0.713933054	0.933709077
NOL12	22.5510806	0.510615492	0.364238281	-1.401872123	0.160953436	0.774297547	6.777994812	0.215837123	0.627902239	-0.343743198	0.731039422		195.9950918	0.332571636	0.248133826	-1.340291412	0.180150623	0.698380866	175.5134319	-0.261058605	0.359836005	0.725493284	0.468149463	0.8510761
NRIP1	31.88512982	-0.493506376	0.350801208	1.406797824	0.159487348	0.774297547	15.67656387	-1.10106551	0.585419647	1.880814072	0.059997215	0.384871374	627.4032459	0.13110857	0.216134152	-0.606607371	0.544111507	0.85402064	664.9393466	-0.015790704	0.434265683	0.036361851	0.970993833	0.996325294
PHACTR4	26.78946444	0.455723822	0.326497357	-1.39579636	0.162775827	0.774297547	7.647422548	-1.17622943	0.654801494	1.796314519	0.07244451		794.9855709	0.175111149	0.129348098	-1.353797633	0.175800949	0.696015356	954.2317646	-0.217654243	0.334407168	0.650865963	0.515133015	0.871314978
PIK3AP1	111.9788844	-0.310983428	0.222939505	1.394922934	0.163039081	0.774297547	30.18082176	-0.562902327	0.403925708	1.39357886	0.163444816	0.556354007	8037.249202	-0.148064797	0.155966338	0.949338164	0.342448649	0.774904341	5913.001169	0.043112505	0.346414	-0.124453701	0.900956056	0.983670091
RPL35	15.60682434	0.701761127	0.499858527	-1.403919487	0.160342826	0.774297547	4.454552246	0.309792051	0.911040053	-0.340042186	0.733824759		4109.833058	0.383827348	0.200436541	-1.914956954	0.055497994	0.602577029	5844.250346	-0.817538971	0.459648019	1.77861959	0.07530215	0.466387511
SLITRK4	16.25951849	-0.623791706	0.444003907	1.404923913	0.160043905	0.774297547	11.78994688	-1.646919367	0.532217923	3.094445523	0.001971811	0.099217966	381.0871345	-0.206193275	0.170177792	1.211634445	0.225652343	0.723399224	558.5818712	-0.528675995	0.106137156	4.981064267	6.32E-07	6.54E-05
SNHG6	89.62745885	0.281476889	0.201327557	-1.398104131	0.1620818	0.774297547	31.61297408	0.244310602	0.3680281	-0.663836815	0.50679476	0.801930064	14802.31311	-0.059107409	0.100128083	0.590318001	0.554977473	0.859874143	16867.79811	0.022798391	0.131230477	-0.173727864	0.862079338	0.977336041
SNORD4A	17.08869011	0.562504113	0.402282498	-1.398281346	0.162028597	0.774297547	9.413657112	-0.355889647	0.552383464	0.644280051	0.519393849	0.808676499	41.93871535	0.376123724	0.313827166	-1.198505947	0.230720109	0.726337098	49.74006745	-0.582096062	0.280515645	2.075093037	0.037977913	0.338961675
TNFRSF10B	87.4072984	0.303265342	0.217113324	-1.396806686	0.162471711	0.774297547	37.15674509	-0.771573606	0.423454006	1.822095422	0.068440508	0.402998099	2229.230734	0.060601445	0.120362528	-0.503490962	0.614619133	0.886385894	1560.555702	0.14207435	0.302775113	-0.469240514	0.63889773	0.915165964
UBE2O	19.98814276	0.519881035	0.372832703	-1.394408353	0.163194327	0.774297547	4.669295872	-1.112252364	0.802471108	1.386034155	0.165736475		759.4844468	0.06340843	0.152926737	-0.414632725	0.678410788	0.908979449	527.2173901	0.243326216	0.127234392	-1.912424871	0.05582172	0.407071736
WDR82	132.4921025	-0.300537451	0.214736052	1.39956681	0.161643079	0.774297547	36.9482035	-0.836034729	0.329905606	2.534163449	0.011271614	0.209556741	4795.339025	-0.166037139	0.102589808	1.618456474	0.10556426	0.664002418	3118.089699	-0.438245342	0.338737748	1.29375998	0.19574834	0.668007575
ZNF24	134.6719648	-0.323793047	0.231303431	1.399862704	0.161554436	0.774297547	47.31434592	-0.498458454	0.395531664	1.260223897	0.207588605	0.590665926	2693.013537	-0.059021785	0.167500269	0.3523683	0.724562073	0.922601503	2302.727134	-0.263890555	0.262222755	1.006360241	0.314242312	0.776595967
ZNF33A	19.51112343	-0.565086856	0.404296313	1.397704696	0.162201763	0.774297547	4.793724784	-0.503666223	0.759224568	0.663395581	0.507077235		853.5286198	-0.088413157	0.166629773	0.530596399	0.595698492	0.877845045	895.3567537	0.170780375	0.187749476	-0.909618384	0.3630238	0.805902054
STX1A	12.12527261	0.730814338	0.524590562	-1.393113776	0.163585388	0.774490991	6.746017021	-0.436152801	0.667799268	0.653119615	0.513679168		97.37167988	0.303334596	0.300926031	-1.008003846	0.313452616	0.764983945	94.47070977	0.179355069	0.202689216	-0.884877218	0.376222857	0.812760428
TMEM121B	47.99624298	-0.338181123	0.242684342	1.393502029	0.163468032	0.774490991	11.09861134	-1.098262216	0.565375647	1.942535413	0.052072317	0.372906026	966.9937734	-0.280938593	0.122707374	2.289500486	0.02205029	0.430114901	595.3001154	-0.589462239	0.191989391	3.07028547	0.002138543	0.056811708
AMPD2	13.45284868	0.651786445	0.46974533	-1.387531507	0.165279751	0.776157622	8.6874352	0.093028459	0.627143376	-0.148336828	0.882076952		429.4426473	0.240455687	0.235692154	-1.020210822	0.307628486	0.761612209	449.1308293	0.018681437	0.267648791	-0.069798324	0.944354181	0.990755033
FOS	36.45066999	0.408610981	0.294328205	-1.388283468	0.165050744	0.776157622	83.5626847	0.119791684	0.314593175	-0.380782843	0.703364391	0.896932261	86.572453	0.219904282	0.23813462	-0.923445242	0.355775224	0.780714973	398.348862	0.16467754	0.317692336	-0.518355408	0.604210321	0.902366477
KLHL20	16.66198304	-0.562872155	0.405723037	1.387331021	0.165340848	0.776157622	4.033416006	-0.10187691	0.894914313	0.113839848	0.909364749		266.2272391	0.019533155	0.174376353	-0.112017223	0.91080975	0.980022122	282.5740444	-0.441141142	0.190361449	2.317386971	0.020482661	0.252434963
NKRF	13.01355595	-0.767278478	0.553520979	1.386177773	0.165692627	0.776157622	6.215849493	-0.756274662	0.840711558	0.899564963	0.36835181		497.5736844	0.082379816	0.178875004	-0.460544036	0.645125771	0.897831917	430.3890886	-0.052954171	0.118179769	0.44808152	0.654094364	0.918071249
NOM1	25.53287082	0.486134057	0.350617409	-1.386508612	0.165591653	0.776157622	12.35909302	-0.306354146	0.524345713	0.584259846	0.559045503	0.835891423	1033.890491	-0.114225077	0.109591202	1.042283278	0.297280363	0.757230225	753.9513828	-0.100378878	0.163561291	0.613708033	0.539408279	0.878464912
PLCG2	15.61167058	0.595786807	0.429570707	-1.386935368	0.165461472	0.776157622	5.004476133	0.04696462	0.838781834	-0.055991461	0.95534861		422.6103038	0.153776774	0.112813445	-1.363106808	0.172848852	0.693501087	620.5321871	0.491952738	0.118647934	-4.146323686	3.38E-05	0.002071427
SAMD8	12.16120824	-0.648995035	0.467123188	1.389344505	0.164728017	0.776157622	3.422181671	-1.753691759	1.049737987	1.670599503	0.094800811		130.8434001	0.056231839	0.192789708	-0.291674485	0.770535519	0.937460634	150.9853698	-0.205472706	0.301848865	0.68071386	0.496052565	0.864939884
SKA2	21.24475886	-0.493769481	0.355528571	1.38883207	0.164883821	0.776157622	4.447923483	-1.865176108	0.866109697	2.153510248	0.0312786		2222.114012	-0.233597616	0.152891661	1.527863688	0.126546385	0.676809433	1556.416353	-0.391257583	0.108653786	3.600956731	0.000317048	0.013294165
STAU1	23.30953499	-0.501393971	0.360964481	1.389039633	0.164820699	0.776157622	7.335749264	-0.688728484	0.646575909	1.065193545	0.286788354		2026.971865	-0.081397782	0.11299968	0.720336393	0.471317903	0.827408242	1574.482043	0.142733895	0.176367436	-0.809298464	0.418343489	0.831509744
USF3	24.61699339	-0.525312883	0.377595728	1.391204518	0.164163418	0.776157622	8.597474608	-1.58600287	0.637542453	2.487681978	0.012857865		770.904139	-0.180862339	0.191948602	0.942243586	0.346067944	0.776414082	544.4591118	-0.343687185	0.17412801	1.973761627	0.048408854	0.380184068
ZFP62	14.06854073	-0.643576327	0.464623707	1.385156025	0.166004764	0.776796894	0.989375352	0.453678705	1.802031016	-0.251759654	0.801226845		310.6553816	0.135680215	0.166534831	-0.814725747	0.415229312	0.808253922	375.6528911	0.096423819	0.108348644	-0.88994025	0.37349797	0.811446003
C6orf120	95.28072112	-0.305044902	0.221387735	1.37787625	0.168241499	0.777147062	24.22876808	-0.799048719	0.512419348	1.55936485	0.118910051	0.496778683	6541.191142	-0.201168079	0.125649304	1.601028199	0.109370673	0.664789547	5120.311141	-0.071804842	0.123962559	0.579246204	0.562423059	0.886750651
CD300LF	40.17889332	-0.394116487	0.286744583	1.374451376	0.169301596	0.777147062	8.830588935	-0.701435216	0.628465908	1.116107026	0.264376325		1642.311366	-0.309673002	0.125555375	2.466425693	0.013646904	0.372141696	2567.530419	-0.135450882	0.291412179	0.464808584	0.64206854	0.915497416
CHD3	14.99670113	0.637362777	0.462148056	-1.379131143	0.167854323	0.777147062	4.817137072	1.218438054	0.800104999	-1.522847695	0.127796814		1538.607856	0.139735727	0.173989625	-0.803126779	0.421901461	0.809487477	1455.206752	-0.327033945	0.288802811	1.132377985	0.257475556	0.7322624
CHEK1	14.34833406	-0.61055036	0.441544474	1.382760731	0.166738244	0.777147062	3.694814364	-0.57717392	0.927123893	0.622542386	0.533585282		1511.94629	-0.117921385	0.162380049	0.726206119	0.467712421	0.82634398	1096.657255	-0.181598223	0.150584531	1.205955366	0.227834701	0.70244944
CMAHP	13.81499034	-0.616781201	0.447670195	1.377758019	0.168278011	0.777147062	3.678811594	0.388137327	0.929757801	-0.417460683	0.676341476		357.9125646	0.014739602	0.13822797	-0.106632555	0.915080491	0.980614373	256.5644083	0.007345332	0.557989436	-0.013163927	0.989497009	0.998146753
COX19	82.76940289	0.28924558	0.209350392	-1.381633811	0.167084167	0.777147062	43.9029776	-0.286643122	0.339390678	0.844581599	0.398344486	0.743070062	574.9611281	0.260483915	0.16328754	-1.59524674	0.11065707	0.665144214	1058.979991	-0.311101064	0.279619463	1.112587304	0.265885715	0.73893137
EZH1	12.14713117	0.651805885	0.472303131	-1.380058362	0.167568676	0.777147062	3.971132315	0.686494871	0.896564478	-0.765694925	0.443857847		260.2989668	0.173436493	0.21611472	-0.8025205	0.422251935	0.809813882	284.513477	0.560457716	0.193456804	-2.897069035	0.003766669	0.085612505
NOL9	23.97234234	-0.44342412	0.322559797	1.374703617	0.16922335	0.777147062	7.810891329	-0.463598424	0.595217038	0.778872907	0.436054585		1198.969055	-0.098033424	0.141134157	0.694611611	0.487298734	0.833059848	893.6195578	0.076772226	0.135252483	-0.567621565	0.570291961	0.891260608
PCNP	12.62331323	0.643167772	0.467632635	-1.375369734	0.169016847	0.777147062	10.17658861	-0.778159874	0.646370702	1.203891005	0.228631709	0.610603574	4971.805035	-0.159062444	0.222580538	0.714628714	0.474838497	0.828703529	3211.931237	-0.229414495	0.433186136	0.529597963	0.596390707	0.900084645
PXMP4	18.6694879	0.614219003	0.446090944	-1.376891891	0.168545675	0.777147062	2.742239171	-0.34151892	0.971164089	0.351659337	0.725093759		412.1856026	0.070241354	0.14108365	-0.497870267	0.618575485	0.887521348	524.0505995	-0.16181024	0.361294609	0.447862316	0.654252566	0.918071249
SETD2	19.81506845	0.529547959	0.38430828	-1.377924927	0.168226468	0.777147062	10.07862024	-0.077106983	0.533822508	0.14444311	0.885150577	0.967668038	499.0232307	0.134173718	0.169023712	-0.793815949	0.427302587	0.812116752	600.3326915	0.274622923	0.173631505	-1.581642243	0.113731265	0.552369421
SLC11A2	15.79098668	0.581660666	0.423123425	-1.374683204	0.16922968	0.777147062	3.611627164	-0.164462599	0.947426899	0.173588695	0.862188717		549.4933057	-0.018324493	0.12823436	0.142898463	0.886370373	0.972060473	408.1819331	0.115793178	0.405207513	-0.285762663	0.775059906	0.955370346
SNORD86	23.54249845	0.511345708	0.370517697	-1.380084439	0.167560648	0.777147062	4.289174064	-0.424004706	0.835235869	0.507646667	0.611701157		599.0113288	-0.185907747	0.14101288	1.318374229	0.187378403	0.703056632	166.3734613	0.438227252	0.475109308	-0.922371432	0.356334866	0.802165746
SPOPL	15.59090693	-0.668467432	0.486485818	1.374073832	0.169418762	0.777147062	6.042106531	-0.423097129	0.856524726	0.493969545	0.621327688		1164.652352	-0.301620061	0.232504734	1.297264169	0.194540308	0.707923593	749.7797134	-0.456714888	0.384394186	1.188142028	0.234777459	0.711149471
STX16	34.40678332	0.438814413	0.317818253	-1.380708657	0.167368558	0.777147062	12.86071366	-0.228131187	0.511165212	0.446296387	0.655383166	0.872006208	1998.923493	0.028706038	0.127071386	-0.225904816	0.821275452	0.954697623	2645.153425	-0.220499619	0.286806441	0.768809856	0.442006197	0.840463691
TMBIM6	143.9952896	-0.234984347	0.1698413	1.383552453	0.166495536	0.777147062	80.91021778	-0.688999084	0.248159528	2.776436152	0.005495843	0.159391922	19094.89553	-0.310570305	0.111869389	2.776186669	0.005500062	0.242889066	14856.45308	-0.093427899	0.085588895	1.091589025	0.275013782	0.74652711
UBE2V2	28.19515904	-0.491079197	0.357380771	1.374106379	0.169408659	0.777147062	7.958137651	-0.625097526	0.621926357	1.005098947	0.314849207		3860.21298	-0.13541546	0.193223332	0.700823542	0.483413144	0.831473324	2396.456537	-0.165343527	0.260754324	0.634096971	0.526017539	0.873020309
ZNF275	37.84102193	-0.397089013	0.287192283	1.382659063	0.16676943	0.777147062	9.094870493	-0.622317418	0.598819997	1.03923954	0.298693346	0.670696823	609.5355734	-0.020225458	0.147712969	0.136924049	0.89109083	0.973812821	441.5243565	0.258399912	0.20226517	-1.277530443	0.20141504	0.673475769
ZNF276	47.42328139	0.424917051	0.307725633	-1.38083086	0.167330972	0.777147062	18.82588613	-0.622693609	0.506387086	1.229679085	0.218817302	0.601205543	1341.422006	0.287884797	0.207662435	-1.38631138	0.165651843	0.692429107	1226.01199	0.102858857	0.185858323	-0.553426153	0.579971635	0.893914816
BRK1	18.05485608	-0.521901671	0.380366477	1.372102176	0.170031632	0.777538653	5.227517541	-0.002682292	0.743325413	0.003608502	0.997120838		3873.395105	-0.059424606	0.103197452	0.57583404	0.564727362	0.865333194	3868.997687	-0.084943113	0.15988083	0.53129017	0.595217716	0.899856705
UBE2R2	50.07509703	-0.366473487	0.26698441	1.372640026	0.169864282	0.777538653	17.12927705	-1.182700643	0.485208429	2.437510506	0.014788784	0.232215382	2157.350773	-0.018232023	0.097412335	0.187163388	0.85153253	0.963574417	2849.01062	-0.165133772	0.245903861	0.671537939	0.501877899	0.866264763
VDAC1	56.16390617	-0.33227172	0.242022858	1.372893959	0.169785315	0.777538653	17.22173791	-0.451440727	0.434056439	1.040050753	0.298316322	0.670530291	9790.821468	-0.140225916	0.096569774	1.452068382	0.146482592	0.685503764	6031.5321	0.265247526	0.271497527	-0.976979528	0.328579287	0.784846777
POLR1D	79.17377506	-0.277791118	0.202618819	1.371003539	0.170373853	0.778298737	12.98837216	-0.141486721	0.48933993	0.289137902	0.77247585	0.927948007	5227.424733	-0.070366673	0.110762599	0.635292724	0.525237518	0.847090649	5375.170425	0.088383063	0.213695687	-0.413593107	0.679172122	0.925746927
CSNK1G2	22.07126034	0.498070386	0.363472137	-1.370312427	0.170589395	0.778479161	6.877112307	0.116916248	0.746796797	-0.156556975	0.875594013		1986.202321	0.182089141	0.215458788	-0.845122831	0.398042262	0.798890396	1556.315303	0.057323653	0.236151665	-0.242740838	0.808206169	0.963940919
PAPOLA	43.51594289	0.352776987	0.258105272	-1.366794966	0.171689581	0.781389624	13.24904223	0.109506466	0.579038241	-0.189117848	0.850000453	0.956170091	9868.742876	-0.217537884	0.188008772	1.157062418	0.24724686	0.734540962	5817.393125	-0.106550382	0.333485418	0.31950537	0.74934332	0.946061355
PLEKHA2	20.93529532	-0.506376956	0.370543477	1.366579058	0.171757285	0.781389624	5.832043562	-1.422646849	0.727293159	1.956084463	0.050455205		872.7598569	-0.210355296	0.156406224	1.344929187	0.178648104	0.697338383	920.1960985	0.038579979	0.168430766	-0.229055417	0.818825844	0.965520087
SMAP2	24.0777904	-0.440629875	0.322205702	1.36754214	0.171455438	0.781389624	6.398286121	-1.572476561	0.729758891	2.154789178	0.031178335		2611.471894	-0.082227888	0.093410438	0.880285867	0.378704467	0.790880764	2444.213122	-0.235235419	0.101985819	2.306550277	0.021079904	0.255905127
ANAPC16	17.17155931	-0.716298649	0.524474269	1.365746029	0.172018692	0.781774568	2.247287982	-1.931561595	1.156705735	1.669881575	0.094942796		3053.571064	-0.192258225	0.133659166	1.438421546	0.150314483	0.686607887	3645.99332	0.071483433	0.159376378	-0.448519625	0.653778226	0.918071249
NINJ1	26.90727164	0.518352546	0.379741314	-1.365014885	0.172248372	0.782014682	8.696125776	1.005788784	0.592105601	-1.698664532	0.08938241		935.3854405	0.18852694	0.183793272	-1.025755392	0.305006897	0.760076543	658.6335035	0.381386657	0.133918369	-2.84790398	0.00440082	0.094957714
TMEM259	43.12521594	0.387562555	0.284053099	-1.364401782	0.172441147	0.782086927	18.26930169	-0.217371502	0.500588132	0.434232232	0.66411981	0.877269821	2379.584612	0.435222409	0.286232769	-1.52051916	0.128380547	0.676809433	1954.8243	-0.098379974	0.325396761	0.302338517	0.762394019	0.951167367
AMMECR1	22.86456362	-0.488562533	0.359284814	1.359819603	0.173887018	0.782449749	11.05596787	-0.829764884	0.573268623	1.447427699	0.147777173	0.53373354	1560.404547	-0.183715971	0.159650589	1.150737819	0.249840113	0.735717129	1273.801996	-0.386612994	0.12715259	3.040543603	0.002361515	0.061644412
HMGXB3	34.15949801	0.408491571	0.300319975	-1.360187815	0.173770497	0.782449749	10.85787793	-0.197702328	0.581122772	0.340207505	0.733700267	0.90546956	542.2203774	0.049321579	0.215331367	-0.22904967	0.818830311	0.954528919	372.8433915	0.066010228	0.146521776	-0.450514796	0.652339288	0.918071249
IPO7	53.80374087	-0.365309795	0.268018318	1.363003088	0.172881537	0.782449749	14.50133271	-0.54548444	0.661369783	0.824779804	0.409496614	0.748040845	5707.072636	-0.061661723	0.163393604	0.377381497	0.705890115	0.917134341	3926.970924	-0.095994063	0.325125781	0.29525208	0.76780132	0.952619408
KMT2D	43.33916869	0.418159863	0.30690803	-1.362492416	0.173042536	0.782449749	8.934656563	0.086317894	0.635913163	-0.135738493	0.892028016		1705.504066	0.171870221	0.15068878	-1.140564153	0.254051342	0.736234185	1170.724547	0.202513508	0.122683757	-1.65069535	0.098800798	0.52285353
MRPS12	40.16375569	-0.389048697	0.285567684	1.362369478	0.173081311	0.782449749	10.07158477	-0.174654916	0.570363026	0.306217107	0.759439348	0.921819471	1168.280786	0.142533511	0.168859712	-0.844094243	0.398616745	0.798995548	865.6932248	-0.476647501	0.424723155	1.122254569	0.261754217	0.734672769
RBM5	23.32995745	0.474433417	0.348513322	-1.361306402	0.173416881	0.782449749	12.54629085	-0.027919874	0.499327007	0.055915009	0.955409514	0.981001527	365.1660944	0.242096521	0.199773167	-1.21185705	0.225567105	0.723315367	630.972093	0.168905217	0.265916874	-0.635180516	0.525310689	0.873020309
THSD7A	12.89058891	-0.62549342	0.459620458	1.360891164	0.173548086	0.782449749	6.908925479	-1.56302807	0.75668798	2.06561768	0.038864594		319.5293684	-0.095390608	0.202500265	0.471064115	0.63759495	0.895437567	309.7934295	-0.444615196	0.168702262	2.635502286	0.008401286	0.148465192
TRIM59	59.31213796	-0.334784059	0.246225826	1.359662647	0.173936704	0.782449749	19.99774722	-0.432060712	0.431079564	1.002276027	0.316210298	0.68544611	789.1460894	-0.108844802	0.181880774	0.598440394	0.54954612	0.85730035	713.4238229	0.228903395	0.267893399	-0.85445702	0.392851814	0.821862892
ANKLE2	21.33597705	0.532159328	0.392371363	-1.356264442	0.175015045	0.782696663	7.954126563	-0.633617534	0.635958251	0.996319387	0.319094987		1472.869113	0.074445115	0.11246368	-0.661948061	0.508004509	0.840737342	1100.791211	0.08714014	0.132858317	-0.655887734	0.511896361	0.868759211
C9orf139	19.07379094	0.572655735	0.421638484	-1.358167617	0.174410503	0.782696663	2.69966868	0.089535445	1.171063478	-0.076456526	0.9390559		109.2828589	0.53284032	0.344260901	-1.547780528	0.121675146	0.676809433	123.979006	0.198788214	0.478287626	-0.415624831	0.677684554	0.925538866
IRF2BP2	391.2611558	-0.239252054	0.176084165	1.358736911	0.174229971	0.782696663	161.649563	-0.442326542	0.327422314	1.35093585	0.176715983	0.567027806	4773.85069	-0.082376412	0.133126144	0.618784631	0.536058248	0.851082686	7083.903498	-0.026179296	0.26304614	0.099523589	0.92072256	0.987082771
PEF1	28.50600352	-0.446918577	0.329949776	1.354504866	0.175575362	0.782696663	9.208664229	0.470616237	0.563269111	-0.83550869	0.403431356	0.746820253	1349.638858	-0.116737809	0.161753335	0.721702638	0.47047732	0.827405782	1318.115477	0.103897193	0.240918736	-0.431254102	0.666283619	0.922913182
PSAT1	12.11311502	-0.71603571	0.528644113	1.354475899	0.175584597	0.782696663	11.0959092	-1.840420536	0.536708786	3.429085914	0.000605618	0.053633511	1718.591653	-0.099873989	0.160651589	0.62168068	0.534151858	0.850321563	3430.217415	-0.523617445	0.142912166	3.663910929	0.000248393	0.01107131
REEP4	34.42312164	0.39824041	0.293954428	-1.354769216	0.175491097	0.782696663	9.640273823	-0.204987046	0.542009783	0.378198055	0.70528347	0.896932261	1178.744601	0.171432613	0.191049012	-0.897322689	0.369546753	0.785896006	1300.42326	-0.2139964	0.292406141	0.731846463	0.464262286	0.850315282
RLIM	121.2854985	-0.247666819	0.182805535	1.354810284	0.175478009	0.782696663	58.46726892	-0.214535034	0.332946285	0.644353289	0.519346367	0.808676499	26064.93659	0.016406608	0.121180866	-0.13538943	0.892303981	0.974182062	28067.1448	0.237838907	0.109165746	-2.178695385	0.029354305	0.300799168
TOR1AIP1	21.87481134	-0.514030499	0.37858888	1.357753822	0.174541812	0.782696663	7.290991797	-0.485007816	0.735220443	0.659676728	0.509461304		2095.986597	-0.590448311	0.217756691	2.711504787	0.006697857	0.266239832	1332.169223	-0.298879666	0.404022617	0.739759738	0.459445793	0.848916279
UNC119B	32.78743701	-0.445364295	0.328148728	1.357202565	0.174716856	0.782696663	6.783882691	0.089459473	0.735896517	-0.12156529	0.903243305		1443.062908	-0.302292959	0.133672837	2.261438946	0.023732089	0.444269067	1177.065264	0.415307374	0.19374822	-2.143541625	0.032069632	0.316262055
CDK5RAP2	17.58437959	0.547650384	0.405155813	-1.351703137	0.176470301	0.784273037	3.830415835	-1.551033854	0.931557232	1.664990406	0.09591467		2515.060179	-0.277177581	0.121075848	2.289288779	0.022062579	0.430114901	2341.659962	-0.04424941	0.181793081	0.243405356	0.807691395	0.963940919
NFIX	24.01213943	-0.445823069	0.329787975	1.35184756	0.176424086	0.784273037	5.571413428	-0.145311719	0.76958528	0.188818215	0.850235295		1810.134083	-0.205730948	0.121658769	1.691049068	0.090827432	0.650956775	1226.153088	-0.197773885	0.137172731	1.441787175	0.149362422	0.60756412
RETREG2	33.84928109	-0.429544576	0.3175604	1.35263898	0.176170993	0.784273037	4.466410571	0.407525826	0.771288338	-0.528370268	0.597242369		2346.244598	-0.098905815	0.098140739	1.007795696	0.313552553	0.764983945	2232.28833	0.205569682	0.122063678	-1.684118361	0.092158797	0.509772995
CERK	19.14869366	-0.552003407	0.409385329	1.348371248	0.177539007	0.78440161	4.914176233	0.026174424	0.749328379	-0.034930513	0.97213515		1518.722161	-0.245972683	0.108164305	2.274065207	0.022962066	0.437216358	1236.612577	0.233289666	0.11869655	-1.965429197	0.049364583	0.384996256
FBXO43	28.36063512	-0.451851616	0.335128178	1.34829491	0.177563549	0.78440161	3.679557535	-1.050187724	0.849133273	1.236776084	0.216170223		210.8398636	-0.222491333	0.150495506	1.478391871	0.13930292	0.678193535	303.6402927	0.219124296	0.166964609	-1.312399661	0.189385321	0.66459302
FDXACB1	20.99151408	-0.474989262	0.351900189	1.34978405	0.177085262	0.78440161	5.03023438	0.017158404	0.744654007	-0.023042116	0.981616678		243.6032473	-0.128422007	0.161869469	0.793367693	0.427563628	0.812116752	130.1972792	-0.36291694	0.248596806	1.459861634	0.144328105	0.599976736
PDE4D	14.48756116	0.577640321	0.427836953	-1.350141257	0.176970677	0.78440161	8.226151683	-0.672869637	0.799765234	0.841333942	0.400160881		129.8058422	0.552507198	0.18793017	-2.939960087	0.003282545	0.187795335	200.9099622	0.2851281	0.313104652	-0.910647918	0.362480914	0.805807663
PPTC7	27.25948398	-0.451925818	0.335162934	1.34837648	0.177537325	0.78440161	8.714556305	-1.225678437	0.7382663	1.660211819	0.096871848		430.1016831	-0.000803187	0.214091725	0.003751603	0.997006661	0.999143989	234.2503454	-0.315337929	0.716674825	0.440001403	0.659936091	0.919572159
TPRA1	37.22271327	0.425569692	0.315488973	-1.348920971	0.177362352	0.78440161	10.51358557	0.518630381	0.537954338	-0.964078816	0.335006413	0.700390586	1233.352155	0.042654664	0.178274307	-0.239264226	0.810900703	0.953318351	1003.339847	-0.081275922	0.230428907	0.352715826	0.724301494	0.937966578
PTDSS1	48.6982954	-0.327201439	0.243295618	1.344871895	0.178666608	0.788486766	12.29893131	-0.555744338	0.475837018	1.167930019	0.242834994	0.630005301	6007.426178	-0.213648561	0.085991058	2.484543942	0.01297175	0.362835699	4245.683931	-0.05015272	0.136940491	0.366237329	0.71418799	0.933757224
BAHD1	34.69107523	0.384494993	0.286748481	-1.34087892	0.179959767	0.793401885	8.044838031	0.230643154	0.648103359	-0.355874029	0.721934906		1076.739935	0.069283373	0.139703002	-0.495933318	0.619941458	0.888824203	721.8543198	0.217575254	0.128185062	-1.697352637	0.089630011	0.503094393
CDV3	258.7683449	-0.208993692	0.156533086	1.335140693	0.181830303	0.793444284	104.9476091	-0.16744368	0.340736329	0.491417163	0.623131428	0.862242554	11968.59731	-0.039965712	0.126959933	0.314789959	0.752921136	0.931384202	8278.155787	0.153763444	0.198872744	-0.773175055	0.439418787	0.839023367
CTBP1	18.22463403	0.537889178	0.401820099	-1.338631838	0.180690556	0.793444284	4.676754429	0.006793246	0.757548781	-0.008967404	0.992845143		2646.293693	0.07406135	0.098671095	-0.750588104	0.452900583	0.820829563	2778.913619	-0.307455235	0.299458598	1.026703645	0.304560032	0.769706462
MMAB	28.55909562	0.453339529	0.338741753	-1.338304252	0.180797276	0.793444284	8.165044639	-0.615745802	0.584019994	1.054323155	0.291734991		2854.202222	0.102121764	0.154055274	-0.662890411	0.507400744	0.840737342	2264.549925	-0.203706111	0.358241055	0.568628604	0.569608209	0.890901791
MPDU1	17.41047002	0.544745087	0.406945559	-1.338619072	0.180694714	0.793444284	7.345240853	0.988170223	0.627763946	-1.574111144	0.115461757		1598.493007	0.098986155	0.174168697	-0.568334937	0.56980756	0.866750977	1418.01849	-0.16217683	0.343617626	0.47196889	0.636948994	0.914798136
NCOA4	58.77421889	0.31810087	0.2374316	-1.339757934	0.180324056	0.793444284	36.96230248	0.285553291	0.454508976	-0.62826766	0.529828614	0.81687039	6771.869068	-0.148873817	0.164081232	0.907317767	0.364238781	0.784503715	6736.534042	0.85281471	0.403206085	-2.11508393	0.034422795	0.321985525
OTUD6B-AS1	85.45204646	-0.285714798	0.213975567	1.335268333	0.181788539	0.793444284	28.77958815	-0.485929685	0.393162149	1.235952359	0.216476273	0.599856104	1795.699361	-0.251306871	0.196125194	1.281359447	0.200067441	0.70861617	1662.199858	-0.530145004	0.273583026	1.937784708	0.052649494	0.397336624
PPP2R2D	14.89732111	0.596034487	0.446548028	-1.334760093	0.181954879	0.793444284	3.459920019	0.410525527	1.038719485	-0.395222707	0.692678536		512.8466005	0.131933911	0.162425916	-0.812271307	0.416635971	0.808329012	506.6449133	0.445215447	0.143852865	-3.094936243	0.001968552	0.054096256
RAB40C	22.65608661	0.511328325	0.38339063	-1.333700629	0.182301988	0.793444284	4.979226538	-0.002325828	0.723615923	0.003214174	0.997435464		876.0407633	0.287940812	0.208377384	-1.381823721	0.167025834	0.692429107	651.9549911	0.441712857	0.120207197	-3.674595756	0.000238226	0.010856792
RPA1	18.73896016	-0.534838734	0.400682945	1.334817817	0.181935981	0.793444284	3.614375601	-1.773895784	0.966494065	1.83539232	0.066447581		2554.415696	-0.117463743	0.101600843	1.156129613	0.247628145	0.735000439	1885.952739	0.161662819	0.114985874	-1.405936344	0.159743028	0.624552115
SRSF2	396.7195008	0.167859515	0.125809896	-1.334231409	0.182128029	0.793444284	145.1277721	0.316907326	0.380144943	-0.83364867	0.404478991	0.746886144	18985.52249	-0.036672114	0.08752706	0.418980299	0.67523053	0.908709953	8997.600698	0.1976928	0.289580415	-0.682687051	0.494804614	0.864790204
ZDHHC17	13.18355099	0.630870766	0.472658262	-1.33472916	0.181965006	0.793444284	4.14021557	-0.59076343	0.966319271	0.611354288	0.540965058		671.4596458	-0.001826184	0.17750376	0.01028814	0.991791396	0.998923261	547.0517365	-0.050239774	0.4286672	0.117199948	0.906701608	0.98476453
ZNF224	12.26317353	-0.600598214	0.449392761	1.336466151	0.181396957	0.793444284	3.825847469	-0.655378294	0.966313784	0.678225132	0.49762896		438.7986402	0.005263726	0.162839627	-0.032324599	0.974213193	0.995916367	450.6143746	0.298462272	0.36793223	-0.811188168	0.417257619	0.831509744
ZNF398	99.13314549	-0.279187662	0.209002589	1.335809588	0.181611518	0.793444284	17.80740505	-0.688115923	0.460507199	1.494256605	0.135108563	0.517526571	896.2420614	0.171769468	0.132199756	-1.299317585	0.193834962	0.707923593	584.516176	-0.0923954	0.160221889	0.576671519	0.564161376	0.888093626
ACTR2	56.1599768	-0.346026347	0.261135359	1.325084233	0.185143215	0.794299885	22.7406077	-0.610532392	0.55615791	1.097768064	0.27230578	0.646435202	26281.81519	-0.254310632	0.191280485	1.329516873	0.183677503	0.701866912	14410.21303	-0.187053022	0.451104573	0.414655566	0.678394065	0.925538866
AZI2	19.4739623	0.519972615	0.392612029	-1.32439298	0.185372565	0.794299885	15.91800317	-0.227537579	0.493758959	0.460827242	0.644922555	0.870319821	1396.548388	0.21824019	0.171295933	-1.274053542	0.202644441	0.710243172	2150.373357	0.255104218	0.100113458	-2.548151084	0.010829556	0.171393578
CCDC86	35.05208736	0.388118708	0.292117158	-1.328640571	0.18396658	0.794299885	8.423136489	0.836839311	0.609759248	-1.372409379	0.169936032		875.1235111	0.046734007	0.148402955	-0.314912912	0.752827778	0.931384202	353.0055694	0.124536108	0.256371496	-0.485764253	0.627134322	0.910515855
CTSZ	13.25985308	-0.600482273	0.452694491	1.326462513	0.184686544	0.794299885	3.58503317	-0.802798846	0.988507709	0.812132104	0.416715833		2994.553657	-0.118269456	0.139564353	0.847418795	0.396761732	0.797627895	2791.18685	-0.752770348	0.420553815	1.789950112	0.073461932	0.461652243
DGKD	32.46228484	0.411744519	0.310694424	-1.325239488	0.185091732	0.794299885	7.515534205	-0.264848546	0.592268508	0.447176479	0.654747643		1021.040761	0.062154109	0.145191428	-0.428083877	0.668590055	0.906483725	907.9723177	0.027676216	0.122382864	-0.226144536	0.821089007	0.965613378
EPB41	14.63684287	0.56394799	0.424921288	-1.327182248	0.184448403	0.794299885	3.611573712	-0.391972496	0.881660095	0.444584595	0.656619982		1661.103398	-0.16894353	0.108001109	1.564275884	0.117752793	0.675675493	1084.623055	0.293856621	0.238944631	-1.229810522	0.218768067	0.693367427
MIR155HG	55.51150509	0.365295687	0.275591473	-1.325497059	0.185006344	0.794299885	30.00970244	-0.061534834	0.51157725	0.120284539	0.904257751	0.972301113	541.7538186	0.219312848	0.174093978	-1.259738278	0.207763792	0.713081337	670.5954379	0.466823722	0.351009214	-1.329947202	0.183535668	0.655926839
NGRN	23.13511548	-0.480625243	0.361139623	1.330857135	0.183236024	0.794299885	12.4926116	-0.045415248	0.525573476	0.086410844	0.931139827	0.978160753	315.068876	0.056368636	0.125445756	-0.449346697	0.653181576	0.90175174	415.2703098	-0.343165394	0.25258468	1.358615235	0.174268545	0.643615948
PRMT6	31.072047	-0.441265954	0.333063754	1.324869333	0.185214494	0.794299885	4.998356165	-1.668133419	0.866122838	1.925977871	0.054107137		1181.569759	-0.256131476	0.167136571	1.532468176	0.125406945	0.676809433	594.38582	-0.188326361	0.420376906	0.447994071	0.654157476	0.918071249
RPL17-C18orf32	13.67341354	-0.626387246	0.471908929	1.327347729	0.184393682	0.794299885	3.789907935	-0.536483849	0.916084364	0.585627121	0.558126119		1034.118015	-0.240207376	0.185286951	1.296407406	0.194835162	0.707923593	1093.806851	-0.142478891	0.188983582	0.753922057	0.450896026	0.843955208
RPL22	16.94950735	0.514369836	0.388306556	-1.324648856	0.185287643	0.794299885	8.589127638	-0.303981963	0.6305027	0.482126346	0.629716195		7946.205097	-0.246330165	0.119070599	2.068774039	0.038567296	0.53717793	7367.042172	-0.003754878	0.126768056	0.029620064	0.976370063	0.99774181
SLU7	19.14302625	-0.508393908	0.381915915	1.331167121	0.183134027	0.794299885	7.688130931	-1.250094712	0.697062205	1.793376119	0.072912803		739.0480206	-0.141802846	0.170164144	0.833329765	0.404658774	0.800591988	800.2626107	-0.014121241	0.121054289	0.11665213	0.907135726	0.984963502
TMEM120B	13.59075141	0.603975439	0.454869901	-1.327798208	0.184244779	0.794299885	5.503371161	1.008892058	0.769376733	-1.311310851	0.189752764		1408.903146	-0.074222221	0.15769213	0.470678031	0.637870675	0.895554543	981.7762668	-0.001204402	0.195381761	0.00616435	0.995081591	0.998752609
TXNL1	48.76779075	-0.323502824	0.244207973	1.324702137	0.185269964	0.794299885	19.35435253	0.177701019	0.49206039	-0.361136605	0.71799733	0.903826415	8527.024966	-0.190733963	0.139853083	1.363816642	0.172625281	0.693501087	6486.970832	0.119801206	0.300728283	-0.398370264	0.690357274	0.928466586
UHRF1	21.06543259	-0.56920412	0.429152938	1.326343291	0.184726014	0.794299885	4.401701872	-0.323433855	0.851141072	0.380000292	0.703945199		1601.551865	-0.008960617	0.122950577	0.072879831	0.941901744	0.988165132	1032.726376	-0.144618084	0.138400812	1.044922222	0.296058918	0.762939472
ZNF772	12.33983553	-0.656468835	0.494727023	1.326931428	0.184531367	0.794299885	2.055260266	0.421888846	1.142371969	-0.369309522	0.711897029		178.8485178	-0.27359311	0.181405175	1.508188012	0.131506415	0.676809433	147.2445341	-0.261277414	0.255304239	1.023396299	0.306120508	0.770821477
ACTB	921.2638954	-0.160257939	0.121102455	1.32332527	0.185727231	0.795049194	404.638628	-0.262939229	0.216562884	1.214147246	0.224691501	0.607819265	153826.2416	0.04443788	0.118672229	-0.374458964	0.708062881	0.918390975	97760.25768	-0.382760468	0.182872804	2.093042042	0.036345402	0.332796959
AFG3L2	17.00500397	0.537902207	0.409239922	-1.314393287	0.188713888	0.796375198	5.703249806	-0.068046988	0.749137671	0.090833755	0.927624688		1224.885885	0.123953095	0.162535423	-0.762622035	0.44568884	0.820404154	1125.000294	-0.313511359	0.414687079	0.756019116	0.449637735	0.842871913
B4GALT1	17.17903224	-0.506660915	0.384366916	1.31816994	0.187446766	0.796375198	6.680583828	0.524832068	0.726427286	-0.722483969	0.469996978		1238.637168	-0.355492432	0.11399663	3.118446841	0.001818069	0.134088091	1260.496042	-0.012441433	0.12307219	0.101090529	0.919478597	0.986546447
BTG1	60.08076461	0.345316527	0.263055026	-1.312715946	0.189278682	0.796375198	64.02946354	-0.309968375	0.356043111	0.870592255	0.383976827	0.738723817	1442.45608	0.25070872	0.149376323	-1.678369866	0.093274916	0.65348217	3664.055889	0.384959905	0.208199821	-1.848992492	0.064458897	0.435455659
CIAO2A	21.67269334	-0.455015276	0.346376642	1.313643072	0.188966347	0.796375198	5.852124847	0.264720367	0.791036665	-0.334649932	0.737889174		3962.603165	-0.189568051	0.131625779	1.440204591	0.149809525	0.686607887	3254.245556	0.364147394	0.361185123	-1.008201531	0.313357723	0.776595967
FTL	155.7392016	0.237467533	0.180532044	-1.315376086	0.188383538	0.796375198	70.6486711	-0.073264893	0.364706835	0.200887086	0.840786866	0.954127176	22552.27552	0.289445292	0.194579487	-1.487542681	0.136871539	0.677057881	22714.68834	-0.353512188	0.433351062	0.815763981	0.414635137	0.830525861
GLMN	12.45078455	0.641813552	0.487185718	-1.317389917	0.187707959	0.796375198	7.391837905	0.671323208	0.643818171	-1.042721747	0.297077183		2070.671973	-0.206014066	0.171526099	1.201065419	0.229725826	0.726217297	1360.317964	0.266377376	0.395593424	-0.673361485	0.500717345	0.866264763
IL1RAP	72.32164466	0.345694446	0.263307476	-1.312892638	0.189219128	0.796375198	27.86643575	-0.374612915	0.384237815	0.97495067	0.32958473	0.695061443	6026.484436	-0.236899858	0.225322559	1.051381002	0.293083638	0.75525898	3777.014089	-0.179256595	0.472980031	0.378994002	0.704692318	0.930998685
IRF8	99.50685256	0.244350103	0.184873181	-1.321717417	0.186262267	0.796375198	18.34760516	0.26582253	0.527055992	-0.504353493	0.614012993	0.859307691	6728.608706	0.418465072	0.081194448	-5.153863139	2.55E-07	0.000115707	5582.962529	0.563528876	0.117138768	-4.810780276	1.50E-06	0.000140628
LPIN2	25.38258653	0.44623903	0.338526401	-1.318180884	0.187443103	0.796375198	6.690786189	-0.720059911	0.76428707	0.942132791	0.346124658		732.6951935	-0.211292181	0.128550952	1.643645403	0.10024947	0.657119796	504.0695116	0.091703831	0.364367604	-0.251679431	0.801288857	0.963046974
LRRC8B	25.61484375	-0.586311563	0.444776074	1.318217407	0.18743088	0.796375198	5.751276741	-1.133377148	0.719426434	1.575389915	0.115166471		481.4370156	0.090404226	0.232670865	-0.388549836	0.697609182	0.914016856	332.750178	-0.403214365	0.297376159	1.35590683	0.175128814	0.645323146
MGAT2	39.08488968	-0.415443791	0.315568867	1.316491689	0.188009066	0.796375198	14.58775455	-0.208880133	0.519216167	0.402298977	0.687464008	0.885940229	1516.746861	-0.060385868	0.23560108	0.256305566	0.7977149	0.9482569	979.7116072	-0.234770346	0.333686408	0.703565805	0.481703213	0.855825359
MIR3064	20.57228309	0.483275594	0.367122555	-1.316387642	0.188043968	0.796375198	10.8756498	-0.214654858	0.580692117	0.369653472	0.711640703	0.901873221	524.5196047	-0.219236062	0.151787948	1.444357501	0.148638439	0.68623446	333.5186914	0.231553103	0.677592979	-0.341728899	0.732554922	0.941054795
NME4	20.39989541	0.505726943	0.384561715	-1.315073557	0.188485182	0.796375198	2.703389136	1.066191338	1.032270066	-1.03286085	0.301669023		2222.80757	0.201556279	0.192308785	-1.048086692	0.294598667	0.756804922	1403.473153	0.146791697	0.15305745	-0.959062741	0.337527139	0.7900539
PPIL1	54.57201459	-0.341096277	0.259531394	1.314277521	0.188752829	0.796375198	14.31539342	-0.631711212	0.477169662	1.323871282	0.185545797	0.571012431	2901.244105	-0.066754307	0.123326695	0.541280273	0.588314416	0.87433729	2071.725891	0.115336119	0.153722198	-0.750289289	0.453080492	0.845317932
SEPTIN6	18.23879228	0.538782626	0.407958712	-1.320679299	0.186608319	0.796375198	9.439356015	-0.725813475	0.550750904	1.317861613	0.187549978	0.571012431	1719.827022	-0.074396027	0.093951993	0.791851511	0.428447263	0.812116752	1860.291547	-0.344685335	0.172557084	1.997514835	0.045769285	0.367670004
SNHG8	162.8075741	0.231832202	0.176428115	-1.314032071	0.188835412	0.796375198	82.47967551	-0.307519604	0.26388429	1.165357757	0.243874209	0.630032088	3198.618353	0.055943443	0.137898301	-0.405686239	0.684973155	0.910150459	5999.235826	0.031727855	0.180965108	-0.175325815	0.860823628	0.976684425
TEX2	30.69760304	-0.386078721	0.293819356	1.314000298	0.188846104	0.796375198	4.979290936	0.474099376	0.792906034	-0.597926306	0.549889106		1433.520174	-0.03761909	0.101562728	0.370402516	0.711082599	0.918816281	891.5258875	0.163579019	0.284366365	-0.575240391	0.565128729	0.888807763
ZNF480	42.86072105	-0.384665451	0.291486422	1.319668505	0.18694572	0.796375198	2.407137139	-0.156471313	1.175462904	0.133114633	0.894102723		852.8458701	-0.190901763	0.221746218	0.860902	0.38929202	0.794889936	358.3878574	-0.054435019	0.410393397	0.132641069	0.894477251	0.982275147
THAP1	22.36671791	-0.453676412	0.345761066	1.312109596	0.189483159	0.796477688	7.202642864	-0.468307576	0.739411795	0.633351509	0.526504123		631.145957	-0.268503827	0.212102177	1.265917358	0.205542671	0.711641846	552.5884051	-0.305228991	0.441038187	0.692069304	0.488893808	0.860823413
ARHGAP27P1	15.18162736	0.55054238	0.422301013	-1.303672886	0.192345138	0.796952836	3.496676359	0.747975318	0.936401783	-0.79877605	0.42442028		316.5433104	0.469139569	0.263082993	-1.783237915	0.074547583	0.643719882	303.3543569	0.349082518	0.206302066	-1.692094143	0.090628025	0.504557093
ARL14EP	19.62275931	-0.504786536	0.387747683	1.301842819	0.192970123	0.796952836	7.647653827	-1.00706055	0.840627731	1.197986353	0.23092233		733.3238705	-0.219352683	0.20839491	1.052581767	0.292532717	0.755210484	625.2439087	-0.211311427	0.309730118	0.682243716	0.495084856	0.864828655
CBLL1	44.66365747	-0.42675269	0.326272093	1.307965651	0.19088496	0.796952836	12.78528845	-0.60670558	0.6442566	0.941714186	0.34633899	0.712788442	866.4623924	-0.000751234	0.212693609	0.003531999	0.997181878	0.999143989	768.0488238	-0.21405151	0.34660073	0.617573745	0.536856356	0.876460947
DERL1	75.27138814	0.306759093	0.234674162	-1.307170292	0.191154883	0.796952836	43.02826236	-0.265450787	0.365601642	0.726065632	0.467798536	0.78613553	4223.314179	-0.076464225	0.143610339	0.532442341	0.594419666	0.87734249	4159.332871	0.045462836	0.229024791	-0.198506179	0.842649051	0.972021126
DUSP6	136.1732106	0.266575573	0.204328607	-1.304641461	0.192014963	0.796952836	91.47590069	-0.297720413	0.235588847	1.263728809	0.206327381	0.589951974	426.6721633	0.184539587	0.150923555	-1.22273549	0.221429618	0.72096768	1605.815082	-0.162408349	0.132658807	1.224256064	0.220855646	0.696663164
FGD5-AS1	57.20825058	-0.326765408	0.249846538	1.307864463	0.190919285	0.796952836	16.28832065	-0.019705737	0.487259585	0.040441969	0.967740771	0.986453991	3866.943092	-0.267212669	0.168121816	1.589399137	0.111970309	0.665144214	2165.287997	0.064039801	0.410138476	-0.156141901	0.875921171	0.979157221
FOXRED2	15.10463439	-0.567102334	0.432691896	1.310637753	0.189980178	0.796952836	2.560714369	-1.504546085	1.03581808	1.452519621	0.146357178		1911.697093	-0.160155433	0.105326036	1.520568324	0.128368201	0.676809433	969.223241	-0.13439663	0.102523103	1.310891166	0.189894536	0.66459302
HOXA10-AS	19.21159452	-0.488506773	0.373378508	1.308341972	0.190757345	0.796952836	4.630558545	1.10088426	0.898091937	-1.225803522	0.220272621		1459.60509	0.118911138	0.131486304	-0.904361402	0.365803798	0.785505266	1290.26782	-0.018209804	0.114871519	0.158523225	0.874044521	0.979157221
KPNB1	133.3618148	0.237165924	0.181609083	-1.305914435	0.191581657	0.796952836	55.95398913	-0.749402238	0.351450897	2.132309929	0.032981376	0.334966417	14605.63121	0.112169686	0.122928472	-0.912479304	0.361516459	0.78437508	13791.66786	-0.194815071	0.239646317	0.812927457	0.416259651	0.831493611
MAU2	63.62303871	0.358293329	0.274748059	-1.30407956	0.192206457	0.796952836	13.72314619	0.182206261	0.468643523	-0.388795005	0.697427796	0.891710472	2054.589577	0.027373847	0.133426111	-0.205161097	0.837446263	0.959740684	1773.047261	0.148802166	0.096894953	-1.535706061	0.124610488	0.570183831
MED18	20.76434493	0.519906617	0.397234704	-1.308814692	0.190597129	0.796952836	8.039067018	-0.91824839	0.700287301	1.311245239	0.189774923		311.8312359	0.238354078	0.171563057	-1.389308879	0.164738845	0.692429107	526.4149252	-0.318190357	0.499915332	0.636488494	0.524458078	0.873020309
NFAT5	16.68667395	0.522155267	0.401372167	-1.300925451	0.193283974	0.796952836	6.443187814	-0.33812518	0.746881003	0.452716267	0.650753064		663.4737118	0.243605156	0.218482807	-1.114985475	0.264856646	0.742497543	459.2469972	0.200169676	0.476901173	-0.419729887	0.674682789	0.924932119
NMT1	45.1224666	-0.356042068	0.273438632	1.302091315	0.192885172	0.796952836	6.828363109	0.930192075	0.690574776	-1.346982408	0.177985899		1962.505387	-0.117508712	0.126358449	0.929963229	0.352390124	0.778967925	1357.966658	0.189109166	0.154885282	-1.220962794	0.222100107	0.698165611
PFDN1	31.22012219	-0.375713818	0.288620369	1.301757804	0.192999192	0.796952836	7.903877671	-0.646881379	0.595186755	1.08685446	0.277101135		1890.315839	0.039160639	0.118700711	-0.32991074	0.741467408	0.926996353	1264.363999	0.209721081	0.223694036	-0.937535414	0.348483216	0.798795409
PRC1	39.31878923	0.358845272	0.276010148	-1.300116228	0.193561137	0.796952836	20.93066402	0.521405551	0.424313378	-1.228821854	0.219138606	0.601205543	1774.715602	-0.177907455	0.105149816	1.691942615	0.090656916	0.650956775	1361.143626	0.33193901	0.326260475	-1.017404913	0.308960846	0.773037837
RAD18	15.94987638	-0.52068557	0.399115373	1.304599135	0.192029383	0.796952836	4.746881893	-0.563776378	0.866716436	0.650473851	0.515386187		1048.613295	-0.253957876	0.138449864	1.834294876	0.066610234	0.622765927	689.336971	0.095234363	0.281855952	-0.3378831	0.735451283	0.941882479
RPF2	12.87681638	-0.592909465	0.455917136	1.300476376	0.193437748	0.796952836	1.444563149	-0.006194663	1.549494002	0.003997862	0.996810176		763.6186517	-0.182888022	0.164150804	1.114146367	0.2652164	0.742650179	478.445843	-0.333935953	0.163947862	2.03684238	0.04166584	0.352680004
TMEM11	94.95588632	-0.26200497	0.200355574	1.307699928	0.190975108	0.796952836	28.45855521	-0.499390193	0.367447666	1.359078419	0.174121741	0.564191443	1081.051857	-0.001061715	0.135192874	0.007853334	0.993734011	0.999051162	845.9704221	-0.044720194	0.190084808	0.235264427	0.814003503	0.964203717
TRIM65	45.5784595	0.336695961	0.257473341	-1.307692518	0.190977622	0.796952836	9.158876503	-0.088530377	0.710999513	0.124515383	0.900907221	0.971747356	2076.77576	0.035858786	0.122126687	-0.29361958	0.769048613	0.937460634	1798.323963	-0.299968535	0.38668482	0.775744275	0.437899992	0.838493486
UHRF2	33.78403258	0.414735547	0.318967173	-1.300245233	0.193516932	0.796952836	18.59579794	-1.240797193	0.459820693	2.698437046	0.006966591	0.16949487	659.9240721	0.413128079	0.136039857	-3.036816472	0.00239091	0.158358883	903.2528105	-0.085826305	0.215909952	0.397509723	0.690991618	0.928466586
XPOT	13.85428395	0.582859947	0.448208548	-1.300421309	0.19345661	0.796952836	4.973197197	-0.954191992	0.759182114	1.256868378	0.208801301		2804.893412	-0.098427209	0.198326483	0.496288785	0.619690677	0.88870481	3187.221434	-0.17785099	0.264137613	0.673327013	0.500739271	0.866264763
ZNF776	38.74022912	-0.337511886	0.259353493	1.301358553	0.193135754	0.796952836	10.22925045	-0.334152418	0.58820655	0.56808687	0.569975983	0.841629467	258.0974919	0.022379994	0.162727554	-0.137530452	0.890611524	0.973636654	231.1546857	0.084521552	0.513603104	-0.16456589	0.869285681	0.978724511
MTA2	21.73698194	0.508399489	0.391559117	-1.298397783	0.194150681	0.798477628	10.47089286	-0.038444437	0.521823696	0.07367323	0.9412704	0.980885746	1509.475695	0.233453819	0.196823894	-1.186105073	0.235580807	0.730373242	1178.549883	-0.293965947	0.29325926	1.002409766	0.316145727	0.777900949
PKNOX1	21.79419835	0.481516168	0.37097216	-1.297984645	0.194292611	0.798477628	8.983917306	0.059867676	0.575905066	-0.103954071	0.917205797		643.002945	-0.0105805	0.117035502	0.090404195	0.927966023	0.984630883	454.036343	0.250364906	0.140947784	-1.776295445	0.075684234	0.467167655
PGPEP1	35.45869952	-0.38422916	0.296163596	1.297354454	0.194509256	0.798625748	16.00325974	-0.791881051	0.48845633	1.621191094	0.104976662	0.484150711	1861.297283	-0.024856437	0.141822187	0.175264796	0.860871573	0.966674371	2798.548522	-0.38277032	0.447817949	0.854745372	0.392692127	0.82172469
DDX20	14.44611333	-0.538488963	0.415255707	1.296764751	0.194712142	0.798717156	7.280620107	-0.772417734	0.632672411	1.220881013	0.222131074		225.4253771	0.098438014	0.166778329	-0.590232644	0.555034689	0.859874143	189.5078882	-0.178353165	0.195634324	0.911666016	0.361944559	0.805650374
MTLN	19.2486324	0.497580757	0.384114454	-1.29539712	0.195183271	0.799907715	4.324133637	0.029209888	0.811300813	-0.03600377	0.971279353		524.6652385	0.180991051	0.203060643	-0.891315265	0.372760061	0.786709435	544.9589686	-0.342727851	0.429592936	0.797796757	0.424988444	0.834484372
CCNYL1	21.22119848	-0.445653475	0.346061125	1.287788321	0.197819659	0.800844159	5.930452752	0.144670045	0.68844164	-0.210141335	0.833557365		1432.485245	-0.549690714	0.170564867	3.222766346	0.001269591	0.103623993	618.3882836	-0.178513649	0.377659128	0.472684587	0.636438225	0.914798136
CEP57	12.28681189	-0.669489892	0.519305791	1.28920167	0.197327985	0.800844159	4.748343848	-0.563174634	0.901151419	0.624950061	0.532003835		1927.538397	-0.107388029	0.178244654	0.602475452	0.546857699	0.856021971	2540.24335	-0.032731829	0.396878059	0.082473264	0.934270378	0.989523233
CLUH	28.71465471	0.484292973	0.375297444	-1.290424383	0.196903351	0.800844159	11.66012156	-1.170208906	0.584413543	2.002364456	0.045245548	0.359045319	1514.42669	0.169969057	0.225234715	-0.754630816	0.450470528	0.820829563	785.9205451	-0.363491246	0.411438746	0.883463818	0.376985723	0.812760428
HUS1	18.61261284	-0.52184997	0.405391646	1.287273617	0.197998936	0.800844159	3.878589199	0.352129549	0.856050597	-0.411341982	0.68082179		795.0221892	-0.148340804	0.12345408	1.20158689	0.229523623	0.726217297	464.7342078	0.156014013	0.315058801	-0.495190144	0.620465907	0.909335078
LDLRAD3	18.55693957	0.580380288	0.449863211	-1.290126139	0.197006866	0.800844159	3.495496949	-2.121835268	0.983818599	2.15673425	0.031026377		648.4606083	-0.182409473	0.155852328	1.170399416	0.241840271	0.732284507	356.9432563	-0.425287896	0.254139984	1.67343953	0.094240801	0.515234835
NCOA2	16.44885875	-0.597876446	0.462880106	1.291644291	0.196480358	0.800844159	5.828751614	-0.100876321	0.75088833	0.13434264	0.893131637		669.5729602	-0.233078077	0.246419297	0.945859677	0.344220163	0.775981702	464.5451321	-0.35223184	0.359484158	0.979825763	0.327172133	0.783795068
PABPC1	70.94870479	0.326244948	0.252520417	-1.291954734	0.196372821	0.800844159	44.4821704	-0.397396852	0.299842028	1.32535407	0.185053743	0.571012431	37303.75156	-0.047065346	0.205805588	0.228688378	0.819111128	0.954528919	36848.68582	-0.196435291	0.135081891	1.454194117	0.145892496	0.602200834
PRR12	12.85571832	-0.618652657	0.478482605	1.292947015	0.196029385	0.800844159	2.169334509	-2.733636582	1.287955121	2.122462605	0.03379891		601.6668869	0.307020652	0.19066829	-1.610234468	0.107346679	0.664789547	428.0296282	0.035527851	0.224575661	-0.158199917	0.874299269	0.979157221
RANGAP1	34.02404853	0.399150812	0.310080168	-1.287250375	0.198007034	0.800844159	8.537339289	-1.636491786	0.716272438	2.284733713	0.022328447		2201.080804	0.104174595	0.207538337	-0.501953499	0.615700231	0.886385894	1610.322401	-0.620514091	0.450712258	1.376741103	0.168592306	0.636506838
SEC24C	30.5169991	0.488904108	0.379907707	-1.286902316	0.198128338	0.800844159	10.23751671	0.458465343	0.527116675	-0.869760653	0.384431218	0.738723817	2359.554067	0.075426834	0.15478862	-0.48728927	0.62605335	0.89114884	1986.094998	0.068159757	0.233831581	-0.291490812	0.77067597	0.95370712
SRP9	14.87556083	-0.55196305	0.428761904	1.287341634	0.197975238	0.800844159	11.69264182	0.212583313	0.59922921	-0.354761266	0.722768449	0.903826415	4551.501481	-0.35900906	0.216343278	1.659441714	0.097026817	0.65348217	2429.106637	-0.350599048	0.442952546	0.791504759	0.4286495	0.83528329
SRRM2	35.07732202	0.462445327	0.358916539	-1.288448085	0.197590029	0.800844159	23.54640662	-0.533284957	0.467126625	1.141628262	0.253608571	0.635474033	2594.173214	0.359763689	0.238789021	-1.506617378	0.13190876	0.676809433	2195.921067	-0.415291885	0.401148627	1.035256903	0.300548951	0.765912971
TFAM	31.24911453	-0.404476971	0.313970632	1.288263709	0.197654181	0.800844159	12.57972253	-0.4671892	0.527212837	0.886149137	0.375537168	0.732574648	3006.796594	-0.32911679	0.207452447	1.586468585	0.112633053	0.665144214	1589.109271	-0.237473924	0.360032879	0.659589548	0.509517264	0.868714629
THAP11	28.53636286	-0.405372399	0.31454104	1.288774271	0.197476573	0.800844159	8.004777156	-0.340121122	0.576424759	0.590052937	0.555155159		795.6934218	-0.096872189	0.156219557	0.620102825	0.535190092	0.850400039	670.5700479	0.048236027	0.154363605	-0.312483156	0.754673362	0.948370092
TPD52L2	30.74114666	0.402721226	0.31196408	-1.29092178	0.196730802	0.800844159	14.90021692	-0.660462076	0.435804771	1.515499875	0.129645862	0.508928968	2777.658787	-0.116150698	0.127651628	0.909903774	0.362873259	0.784503715	2329.97258	-0.057226379	0.275947646	0.207381291	0.835712093	0.969933192
HNRNPH3	36.57629757	0.388676564	0.3023122	-1.285679389	0.198554977	0.801835717	28.40341755	-0.346379548	0.361501078	0.958170165	0.337976959	0.703255113	2223.588746	-0.017133548	0.155259036	0.110354597	0.912128159	0.980426353	2082.457658	-0.077300153	0.240957813	0.320803679	0.748359171	0.945950886
REL	25.33012926	-0.472601373	0.368071831	1.283992235	0.199144672	0.80348334	8.443065094	-0.945923422	0.619316264	1.527367319	0.126669698		285.9516409	-0.080521283	0.223570286	0.360160934	0.718726787	0.921083896	304.6674922	-0.67226188	0.451008588	1.490574453	0.136073256	0.590496438
TGDS	13.32334262	-0.594201558	0.463026526	1.283299173	0.199387282	0.803728863	2.258676602	-1.415690491	1.141856591	1.239814617	0.215043971		366.3801524	-0.014619089	0.190449838	0.076760837	0.938813806	0.988126017	289.8475433	0.287248505	0.389406681	-0.737656848	0.460723001	0.849168881
SERP1	85.00802567	-0.300580916	0.234415225	1.282258505	0.199751979	0.80446562	26.04238738	-0.284335192	0.428105902	0.664170222	0.50658137	0.801930064	8958.42041	-0.221571972	0.188564153	1.175048216	0.239975426	0.731846039	5924.795573	-0.181156774	0.339365959	0.533809505	0.593473337	0.899529366
BLOC1S5	12.14608019	-0.650391654	0.508422956	1.279233454	0.200814859	0.807275732	2.272369147	-1.341074459	1.221484648	1.097905291	0.272245847		1010.229115	-0.263529269	0.167186367	1.576260513	0.114965778	0.668976243	1066.309296	0.043426894	0.269656831	-0.161045035	0.872057931	0.979157221
LRRC47	12.78857253	0.627699696	0.490492523	-1.279733464	0.200638891	0.807275732	7.014567518	-1.19885436	0.700915687	1.710411655	0.087189777		1075.414214	-0.059013073	0.112877116	0.522808118	0.60110779	0.880201252	1073.631991	0.030408689	0.266648072	-0.114040536	0.90920566	0.984981318
LUC7L3	68.04449001	0.288324417	0.225578141	-1.278157608	0.20119386	0.808064713	30.95673755	0.242856406	0.421534147	-0.576125108	0.564530622	0.837883155	1913.443191	0.116548744	0.139154399	-0.837549833	0.402283578	0.800406921	2087.280363	0.127480111	0.20572377	-0.619666414	0.535477432	0.875849476
AHR	19.32150213	-0.492071535	0.386503046	1.273137534	0.202969242	0.809370699	11.75953448	-0.632481385	0.621877745	1.017051004	0.309129167	0.678307211	594.5916047	0.234433034	0.202865864	-1.155606121	0.247842303	0.735173119	442.8035066	-0.575899106	0.445143491	1.293738126	0.195755891	0.668007575
ASH1L	36.87909436	-0.352921014	0.277497926	1.271796941	0.203445276	0.809370699	12.24267228	-0.421236966	0.526716733	0.799740998	0.423860874	0.758019366	461.371538	0.075361113	0.167993269	-0.448596026	0.653723101	0.901878505	451.5009407	-0.061280381	0.153406461	0.399464148	0.689551236	0.928466586
ATP5IF1	26.72306344	0.451577206	0.355575347	-1.269990199	0.204088121	0.809370699	5.719966158	0.33379708	0.762501723	-0.437765673	0.661556157		1881.363673	-0.029213259	0.108746242	0.268636949	0.788209076	0.942939585	1654.800359	0.035787945	0.159014243	-0.225061251	0.821931625	0.966002715
ATXN2	26.20621519	0.426061709	0.335153333	-1.271244136	0.20364181	0.809370699	8.526561113	-0.920196935	0.605366333	1.520066256	0.128494324		1214.961561	-0.09501774	0.149499236	0.635573418	0.5250545	0.847090649	847.6099734	-0.026191732	0.179758335	0.145705245	0.884154081	0.981471783
BICRAL	13.58157011	-0.570501873	0.448903039	1.270879953	0.203771359	0.809370699	6.432800863	-0.497081052	0.692749328	0.717548227	0.47303589		318.7426247	-0.06294785	0.158902709	0.396140824	0.692001143	0.912271629	395.1819626	0.060585292	0.376046678	-0.161111094	0.872005902	0.979157221
BRCA1	28.08057424	0.411508225	0.322591638	-1.275632026	0.202085628	0.809370699	9.808642559	0.039103343	0.573541554	-0.068178744	0.945643348	0.980885746	3625.624116	-0.281128794	0.143231599	1.962756792	0.049674441	0.583078541	3195.508349	-0.173268261	0.257094027	0.673948992	0.500343743	0.866264763
BRI3BP	12.58603373	-0.659163425	0.518063881	1.272359354	0.203245469	0.809370699	1.931198697	-1.291512613	1.169926339	1.103926436	0.26962505		606.9427035	-0.294485194	0.140621291	2.094172178	0.036244645	0.522665714	249.0941295	-0.210702355	0.145627546	1.446857827	0.147936747	0.605184472
DOK3	56.36552131	0.34096279	0.26741303	-1.275041794	0.202294449	0.809370699	10.21557929	0.343700802	0.606987223	-0.566240589	0.571230241	0.841886838	2183.695987	-0.002310089	0.154537571	0.014948396	0.98807335	0.997742616	1312.479083	0.313332389	0.268365327	-1.167559135	0.242984642	0.717303641
JMY	20.73545582	-0.472224688	0.37135382	1.271630079	0.203504584	0.809370699	8.639969591	-0.587430967	0.636639454	0.922705879	0.356160501		583.4878221	-0.114909944	0.200218341	0.573923167	0.566019795	0.865333194	532.4575644	-0.239421326	0.327430107	0.731213535	0.464648734	0.850315282
KIAA0232	44.53237989	-0.360626963	0.283138246	1.273678026	0.202777547	0.809370699	14.9838466	-0.236801589	0.461355461	0.513273623	0.607759932	0.858294057	955.2791868	0.038320813	0.120088108	-0.319105807	0.74964628	0.93025739	860.612706	0.040431753	0.195866328	-0.206425235	0.836458761	0.970352583
LAMP2	30.18150725	-0.415664561	0.327503133	1.269192627	0.20437237	0.809370699	7.908762524	-0.775642923	0.736207911	1.053565048	0.292082098		9970.753112	-0.222902523	0.191070217	1.166600041	0.243371927	0.732284507	6519.597324	0.117252013	0.39252725	-0.298710503	0.765160942	0.952339514
LMO2	152.4742092	-0.200726727	0.157554118	1.274017647	0.202657162	0.809370699	44.49414386	-0.347780938	0.303422388	1.14619406	0.251714865	0.635474033	5465.408573	0.041402975	0.087165733	-0.474991411	0.634793095	0.895113078	6419.604597	-0.063546002	0.123816262	0.513228236	0.607791677	0.903194571
RAB22A	23.83803997	-0.46379893	0.36376334	1.275001845	0.202308589	0.809370699	5.91721817	-0.214813918	0.718933331	0.298795325	0.765096218		1225.233407	-0.161308474	0.182119864	0.88572696	0.375764677	0.788768926	823.3730409	-0.008251682	0.282610643	0.029198057	0.976706631	0.997811402
TBC1D2B	29.61472905	0.401096355	0.316077308	-1.268981812	0.204447551	0.809370699	8.093096112	0.16381926	0.633281422	-0.258683192	0.795879689		1053.28677	-0.253822422	0.14647598	1.732860375	0.083120489	0.650239325	822.2256604	0.318271403	0.206692117	-1.539833293	0.123600994	0.570015518
TMEM203	50.90977659	-0.322137064	0.252931865	1.273612021	0.20280095	0.809370699	12.99721539	0.056602118	0.50039977	-0.113113797	0.909940337	0.972301113	1180.352193	-0.054028396	0.114589105	0.471496803	0.637286002	0.895437567	1125.220469	0.051751869	0.251008305	-0.206175921	0.836653496	0.970352583
TPT1	34.44704219	0.396566041	0.312155028	-1.270413752	0.203937287	0.809370699	19.61963735	-0.15377916	0.448839597	0.342614959	0.731888147	0.905251596	15210.99141	0.032030317	0.093826503	-0.341378139	0.73281893	0.924283394	17952.75965	-0.254021435	0.295583736	0.859389079	0.390125893	0.820266753
LYSMD3	19.32635661	-0.475258814	0.374891576	1.267723375	0.204896754	0.810423478	6.171421622	-0.317596052	0.862114998	0.368391749	0.712581149		952.992177	-0.141485873	0.236794538	0.597504797	0.550170405	0.857790551	511.6735163	-0.143977012	0.491054139	0.293199874	0.76936938	0.953377276
TMEM41B	15.05368163	-0.570609246	0.45065785	1.266169545	0.205452388	0.811894961	3.807605569	-0.056556719	0.898515503	0.062944622	0.949810602		1072.038602	-0.004771179	0.182990675	0.026073343	0.979198839	0.996467212	728.3593162	-0.085162065	0.227996331	0.373523841	0.708758604	0.932156017
RPS6	17.82437058	0.630583593	0.498243234	-1.26561396	0.205651326	0.811955502	5.966195245	-0.217924946	0.763737711	0.285340036	0.775383643		3176.610573	0.232632859	0.184311856	-1.2621698	0.206887693	0.712731052	3441.33151	-0.621113196	0.328997722	1.887895129	0.059040031	0.417758207
COG8	34.71524599	-0.370771673	0.293202579	1.264558021	0.20602981	0.811999838	8.776349383	-0.100350839	0.588783606	0.170437557	0.864666038		958.4606616	0.067257957	0.132490345	-0.507644214	0.611702878	0.885575121	736.6154128	-0.050110457	0.228899696	0.218918847	0.826713265	0.966989168
GGA3	22.69369481	0.526347558	0.416172846	-1.264733062	0.205967034	0.811999838	6.456643963	-0.238953046	0.667302129	0.358088242	0.720277278		737.7601221	-0.099178861	0.157885418	0.628169862	0.529892671	0.848701724	550.5498364	0.396624231	0.147653587	-2.68618081	0.007227397	0.134518076
AEN	70.46871213	-0.271934064	0.215557423	1.261538849	0.207114772	0.81406267	18.39659361	0.001587373	0.415003191	-0.003824966	0.996948126	0.999204686	577.2951964	0.096321694	0.13585265	-0.709015938	0.478314586	0.829366851	329.0489281	-0.521846394	0.256032388	2.038204614	0.041529474	0.352680004
KLHL11	22.81225069	-0.469358345	0.372274924	1.260784208	0.207386605	0.81406267	7.03784408	-0.549913663	0.67974237	0.809003068	0.418513381		442.7700414	-0.102881856	0.205931633	0.499592288	0.617362189	0.887323365	328.312213	-0.199409908	0.492863531	0.404594568	0.685775552	0.927534019
NELFCD	14.66418008	0.600962699	0.476505274	-1.261187927	0.207241147	0.81406267	6.374640544	0.524280914	0.641199185	-0.817656863	0.413553149		797.3259998	0.163469633	0.180669685	-0.904798349	0.365572227	0.785505266	673.0880474	0.032261548	0.280605849	-0.114971045	0.908468072	0.984981318
NRBF2	39.56677616	-0.349741523	0.277332946	1.261088982	0.20727679	0.81406267	14.45210099	-0.55224014	0.462672874	1.193586596	0.23263972	0.61463525	614.6702191	0.164902423	0.140805937	-1.171132598	0.241545483	0.732284507	646.452825	0.164233509	0.229688036	-0.715028575	0.474591386	0.854169292
ZC3H11A	31.99840042	0.378010343	0.299879066	-1.260542618	0.207473684	0.81406267	16.82839771	-0.031559193	0.60096672	0.052514045	0.958119105	0.98161763	1423.770389	0.00924862	0.117084732	-0.07899083	0.937039917	0.987434993	1624.752141	0.334696766	0.207692531	-1.611501217	0.107070522	0.540426517
FAM199X	12.57491221	-0.619309193	0.491576193	1.259843746	0.207725735	0.814329079	5.461716253	-1.033969663	0.845430291	1.223009955	0.221325936		1094.661831	-0.137377777	0.223026038	0.615971918	0.537913054	0.85152179	619.4295333	-0.242129209	0.464169158	0.52164002	0.601920994	0.902366477
ADAR	77.3285776	-0.284703031	0.226212934	1.258562129	0.208188533	0.814366814	20.88059565	-0.62864506	0.407391337	1.543098745	0.122806819	0.502047933	6449.766653	-0.192457234	0.0960818	2.00305608	0.045171269	0.565559542	4082.211147	-0.074603358	0.140195393	0.532138441	0.594630115	0.899856705
OTUD4	43.06329856	0.325445635	0.258746459	-1.257778119	0.208472011	0.814366814	18.82524279	-0.876331689	0.49637683	1.765456474	0.077487079	0.430720983	1894.573458	-0.095778499	0.213335459	0.448957239	0.653462504	0.90175174	938.6825758	-0.159574942	0.45940694	0.347349873	0.728328488	0.939877207
TRMT6	13.36222201	-0.560441182	0.445186024	1.258892129	0.208069297	0.814366814	5.744505425	-0.253577483	0.770206093	0.329233286	0.741979366		748.3372079	-0.047433991	0.159572769	0.297256174	0.766270938	0.936033324	566.2493137	-0.003934653	0.13383877	0.029398453	0.976546807	0.997811402
VCPIP1	32.89885536	-0.375069457	0.298192351	1.257810456	0.208460313	0.814366814	12.5200379	-1.040549271	0.624803662	1.665402005	0.09583258	0.476794003	773.5512893	-0.061246846	0.218577964	0.280205951	0.779319501	0.939768785	549.7261501	-0.291532813	0.359328371	0.811327008	0.417177904	0.831509744
YDJC	42.37552204	0.361953144	0.287987731	-1.256835291	0.208813284	0.814980001	14.64429049	0.384776163	0.53479124	-0.71948853	0.471839967	0.788714407	824.462875	0.320078334	0.191013367	-1.675685526	0.093799806	0.65348217	775.4342864	-0.110282916	0.330549742	0.333634858	0.738655111	0.941882479
MED13L	62.05658755	0.312115627	0.248605294	-1.255466533	0.20930945	0.815768218	20.07334144	-0.368251373	0.430370997	0.855660291	0.39218571	0.741502274	1997.269433	-0.013275301	0.182135295	0.072887029	0.941896016	0.988165132	1941.502494	-0.396923018	0.198676733	1.99783343	0.045734722	0.367670004
SNX1	24.18437243	0.47261852	0.376510302	-1.255260528	0.209384199	0.815768218	10.9326327	0.221460715	0.525109613	-0.42174188	0.673213432	0.882302076	1122.395496	0.018602249	0.132137572	-0.140779407	0.888044212	0.972475799	1170.962345	0.086880377	0.1852906	-0.468887128	0.639150317	0.915343378
ARFGEF2	23.94939623	-0.419834478	0.334864915	1.253742804	0.209935504	0.816496802	7.62546158	-0.048318995	0.691687405	0.069856694	0.944307722		1255.793926	-0.346069543	0.207899474	1.664600382	0.095992509	0.65348217	840.3464854	-0.01421377	0.517148668	0.027484881	0.978072998	0.998026749
ZNF780A	18.24884108	-0.52791619	0.421076768	1.253729081	0.209940494	0.816496802	2.319631055	-1.01183609	1.211852308	0.834950005	0.403745858		271.9621431	-0.040239418	0.200448877	0.200746537	0.840896769	0.960098145	208.1645399	-0.213521731	0.33275349	0.641681418	0.521080057	0.872436944
FAM126B	54.60429335	0.305828452	0.244090475	-1.252930711	0.210230924	0.816805456	18.51213183	0.222207311	0.443238255	-0.501327015	0.616140995	0.859312222	2813.337001	0.177758655	0.17872823	-0.994575141	0.319942943	0.767046348	2332.536103	0.237832372	0.138629044	-1.715602769	0.086234771	0.494548677
SLC9A3R1	40.16589743	-0.327116827	0.26117201	1.252495727	0.210389284	0.816805456	10.1740708	-0.63830216	0.547057776	1.16679113	0.24329473	0.630005301	2958.579413	-0.125095195	0.096311414	1.298861575	0.193991439	0.707923593	2449.964943	-0.220988332	0.182211436	1.212812634	0.225201464	0.699631784
NFAM1	21.31379854	-0.460741174	0.36850746	1.250289949	0.211193649	0.817774357	7.201205134	0.00806821	0.60809452	-0.013268019	0.989413963		2258.661888	-0.125711708	0.156737713	0.802051437	0.422523205	0.809918834	1992.863483	0.547696379	0.191542516	-2.859398486	0.004244452	0.09271714
PPP3R1	94.91757885	-0.276822192	0.221328423	1.250730421	0.211032848	0.817774357	41.10889991	-1.318751093	0.332518116	3.965952613	7.31E-05	0.01618509	6374.562042	-0.132446415	0.182395101	0.726151167	0.467746104	0.82634398	4063.216865	-0.235234395	0.27127818	0.867133491	0.385868873	0.817864416
WDR43	60.67713157	-0.304087038	0.243208651	1.250313414	0.21118508	0.817774357	22.45488317	-0.834454267	0.445748272	1.87203029	0.061202413	0.385748031	1612.786662	-0.077123392	0.151398192	0.509407613	0.610466541	0.885267512	1028.488939	-0.311282948	0.136863717	2.274400808	0.022941899	0.268028975
INAFM2	80.12523362	-0.252496639	0.202162093	1.248981128	0.211671977	0.818909431	24.25321209	0.329197467	0.366719627	-0.897681613	0.369355315	0.729683194	2115.02068	-0.071876452	0.10265145	0.700199092	0.483802979	0.831541002	1442.224886	0.121493897	0.239219329	-0.507876587	0.611539895	0.904387367
LINC00869	16.97636461	0.488291912	0.39117286	-1.24827656	0.211929795	0.819184744	4.114872562	0.010542829	0.797349238	-0.013222348	0.9894504		781.5232459	0.124161227	0.178971771	-0.693747549	0.487840541	0.833351715	841.2536895	0.166827173	0.18993981	-0.878315997	0.379772257	0.813318521
SLC38A2	223.5644604	-0.235331095	0.188600658	1.247774517	0.212113644	0.819184744	173.3219651	-0.467879204	0.37260889	1.25568449	0.209230385	0.591013257	4530.511925	0.081155483	0.172577833	-0.470254387	0.638173282	0.895561149	6550.7583	-0.263435428	0.455050349	0.5789149	0.562646596	0.886759611
NRP1	20.17619646	-0.506812826	0.406630007	1.246373405	0.21262734	0.820452092	4.387877022	-0.55695003	0.856136161	0.65053908	0.515344067		1165.70898	-0.239681678	0.153740832	1.558998186	0.118996809	0.676631266	584.1555985	0.343652386	0.387718811	-0.886344372	0.375431985	0.812486766
UBC	14.28470763	-0.533519739	0.428313226	1.245629848	0.212900319	0.820789199	13.72439646	-0.662982943	0.58067213	1.141750928	0.253557565	0.635474033	782.8397819	0.303120498	0.196251499	-1.544551247	0.122454846	0.676809433	1280.066911	-0.933833881	0.462660969	2.018397795	0.043549849	0.359197224
RALY	17.02189367	0.503168979	0.404594673	-1.243637182	0.213633125	0.822896934	3.117937208	0.160115915	1.048966736	-0.152641556	0.878680952		1823.586443	0.14717179	0.169089347	-0.870378842	0.384093405	0.792178105	2018.27535	-0.355531943	0.42005956	0.846384601	0.397338226	0.823351661
CELF2	70.25299994	0.284315692	0.228984161	-1.241639121	0.214369741	0.823763844	26.9385709	-0.555375819	0.408912148	1.358178822	0.174406949	0.564191443	7294.267729	-0.15026143	0.171711017	0.875083217	0.381528628	0.792053482	4560.65802	-0.359362647	0.211902695	1.695885217	0.08990762	0.503180566
PAFAH2	13.7396949	-0.534118389	0.430216406	1.241510972	0.214417048	0.823763844	3.894663207	0.734551041	0.825425929	-0.88990546	0.373516652		525.3333023	0.037715847	0.105927519	-0.356053341	0.721800619	0.921311292	848.5436261	0.157757242	0.183364882	-0.860345996	0.389598345	0.819757614
RANBP10	24.10070168	0.45337084	0.36510383	-1.241758653	0.214325622	0.823763844	4.974346674	0.345769985	0.816424141	-0.42351759	0.671917667		547.2461877	0.008037732	0.145971535	-0.055063694	0.956087721	0.992082203	416.2764557	0.232106435	0.163117151	-1.422943165	0.154752632	0.618671343
NUS1	24.47693088	-0.415250557	0.334726561	1.240566498	0.214765935	0.824387989	7.2037797	-0.205787849	0.728895494	0.282328332	0.777691763		2180.820619	-0.272955094	0.21236412	1.285316439	0.198681728	0.70861617	964.49334	-0.1218407	0.505295911	0.241127421	0.80945636	0.963940919
DDX10	19.34011974	-0.48031455	0.387653409	1.239030894	0.215334057	0.825851866	8.766472732	-0.46224522	0.600324063	0.769992824	0.441304149		492.4908573	0.117843674	0.148849636	-0.79169608	0.428537908	0.812116752	562.3506594	-0.092518134	0.279591208	0.330905019	0.740716231	0.942350035
NPEPPS	25.36845844	0.410127807	0.331529704	-1.237077104	0.216058459	0.827195243	12.63084153	-0.060065433	0.564000324	0.106498933	0.915186502	0.97338852	1855.233617	-0.116979879	0.145947116	0.801522376	0.422829296	0.809975654	1630.160159	0.316594968	0.347443964	-0.911211592	0.362183897	0.805761157
TIMM10B	98.97828431	0.259285117	0.2095253	-1.237488345	0.215905839	0.827195243	20.7024166	-0.45643937	0.408896567	1.116270976	0.264306161	0.640967	2069.426829	0.009215142	0.113372646	-0.081281881	0.935217783	0.986701851	1014.043263	-0.147177119	0.112784882	1.304936591	0.19191444	0.667044213
AKIRIN1	70.2563348	-0.25740953	0.20822724	1.236195276	0.216385986	0.827732552	26.98974931	-0.384505574	0.436351004	0.881184118	0.378218174	0.734059286	3126.758562	-0.338136137	0.156768954	2.156907525	0.031012871	0.498936365	1862.990395	-0.176714879	0.240667141	0.734270903	0.462783648	0.850315282
KIF23	14.45974698	-0.524178272	0.425196907	1.232789476	0.217654319	0.831021037	6.48233554	-0.337618866	0.766803935	0.440293601	0.659724475		438.291632	0.008488517	0.146131183	-0.058088337	0.953678264	0.991245691	386.6946164	0.052033469	0.435144799	-0.119577367	0.904817949	0.984222567
MTFR1	17.07690789	-0.552094291	0.448175509	1.231870728	0.217997378	0.831021037	3.930924062	0.088637611	0.888152875	-0.099799948	0.920503149		1140.445146	-0.158455646	0.22864665	0.693015385	0.488299896	0.833404138	602.9511625	0.040495459	0.408809814	-0.099056963	0.921093043	0.987209098
SDF2	35.37068777	-0.364043826	0.295405701	1.232352065	0.217817599	0.831021037	13.6313704	-0.035831567	0.483184511	0.074157109	0.940885374	0.980885746	883.5775402	-0.167229471	0.11520302	1.451606669	0.146611003	0.685503764	803.9271105	0.3036963	0.221579882	-1.370595098	0.170501212	0.638264158
SMIM13	25.35406191	-0.44332124	0.359570303	1.232919505	0.217605798	0.831021037	7.556846348	-0.079980063	0.632505497	0.126449594	0.899376047		670.5275016	-0.121422783	0.211597123	0.57383948	0.56607643	0.865333194	492.7904413	0.035137818	0.36379666	-0.096586424	0.923054838	0.987479193
KLHL9	41.02773967	-0.382727569	0.310983333	1.230701226	0.218434629	0.831970656	10.66566636	-0.174372746	0.606048042	0.287720995	0.773560318	0.927948007	948.4622561	-0.267291133	0.17947655	1.489281653	0.136413217	0.676966141	621.3024704	-0.118446188	0.39257705	0.301714499	0.762869715	0.951354147
CYB5B	28.49069326	0.395684658	0.322068679	-1.228572302	0.219232205	0.832384469	4.691759375	-0.388810156	0.8246722	0.471472369	0.637303447		5298.955257	-0.07717055	0.130104767	0.5931416	0.553086392	0.859130566	2611.005753	-0.046180022	0.152104258	0.303607688	0.761426794	0.950773556
FNDC3A	14.18488301	0.524369052	0.426636211	-1.229077697	0.219042676	0.832384469	8.358441235	0.14150493	0.844246057	-0.167611005	0.866889313		475.5788203	-0.010195063	0.232919634	0.043770731	0.965087158	0.99375635	410.3625723	-0.234144055	0.600360952	0.390005469	0.696532503	0.929606448
IRF3	28.78621807	0.498800787	0.405904028	-1.228863849	0.219122858	0.832384469	4.408944628	-0.562961558	0.881583823	0.638579729	0.523096372		3153.358849	0.124482914	0.206059622	-0.604111145	0.54576975	0.8553327	2775.531991	0.001720976	0.253570588	-0.00678697	0.994584823	0.998752609
SRSF6	135.9152166	0.210555045	0.171405699	-1.228401661	0.219296225	0.832384469	85.10257314	-0.063090483	0.363138202	0.173736839	0.862072284	0.96152546	6571.628601	0.003944813	0.12633524	-0.031224961	0.975090134	0.995916367	5404.088243	0.08403668	0.216148073	-0.388792176	0.697429889	0.929991496
LSG1	21.0271462	0.432720086	0.352857993	-1.226329275	0.220074789	0.833908069	7.718303706	1.398202761	0.682238876	-2.049432846	0.040419808		1048.348719	-0.019366544	0.148864256	0.130095325	0.896491008	0.976372166	665.8819336	0.24200135	0.132500171	-1.826422922	0.067786582	0.447839454
NT5DC3	21.70396266	-0.435295733	0.35491383	1.226482872	0.220017017	0.833908069	3.041448109	-0.751124206	0.980061877	0.766404881	0.443435429		393.3500393	0.14581743	0.146479534	-0.995479885	0.319502922	0.767046348	299.2677409	0.304628722	0.218509763	-1.394119507	0.163281519	0.629761297
YEATS2	25.30860854	0.397747734	0.324564368	-1.225481825	0.220393734	0.834401619	7.659181496	0.42987649	0.69222646	-0.621005574	0.534595956		413.4737594	-0.153341366	0.137438751	1.115706921	0.264547607	0.741836086	499.0800575	0.372072994	0.182271821	-2.041308366	0.041220186	0.352316505
EDF1	13.62698959	0.63670587	0.520496957	-1.223265307	0.221229506	0.834707233	3.689877848	0.074290208	0.905598128	-0.08203441	0.93461935		1532.621759	0.266514132	0.190648425	-1.397935139	0.162132545	0.692429107	2067.191811	-1.128681669	0.586099459	1.925751085	0
G3BP1	24.26958792	-0.404791403	0.330900653	1.223301915	0.221215684	0.834707233	3.531705804	-0.792869855	0.903611616	0.877445399	0.380244763		5804.897071	-0.197525762	0.21004335	0.94040474	0.347009992	0.776508793	3104.721027	-0.224215618	0.294767112	0.76065344	0.446864091	0.842512809
GUSB	58.56942362	0.292004692	0.238488074	-1.224399559	0.220801536	0.834707233	22.43860653	-0.672694301	0.418897683	1.605867801	0.108302959	0.484150711	4341.796741	-0.291942083	0.125108324	2.333514464	0.01962116	0.414477093	3251.389301	0.290103569	0.112803512	-2.571760079	0.010118298	0.166081227
PTENP1	36.77812848	-0.353440145	0.28879325	1.223851821	0.221008131	0.834707233	12.3224009	0.173831998	0.647214683	-0.268584757	0.788249244	0.933752716	2854.472261	-0.241679748	0.19869339	1.216345183	0.223853456	0.722488797	1943.05213	-0.195541244	0.508282597	0.384709697	0.70045251	0.930414668
FAM160B2	13.6154883	0.560979885	0.45889286	-1.222463746	0.221532306	0.835137132	1.873260383	0.408589403	1.256975273	-0.32505763	0.745137455		453.0511598	0.238990837	0.223710816	-1.068302557	0.285384055	0.748010488	355.1308044	0.245110012	0.148471901	-1.650884847	0.098762091	0.52285353
MRAS	14.36547224	-0.51459403	0.421502714	1.220855792	0.222140625	0.836288153	2.608773857	-2.452253292	1.19849891	2.046103899	0.040746149		1453.510717	-0.471316132	0.095563524	4.931966838	8.14E-07	0.0003215	713.0582656	-0.008356061	0.132913851	0.062868247	0.94987142	0.991186533
SSH2	61.12303441	-0.286378634	0.234610219	1.220657117	0.222215871	0.836288153	13.69062437	-0.009241173	0.512985885	0.018014479	0.985627303	0.994158929	1033.968573	-0.052139806	0.153046384	0.340679762	0.733344676	0.924283394	852.3890613	0.179169889	0.263826745	-0.679119505	0.497062145	0.865507698
BROX	14.66575264	-0.533000672	0.43788903	1.217204898	0.223526267	0.837280293	4.674626519	-0.07787704	0.775030216	0.100482585	0.919961208		1665.629376	-0.190675893	0.225501567	0.845563496	0.397796297	0.798724075	1442.802967	-0.083568997	0.390852013	0.213812375	0.830693374	0.968633348
FGFR1OP2	16.73754098	-0.530297898	0.435743802	1.216994702	0.223606232	0.837280293	8.426338299	-0.45887081	0.602494972	0.761617659	0.446288232		802.8451226	-0.188164569	0.241396116	0.779484661	0.43569427	0.815680192	735.1421729	-0.201941624	0.377199045	0.535371515	0.592392983	0.899090754
HNRNPU	136.1111903	-0.198317922	0.163027024	1.216472689	0.223804909	0.837280293	59.66407284	-0.632688963	0.281979133	2.243743913	0.024848883	0.297702809	14123.91266	-0.078167222	0.121899307	0.641244183	0.521364047	0.84682435	11039.06454	-0.343629487	0.071340147	4.81677571	1.46E-06	0.000138242
HYOU1	58.43115137	0.284691481	0.233952434	-1.216877621	0.223650781	0.837280293	8.743949003	0.245832616	0.578089671	-0.425249971	0.67065446		3231.097852	-0.080267195	0.141975324	0.565360182	0.571828802	0.867405124	1630.815306	0.045037124	0.143271115	-0.314348944	0.753256029	0.947606812
NFE2L2	40.34414568	-0.419697439	0.344973072	1.216609277	0.223752912	0.837280293	26.73901938	-1.023354525	0.560131019	1.826991345	0.067701071	0.400775857	547.7128315	0.084034033	0.261107239	-0.321837241	0.747575999	0.929667137	476.8551535	-0.669309935	0.393361926	1.70151174	0.088846935	0.501475082
TBCC	38.05407957	0.340817132	0.280041882	-1.217022006	0.223595843	0.837280293	15.69656324	-0.969661865	0.506629876	1.91394529	0.055627147	0.3766304	131.6457074	0.430433408	0.205061401	-2.099046462	0.035812805	0.520487246	223.0500742	0.12161062	0.148693469	-0.817861206	0.413436444	0.830525861
TCF3	41.81679401	-0.347691764	0.285532341	1.217696611	0.223339285	0.837280293	6.713252127	-0.130894933	0.781667306	0.167456068	0.867011212		3872.785178	-0.08434015	0.107058295	0.7877965	0.430815749	0.813711387	2365.0783	-0.103499439	0.087009254	1.189522194	0.234234243	0.710264931
CSDE1	40.93898739	0.333303938	0.275091764	-1.211610019	0.225661697	0.837499797	26.09452526	-0.278573685	0.368953506	0.755037371	0.450226559	0.774780175	10313.73406	-0.029719452	0.149516406	0.198770508	0.842442267	0.960426545	9291.920251	-0.047325021	0.112357928	0.42119877	0.673609942	0.924712056
NUCKS1	54.12507731	-0.300223011	0.248031054	1.21042509	0.226115819	0.837499797	17.76778894	-1.011953994	0.457957684	2.2097107	0.027125247	0.307975877	14256.50688	-0.282521975	0.171499018	1.647367884	0.099482452	0.656960939	10504.51757	-0.302764543	0.110990897	2.727832207	0.006375203	0.122888981
NUP54	40.40465699	0.359006066	0.296034656	-1.212716342	0.22523829	0.837499797	18.38949939	-0.703293218	0.576208763	1.220552798	0.222255387	0.606287277	2501.805022	-0.254278234	0.183609755	1.384884118	0.166087904	0.692429107	1986.446275	0.007291152	0.479416825	-0.015208378	0.987865938	0.998146753
RBM15B	61.31196276	-0.261114949	0.215463358	1.211876353	0.225559715	0.837499797	16.71473265	-1.039967316	0.462941969	2.246431274	0.024676397	0.297702809	1444.098301	-0.076028445	0.095893428	0.792843122	0.427869229	0.812116752	1022.786933	-0.03161827	0.157202751	0.201130513	0.840596523	0.971616289
RPP14	62.04789566	-0.274314593	0.226214715	1.212629309	0.225271578	0.837499797	23.30215664	-0.819603818	0.394674211	2.076659167	0.037833028	0.351942536	1200.572257	-0.035241411	0.104225291	0.338127245	0.7352673	0.925139013	1153.958287	-0.374108626	0.338289471	1.10588315	0.268777099	0.741261738
RRS1	87.08877426	-0.245610772	0.202575368	1.212441447	0.225343443	0.837499797	24.94308843	-0.760969004	0.403095853	1.887811543	0.059051255	0.38290125	1990.659074	-0.09366691	0.116892639	0.801307176	0.422953838	0.809975654	1350.905804	-0.420476736	0.229033804	1.835871944	0.066376598	0.443862155
RTF1	25.56665691	0.394693839	0.325327184	-1.213221208	0.225045258	0.837499797	7.047747297	-0.399346268	0.672061603	0.594210808	0.552371125		1931.606121	-0.170709411	0.130021772	1.312929431	0.189206729	0.705468756	1245.473946	0.178147478	0.217480828	-0.819141071	0.412705931	0.830305384
RUNDC1	46.98235193	-0.295422541	0.244075889	1.210371667	0.226136309	0.837499797	11.07059411	-0.238705557	0.515987217	0.462619129	0.643637394	0.870319821	450.2027574	0.165735842	0.116327313	-1.424737122	0.154233204	0.687527351	642.1165848	-0.182026149	0.300076699	0.606598744	0.544117234	0.88025943
ST3GAL1	119.351273	-0.23502422	0.193856781	1.21236007	0.225374579	0.837499797	47.86110312	-0.65829031	0.467226468	1.408931975	0.158855284	0.550309052	1104.643888	0.193409003	0.117429941	-1.647016098	0.099554737	0.656960939	1772.26924	-0.752820063	0.477965273	1.575051799	0.115244489	0.553974962
STK10	33.44878265	0.360505638	0.296799464	-1.214643831	0.224501964	0.837499797	13.88894302	-0.108745196	0.457280702	0.237808409	0.812029696	0.943744749	1282.875371	0.050125371	0.1588459	-0.315559739	0.752336701	0.931195823	1336.295927	0.006847672	0.16042351	-0.042684966	0.965952664	0.995606985
TNFRSF10D	28.66296956	0.416282167	0.343927001	-1.210379428	0.226133332	0.837499797	19.37894319	-0.4508037	0.420340791	1.07247193	0.283508115	0.65998142	187.0576572	0.014768741	0.174728774	-0.084523804	0.932639978	0.986010606	373.0338384	0.733172087	0.336730154	-2.17732828	0.029456083	0.301630286
ZSWIM1	23.7661634	0.439235846	0.362251397	-1.21251664	0.225314677	0.837499797	9.273676968	-0.463388718	0.647292872	0.715887256	0.474060968	0.788714407	226.6435897	0.19266097	0.170181616	-1.132090376	0.257596441	0.736500855	271.5697481	-0.179593455	0.413198313	0.434642275	0.663822104	0.921326746
CAMKK2	45.29750297	0.331557267	0.274452284	-1.208068893	0.227020764	0.840071813	11.56510663	0.066197816	0.510195294	-0.129749955	0.896764258	0.970844947	2001.840268	-0.225975956	0.103581395	2.181626871	0.029137082	0.486920837	1547.926718	0.09606208	0.133707692	-0.718448419	0.472480841	0.853589258
DIPK2A	24.82772646	-0.48641691	0.40295612	1.207121287	0.227385438	0.840717731	10.02767512	-0.196612419	0.53059998	0.370547355	0.710974699	0.901873221	585.8044572	0.143322408	0.236231772	-0.606702507	0.544048358	0.85402064	610.047535	-0.022512018	0.362813767	0.062048412	0.950524279	0.991186533
CTDSP2	38.88319572	-0.320931168	0.265973914	1.206626479	0.227576024	0.840719448	12.48826547	-0.287799276	0.532394845	0.540574873	0.588800641	0.846873741	1771.192069	-0.415899186	0.126193989	3.295713116	0.000981722	0.089001893	1510.769528	0.077646663	0.151322883	-0.513119107	0.607868007	0.903194571
100130872	33.11526402	0.342277922	0.284980254	-1.20105838	0.229728556	0.841684579	2.841352777	-0.744169889	1.073757634	0.693052013	0.488276911		1311.914772	0.20800647	0.147681599	-1.408479271	0.158989201	0.692429107	1017.575898	0.307387655	0.134715267	-2.281758121	0.022503625	0.265346497
B3GALNT2	24.73412582	0.421807792	0.351636506	-1.199556316	0.230311701	0.841684579	10.12653224	-0.152571306	0.593412905	0.25710817	0.797095271	0.937041007	2442.332861	-0.273313572	0.147078143	1.858288165	0.063128104	0.613896371	1714.020011	0.115848075	0.281955838	-0.410873121	0.681165573	0.926544351
CIB1	17.83581993	0.482408452	0.400965733	-1.203116406	0.228931277	0.841684579	5.674405788	0.832541262	0.732434328	-1.13667701	0.255673333		1837.811051	0.131052292	0.175917064	-0.744966344	0.456292066	0.822155528	1768.303688	-0.04863377	0.365410672	0.133093458	0.894119469	0.982275147
DLX1	36.70123981	0.332634225	0.275958298	-1.205378595	0.228057181	0.841684579	15.11614723	-0.274554185	0.472308425	0.581302748	0.561036429	0.835891423	394.2070379	0.223768651	0.164142461	-1.363258778	0.172800969	0.693501087	373.5300686	-0.022326688	0.160928897	0.138736353	0.889658491	0.982086506
EARS2	18.34443213	-0.444477713	0.369876955	1.201690743	0.229483369	0.841684579	1.202076389	0.20006339	1.420189392	-0.140870922	0.887971914		1272.245211	-0.42255843	0.123622478	3.418135886	0.000630516	0.064868989	680.0469445	0.069585931	0.222754936	-0.312387831	0.754745797	0.948370092
KRAS	21.20280022	-0.464495943	0.387066462	1.200041823	0.230123098	0.841684579	11.23465634	-1.183074768	0.594594972	1.98971539	0.046622296	0.363863332	1867.444799	-0.151742493	0.203261506	0.746538272	0.455342321	0.821868086	1236.530689	-0.191256254	0.373820434	0.511626002	0.608912784	0.903707826
QSER1	23.49943627	-0.484606514	0.402408844	1.204264073	0.228487528	0.841684579	4.095242192	0.091363891	0.965088808	-0.094668895	0.924577825		1336.168891	-0.088128155	0.20785248	0.423993762	0.671570363	0.907117269	728.3997725	-0.226898913	0.46709128	0.485769962	0.627130274	0.910515855
RASSF1	58.05520304	0.291400822	0.242874517	-1.199799903	0.230217062	0.841684579	32.44747471	0.535333134	0.361626849	-1.48034676	0.13878073	0.519899386	861.5407553	0.297977466	0.170863633	-1.74394902	0.08116798	0.650239325	1170.558352	0.140024219	0.287781326	-0.486564644	0.626566884	0.910278029
ST6GAL1	26.83151246	-0.427534579	0.356168946	1.200370173	0.229995608	0.841684579	5.283888803	-0.867465269	0.745536932	1.16354433	0.244608723		787.4596811	-0.26980092	0.122152695	2.208718527	0.027194225	0.469772353	692.5598564	-0.188086448	0.285389006	0.659052888	0.509861807	0.868714629
UBA6	16.42360885	0.538201521	0.447111147	-1.203730939	0.22869359	0.841684579	6.18289884	-1.221411463	0.76473584	1.597167806	0.110228307		1217.929553	-0.191075722	0.201262053	0.949387722	0.342423452	0.774904341	1006.337267	-0.349368254	0.255980686	1.364822716	0.172308777	0.639941379
VAMP1	30.73372052	0.411241336	0.342377658	-1.20113368	0.22969935	0.841684579	13.71897918	0.640133071	0.473687562	-1.351382475	0.176572945	0.567027806	330.0118123	0.09341791	0.213363992	-0.437833533	0.66150696	0.905434479	288.1563244	0.757388442	0.29291734	-2.585672944	0.00971891	0.1620781
YJU2	22.12039474	0.429515165	0.35655808	-1.204614867	0.228352015	0.841684579	5.027927531	0.155128675	0.779015601	-0.199134234	0.842157743		322.8937864	0.369829366	0.2155293	-1.715912248	0.086178105	0.650239325	346.585116	-0.396396729	0.373859504	1.060282607	0.289016049	0.757165735
YWHAQ	19.96439099	-0.518144534	0.430812238	1.202715448	0.229086454	0.841684579	5.598897873	-1.575741229	0.857652308	1.837272768	0.066169638		5320.647723	-0.278607747	0.192574713	1.44675146	0.147966546	0.685503764	2578.028943	-0.149888485	0.360883678	0.41533739	0.677894933	0.925538866
ASAP1	35.60136425	-0.387219652	0.32328205	1.197776531	0.231004026	0.842131042	11.82595489	-0.989800804	0.530483539	1.865846407	0.062062858	0.385748031	1359.313799	0.017965641	0.186069989	-0.096553135	0.923081276	0.983035734	1110.442073	-0.165891083	0.178130173	0.931291314	0.351702894	0.800108462
GYS1	30.83142441	0.391877547	0.327458351	-1.196724852	0.231413817	0.842131042	7.870240234	1.095286065	0.647662795	-1.691136305	0.090810773		3466.301909	-0.10360671	0.148554631	0.697431708	0.485532664	0.832672211	2118.110843	0.399371533	0.144818088	-2.757746217	0.005820136	0.116021079
N4BP2L1	15.54099385	-0.50105234	0.418776352	1.196467607	0.231514132	0.842131042	5.946900373	-1.212945144	0.837823592	1.447733336	0.147691643		959.6155654	-0.555159308	0.162306944	3.420428579	0.000625226	0.064868989	1064.008702	0.170108672	0.290101308	-0.586376783	0.557622343	0.8854847
PPP1CB	52.41153923	-0.324659213	0.271256274	1.19687264	0.2313562	0.842131042	22.97240138	-1.123224024	0.499404068	2.249128703	0.024504309	0.297702809	7411.034064	-0.191741725	0.226377122	0.84700134	0.396994375	0.797964559	5786.918303	-0.338509197	0.366921303	0.922566211	0.356233311	0.802165746
SDC2	14.8342572	-0.593134497	0.495804306	1.196307675	0.231576515	0.842131042	4.557693087	-1.526031554	0.843349985	1.809487854	0.070375245		2795.10465	-0.260690914	0.196075412	1.32954414	0.183668513	0.701866912	2131.852584	-0.464191901	0.358646587	1.294287796	0.19556603	0.668007575
SYPL1	22.58368014	0.534092229	0.445742475	-1.198208066	0.230836026	0.842131042	11.62020475	-0.510284633	0.57915899	0.88107867	0.378275241	0.734059286	3061.709842	-0.128738826	0.207172856	0.621407786	0.534331351	0.850321563	2525.563024	-0.282721651	0.375556468	0.752807301	0.451565719	0.844664524
GSPT1	37.37149563	-0.33588747	0.281170308	1.194605052	0.232241375	0.843854855	15.755955	-1.288597244	0.577264691	2.232246772	0.025598658	0.29986999	4463.108372	-0.211281336	0.140283611	1.506101358	0.132041156	0.676809433	2656.82314	-0.106842073	0.134600537	0.79377152	0.427328455	0.834765143
YWHAG	228.4413543	-0.20524083	0.171887276	1.194043185	0.232461076	0.843959669	77.27996761	-0.436700817	0.331017699	1.319267273	0.187079775	0.571012431	14394.41062	-0.306620975	0.167820353	1.827078595	0.067687953	0.625436687	5447.338176	-0.214418168	0.309624684	0.692509931	0.488617151	0.860823413
PPP6R3	30.3213689	0.352461662	0.295406199	-1.193142402	0.232813608	0.844546164	12.24653468	-0.204567637	0.496884072	0.411700936	0.680558639	0.884895541	2622.153167	-0.010671652	0.143781703	0.074221212	0.940834367	0.988165132	1917.48265	-0.107345791	0.159144843	0.674516304	0.499983124	0.866264763
729614	17.64501802	0.465316396	0.390515187	-1.191544943	0.233439724	0.84538096	8.417763999	0.142221045	0.74597177	-0.190652046	0.848798211		174.1522062	0.140868473	0.166174716	-0.847713038	0.396597803	0.797429283	220.8692717	-0.402674849	0.440659297	0.913800869	0.36082149	0.804571745
ARHGEF3	23.08762222	-0.402606566	0.338152747	1.190605635	0.233808438	0.84538096	6.092677978	-0.308928218	0.689187823	0.448249676	0.653973015		462.2490676	0.273199356	0.154992301	-1.762664047	0.077957168	0.648389678	537.9135465	-0.094578726	0.140576734	0.67279075	0.501080423	0.866264763
EIF4EBP1	67.54998255	0.276949316	0.232389344	-1.191747055	0.233360441	0.84538096	19.65799891	-0.175427497	0.433733106	0.404459551	0.685874817	0.885792757	4206.064931	0.170972412	0.166080326	-1.029456141	0.30326538	0.758691537	6507.171454	-0.490723726	0.371331008	1.321526387	0.18632591	0.660400213
TXN2	18.39417941	-0.475487169	0.399358006	1.190628864	0.233799315	0.84538096	3.91699044	-0.85080282	0.902972257	0.942224762	0.346077579		2169.859091	0.042994485	0.153194413	-0.280653089	0.778976492	0.939768785	2056.61647	-0.240627119	0.288116799	0.835172123	0.403620803	0.824757027
MTPN	52.2836731	-0.358288039	0.301052549	1.190117937	0.234000041	0.845382502	15.56596549	-0.281144853	0.583449023	0.481867038	0.629900403	0.862994735	8712.953374	-0.279517958	0.197986691	1.411801754	0.158008342	0.691962733	5284.9231	-0.18007936	0.349280031	0.515573019	0.606152658	0.903160754
CCP110	18.96074258	0.452645448	0.380750073	-1.188825639	0.234508287	0.846527056	10.64452758	-1.162446559	0.534243603	2.175873615	0.029564712	0.31469362	1226.346376	-0.101481713	0.16426721	0.61778436	0.536717494	0.851105195	1695.137766	-0.491191286	0.254156711	1.932631578	0.053281599	0.398334301
NANP	35.08255518	-0.366824598	0.308717979	1.188219096	0.234747102	0.846697949	5.190050021	-0.900678625	0.736197098	1.223420504	0.221170913		322.6031496	0.056884852	0.207406651	-0.274267252	0.783879249	0.941546651	196.9938119	0.00919144	0.364424334	-0.025221805	0.979878044	0.998026749
CABIN1	13.31817348	0.555614744	0.468309871	-1.186425437	0.235454331	0.848556685	4.063049124	-0.110334628	0.946736237	0.116542099	0.907222923		568.7197933	0.352477826	0.205385253	-1.716178847	0.086129314	0.650239325	499.8353214	-0.504423563	0.438246535	1.151004112	0.249730544	0.72418697
C16orf91	55.00771768	-0.269034613	0.226910652	1.185641177	0.235764033	0.848980909	10.92659955	0.029705031	0.551882569	-0.053824913	0.957074661	0.981001527	467.7657866	0.085939294	0.14469118	-0.593949775	0.552545706	0.85887596	313.4831691	-0.317120534	0.225853618	1.404097649	0.160289774	0.625239306
ACAP2	14.21131305	0.536444201	0.459779006	-1.166743574	0.24331394	0.849116098	7.90193672	-0.528321772	0.644649824	0.819548461	0.412473565		1537.561633	-0.236237519	0.202381689	1.16728702	0.243094479	0.732284507	1107.477078	-0.041752415	0.514660669	0.081126104	0.935341666	0.989523233
ACSL1	51.90057438	-0.275222038	0.23639028	1.164269694	0.244314734	0.849116098	25.4243142	-0.357292902	0.448906067	0.795919076	0.426079073	0.758733125	5491.326315	-0.300988191	0.146613249	2.052939912	0.040078405	0.54278752	4484.264659	0.188259554	0.408508639	-0.460845956	0.644909128	0.916045122
ADAT2	19.00950414	0.446070052	0.379570379	-1.175197214	0.239915825	0.849116098	5.656580369	-0.563361094	0.70411387	0.800099413	0.423653201		535.2790779	0.082424346	0.18053948	-0.45654472	0.64799832	0.898871905	404.0311527	0.046966527	0.201938785	-0.232578041	0.81608908	0.964910133
AHCTF1	14.39263008	-0.526633212	0.447127877	1.177813415	0.238870999	0.849116098	5.843897518	-0.577140878	0.705803025	0.817708139	0.413523862		461.1191277	0.07369533	0.221028238	-0.33342043	0.738816944	0.925922391	307.6510147	-0.272085778	0.226223083	1.202732162	0.229079984	0.703881896
ANKRD10	20.64401465	0.445432506	0.390003417	-1.142124623	0.253402222	0.849116098	8.579805739	0.323143423	0.578720136	-0.55837598	0.576587672		885.4654041	0.11492035	0.144761455	-0.793860148	0.427276852	0.812116752	937.6137092	0.41906964	0.173914644	-2.409628256	0.015968782	0.217997614
ANKRD11	13.82451635	-0.553871127	0.473039559	1.170876974	0.241648232	0.849116098	4.842806284	0.153956397	0.781305908	-0.197050086	0.843788343		678.6406794	-0.171831817	0.149396235	1.150175016	0.250071794	0.735717129	450.8159658	0.119350858	0.208266138	-0.573068954	0.566598007	0.889548562
APTX	24.68413751	-0.390911686	0.335201329	1.166199692	0.243533717	0.849116098	7.943359965	-0.962249807	0.62034555	1.551151302	0.120865429		1407.051116	-0.161981847	0.116628225	1.388873466	0.16487123	0.692429107	1132.446414	-0.05267566	0.102510301	0.513857238	0.607351806	0.903194571
ATXN7L3	49.26413226	0.310914196	0.269360016	-1.154270035	0.248389477	0.849116098	9.29801382	0.242760926	0.69587342	-0.34885788	0.727196008	0.904086184	1530.646727	-0.003975819	0.145401153	0.02734379	0.978185531	0.99625035	807.0480158	0.126064995	0.237637978	-0.530491783	0.595771004	0.899886749
BRPF1	42.00872752	-0.306598525	0.268625411	1.141360844	0.253719792	0.849116098	14.07897338	0.419284861	0.485003528	-0.864498578	0.387314061	0.738723817	388.5054419	0.363889137	0.179747006	-2.024451734	0.042923693	0.551259447	414.9655273	-0.029228471	0.330851019	0.0883433	0.929603825	0.988015587
BTBD3	23.88651492	-0.399027089	0.344390453	1.158647361	0.246599955	0.849116098	7.068993167	-0.53015766	0.695526088	0.762239791	0.445916902		722.8719841	-0.154905872	0.190053443	0.815064807	0.415035215	0.808090989	448.8898655	-0.009756457	0.318793602	0.030604306	0.975585108	0.997664364
CAPRIN1	116.6939001	-0.232320326	0.204256578	1.137394585	0.25537337	0.849116098	49.77353844	-0.012383951	0.389784552	0.031771271	0.974654458	0.98985549	12700.17114	-0.206082848	0.166697596	1.236267663	0.216359087	0.715964373	9127.185696	0.011185738	0.378256246	-0.029571852	0.976408514	0.99774181
CBX2	16.85522747	-0.459299642	0.394625191	1.163888297	0.244469283	0.849116098	2.542300508	-0.995657831	1.018761506	0.977321802	0.328409863		363.4896914	-0.086472378	0.154013303	0.561460449	0.574483686	0.867997399	140.8746635	-0.082972216	0.163178816	0.50847419	0.611120835	0.904183117
CCDC6	35.20563265	-0.33968264	0.298478407	1.138047618	0.255100599	0.849116098	12.90910445	0.05253398	0.502182455	-0.10461134	0.916684216	0.97338852	1816.246849	-0.25634198	0.159329816	1.608876393	0.107643372	0.664789547	1449.979543	0.051523133	0.302517161	-0.170314744	0.864762616	0.977713734
CDC42SE1	52.06384229	-0.275965252	0.239926377	1.150208057	0.250058189	0.849116098	12.39388135	0.400656588	0.524813612	-0.763426442	0.445209116	0.770072642	2083.634905	-0.254229367	0.103121781	2.465331423	0.013688657	0.372422731	1338.096888	0.091489935	0.289828185	-0.315669556	0.752253337	0.947495655
CDK5R1	26.56086991	0.386882875	0.338110152	-1.144250984	0.252519565	0.849116098	5.304541379	-0.304910864	0.826107397	0.369093492	0.71205804		67.51631951	0.250154495	0.224842841	-1.112574871	0.265891058	0.742994097	58.05605988	0.270933136	0.417456488	-0.649009284	0.516332375	0.87145117
CHMP1B	42.12055375	-0.29761118	0.261225439	1.139288659	0.254582777	0.849116098	15.86835644	-0.873649342	0.537548523	1.625247406	0.104109853	0.484150711	1281.308005	-0.144416108	0.143974989	1.003063861	0.31583005	0.765414449	1077.446188	-0.030159097	0.347155252	0.086874955	0.930770907	0.988119712
CLNS1A	16.31109173	-0.479370158	0.418055619	1.146665985	0.251519694	0.849116098	7.363672958	0.036200056	0.616409434	-0.058727291	0.953169322		3978.592959	-0.182941428	0.113833059	1.607102804	0.108031818	0.664789547	3724.019378	0.161642052	0.144521526	-1.118463499	0.263369087	0.736081541
CNOT4	20.67923071	0.422332906	0.371625112	-1.136448782	0.255768789	0.849116098	6.137343343	-1.652643715	0.696256923	2.373611896	0.017615055		321.0701811	0.236709403	0.161192696	-1.468487148	0.141971945	0.682329347	351.5202296	0.155000302	0.148920525	-1.040825644	0.297956476	0.76339144
CYREN	44.37331483	-0.298303614	0.254695343	1.171217388	0.241511408	0.849116098	8.303478525	0.254637879	0.634361567	-0.401408112	0.688119678		816.9183813	-0.231178767	0.13415127	1.723269321	0.084839833	0.650239325	611.4623615	0.015279341	0.230063588	-0.066413558	0.947048577	0.991169797
DDX51	25.79390037	0.438052419	0.380869598	-1.15013753	0.250087231	0.849116098	9.181712167	0.708390533	0.582677814	-1.215749967	0.224080183	0.607313326	782.813201	0.182582876	0.18668504	-0.978026284	0.328061325	0.76998215	566.3740438	0.030540689	0.294019476	-0.103873013	0.917270123	0.986193066
DDX6	81.00121913	-0.282863112	0.243913239	1.159687409	0.246176098	0.849116098	25.26702268	-1.4434899	0.383899657	3.760070819	0.000169865	0.026885997	5848.713687	-0.239256261	0.148907917	1.606739697	0.108111482	0.664789547	3381.135476	-0.385224076	0.222441102	1.731802587	0.083308717	0.486340663
EHD1	28.23788033	-0.348960076	0.304244035	1.146974257	0.251392261	0.849116098	6.029645955	0.519630978	0.665903794	-0.780339416	0.435191118		1044.682982	0.111085745	0.163911734	-0.677716856	0.497951237	0.83747208	815.572017	0.295163736	0.211616408	-1.394805533	0.16307449	0.629736732
ERLIN1	203.2638523	0.160600185	0.140900485	-1.139812861	0.254364274	0.849116098	79.06003032	0.020258648	0.287203617	-0.07053758	0.943765791	0.980885746	5531.318109	0.011035668	0.114162445	-0.096666357	0.922991358	0.983035734	5457.64489	0.619004956	0.230614155	-2.68415855	0.007271261	0.134990136
FAM174C	24.50237232	-0.436718544	0.374901893	1.16488754	0.244064518	0.849116098	6.645428664	-0.477957735	0.726576813	0.657821343	0.510652938		1475.752342	0.311534378	0.229903966	-1.35506309	0.175397457	0.696015356	1428.134457	-0.761628135	0.503682692	1.512118933	0.130503609	0.581290802
FAM214B	16.27726695	0.472755061	0.415090344	-1.138920883	0.254736155	0.849116098	4.778475864	0.038926331	0.79594174	-0.048906005	0.960994203		352.8757973	0.208338784	0.16285666	-1.279277025	0.20079952	0.70861617	375.2958464	0.359170082	0.119742845	-2.999511852	0.002704126	0.06814958
FEM1C	20.03718446	-0.444613334	0.379988616	1.170070142	0.241972743	0.849116098	13.24704685	-0.859135812	0.57891433	1.484046547	0.137796572	0.519899386	277.7325741	0.261765352	0.221304199	-1.182830481	0.236876338	0.730544244	310.3244645	-0.192232607	0.499571599	0.384794908	0.700389372	0.930414668
FOXD2-AS1	12.89465481	0.559791654	0.482576414	-1.160006246	0.246046263	0.849116098	1.289550192	0.597471244	1.46436998	-0.408005663	0.683269517		130.5053542	0.17229293	0.221921812	-0.776367714	0.437531902	0.81626056	115.5247442	0.25642088	0.207124427	-1.238004052	0.215714558	0.688369015
FOXP2	36.58935106	-0.376052598	0.326411913	1.152079881	0.24928825	0.849116098	24.20672098	-0.983982479	0.413996482	2.37678947	0.017464053	0.254377713	1236.562789	-0.032324613	0.179088812	0.180494878	0.856764075	0.965804816	1813.793154	-0.73865722	0.126859914	5.822621137	5.79E-09	8.29E-07
GABPB1	16.04074288	0.505732579	0.433090514	-1.16772952	0.242915885	0.849116098	4.054961519	0.132896089	0.898494959	-0.147909665	0.88241406		798.4211186	-0.075899499	0.210099859	0.361254405	0.717909275	0.921083896	496.7795207	-0.239970737	0.455396174	0.526949393	0.598228732	0.901099963
GNAI3	25.86823505	-0.416346389	0.353546336	1.177628918	0.238944576	0.849116098	14.41968267	-0.573311243	0.63778678	0.89890738	0.368701997	0.729683194	4288.077749	-0.204878227	0.166272262	1.23218524	0.217879896	0.717377952	3183.640439	-0.308649101	0.169098966	1.825257176	0.067962229	0.447841968
GOLPH3	55.43312303	-0.314878913	0.268384532	1.173237932	0.240700405	0.849116098	18.09254473	-1.014457013	0.528265292	1.920355223	0.054813045	0.375001999	3476.385483	-0.134486433	0.171391396	0.784674352	0.432644524	0.814805417	2440.42989	-0.155995356	0.420450779	0.371019307	0.710623152	0.932508567
GOLT1B	35.35686082	-0.402000467	0.353157872	1.138302437	0.254994217	0.849116098	11.45137885	-0.871589417	0.570409704	1.528005943	0.126511063	0.504079984	1802.651057	-0.199997462	0.228308105	0.87599808	0.381031078	0.79176699	930.773763	-0.376540682	0.389786021	0.96601895	0.334034699	0.788252995
GOSR2	34.03998487	-0.353563482	0.306608432	1.153143372	0.248851542	0.849116098	6.35972449	-0.943096601	0.658997409	1.431108208	0.152399205		1517.301221	-0.127100394	0.096628166	1.315355548	0.188390438	0.704440433	727.5045432	0.063956284	0.107575688	-0.594523587	0.552161971	0.881720184
GPATCH11	32.69927848	-0.357721987	0.307619357	1.162872162	0.244881373	0.849116098	10.0026157	-1.427891922	0.576678927	2.476060518	0.013284106	0.214678908	1324.073254	-0.253484184	0.152747822	1.659494589	0.09701617	0.65348217	1078.208142	-0.040510454	0.294351663	0.13762604	0.890535974	0.982086506
GRWD1	72.05595985	-0.2936987	0.250811864	1.170992057	0.24160197	0.849116098	25.82751344	-0.103046675	0.366236086	0.281366797	0.778429082	0.929441099	1914.343058	0.018328395	0.159842291	-0.114665491	0.908710268	0.979601991	1147.689791	-0.254952437	0.340421223	0.748932264	0.453898033	0.845627939
HNRNPR	15.2357803	-0.479279249	0.418217998	1.146003401	0.251793745	0.849116098	3.660960932	-0.902293373	0.937229332	0.962724215	0.335685941		2896.418701	-0.107805159	0.167477439	0.643699595	0.519770253	0.846027795	1878.805081	-0.154598107	0.288519974	0.535831557	0.59207497	0.899059367
KCNC3	18.33019675	0.480865597	0.417073093	-1.152952816	0.248929752	0.849116098	2.669605476	-0.718515502	1.014903868	0.707964098	0.478967553		1627.930903	-0.007246025	0.175206306	0.041357102	0.967011211	0.994247871	737.122309	-0.470588847	0.311178789	1.512278034	0.130463147	0.581288012
KIF5B	50.05937877	-0.319153325	0.272670703	1.170471642	0.24181122	0.849116098	24.82422607	-0.7718829	0.391395264	1.972131427	0.048594605	0.363863332	4578.853747	-0.185755852	0.216051088	0.859777442	0.389911736	0.794935716	3604.731434	-0.431024638	0.236073982	1.82580323	0.067879907	0.447841968
LBR	15.45218695	-0.522927228	0.459901174	1.137042603	0.255520476	0.849116098	9.777427082	0.25448075	0.545796069	-0.466256106	0.641032194	0.868571161	4151.168223	-0.169121315	0.215169335	0.785991717	0.431872339	0.814701549	3100.790961	-0.071493864	0.218916762	0.326580125	0.743985478	0.944658312
LEMD3	16.81606005	-0.519300943	0.439368425	1.181925951	0.237235084	0.849116098	6.018333466	-0.411537669	0.745317289	0.552164394	0.580835727		974.0596943	-0.170227399	0.214089757	0.795121641	0.426542747	0.812116752	714.3161526	-0.174366089	0.390967219	0.445986467	0.655607021	0.918271642
LMO4	29.87982765	-0.369913516	0.320571885	1.153917523	0.248533984	0.849116098	18.35597484	-0.746730767	0.423625848	1.762712945	0.077948916	0.431447252	1200.515792	0.009662992	0.113107707	-0.085431769	0.931918137	0.98596987	1622.241151	-0.15580472	0.204694725	0.761156495	0.4465636	0.842440081
MCPH1	44.54603817	-0.32703303	0.276131894	1.184336314	0.236279959	0.849116098	16.68852838	-0.390498545	0.44755221	0.872520649	0.382924408	0.738723817	747.0365105	0.027284689	0.112789805	-0.241907407	0.80885191	0.952922819	738.9315602	-0.043341749	0.123235824	0.351697648	0.725065025	0.938308543
METAP2	27.33752087	-0.366923102	0.321939843	1.139725666	0.254400611	0.849116098	15.03379673	-0.913422146	0.48576449	1.880380649	0.060056219	0.384871374	2957.020036	-0.173941049	0.160698513	1.082406092	0.279072122	0.744963823	2479.797948	-0.190674898	0.296232719	0.643665895	0.51979211	0.872231498
MGRN1	55.9620626	0.301254823	0.257753746	-1.168769912	0.242496346	0.849116098	8.627817903	0.721950095	0.57348546	-1.258881255	0.208073226		1935.577132	0.033360601	0.153600709	-0.217190412	0.828059956	0.956628183	1224.313571	0.209864773	0.213293563	-0.983924552	0.325152611	0.782947405
MIER2	17.7494378	0.470459156	0.409770511	-1.148103984	0.25092564	0.849116098	3.32406154	0.206700937	0.977404479	-0.211479424	0.832513186		235.1995254	0.462311853	0.159011686	-2.907408031	0.003644375	0.200081085	188.4325078	-0.076863832	0.280031384	0.274482919	0.783713528	0.958105547
MRC2	14.21422432	0.509613013	0.438039494	-1.163395127	0.244669226	0.849116098	7.746090746	-0.505253514	0.704941062	0.71673157	0.473539742		1752.01984	0.200046058	0.233866471	-0.855385796	0.392337604	0.795555599	2430.538759	-0.408554474	0.449668845	0.908567446	0.363578497	0.806273626
MTM1	16.38219106	-0.488157435	0.418386338	1.166762369	0.243306348	0.849116098	6.682398982	0.209888247	0.739862512	-0.283685473	0.776651428		751.9079926	-0.212367644	0.174032638	1.220274806	0.222360717	0.72148557	533.8107055	0.018263824	0.516376185	-0.035369222	0.971785327	0.996393358
NAB1	17.97278078	-0.506038099	0.439718007	1.150824142	0.249804591	0.849116098	4.438443015	-1.062015884	0.863783188	1.22949358	0.218886804		541.4772429	0.044642097	0.237837615	-0.187699899	0.851111909	0.963483549	362.0431419	-0.237934764	0.293934103	0.809483355	0.418237173	0.831509744
NCBP3	27.34137612	-0.399742499	0.34556835	1.156768258	0.247367054	0.849116098	4.361220518	0.55544466	0.851509879	-0.652305597	0.51420405		1190.97106	-0.064063611	0.107525552	0.595798955	0.551309542	0.858192336	771.1880622	0.363213389	0.248370096	-1.462387762	0.143634981	0.599976736
NFATC2IP	22.05242422	0.471655611	0.410241264	-1.149702997	0.25026622	0.849116098	7.283626805	-1.03594773	0.663621859	1.561051246	0.11851166		1628.191825	0.213938443	0.152209903	-1.405548773	0.159858157	0.692429107	1569.005643	-0.031410988	0.303701914	0.103427033	0.917624058	0.986193066
NT5C1B-RDH14	16.9820543	-0.463412063	0.400305215	1.157646829	0.247008191	0.849116098	4.936268196	0.885990815	0.807490912	-1.097214596	0.272547594		424.255635	-0.034659914	0.146988958	0.235799438	0.813588304	0.953788924	429.6216668	0.017792148	0.273912306	-0.064955637	0.948209322	0.991169797
NUDT4	20.97730976	-0.399883453	0.347506499	1.150722228	0.249846529	0.849116098	9.66674046	-0.171374869	0.596898016	0.287109128	0.774028763	0.927948007	1105.610067	-0.051486703	0.176153854	0.29228258	0.770070577	0.937460634	872.6454136	0.004486125	0.374746279	-0.011971101	0.990448672	0.998146753
ODC1	32.20715999	0.413811506	0.356850402	-1.1596218	0.246202821	0.849116098	25.07371516	0.129356161	0.410007114	-0.315497358	0.752384057	0.917784188	2208.512352	0.077747088	0.124029647	-0.626842771	0.530762304	0.848875782	2406.356072	-0.119588264	0.366075683	0.32667634	0.743912697	0.944658312
ORMDL1	19.00205484	-0.436687315	0.368820098	1.184011712	0.236408427	0.849116098	3.670984973	-0.501923587	0.894663572	0.561019363	0.574784338		1923.22721	-0.021295674	0.132822139	0.160332265	0.872619344	0.96978157	1726.277216	0.288005829	0.240492892	-1.197564832	0.231086474	0.706328829
P2RY11	13.13645615	0.510428488	0.439851918	-1.160455296	0.245863485	0.849116098	5.787222447	1.399392489	0.750871111	-1.863692007	0.062364968		829.8295741	0.179515254	0.206698973	-0.868486436	0.385128094	0.792964793	974.1181608	-0.436240509	0.455404849	0.957918014	0.338104102	0.79029705
PHF20L1	22.39664185	-0.444144051	0.389009384	1.141730944	0.253565874	0.849116098	7.124727408	0.119413719	0.664652443	-0.179663402	0.857416827		1304.836365	-0.210994179	0.213321201	0.989091463	0.322618394	0.768449596	937.2233693	-0.082406317	0.525236921	0.156893611	0.875328695	0.979157221
PIKFYVE	29.55338503	0.364135372	0.315182595	-1.155315611	0.247961206	0.849116098	8.820567283	-0.353394426	0.710172376	0.497617815	0.618753445		1933.383788	-0.145522536	0.201939763	0.720623488	0.471141198	0.827408242	1593.016646	-0.105151021	0.463384274	0.226919701	0.820486182	0.965602831
PJA2	35.15240655	-0.353937829	0.311569708	1.1359828	0.255963763	0.849116098	12.86078947	-0.532879392	0.517451161	1.029815821	0.303096472	0.673621318	3581.702998	-0.239579814	0.229798565	1.042564446	0.297150063	0.757230225	2470.763792	-0.316244733	0.441477969	0.716331856	0.473786461	0.853812087
PLAUR	50.47400696	-0.288863585	0.253883248	1.137781194	0.255211859	0.849116098	26.42909151	-0.845063755	0.374171855	2.25849097	0.023915067	0.297702809	473.7577956	0.126215033	0.149446881	-0.844547788	0.398363371	0.798929764	503.0150833	-0.874738222	0.297801264	2.937322059	0.003310601	0.078550064
PRKX	19.85069556	0.458768819	0.395886895	-1.158838103	0.246522183	0.849116098	9.308418303	-0.283907869	0.6542074	0.433972268	0.66430858	0.877269821	1601.694296	-0.068020931	0.128391662	0.529792437	0.59625585	0.878454918	1667.235266	-0.178076566	0.321762884	0.553440359	0.579961909	0.893914816
PRRC1	50.68670666	-0.300565094	0.258151999	1.164295046	0.244304463	0.849116098	14.31068193	0.064512612	0.519033994	-0.124293616	0.901082802	0.971747356	3034.095807	-0.127945928	0.183079358	0.698855022	0.484642639	0.832068409	1652.696053	-0.005829952	0.466175003	0.01250593	0.990021972	0.998146753
PSME4	21.86461742	0.407167694	0.353266079	-1.152580782	0.249082495	0.849116098	8.02720097	-0.237362817	0.583769602	0.406603591	0.684299159		1682.358166	0.06265341	0.112735123	-0.555757675	0.578376523	0.86948229	1250.768047	-0.095189872	0.147683903	0.644551437	0.519217914	0.871755586
PTPN14	16.02855086	0.481736013	0.415591576	-1.15915731	0.246392069	0.849116098	6.029339308	-0.341876265	0.660891837	0.517295336	0.604950009		1009.648122	0.028277791	0.136346693	-0.207396239	0.835700419	0.959143827	1072.91478	-0.24980551	0.355410187	0.702865363	0.482139658	0.855949053
PTPN6	51.62750791	0.315731827	0.27235704	-1.159257081	0.246351411	0.849116098	28.02829164	-0.526285106	0.471520473	1.116144762	0.264360174	0.640967	2507.114402	0.313799544	0.190923494	-1.643587897	0.100261356	0.657119796	2645.63988	-0.582890623	0.430575374	1.353748165	0.175816736	0.646490288
RAD51D	17.08827837	-0.467633357	0.411246028	1.137113369	0.255490896	0.849116098	2.676645519	0.566789399	1.134123626	-0.499759802	0.617244218		766.834932	-0.266264223	0.109760547	2.425864572	0.015271968	0.390338205	394.5438506	-0.218152552	0.159690097	1.366099441	0.171907754	0.639432594
RPN1	32.47100148	0.350861467	0.30464891	-1.151691194	0.249447992	0.849116098	11.84353055	0.315542013	0.531025284	-0.594212785	0.552369802	0.833069988	4576.362174	0.078499334	0.102867714	-0.763109541	0.44539807	0.820124617	3866.173938	0.202948474	0.116345804	-1.744355766	0.081097073	0.479785858
SAMD4B	24.14447534	-0.411422441	0.359995828	1.142853359	0.25309948	0.849116098	4.256580497	-1.377653766	0.847605767	1.625347324	0.104088573		1270.480515	-0.163545344	0.112121012	1.458650262	0.144661392	0.683772738	586.0881911	-0.067102005	0.136316669	0.492250914	0.622541976	0.909335078
SELPLG	66.85453146	0.268551026	0.230294692	-1.166119041	0.243566319	0.849116098	18.19247781	-0.728515309	0.43118131	1.68957998	0.091108339	0.463395476	2298.767811	0.175057651	0.194057463	-0.902091827	0.36700809	0.785896006	3126.195671	0.103738101	0.340299144	-0.304843848	0.760485084	0.950535966
SLC16A3	85.92827668	0.285641703	0.244278228	-1.169329355	0.242270961	0.849116098	23.42101645	-0.758528326	0.572198453	1.325638547	0.184959452	0.571012431	3919.750846	0.3289996	0.211576976	-1.554987723	0.119948993	0.676809433	3183.380023	-0.348737096	0.440920168	0.790930242	0.4289847	0.83528329
SLC19A1	12.40391105	-0.560495334	0.47730251	1.174297897	0.240275725	0.849116098	1.540888107	-0.805637366	1.381563855	0.583134368	0.559802849		809.890741	0.027422038	0.173031839	-0.158479723	0.874078797	0.96978157	623.5387997	-0.335713008	0.422247096	0.795062917	0.426576904	0.834733833
SLC7A11	17.16371612	0.449439338	0.394391528	-1.139576553	0.254462758	0.849116098	21.48176374	0.270142138	0.478611207	-0.564429195	0.572462075	0.841886838	704.3888887	0.092228435	0.167846314	-0.549481443	0.582675096	0.870833195	2777.71549	0.657112702	0.086679936	-7.580908957	3.43E-14	1.39E-11
SLC9A1	21.00284416	0.432019317	0.376885184	-1.146288937	0.251675619	0.849116098	3.052642896	-0.908121556	1.031920377	0.880030646	0.378842708		702.0388035	-0.173494477	0.154173977	1.125316222	0.260455058	0.737966044	415.1847878	0.224150504	0.158532175	-1.413911743	0.157387818	0.623036038
SMC4	48.79200486	0.346481187	0.293093165	-1.182153762	0.237144696	0.849116098	32.8848169	-0.60230161	0.440716141	1.366642956	0.171737246	0.564191443	4458.390397	-0.065891348	0.163917327	0.40197915	0.687699371	0.911594257	4859.87116	0.247080735	0.344961216	-0.716256565	0.473832942	0.853812087
SNAI3	31.74447642	0.354111692	0.304984517	-1.161080884	0.245609008	0.849116098	2.868782176	0.92498515	1.077794597	-0.858220251	0.390770856		382.0569146	0.718216472	0.191056649	-3.759180726	0.000170471	0.024553793	341.659183	0.241443843	0.374271346	-0.645103733	0.518859965	0.871755586
SNHG20	26.0056987	0.394309359	0.346214376	-1.13891677	0.25473787	0.849116098	13.75443991	0.596242778	0.565000985	-1.055295113	0.291290376	0.665407397	200.3184967	0.217879904	0.198137811	-1.099638193	0.271489794	0.744256504	224.5505592	0.449023534	0.232589077	-1.930544368	0.053539423	0.399713538
SNORD104	27.93329113	0.865867399	0.75694547	-1.143896666	0.252666494	0.849116098	12.59686356	-0.259774987	0.566819267	0.458303029	0.646734748	0.870319821	107.0897948	0.632433373	0.351969971	-1.796839006	0.072361182	0.641040486	134.5901741	-1.000538197	0.59947884	1.669013366	0.095114731	0.516337111
SNX11	22.29545931	-0.408152316	0.344947368	1.183230701	0.236717729	0.849116098	6.135525218	0.670271552	0.750200855	-0.893456128	0.371612956		691.7958854	0.091122775	0.149304421	-0.610315317	0.541652952	0.853616781	536.8712341	0.261763443	0.177825723	-1.472022376	0.141014835	0.597644053
SREK1	78.96285619	0.286761095	0.247907043	-1.156728309	0.24738338	0.849116098	43.79415349	-0.182613357	0.374320005	0.487853587	0.625653552	0.862242554	2252.876983	0.108187733	0.165278563	-0.654578132	0.512739407	0.841543958	1923.008599	-0.048910504	0.294175498	0.16626301	0.867949975	0.978555716
SRM	25.03386298	0.432236223	0.373310882	-1.157845229	0.246927202	0.849116098	4.626523147	-0.039931161	0.787504479	0.050705947	0.959559837		1435.29054	0.356526306	0.238520629	-1.494739922	0.134982331	0.676809433	814.3873207	-0.420200474	0.273928233	1.53398016	0.125034534	0.570455148
SRSF1	244.5180299	0.186024154	0.159082014	-1.169360063	0.242258593	0.849116098	62.42258961	-0.37931072	0.261774925	1.448995618	0.147338806	0.53373354	21853.87472	-0.21072641	0.129915471	1.622027067	0.104797553	0.664002418	9493.503849	-0.0169707	0.27084652	0.062657994	0.950038847	0.991186533
SSH1	37.51020858	-0.33099855	0.286240339	1.15636584	0.247531548	0.849116098	7.974256514	-0.73670977	0.64755931	1.137671498	0.255257679		429.2366052	-0.151358193	0.127336318	1.188649051	0.234577797	0.728758149	323.0976025	0.028016239	0.246970829	-0.113439465	0.909682153	0.98505032
TCOF1	14.10964179	0.534455429	0.459933529	-1.162027544	0.245224277	0.849116098	4.231659912	-0.823607792	0.957094624	0.860529117	0.38949744		855.7590582	0.123836464	0.197333601	-0.627548795	0.530299562	0.848875782	871.3865609	-0.738290003	0.555758588	1.328436517	0
TFE3	13.66768261	0.585857359	0.4969242	-1.178967253	0.238411216	0.849116098	2.802556633	0.240800629	0.983572179	-0.244822529	0.806593849		720.1934091	0.046412401	0.158596374	-0.292644776	0.769793685	0.937460634	553.8124056	0.485789358	0.27593333	-1.760531642	0.078317707	0.473553676
TIMM29	22.09977432	-0.465520122	0.396089379	1.175290595	0.239878476	0.849116098	3.80606475	-1.160363606	0.863968037	1.343063119	0.179251537		499.1222909	-0.010796765	0.146497045	0.07369954	0.941249465	0.988165132	381.084403	0.056990201	0.128001833	-0.445229573	0.656153857	0.918271642
TMPO-AS1	34.88858328	-0.355821754	0.303942745	1.170686785	0.241724699	0.849116098	8.571182628	-0.05272398	0.609208216	0.08654509	0.931033114		1054.35166	-0.282544495	0.114121761	2.475816112	0.013293203	0.368385527	590.9296837	0.18432516	0.321727819	-0.572922668	0.566697056	0.889548562
TMX4	12.92707742	-0.50852395	0.439295102	1.157590758	0.247031083	0.849116098	7.140512224	-1.054959155	0.627959924	1.679978474	0.092961504		1819.899044	-0.398128551	0.180792036	2.202135446	0.027655742	0.472890019	1192.345329	-0.257830306	0.273967396	0.9410985	0.346654384	0.796720865
TNFAIP8	12.38798927	0.635479718	0.547720994	-1.160225233	0.245957116	0.849116098	9.764949156	-0.100691018	0.629461297	0.159963796	0.872909594	0.964267369	566.3224088	0.161905274	0.192536863	-0.840905329	0.400400973	0.799863812	905.9664782	0.617651454	0.223946315	-2.758033562	0.005815023	0.116021079
TOP1	33.15099591	-0.356054724	0.30740814	1.158247549	0.246763029	0.849116098	10.41329103	-0.138418431	0.542214666	0.255283451	0.798504181	0.937871754	2470.144593	-0.19956813	0.155430222	1.283972494	0.19915158	0.70861617	1553.98329	-0.002689667	0.445448375	0.006038111	0.995182314	0.998752609
TPM4	168.5163664	-0.187681401	0.163776056	1.145963614	0.251810208	0.849116098	77.70502308	-0.228455461	0.392096853	0.582650587	0.560128543	0.835891423	13952.25981	-0.186364688	0.105793532	1.761588669	0.07813882	0.649018704	5055.240858	-0.11146216	0.478104309	0.233133561	0.815657695	0.964910133
TRAPPC11	13.16770207	-0.547685236	0.481380371	1.13773903	0.255229471	0.849116098	4.614875651	-0.235892697	0.874438052	0.269764904	0.787341124		987.0365139	-0.066890694	0.150599944	0.444161481	0.656925839	0.903652605	1122.468213	0.372283209	0.388837378	-0.957426497	0.33835203	0.790299552
TVP23B	19.1536011	-0.469586576	0.398288108	1.179012294	0.23839328	0.849116098	6.147353762	-2.093392741	0.839304051	2.494200687	0.012624115		477.3695846	0.067145663	0.205608897	-0.326569834	0.743993263	0.927567161	348.0399966	-0.044370241	0.595040875	0.074566712	0.94055946	0.990330277
UBFD1	13.51797567	0.49630897	0.435491332	-1.139652925	0.254430927	0.849116098	5.136675637	-0.265284857	0.857691353	0.309301074	0.757092514		1388.183313	-0.154147721	0.099378657	1.551114955	0.120874138	0.676809433	1095.450185	0.245341355	0.153555915	-1.597733012	0.110102409	0.546095971
ULK3	41.16544514	0.318955063	0.277694383	-1.148583055	0.250727948	0.849116098	11.31510635	-0.15339122	0.575986679	0.26631036	0.790000195	0.934295651	1911.256044	0.17222342	0.216198169	-0.796599807	0.425683489	0.811674618	1185.629653	0.329963511	0.182463501	-1.808380905	0.070547238	0.455080553
UNG	40.10488942	-0.310263472	0.270641879	1.146398603	0.251630261	0.849116098	9.122363041	-0.97830402	0.579286004	1.688810041	0.091255839	0.463395476	2889.350921	-0.108925824	0.087859329	1.239775281	0.215058524	0.71587702	1760.653508	-0.117400677	0.096615601	1.215131666	0.224315878	0.699631784
UQCR11	46.81313699	-0.300282812	0.259168935	1.158637367	0.246604031	0.849116098	13.61046114	-0.783397013	0.563011338	1.391440916	0.164091764	0.556354007	2392.863699	0.158871678	0.14012187	-1.133810713	0.256873956	0.736500855	2201.402202	-0.480419019	0.391050337	1.228534982	0.219246206	0.694581119
URGCP-MRPS24	27.99092955	0.378399317	0.332125021	-1.139327943	0.254566398	0.849116098	10.83281504	-0.103300083	0.544843502	0.189595879	0.849625816	0.956170091	2003.750298	0.014707667	0.133263697	-0.110365146	0.912119794	0.980426353	2081.901495	-0.114128956	0.318115554	0.358765721	0.719770358	0.936837844
USP49	14.54189386	0.547426142	0.481043661	-1.137996789	0.255121823	0.849116098	4.241259389	0.039454568	0.782601972	-0.050414604	0.959791999		474.4008311	-0.03017549	0.16019161	0.188371229	0.850585652	0.963341364	372.0833807	-0.082562991	0.204538488	0.403655034	0.68646641	0.927534019
XPO1	33.90802834	0.360528856	0.316477801	-1.139191611	0.254623244	0.849116098	15.21700937	-0.552129564	0.523542693	1.05460275	0.291607045	0.665407397	4752.530607	-0.059694282	0.165523393	0.360639553	0.718368918	0.921083896	3830.58017	-0.062717083	0.276436136	0.226877295	0.820519158	0.965602831
ZC3H7B	32.76619146	0.418798884	0.354013972	-1.183001004	0.23680875	0.849116098	6.709938921	0.961823322	0.636510415	-1.511088114	0.130766003		1722.755392	-0.077841242	0.153627108	0.506689497	0.612372701	0.885575121	1101.24896	0.157434672	0.150547373	-1.045748385	0.295677217	0.762939472
ZFC3H1	15.67202018	0.532275418	0.45064005	-1.181154267	0.237541445	0.849116098	9.89101356	-0.059701835	0.570075061	0.10472627	0.916593016	0.97338852	354.246251	0.05300597	0.133502713	-0.397040396	0.691337672	0.912257704	399.1781636	0.298272411	0.273258891	-1.091537811	0.275036304	0.74652711
ZNF136	21.47874731	-0.395617021	0.348230793	1.136077076	0.255924308	0.849116098	5.25595045	-0.738794462	0.858254466	0.860810507	0.389342417		118.8185142	-0.078705699	0.174896372	0.450013332	0.652700827	0.901541392	134.916983	0.038352653	0.460063815	-0.083363767	0.933562298	0.989523233
ZNF146	181.7469958	-0.203274039	0.176751444	1.150055889	0.250120853	0.849116098	28.95748758	-0.45015114	0.470104223	0.957556043	0.338286674	0.703255113	8400.445314	-0.080018595	0.16709	0.478895175	0.632013204	0.893295717	6384.720313	0.021448723	0.242473797	-0.0884579	0.929512744	0.988015587
ZNF263	67.18874553	-0.284744801	0.249544708	1.141057264	0.253846094	0.849116098	21.19666913	-0.094621811	0.421492084	0.224492499	0.822374103	0.946166632	832.4617298	0.102480944	0.169599899	-0.604251209	0.545676639	0.8553327	817.4890675	-0.052325073	0.329165351	0.158962882	0.873698118	0.979157221
ZNF395	77.56058206	0.250152508	0.211888434	-1.180585946	0.237767249	0.849116098	39.65182233	0.052641708	0.393313467	-0.133841612	0.893527821	0.969956098	3212.330214	0.022122345	0.089959345	-0.245914915	0.805748098	0.951280035	5888.028389	0.195354884	0.31362375	-0.622895695	0.533353067	0.875593612
ZNF407	22.16012399	-0.421427011	0.359773516	1.17136752	0.241451082	0.849116098	2.317179096	0.096516107	1.081753385	-0.089221913	0.928905551		199.7730542	-0.009561611	0.159670414	0.059883423	0.952248483	0.990462859	166.2878138	0.179681658	0.168264706	-1.067851137	0.285587667	0.754398123
HMGXB4	50.3693877	-0.294345137	0.259320593	1.135062718	0.256349041	0.849227187	9.781820884	-0.670311854	0.689426155	0.972275056	0.33091373	0.696428705	1132.497311	-0.021067158	0.122026305	0.172644397	0.862930952	0.967320774	808.5103245	0.110444272	0.430956744	-0.256276932	0.797737008	0.961945384
LINC01003	12.69514973	0.56689402	0.4995434	-1.134824362	0.256448917	0.849227187	4.768828987	1.640620303	0.807680639	-2.03127353	0.042227255		200.7826483	0.020501197	0.208242797	-0.098448529	0.921576141	0.982680121	174.7748816	0.328212104	0.339713693	-0.966143287	0.333972487	0.788252995
SOCS5	12.13662054	-0.588172467	0.518429496	1.134527397	0.256573388	0.849227187	5.160664075	-0.810930236	0.81738529	0.992102801	0.32114738		267.6552128	-0.203974341	0.236543864	0.862310852	0.388516483	0.79454007	274.2140881	-0.029841979	0.46884829	0.063649542	0.949249283	0.991186533
BTF3L4	24.87947328	-0.400131575	0.353217309	1.132819838	0.257289919	0.850325875	13.59991803	-0.998652159	0.553210978	1.805192229	0.071044607	0.411761149	2004.54712	-0.161654734	0.167032106	0.967806353	0.33314109	0.770366319	1945.520189	-0.131309908	0.296480452	0.442895669	0.6578412	0.918271642
SVIL-AS1	12.66304043	0.506166093	0.44665514	-1.133236916	0.257114775	0.850325875	4.549696909	-0.888288519	0.806439161	1.101494771	0.270681379		394.2079468	-0.23231782	0.147039304	1.579970882	0.114113535	0.66718816	267.7337565	-0.257653895	0.154342222	1.669367529	0.095044565	0.516208589
KCTD15	27.29390804	0.393226172	0.347966708	-1.130068376	0.258447414	0.851797994	9.229446916	-0.203068619	0.576265086	0.35238751	0.724547668	0.903826415	837.6804083	-0.046921118	0.125335512	0.374364115	0.708133437	0.918390975	706.0535456	0.157256892	0.159784119	-0.984183488	0.325025303	0.782947405
MBD3	41.01611358	0.340462451	0.301312957	-1.129929674	0.258505859	0.851797994	7.89169522	-1.113081928	0.65563773	1.697708776	0.089562741		3573.013703	0.181508144	0.230104722	-0.788806692	0.430224998	0.813131046	2989.747118	-0.288280302	0.392494365	0.734482653	0.462654629	0.850315282
SERPINB1	85.95702256	0.225445501	0.19934275	-1.130944072	0.258078632	0.851797994	42.03308713	0.63087769	0.374573206	-1.684257389	0.092131937	0.463591153	8426.732701	-0.125186964	0.116194711	1.077389513	0.281306287	0.746018119	10397.42422	1.204924987	0.163451658	-7.37175137	1.68E-13	5.46E-11
TMEM30A	26.44207203	-0.365537945	0.323503159	1.129936243	0.258503091	0.851797994	13.7833884	-0.098150686	0.510683742	0.192194656	0.847589732	0.956170091	6403.870128	-0.28490861	0.180255512	1.580581961	0.113973653	0.666688693	4968.106303	0.048671156	0.345472797	-0.140882745	0.887962574	0.982086506
UXS1	20.9009916	-0.433428046	0.383830839	1.129216316	0.258806593	0.852153948	5.910046206	0.427358508	0.739138421	-0.578184675	0.563139444		3231.865362	-0.303448525	0.125442152	2.419031561	0.01556189	0.393645079	2208.770918	0.337066363	0.201529686	-1.672539517	0.094417982	0.515238294
SMAD7	18.40653714	-0.417102623	0.369647433	1.128379603	0.259159638	0.852681488	5.588778855	-1.544693632	0.779697327	1.98114522	0.04757499		61.6077174	-0.145365134	0.22073175	0.658560147	0.510178262	0.840737342	81.98634754	-0.088905214	0.293752127	0.302653856	0.762153667	0.951111461
ZNF597	26.81795654	0.376735784	0.334010969	-1.127914409	0.259356068	0.852693332	4.789190012	-0.244476878	0.880412123	0.277684589	0.781254492		137.4571121	0.134029669	0.178287127	-0.751763016	0.452193587	0.820829563	125.0980701	-0.044486152	0.247660294	0.179625695	0.857446431	0.97571552
SS18	21.53129541	-0.427986571	0.379934483	1.126474671	0.259964656	0.853425174	5.044625057	0.719243837	0.81193325	-0.885841093	0.375703163		2204.556186	-0.146318555	0.163413994	0.895385713	0.370580935	0.785896006	1700.564421	0.031462764	0.166521601	-0.188941036	0.85013903	0.973824941
ZNF592	29.19812584	-0.353996899	0.3142338	1.126539855	0.259937081	0.853425174	6.399887617	-0.297862216	0.739530282	0.402772169	0.687115837		521.6622692	-0.151192772	0.136814981	1.105089309	0.269120893	0.743887238	524.4835966	-0.199844736	0.109910392	1.81825151	0.0690257	0.451669515
SLC25A37	20.24314032	0.472947234	0.420093228	-1.125814946	0.260243857	0.853707963	8.386322642	-0.358737253	0.593839752	0.60409774	0.545778662		1749.821437	0.228934175	0.139402996	-1.642247162	0.100538792	0.657974536	2456.052929	0.090193327	0.184871117	-0.487871383	0.625640946	0.909932491
RNF114	34.82431004	-0.337049662	0.299739108	1.12447676	0.260810824	0.854933628	15.36899814	-0.43342052	0.481321354	0.900480554	0.367864569	0.729683194	1935.046301	-0.142290797	0.109301416	1.301820251	0.192977839	0.707923593	1614.723386	0.247624948	0.129409114	-1.913504696	0.055683473	0.406366896
MRPS27	33.47609488	0.325252834	0.289731476	-1.122600963	0.261607006	0.855640667	11.22450428	-0.612957139	0.528448509	1.15991838	0.246082039	0.630304784	3613.404988	-0.149462484	0.095808019	1.560020605	0.118755012	0.676631266	3211.385973	0.006516984	0.11369251	-0.057321138	0.954289382	0.992025112
PSMB5	31.99564207	-0.352214164	0.313592226	1.123159742	0.261369657	0.855640667	5.380238188	0.531237113	0.815435109	-0.651476871	0.514738702		1422.759982	0.126527553	0.161599587	-0.782969531	0.433645005	0.815031593	1093.750076	0.022935081	0.18592105	-0.123359251	0.901822624	0.983975327
TMEM154	16.47299678	-0.442351795	0.393913105	1.122967958	0.261451103	0.855640667	2.185890021	-0.737424745	1.115748022	0.660924089	0.508660997		1562.387598	-0.292817442	0.184234883	1.589370249	0.111976827	0.665144214	1071.751971	-0.715440843	0.569184191	1.256958387	0.208768704	0.681433123
EPG5	13.84736862	0.517567565	0.461492482	-1.121508117	0.262071638	0.856075923	6.684304918	-0.219223954	0.696101325	0.314931097	0.75281397		365.660545	0.155337632	0.141854377	-1.095049972	0.273494744	0.744963823	441.2221644	0.414749196	0.354398227	-1.170291394	0.241883724	0.716663411
REV1	63.1775146	0.273229222	0.243685379	-1.12123765	0.262186718	0.856075923	22.83233632	-0.505584331	0.437313667	1.156113722	0.247634644	0.631756822	1566.546784	0.007761515	0.139645003	-0.055580326	0.955676138	0.992082203	1332.639585	0.248537634	0.146785025	-1.69320838	0.09041581	0.504457163
USP22	152.5204919	0.171604245	0.153091985	-1.120922465	0.262320867	0.856075923	63.09980883	-0.728383312	0.340196462	2.141066685	0.032268661	0.33384493	6388.306319	-0.216342866	0.112535056	1.922448646	0.05454933	0.601664362	3758.030069	-0.357786188	0.099833125	3.583842411	0.000338576	0.014075518
ADPGK	105.6294025	0.199286141	0.178556439	-1.116096081	0.26438101	0.856693313	37.56055944	-0.193406668	0.432257657	0.447433759	0.654561906	0.872006208	5384.645351	-0.209959966	0.109911244	1.910268312	0.056098676	0.603529073	3941.452981	0.339024234	0.270943998	-1.251270508	0.210835801	0.683318047
EIF3J	53.07345236	-0.292054332	0.261504904	1.116821622	0.264070602	0.856693313	18.43704339	-1.184704215	0.560147067	2.114987803	0.034430987	0.338800911	6819.365963	-0.141048034	0.168189224	0.838627055	0.401678624	0.800053148	4233.015811	-0.030886567	0.307473531	0.100452768	0.919984879	0.986663701
FNDC3B	141.2395535	-0.197414237	0.176799803	1.116597606	0.264166416	0.856693313	56.95594164	-0.031954043	0.32708105	0.097694571	0.922174826	0.97338852	2981.18203	-0.02880646	0.186751792	0.154249977	0.877412638	0.970023969	2488.270473	0.28933049	0.345853727	-0.836568951	0.402834904	0.82465866
KCNN4	23.51479096	-0.395371757	0.354113325	1.116511945	0.26420306	0.856693313	3.424825419	-2.217587721	1.012995762	2.189138201	0.028586797		1006.388163	-0.028473537	0.200452604	0.142046233	0.887043488	0.972187557	1270.857247	-1.123823676	0.503349894	2.23268881	0.025569473	0.28394958
LEMD2	23.77941797	0.400125913	0.358346056	-1.11659081	0.264169323	0.856693313	4.770388707	0.022250599	0.729071418	-0.030519094	0.975653066		729.6131845	0.10502227	0.191652204	-0.547983625	0.583703147	0.871497272	699.8998796	0.062115896	0.177000488	-0.3509363	0.725636137	0.93872379
RABEP1	47.05742158	-0.283979493	0.254309394	1.116669301	0.264135749	0.856693313	12.6785928	-0.258894127	0.639557812	0.404801759	0.685623236	0.885792757	3176.886529	-0.161497554	0.135886125	1.18847714	0.234645481	0.728758149	2626.617366	-0.020325208	0.146202449	0.139020984	0.889433567	0.982086506
[truncated: 15,734 more rows]
