# Supplementary material for: A distinct core regulatory module enforces oncogene expression in KMT2A-rearranged leukemia
Source: Genes Dev. 2022 Mar 1;36(5-6):368–89. doi: 10.1101/gad.349284.121 (PMC8973843; doi:10.1101/gad.349284.121)
Supplement: Supplemental Material [file supp_gad.349284.121_Supplemental_Data.zip › Harada et al Supplementary Data/Supplementary Data 3_SE matrix.csv]

//This matrix lists 6868 recurrent AML SEs with coordinates and gene assignments. For each sample (n=133) SE scores, ranks and binary presence are listed.
//Samples marked with asterisk carry KMT2A translocations.
											SE score (replicate average)
REGION_ID	START.HG19	STOP.HG19	CHROM	START.HG38	STOP.HG38	CONSTITUENT_SIZE	GENES_ASSIGNED	TFs_Lambert	Selective AML dependency_225	TFs_UniProt	*PDX6/51_SE_score	*PDX16_SE_score	*PDX26_SE_score	*P217_SE_score	*P358_SE_score	*P401_SE_score	*BM106029_SE_score	*P198_SE_score	*P261_SE_score	*BM4039_SE_score	*P274_SE_score	*P301_SE_score	*P318_SE_score	*SU555_SE_score	*SU049_SE_score	*SU042_SE_score	*SU046_SE_score	*SU223_SE_score	PDX1_SE_score	PDX2_SE_score	PDX3_SE_score	PDX4_SE_score	PDX5_SE_score	PDX7_SE_score	PDX8_SE_score	PDX11_SE_score	PDX13_SE_score	PDX14_SE_score	PDX15_SE_score	PDX20_SE_score	PDX21_SE_score	PDX23_SE_score	PDX24_SE_score	PDX25_SE_score	PDX27_SE_score	PDX28_SE_score	PDX29_SE_score	PDX30_SE_score	PDX31_SE_score
1_merged_PDX_cell_lines_AML_1_lociStitched	11850225	12017830	chr12	11697291	11864896	167606	APOLD1 CDKN1B CLEC4E CREBL2 ETV6 GPR19 MANSC1 PHC1 TAS2R20	CREBL2 ETV6		ETV6	198	84	124	129	336	145	113	306	54	310	86	294	88	327	194	132	133	338	151	244	244	75	151	69	296	116	39	118	87	464	697	149	58	295	208	205	321	313	333
1_merged_PDX_cell_lines_AML_2_lociStitched	30753792	30869320	chr4	30752170	30867698	115529	PCDH7				540	2	0	1	0	0	0	23	0	0	0	0	3	0	0	0	0	0	0	0	0	17	0	0	0	0	0	0	0	0	0	0	0	0	0	0	0	0	0
1_merged_PDX_cell_lines_AML_3_lociStitched	18375636	18489680	chr3	18334144	18448188	114045	SATB1	SATB1		SATB1	43	104	541	225	41	79	45	17	1	53	24	26	47	35	75	45	30	72	30	63	58	47	57	7	73	66	9	48	60	30	161	36	72	104	99	0	103	55	85
1_merged_PDX_cell_lines_AML_4_lociStitched	134685054	134795163	chr5	135349364	135459473	110110	C5orf20 H2AFY PITX1 SLC25A48 TIFAB	PITX1		PITX1	110	68	207	109	131	100	195	49	108	206	64	37	49	79	100	221	137	128	66	115	91	74	88	13	35	29	40	30	36	115	153	122	13	47	112	14	121	107	122
1_merged_PDX_cell_lines_AML_5_lociStitched	9863066	9968827	chr12	9710470	9816231	105762	CD69 CLEC12A CLEC2D CLECL1 KLRF1 KLRF2 M6PR				297	26	454	74	170	108	315	63	98	309	136	42	74	187	74	178	172	262	186	153	159	62	89	150	134	46	29	72	61	113	156	51	261	135	105	185	386	359	106
1_merged_PDX_cell_lines_AML_6_lociStitched	122525454	122630620	chr11	122654746	122759912	105167	UBASH3B				81	64	81	33	62	21	46	52	34	25	41	23	70	52	78	84	49	128	201	419	135	91	89	49	159	36	83	53	54	85	72	90	73	103	147	30	210	140	58
1_merged_PDX_cell_lines_AML_7_lociStitched	55471739	55571940	chr17	57394378	57494579	100202	MSI2 TRIM25				110	18	14	0	0	0	36	72	0	27	0	0	0	17	3	2	5	195	228	189	137	83	92	29	58	89	85	74	68	66	89	44	67	169	25	64	170	160	87
1_merged_PDX_cell_lines_AML_8_lociStitched	76301137	76386679	chr6	75591421	75676963	85543	COX7A2 SENP6				371	278	619	187	275	90	520	134	123	263	124	8	34	37	49	195	167	157	25	23	49	23	31	19	49	29	9	36	22	40	110	31	121	64	59	19	59	230	48
1_merged_PDX_cell_lines_AML_9_lociStitched	43126323	43211661	chr2	42899183	42984521	85339	HAAO				144	14	35	0	34	2	37	83	4	31	4	1	0	62	13	34	23	139	116	163	153	133	226	14	82	147	56	93	140	114	436	63	103	169	90	3	179	221	176
1_merged_PDX_cell_lines_AML_10_lociStitched	22744042	22828507	chr18	25164078	25248543	84466	ZNF521	ZNF521			83	202	466	130	18	37	313	56	48	104	21	22	0	56	44	165	48	194	0	0	20	36	0	0	92	41	0	20	7	0	81	0	0	125	18	0	18	146	0
1_merged_PDX_cell_lines_AML_11_lociStitched	94070255	94146183	chr12	93676479	93752407	75929	CRADD SOCS2				304	10	550	116	82	47	228	87	56	145	60	1	58	5	0	124	97	117	10	77	37	21	18	4	50	54	18	26	29	38	14	27	13	78	16	6	74	79	26
1_merged_PDX_cell_lines_AML_12_lociStitched	151893547	151966540	chr3	152175758	152248751	72994	COMMD2 LOC401093 MBNL1 MED12L		MBNL1		227	220	487	207	187	87	451	176	102	280	128	16	115	24	132	194	164	193	76	43	111	36	64	46	85	12	19	49	22	75	44	193	130	32	99	60	315	368	64
1_merged_PDX_cell_lines_AML_13_lociStitched	130538673	130610679	chr8	129526427	129598433	72007	GSDMC MYC	MYC		MYC	65	23	39	29	135	59	39	38	5	32	39	59	54	28	22	28	11	76	30	69	48	35	61	0	12	43	37	18	44	54	125	50	149	33	46	2	184	88	55
1_merged_PDX_cell_lines_AML_14_lociStitched	114735457	114807181	chr9	111973177	112044901	71725	KIAA1958 MIR3134 SUSD1 UGCG				0	6	1	4	21	0	6	1	0	8	1	0	0	0	8	6	3	0	0	6	11	13	11	22	0	0	0	0	0	22	0	32	0	0	0	112	17	13	6
1_merged_PDX_cell_lines_AML_15_lociStitched	85930559	86000005	chr16	85896953	85966399	69447	COX4I1 EMC8 IRF8 TCF25	IRF8	IRF8	IRF8 TCF25	0	23	43	2	72	11	17	2	18	16	26	9	27	33	44	55	56	9	28	111	58	36	29	57	23	6	39	28	9	109	95	134	0	2	143	61	14	25	58
1_merged_PDX_cell_lines_AML_16_lociStitched	42982158	43051413	chr5	42982056	43051311	69256	ANXA2R C5orf39 LOC100132356 LOC153684 LOC648987 ZNF131	ZNF131			404	55	250	70	170	148	216	150	76	219	148	53	76	231	187	70	146	91	114	70	138	115	213	58	162	182	71	130	224	191	377	237	219	253	413	79	148	263	232
1_merged_PDX_cell_lines_AML_17_lociStitched	173891648	173958382	chr2	173026920	173093654	66735	RAPGEF4 ZAK				382	22	37	5	5	22	5	4	10	16	10	8	1	13	37	98	20	0	4	9	12	22	11	0	25	19	5	14	13	15	5	65	42	8	29	9	6	0	17
1_merged_PDX_cell_lines_AML_18_lociStitched	88024021	88090668	chr5	88728204	88794851	66648	LOC645323 MEF2C	MEF2C	MEF2C	MEF2C	41	54	427	78	29	55	238	28	16	75	17	5	24	58	40	66	49	62	0	53	19	16	27	32	92	7	2	9	7	37	76	13	22	37	37	74	53	39	43
1_merged_PDX_cell_lines_AML_19_lociStitched	128331758	128398119	chr11	128461863	128528224	66362	ETS1	ETS1		ETS1	11	7	5	71	79	0	19	1	5	33	21	3	13	9	10	8	2	18	242	2	32	50	20	27	38	17	0	18	14	4	24	24	8	81	15	82	44	42	19
1_merged_PDX_cell_lines_AML_20_lociStitched	125604826	125670964	chr8	124592585	124658723	66139	MTSS1 NDUFB9				5	6	15	5	18	0	0	0	3	11	9	11	3	8	21	13	9	4	62	156	49	43	18	258	49	0	8	32	0	0	0	34	77	13	2	84	38	3	0
1_merged_PDX_cell_lines_AML_21_lociStitched	22914875	22980295	chr14	22445883	22511313	65421	DAD1				50	3	5	29	29	0	15	22	0	18	0	2	4	3	0	0	0	53	310	17	31	40	38	7	24	23	8	5	26	40	72	13	0	34	10	58	20	58	42
1_merged_PDX_cell_lines_AML_22_lociStitched	132745857	132811091	chr9	129983578	130048812	65235	C9orf78 FNBP1 GPR107 USP20				42	26	22	29	46	11	24	29	20	37	27	17	22	66	51	32	42	64	43	5	63	46	25	31	83	29	3	38	24	57	102	44	20	93	94	352	52	47	58
1_merged_PDX_cell_lines_AML_23_lociStitched	106316194	106381230	chr14	105849861	105915371	65037	KIAA0125				36	0	0	1	0	0	0	47	0	0	0	0	0	6	0	0	1	32	17	94	92	52	50	185	72	21	16	123	20	24	66	0	82	66	0	145	135	32	38
1_merged_PDX_cell_lines_AML_24_lociStitched	70801223	70866160	chr10	69041467	69106404	64938	SRGN VPS26A				97	69	253	56	142	141	55	39	94	133	109	192	158	187	148	140	136	127	27	35	58	83	92	2	95	95	16	27	126	151	175	226	59	129	368	98	65	116	185
1_merged_PDX_cell_lines_AML_25_lociStitched	41531705	41596478	chr13	40957569	41022342	64774	ELF1 MRPS31 NAA16 SUGT1P3 WBP4	ELF1		ELF1	120	142	113	109	94	47	72	87	48	123	80	56	160	204	157	99	107	222	120	135	134	98	109	90	216	80	26	77	51	162	255	170	257	324	229	112	149	138	174
1_merged_PDX_cell_lines_AML_26_lociStitched	46616264	46680863	chr17	48538902	48603501	64600	ABI3 CBX1 CDK5RAP3 GNGT2 HOXB1 HOXB2 HOXB3 HOXB4 HOXB5 HOXB6 HOXB7 HOXB8 HOXB9 IGF2BP1 LOC404266 LRRC59 MIR10A MIR196A1 PNPO	HOXB1 HOXB2 HOXB3 HOXB4 HOXB5 HOXB6 HOXB7 HOXB8 HOXB9			3	0	0	0	0	176	15	0	0	0	31	0	0	0	0	1	27	0	20	0	54	47	236	4	0	139	8	102	286	243	318	0	116	244	295	20	56	13	208
1_merged_PDX_cell_lines_AML_27_lociStitched	46430018	46494483	chr22	46034138	46098603	64466	A4GALT ATXN10 C22orf26 CELSR1 CERK GTSE1 LOC100271722 LOC150381 LOC400931 LOC730668 MIR3619 MIRLET7A3 MIRLET7B PPARA PRR34 TRMU TTC38	PPARA		PPARA	45	122	457	143	151	301	5	0	132	201	37	10	0	60	205	189	130	11	1	14	144	70	323	12	158	433	53	234	351	259	453	113	3	309	269	5	363	62	321
1_merged_PDX_cell_lines_AML_28_lociStitched	46165034	46228256	chr12	45771251	45834473	63223	ARID2 LOC400027	ARID2	ARID2		243	7	0	3	69	0	512	154	77	208	49	0	4	80	2	0	104	39	0	0	0	0	0	0	6	0	0	1	1	2	2	0	19	6	3	0	3	0	3
1_merged_PDX_cell_lines_AML_29_lociStitched	7498067	7561028	chr10	7456105	7519066	62962	GATA3 KIN SFMBT2	GATA3 KIN		GATA3	3	10	8	4	18	2	17	0	1	1	4	1	0	0	8	3	5	0	13	27	17	17	3	46	12	0	16	2	0	13	13	22	0	0	0	33	0	0	15
1_merged_PDX_cell_lines_AML_30_lociStitched	230237361	230299209	chr1	230101614	230163463	61849	GALNT2				24	3	8	0	7	0	6	4	2	2	0	10	2	17	19	10	11	26	131	150	79	44	21	7	59	14	68	21	12	23	32	18	40	53	58	44	24	23	25
1_merged_PDX_cell_lines_AML_31_lociStitched	45274620	45336339	chr6	45306883	45368602	61720	RUNX2 SUPT3H	RUNX2	RUNX2	RUNX2	11	13	164	82	6	0	188	170	37	216	77	4	10	154	0	130	0	125	0	38	45	2	5	0	20	1	7	8	2	5	18	3	0	20	1	0	64	275	4
1_merged_PDX_cell_lines_AML_32_lociStitched	164664447	164725222	chr1	164695210	164755985	60776	PBX1 RGS5	PBX1		PBX1	0	0	0	0	0	1	6	0	0	0	2	0	0	0	0	0	0	0	0	0	0	14	0	0	0	0	0	0	0	0	0	0	184	0	0	0	0	0	0
1_merged_PDX_cell_lines_AML_33_lociStitched	145414664	145475216	chr2	144657097	144717649	60553	DKFZp686O1327 ZEB2	ZEB2	ZEB2	ZEB2	68	78	183	89	97	71	145	50	96	98	66	140	127	119	110	105	125	82	0	39	10	13	40	16	21	24	6	3	24	72	73	151	5	25	119	0	1	35	66
1_merged_PDX_cell_lines_AML_34_lociStitched	36353064	36411763	chr21	34980767	35039466	58700	C21orf96 RUNX1	RUNX1	RUNX1	RUNX1	58	7	21	20	37	10	23	55	8	32	11	38	21	26	23	20	17	83	94	81	109	50	74	8	113	33	18	16	27	98	152	43	51	132	46	13	186	66	58
1_merged_PDX_cell_lines_AML_35_lociStitched	22981859	23040016	chr14	22512877	22571118	58158	ABHD4 DAD1 OXA1L				66	3	5	83	80	3	15	21	1	33	24	6	22	18	4	7	5	47	258	169	83	79	104	28	61	42	39	27	29	40	61	17	10	32	9	161	23	58	26
1_merged_PDX_cell_lines_AML_36_lociStitched	246338348	246396349	chr1	246175046	246233047	58002	SMYD3	SMYD3			27	28	405	100	9	14	29	21	2	24	9	0	3	8	8	7	2	21	0	0	30	25	25	0	111	6	0	8	5	26	86	12	6	31	0	0	36	27	32
1_merged_PDX_cell_lines_AML_37_lociStitched	92342506	92400181	chr7	92713192	92770867	57676	CDK6 PEG10 SGCE		CDK6		71	30	97	59	29	6	51	56	14	20	19	18	51	78	46	35	25	108	132	114	39	21	35	0	80	31	8	13	21	53	106	47	51	99	71	35	40	74	56
1_merged_PDX_cell_lines_AML_38_lociStitched	61514462	61571697	chr1	61048790	61106025	57236	NFIA	NFIA		NFIA	0	1	4	3	0	0	0	0	62	0	6	0	4	0	37	220	0	0	0	0	0	26	0	0	0	2	2	10	0	0	0	1	5	0	0	0	0	179	0
1_merged_PDX_cell_lines_AML_39_lociStitched	22589745	22646357	chr10	22300816	22357428	56613	BMI1 COMMD3 SPAG6				480	154	219	39	78	21	114	165	44	186	42	21	5	260	201	206	85	254	20	95	85	121	50	17	35	76	27	58	39	50	57	13	302	74	63	34	151	620	47
1_merged_PDX_cell_lines_AML_40_lociStitched	33739117	33795715	chr19	33248211	33304809	56599	CCNE1 CEBPA GRAMD1A HSPB6 KCTD15 LOC80054 LRP3 NUDT19 PEPD SLC7A10 UBA2 ZNF181 ZNF585A	CEBPA ZNF181 ZNF585A	CEBPA	CEBPA	71	8	76	14	118	62	11	17	43	41	44	31	13	36	53	72	61	53	6	32	44	56	67	1	29	80	19	35	67	25	73	85	0	35	115	2	50	82	71
1_merged_PDX_cell_lines_AML_41_lociStitched	151968678	152025105	chr3	152250889	152307316	56428	LOC401093 MBNL1 PFN2 TMEM14E WWTR1		MBNL1		140	159	175	121	93	57	157	70	48	96	81	48	170	153	159	101	118	210	79	90	80	53	81	31	100	44	18	44	38	88	101	238	210	104	182	107	104	180	76
1_merged_PDX_cell_lines_AML_42_lociStitched	128545255	128601676	chr11	128675360	128731781	56422	ETS1 FLI1 SLC37A2 ST3GAL4	ETS1 FLI1	FLI1	ETS1 FLI1	66	22	60	25	67	24	20	34	49	54	63	20	72	94	75	67	64	101	50	47	87	68	53	14	108	37	27	45	41	36	118	71	340	96	113	58	155	83	57
1_merged_PDX_cell_lines_AML_43_lociStitched	235068221	235124473	chr1	234932474	234988726	56253	IRF2BP2 SNORA14B TARBP1		IRF2BP2		129	51	216	125	191	169	76	138	68	261	68	301	94	135	108	104	103	114	40	71	115	80	141	28	168	86	69	37	89	221	291	170	46	227	158	72	97	180	185
1_merged_PDX_cell_lines_AML_44_lociStitched	22900958	22957055	chr18	25320994	25377091	56098	ZNF521	ZNF521			241	90	257	57	90	52	213	95	55	75	83	43	0	59	93	120	103	126	0	0	2	42	0	0	40	27	0	33	0	0	123	0	24	77	44	0	20	70	0
1_merged_PDX_cell_lines_AML_45_lociStitched	92241029	92297109	chr7	92611715	92667795	56081	CDK6 FAM133B LOC728066		CDK6		52	36	10	21	42	10	35	35	10	14	18	21	37	59	42	32	31	109	123	238	57	23	47	0	45	73	23	14	36	68	189	53	68	191	58	38	42	93	68
1_merged_PDX_cell_lines_AML_46_lociStitched	66628409	66683777	chr2	66401277	66456645	55369	MEIS1	MEIS1	MEIS1	MEIS1	236	18	239	52	102	57	173	92	61	74	65	46	88	26	24	136	109	84	0	0	39	6	93	0	27	82	0	49	81	14	69	0	211	157	48	0	140	186	90
1_merged_PDX_cell_lines_AML_47_lociStitched	21760293	21815359	chr19	21577491	21632557	55067	ATP13A1 ZNF429 ZNF43	ZNF429 ZNF43		ZNF43	22	0	1	0	0	0	0	5	0	0	0	5	0	2	0	0	0	28	12	0	0	20	0	0	31	99	0	3	0	16	0	0	5	184	0	0	0	95	2
1_merged_PDX_cell_lines_AML_48_lociStitched	198602320	198657251	chr1	198633190	198688122	54932	NEK7 PTPRC				111	64	91	107	94	28	41	107	67	138	67	91	70	211	94	80	68	149	273	100	147	74	72	113	216	47	36	27	35	139	251	98	41	210	156	109	140	140	118
1_merged_PDX_cell_lines_AML_49_lociStitched	114655504	114710336	chr9	111893224	111948056	54833	UGCG				0	3	2	4	20	10	9	0	1	5	5	1	4	2	12	6	9	0	1	8	16	16	6	16	0	6	3	4	6	12	2	21	6	7	6	76	26	5	12
1_merged_PDX_cell_lines_AML_50_lociStitched	78014017	78068577	chr11	78302971	78357531	54561	AAMDC GAB2		GAB2		21	24	9	6	17	8	24	8	13	11	13	8	9	23	26	17	15	35	16	37	27	27	14	10	47	22	4	12	17	15	32	26	13	36	52	9	14	23	25
1_merged_PDX_cell_lines_AML_51_lociStitched	94266361	94320912	chr11	94533195	94587746	54552	ANKRD49 FUT4 LOC643037 MRE11A PIWIL4 SRSF8				24	26	64	49	86	53	69	11	28	106	50	43	104	63	96	72	66	45	11	29	18	37	29	0	21	43	7	13	49	52	76	225	18	35	125	0	8	21	52
1_merged_PDX_cell_lines_AML_52_lociStitched	7122642	7177150	chr6	7122409	7176917	54509	BMP6 FARS2 LY86 RREB1 SERPINB9 SNRNP48	RREB1		RREB1	57	146	84	50	60	61	33	17	12	29	43	28	59	87	78	41	48	80	31	47	65	63	80	13	81	46	11	18	46	77	86	118	74	77	120	84	37	64	60
1_merged_PDX_cell_lines_AML_53_lociStitched	113928998	113983329	chr11	114058276	114112607	54332	ZBTB16 ZPR1	ZBTB16			51	0	113	0	0	0	7	10	0	3	0	1	48	11	0	2	0	56	129	0	14	87	122	0	5	40	0	0	40	26	23	10	57	78	4	0	4	40	26
1_merged_PDX_cell_lines_AML_54_lociStitched	168819869	168874137	chr3	169102081	169156349	54269	MECOM	MECOM			220	1	0	2	42	0	13	70	18	0	15	0	0	52	0	75	46	149	0	0	25	5	0	0	0	0	0	0	0	0	0	0	71	0	0	0	0	116	0
1_merged_PDX_cell_lines_AML_55_lociStitched	75414775	75468871	chr17	77418693	77472789	54097	CDC42EP4 MIR4316 SEPT9				14	0	19	56	66	8	1	15	30	39	32	11	5	30	19	33	32	30	124	208	96	44	19	74	29	13	94	45	13	52	75	14	18	34	40	91	24	33	32
1_merged_PDX_cell_lines_AML_56_lociStitched	5387046	5440570	chr7	5347415	5400939	53525	SLC29A4 TNRC18 WIPI2				15	0	17	0	6	7	2	1	8	3	4	2	2	22	10	12	21	37	24	21	16	14	14	18	38	10	5	9	8	25	39	16	16	31	30	10	15	12	27
1_merged_PDX_cell_lines_AML_57_lociStitched	71431723	71484139	chr3	71382572	71434988	52417	FOXP1 MIR1284	FOXP1		FOXP1	64	39	278	33	33	19	11	21	5	24	12	11	12	49	45	21	15	73	19	105	56	39	63	66	70	26	18	40	22	121	150	81	66	87	63	7	76	85	103
1_merged_PDX_cell_lines_AML_58_lociStitched	39137642	39190046	chr19	38647002	38699406	52405	ACTN4 CAPN12 CATSPERG CNFN DPF1 EIF3K FAM98C GPI KCNK6 LGALS4 MAP4K1 MRPS12 NFKBIB PAK4 PDCD2L PSMD8 RASGRP4 RYR1 SARS2 SIRT2 THAP8 TIMM50 WDR62 ZNF146 ZNF850	DPF1 THAP8 ZNF146 ZNF850			42	26	39	15	74	24	14	23	21	31	43	25	66	37	57	54	59	97	6	75	91	71	36	9	113	38	21	37	24	42	94	91	49	120	98	48	92	64	77
1_merged_PDX_cell_lines_AML_59_lociStitched	88092264	88144606	chr5	88796447	88848789	52343	MEF2C	MEF2C	MEF2C	MEF2C	74	90	341	93	57	43	257	44	26	117	19	13	89	93	53	92	76	67	0	117	62	31	78	30	169	8	14	19	6	106	160	12	15	47	47	72	82	52	73
1_merged_PDX_cell_lines_AML_60_lociStitched	16419482	16471743	chr21	15047161	15099422	52262	HSPA13 NRIP1 USP25				161	3	1	5	179	0	3	92	70	3	104	3	36	17	0	131	63	31	0	74	137	48	29	0	30	15	7	97	17	15	54	35	361	51	30	0	185	30	10
1_merged_PDX_cell_lines_AML_61_lociStitched	9454531	9506788	chr20	9473884	9526141	52258	ANKEF1 C20orf103 GPCPD1 LAMP5 PCNA PLCB4 SLC23A2 TMX4				0	22	11	0	6	71	7	0	0	0	23	0	43	0	32	0	24	0	0	0	0	1	0	44	0	0	2	0	0	4	0	306	0	0	0	16	0	0	0
1_merged_PDX_cell_lines_AML_62_lociStitched	142118766	142170993	chr8	141108667	141160894	52228	C8orf33 DENND3 GPR20 LY6K SLC45A4 ZNF251 ZNF696	ZNF251 ZNF696			43	14	67	2	59	24	7	11	27	29	33	35	36	48	44	42	60	50	0	103	100	98	60	35	73	19	37	36	24	38	42	97	32	21	83	66	96	58	36
1_merged_PDX_cell_lines_AML_63_lociStitched	11180144	11232268	chr10	11138181	11190305	52125	CELF2 GATA3 PRKCQ PROSER2 TAF3 UPF2 USP6NL	GATA3		GATA3	66	23	170	72	85	62	32	51	28	65	41	41	105	73	81	56	46	88	231	152	124	88	104	47	136	37	18	53	34	177	236	93	41	167	110	110	125	79	68
1_merged_PDX_cell_lines_AML_64_lociStitched	76709731	76761635	chr17	78713649	78765553	51905	C1QTNF1 CYTH1				38	16	24	25	44	6	8	21	16	26	25	33	27	55	34	33	26	50	184	157	97	78	57	71	150	18	40	34	14	79	116	71	0	87	66	115	64	55	60
1_merged_PDX_cell_lines_AML_65_lociStitched	80556124	80606666	chr9	77941208	77991750	50543	GNAQ				34	18	5	8	16	2	8	22	10	24	11	30	70	35	35	20	11	81	23	17	43	33	11	0	38	19	0	20	16	10	55	24	388	78	44	0	61	39	31
1_merged_PDX_cell_lines_AML_66_lociStitched	90779897	90830375	chr4	89858746	89909224	50479	MMRN1 SNCA				112	1	278	51	66	69	289	131	71	195	95	0	3	86	0	153	56	26	1	3	41	15	16	0	8	2	0	14	3	4	51	1	331	4	0	0	70	15	6
1_merged_PDX_cell_lines_AML_67_lociStitched	2107724	2158137	chr6	2107490	2157903	50414	GMDS				134	7	0	0	0	0	2	92	0	118	0	14	0	23	0	0	0	86	0	0	37	19	6	0	0	6	0	8	10	10	19	6	0	5	0	0	43	154	4
1_merged_PDX_cell_lines_AML_68_lociStitched	16192092	16242234	chr4	16190469	16240611	50143	FLJ39653 PROM1 TAPT1				45	35	277	10	16	43	29	48	7	10	22	9	142	40	33	27	18	48	22	88	74	51	35	10	77	31	17	40	30	26	121	51	125	83	94	13	47	32	41
1_merged_PDX_cell_lines_AML_69_lociStitched	145257588	145307714	chr2	144500021	144550147	50127	ZEB2	ZEB2	ZEB2	ZEB2	211	43	373	91	60	143	214	28	94	227	71	93	178	107	132	182	146	87	0	80	50	64	73	37	68	39	10	29	33	40	47	224	172	75	171	18	6	49	50
1_merged_PDX_cell_lines_AML_70_lociStitched	17429671	17479492	chr16	17335814	17385635	49822	XYLT1				41	13	89	57	97	30	30	58	24	82	17	41	25	59	50	40	39	61	75	177	78	45	62	31	118	10	28	31	12	198	151	71	0	87	81	18	65	60	88
1_merged_PDX_cell_lines_AML_71_lociStitched	72105087	72154788	chr5	72809260	72858961	49702	MAP1B TNPO1				79	6	16	4	4	30	48	51	14	3	12	2	6	16	0	42	32	127	4	4	8	33	9	20	1	22	2	18	8	0	0	32	4	5	19	13	0	252	1
1_merged_PDX_cell_lines_AML_72_lociStitched	78735887	78785285	chr4	77814733	77864131	49399	CNOT6L MRPL1				167	17	33	30	29	24	7	13	6	14	25	10	32	42	33	34	30	48	86	95	91	57	38	54	72	35	27	57	34	40	94	71	61	82	56	44	75	42	54
1_merged_PDX_cell_lines_AML_73_lociStitched	142618163	142667368	chr6	142297026	142346231	49206	GPR126				144	3	0	0	127	0	155	84	44	74	5	0	0	0	36	0	136	0	0	0	0	0	0	0	0	0	0	4	0	0	0	0	27	0	0	0	0	0	0
1_merged_PDX_cell_lines_AML_74_lociStitched	40346713	40395694	chr21	38974787	39023768	48982	ERG PSMG1	ERG		ERG	86	15	77	0	39	14	34	67	24	92	13	20	4	68	42	53	51	71	213	116	116	58	142	0	63	59	43	81	38	97	134	36	79	159	41	0	239	107	101
1_merged_PDX_cell_lines_AML_75_lociStitched	27205890	27254549	chr8	27348373	27397032	48660	EPHX2 ESCO2 FZD3 PTK2B SCARA3 TRIM35				23	12	24	29	69	13	20	17	15	17	33	18	60	39	49	39	56	61	34	81	68	51	20	12	26	5	20	26	6	60	90	43	15	42	50	82	99	41	49
1_merged_PDX_cell_lines_AML_76_lociStitched	152510785	152558999	chr3	152792996	152841210	48215	P2RY1				251	0	0	0	99	0	212	155	43	12	1	0	1	0	0	0	0	3	0	0	2	20	0	0	9	3	0	8	4	0	0	5	28	4	0	0	4	12	0
1_merged_PDX_cell_lines_AML_77_lociStitched	16151505	16199473	chr16	16057648	16105616	47969	ABCC1				69	3	10	0	7	2	32	30	3	21	2	0	10	22	8	13	9	77	11	71	60	39	81	7	68	24	7	29	16	51	155	10	62	34	11	0	64	82	61
1_merged_PDX_cell_lines_AML_78_lociStitched	80881356	80929185	chr10	79121599	79169428	47830	ZMIZ1				68	6	31	3	48	23	16	48	20	22	20	5	21	35	42	46	34	93	61	89	81	53	60	3	60	19	44	34	23	60	99	21	30	76	63	3	93	71	79
1_merged_PDX_cell_lines_AML_79_lociStitched	127465717	127513538	chr3	127746874	127794695	47822	MCM2 MGLL TPRA1				24	15	49	5	30	10	33	17	3	18	0	7	1	4	38	14	24	58	23	15	43	18	36	17	2	24	27	16	31	99	98	58	33	25	44	96	29	55	54
1_merged_PDX_cell_lines_AML_80_lociStitched	118635512	118682885	chr5	119299817	119347190	47374	TNFAIP8				24	8	18	24	56	1	12	13	6	28	29	14	39	24	36	24	13	56	99	42	27	41	38	45	12	28	19	4	15	17	46	43	53	66	49	70	22	38	39
1_merged_PDX_cell_lines_AML_81_lociStitched	2158206	2205460	chr1	2226767	2274021	47255	C1orf86 CCNL2 DVL1 GABRD LOC100128003 LRRC47 MMP23B MRPL20 NADK PANK4 PEX10 RER1 SKI SLC35E2B THAP3 TNFRSF14 VWA1	SKI THAP3			39	3	38	13	37	18	0	6	4	19	17	20	20	25	19	16	18	29	30	67	118	104	127	13	188	44	2	74	13	90	119	91	39	128	82	10	26	40	21
1_merged_PDX_cell_lines_AML_82_lociStitched	196334722	196381963	chr3	196607851	196655092	47242	CEP19 DLG1 FBXO45 LRRC33 MUC20 MUC4 NCBP2 NRROS PAK2 PCYT1A PIGX PIGZ RNF168 SLC51A TNK2 UBXN7 WDR53				56	36	77	34	95	45	12	38	48	83	51	37	74	72	58	67	59	62	127	91	90	61	47	60	101	62	41	47	52	124	190	154	85	81	144	107	116	76	85
1_merged_PDX_cell_lines_AML_83_lociStitched	99694203	99741370	chr14	99227866	99275033	47168	BCL11B	BCL11B			0	0	0	42	29	0	3	0	0	9	4	0	1	4	0	0	0	1	36	0	0	38	0	0	0	0	0	3	0	0	0	0	0	0	0	1	0	0	0
1_merged_PDX_cell_lines_AML_84_lociStitched	13104981	13152105	chr19	12994167	13041291	47125	DAND5 FARSA GADD45GIP1 GCDH LYL1 NACC1 NFIX RAD23A TRMT1 ZNF44 ZSWIM4	LYL1 NFIX ZNF44	LYL1	LYL1 NFIX	1	3	0	0	0	0	0	0	0	0	0	0	0	7	0	0	0	12	1	0	9	39	85	1	39	240	16	28	123	170	205	2	0	95	75	3	75	11	145
1_merged_PDX_cell_lines_AML_85_lociStitched	162081721	162128672	chr2	161225210	161272161	46952	PSMD14 TANK				161	3	0	2	2	0	1	93	54	0	2	0	0	0	0	105	0	0	13	0	5	5	3	0	2	11	3	7	3	0	0	3	0	10	20	10	0	0	0
1_merged_PDX_cell_lines_AML_86_lociStitched	5017202	5064103	chr3	4975517	5022418	46902	BHLHE40	BHLHE40			28	27	97	13	59	39	15	25	13	55	21	86	29	55	42	39	48	38	31	63	88	87	63	43	124	60	17	27	48	149	122	105	15	129	105	87	62	69	69
1_merged_PDX_cell_lines_AML_87_lociStitched	43410208	43456921	chr2	43183069	43229782	46714	LOC100129726 ZFP36L2		ZFP36L2		65	13	67	48	83	43	29	52	38	47	49	23	44	57	39	56	44	60	88	150	88	69	65	63	56	116	68	41	115	65	119	97	79	79	134	47	72	87	74
1_merged_PDX_cell_lines_AML_88_lociStitched	65213625	65260140	chr10	63453865	63500380	46516	JMJD1C LOC84989 REEP3				224	101	154	94	60	40	1	65	69	0	61	11	245	118	52	2	60	140	0	4	6	20	7	1	9	2	1	10	7	0	14	10	8	6	40	2	4	0	1
1_merged_PDX_cell_lines_AML_89_lociStitched	191505165	191551527	chr2	190640439	190686801	46363	C2orf88 HIBCH INPP1 NAB1 STAT1	STAT1		STAT1	21	8	5	4	10	2	5	11	2	6	6	4	6	19	9	6	11	28	18	14	32	27	17	0	38	17	5	20	14	15	28	21	101	24	28	50	27	28	15
1_merged_PDX_cell_lines_AML_90_lociStitched	156536002	156582298	chr4	155614850	155661146	46297	GUCY1A3				13	1	148	1	0	16	0	5	0	1	2	0	1	0	0	22	0	5	13	18	21	10	8	0	14	4	5	7	1	15	14	0	1	78	0	0	53	15	10
1_merged_PDX_cell_lines_AML_91_lociStitched	134063408	134109566	chr8	133051163	133097322	46159	PHF20L1 SLA TG				41	12	29	39	90	20	19	41	38	48	48	60	67	47	47	56	54	75	50	20	39	94	30	57	33	14	10	28	16	20	70	51	110	47	40	13	76	70	34
1_merged_PDX_cell_lines_AML_92_lociStitched	208056251	208102220	chr1	207882906	207928875	45970	CD34				31	4	0	0	41	0	33	29	3	5	0	0	0	23	0	5	27	18	6	84	76	40	25	0	153	8	20	51	7	57	104	3	0	53	17	1	141	56	40
1_merged_PDX_cell_lines_AML_93_lociStitched	88211638	88257583	chr5	88915821	88961766	45946	MEF2C	MEF2C	MEF2C	MEF2C	1	7	285	1	1	0	7	1	7	7	2	0	1	0	0	2	0	0	0	0	0	2	0	0	0	0	0	0	0	0	0	0	42	0	0	0	3	0	0
1_merged_PDX_cell_lines_AML_94_lociStitched	28011046	28056742	chr10	27722117	27767813	45697	MKX	MKX			0	0	351	0	0	0	0	0	0	0	0	0	0	0	0	0	0	0	0	0	0	0	0	0	0	0	0	0	0	0	0	1	0	0	0	0	0	0	0
1_merged_PDX_cell_lines_AML_95_lociStitched	17995639	18041112	chr3	17954147	17999620	45474	TBC1D5				36	68	21	11	18	5	41	27	0	23	3	7	92	8	10	2	3	29	58	44	28	17	36	0	25	28	14	16	23	47	82	16	0	17	40	0	58	40	29
1_merged_PDX_cell_lines_AML_96_lociStitched	72480401	72525764	chr13	71906263	71951626	45364	DACH1	DACH1		DACH1	0	18	279	12	39	0	130	0	0	0	11	0	1	0	0	0	0	0	0	0	0	0	0	0	0	0	0	0	0	3	0	10	0	0	0	0	0	0	0
1_merged_PDX_cell_lines_AML_97_lociStitched	79393132	79438487	chr17	81419332	81471461	45356	AATK ACTG1 BAHCC1 CSNK1D MIR3186				25	0	2	0	0	2	0	2	4	0	0	0	0	8	3	7	5	21	65	13	33	33	67	3	14	42	31	25	21	61	30	3	6	35	21	0	61	36	47
1_merged_PDX_cell_lines_AML_99_lociStitched	10008533	10053498	chr12	9855934	9900899	44966	CLEC2A CLEC2B KLRF1 KLRF2				193	7	32	20	116	83	151	154	7	30	56	24	8	83	63	106	8	151	21	17	73	18	40	34	39	21	6	21	24	33	40	24	165	55	32	28	222	201	35
1_merged_PDX_cell_lines_AML_100_lociStitched	177899943	177944874	chr5	178472942	178517873	44932	COL23A1 ZNF879	ZNF879			10	46	28	0	46	16	2	4	0	14	19	16	62	42	33	7	10	39	0	27	8	50	34	0	0	28	7	0	23	116	36	48	0	12	43	0	22	41	31
1_merged_PDX_cell_lines_AML_101_lociStitched	130665883	130710736	chr8	129653637	129698490	44854	GSDMC MYC	MYC		MYC	39	13	30	11	61	27	27	13	7	17	22	15	25	15	12	14	6	53	0	23	27	22	40	0	4	27	12	13	28	25	57	25	65	13	30	0	84	57	28
1_merged_PDX_cell_lines_AML_102_lociStitched	198864826	198909492	chr1	198895697	198940363	44667	MIR181A1 MIR181B1 ZNF281	ZNF281	ZNF281		22	19	91	14	28	15	16	34	5	40	14	20	67	57	28	21	11	74	27	44	46	22	8	22	102	20	11	15	11	56	43	47	75	50	34	20	60	30	23
1_merged_PDX_cell_lines_AML_103_lociStitched	21780436	21825083	chr10	21491507	21536154	44648	C10orf114 C10orf140 MIR1915 MLLT10				271	81	150	59	107	132	238	63	96	168	99	54	21	192	129	70	154	11	5	0	66	92	121	10	37	56	8	61	139	78	197	17	204	151	127	12	76	139	95
1_merged_PDX_cell_lines_AML_104_lociStitched	104849245	104893831	chr12	104455467	104500053	44587	CHST11 SLC41A2				35	7	32	23	63	15	6	27	11	25	33	22	34	28	36	34	27	59	79	53	78	53	48	12	64	34	18	32	28	53	95	67	20	120	71	71	76	57	37
1_merged_PDX_cell_lines_AML_105_lociStitched	151788961	151832858	chr3	152071172	152115069	43898	MBNL1		MBNL1		178	13	0	1	1	0	25	0	45	67	14	0	2	0	0	79	13	23	0	0	1	0	0	0	0	0	0	3	2	0	0	0	0	0	8	0	5	56	0
1_merged_PDX_cell_lines_AML_106_lociStitched	39848623	39892452	chr7	39809024	39852853	43830	NCRNA00265				0	2	0	0	0	0	0	9	0	1	17	0	0	0	0	106	0	52	0	0	2	8	5	0	0	0	1	0	0	0	0	0	19	0	0	0	48	98	0
1_merged_PDX_cell_lines_AML_107_lociStitched	44861906	44905702	chr1	44396234	44440030	43797	ERI3 RNF220				199	59	197	24	87	93	168	167	89	150	131	61	148	19	96	135	115	152	0	1	69	62	124	0	107	100	0	65	120	130	238	0	100	191	184	0	135	245	95
1_merged_PDX_cell_lines_AML_108_lociStitched	80826151	80869835	chr10	79066394	79110078	43685	LOC283050 ZMIZ1				74	17	60	14	14	34	2	37	19	32	10	9	17	82	43	37	37	94	49	134	108	97	89	7	86	39	37	59	38	79	104	40	26	102	88	5	65	87	74
1_merged_PDX_cell_lines_AML_109_lociStitched	75690178	75733352	chr14	75223475	75266649	43175	FOS PROX2 TMED10	FOS PROX2		FOS PROX2	67	50	60	0	14	10	2	2	10	9	10	12	10	37	25	18	18	37	66	146	116	84	71	56	81	34	34	49	20	70	107	115	62	58	9	29	35	63	66
1_merged_PDX_cell_lines_AML_110_lociStitched	23131632	23174581	chr15	22698514	22741473	42950	NIPA1 WHAMML1				78	94	242	35	19	17	79	20	15	29	29	0	0	5	10	11	10	12	0	0	0	8	1	0	0	0	0	4	0	0	60	0	74	0	47	0	10	125	17
1_merged_PDX_cell_lines_AML_111_lociStitched	230319777	230362667	chr1	230184031	230226921	42891	GALNT2				20	3	5	1	6	0	7	13	2	11	0	1	9	12	11	5	5	26	144	151	60	18	12	2	70	3	57	12	5	12	47	11	17	34	20	7	37	22	16
1_merged_PDX_cell_lines_AML_112_lociStitched	14589903	14632774	chr10	14547904	14590775	42872	FAM107B MIR1265				19	19	58	46	29	13	13	10	8	47	38	50	44	57	70	27	43	76	54	90	45	47	12	24	21	26	7	10	20	18	96	31	25	75	54	28	21	92	22
1_merged_PDX_cell_lines_AML_113_lociStitched	88832422	88875005	chr16	88766014	88808597	42584	ACSF3 APRT CDT1 CHMP1A CPNE7 CTU2 CYBA FAM38A GALNS PIEZO1 SPATA33 TRAPPC2L ZNF276 ZNF778	ZNF276 ZNF778			31	2	31	3	13	6	7	11	10	10	12	2	9	20	16	18	16	50	89	94	61	43	66	15	60	55	36	77	57	59	92	74	119	67	60	30	43	63	56
1_merged_PDX_cell_lines_AML_114_lociStitched	33881071	33923480	chr11	33859525	33901933	42410	CAPRIN1 FBXO3 LMO2 NAT10		LMO2		41	14	55	50	57	43	25	32	38	67	46	29	83	38	67	63	49	51	8	53	52	52	55	0	84	32	12	56	34	67	147	72	205	80	75	28	46	33	82
1_merged_PDX_cell_lines_AML_115_lociStitched	74805406	74847692	chr18	77093450	77135736	42287	MBP				38	19	81	30	75	37	21	35	24	33	37	45	33	72	73	58	54	67	33	36	90	65	81	16	94	41	12	60	44	128	171	101	51	139	115	68	99	72	67
1_merged_PDX_cell_lines_AML_116_lociStitched	37638536	37680694	chrX	37779283	37821441	42159	CYBB DYNLT3				18	4	7	8	52	18	6	67	46	146	37	161	74	44	23	46	24	18	5	54	20	4	5	40	0	3	9	3	3	11	37	19	1	7	12	36	10	24	9
1_merged_PDX_cell_lines_AML_117_lociStitched	128301943	128344073	chr3	128583100	128625230	42131	C3orf27 GATA2 RPN1	GATA2		GATA2	30	0	50	9	21	26	26	30	12	58	29	13	13	15	31	31	31	49	49	13	55	37	26	7	24	18	0	21	23	14	15	11	42	57	47	4	58	86	41
1_merged_PDX_cell_lines_AML_118_lociStitched	39836965	39878893	chr21	38465042	38506969	41929	ERG	ERG		ERG	64	3	209	0	0	50	48	66	0	48	0	4	52	58	20	15	44	92	153	198	143	64	92	0	96	38	30	104	31	106	148	27	10	95	26	0	220	100	75
1_merged_PDX_cell_lines_AML_119_lociStitched	221875808	221917726	chr1	221702466	221744384	41919	DUSP10				71	39	115	30	47	29	42	46	27	86	27	45	30	89	67	55	40	72	71	58	86	49	99	32	252	52	25	50	27	105	108	129	40	186	65	82	62	87	100
1_merged_PDX_cell_lines_AML_120_lociStitched	135983865	136025755	chr9	133108478	133150368	41891	CEL CELP GBGT1 RALGDS				25	33	31	6	55	12	0	5	10	5	5	18	16	36	35	30	27	55	264	225	201	93	65	47	133	31	32	77	31	172	291	84	38	172	67	60	78	88	142
1_merged_PDX_cell_lines_AML_121_lociStitched	167930457	167972347	chr3	168212669	168254559	41891	EGFEM1P				199	0	0	0	0	0	0	34	0	0	7	0	0	0	0	0	0	0	0	0	4	0	0	0	8	0	0	9	0	0	0	0	0	0	0	0	8	0	0
1_merged_PDX_cell_lines_AML_122_lociStitched	10462199	10503883	chr20	10481551	10523235	41685	ANKEF1 C20orf94 LAMP5 MKKS				31	13	19	18	28	12	32	19	25	33	23	19	14	31	36	27	21	71	6	0	41	28	63	0	57	41	0	19	39	16	84	38	14	108	77	3	54	67	66
1_merged_PDX_cell_lines_AML_123_lociStitched	38282088	38323771	chr7	38242487	38284170	41684	NME8 STARD3NL TARP				52	11	38	8	16	3	18	56	9	53	14	57	51	122	37	12	21	52	76	2	24	32	13	0	15	68	0	1	62	69	103	106	28	95	118	0	45	112	36
1_merged_PDX_cell_lines_AML_124_lociStitched	39633041	39674683	chr1	39167369	39209011	41643	MACF1 OXCT2				31	11	11	26	34	9	17	35	5	35	15	15	18	18	25	14	14	47	62	48	57	47	32	3	58	10	18	34	20	36	116	21	34	123	35	10	58	50	48
1_merged_PDX_cell_lines_AML_125_lociStitched	50336393	50377906	chr15	50044196	50085709	41514	ATP8B4 FAM227B HDC				75	92	164	94	101	50	63	47	52	142	48	44	44	153	85	63	99	103	1	5	83	31	105	0	130	43	0	16	39	147	211	150	0	208	181	0	99	61	172
1_merged_PDX_cell_lines_AML_126_lociStitched	65204112	65245581	chrX	65984270	66025739	41470	MIR223 VSIG4				50	11	99	54	106	75	49	111	64	139	84	138	119	73	42	86	66	79	41	17	38	23	47	12	60	44	2	15	81	45	127	90	80	98	115	9	56	64	87
1_merged_PDX_cell_lines_AML_127_lociStitched	53054977	53096210	chr8	52142417	52183650	41234	ST18	ST18		ST18	3	1	0	0	0	0	0	1	0	0	0	0	0	0	0	0	0	0	48	5	15	27	6	0	12	0	0	14	0	0	12	0	0	0	0	0	94	3	0
1_merged_PDX_cell_lines_AML_128_lociStitched	49652651	49693883	chr10	48444608	48485840	41233	ARHGAP22 MAPK8				49	0	15	0	0	0	3	13	0	1	0	0	0	9	0	1	0	76	9	5	48	48	46	1	36	30	2	30	22	12	37	4	51	71	10	0	82	65	50
1_merged_PDX_cell_lines_AML_129_lociStitched	66774463	66815590	chr2	66547331	66588458	41128	MEIS1	MEIS1	MEIS1	MEIS1	134	23	94	9	45	20	59	81	12	6	18	1	2	23	4	3	45	38	0	0	22	14	25	0	41	19	0	59	13	0	22	0	32	58	1	0	69	101	15
1_merged_PDX_cell_lines_AML_130_lociStitched	92451643	92492662	chr7	92822329	92863348	41020	CDK6		CDK6		181	13	234	67	31	60	137	91	36	55	10	38	76	85	41	106	42	102	68	80	38	45	81	0	50	52	8	22	48	37	112	67	197	140	92	61	78	149	44
1_merged_PDX_cell_lines_AML_131_lociStitched	154795578	154836508	chr3	155077789	155118719	40931	MME				1	1	0	0	0	0	0	0	0	0	1	0	0	0	0	0	0	0	30	65	18	2	0	0	0	2	20	2	1	0	0	0	0	0	0	0	40	16	0
1_merged_PDX_cell_lines_AML_132_lociStitched	353960	394834	chr16	303960	344834	40875	ARHGDIG AXIN1 HBA1 HBA2 HBQ1 LOC100134368 MRPL28 NME4 PDIA2 RGS11 RHBDL1 RNPS1 TMEM8A TPSD1				4	4	17	0	12	4	0	0	7	6	8	6	6	11	12	12	12	13	5	1	8	32	6	3	21	0	0	7	8	22	19	26	15	12	61	4	4	12	18
1_merged_PDX_cell_lines_AML_133_lociStitched	14025413	14066247	chr1	13698918	13739752	40835	PRDM2	PRDM2		PRDM2	15	5	4	18	19	2	4	0	3	12	11	99	15	40	0	4	8	30	31	232	54	41	151	177	22	12	19	33	21	0	63	33	1	21	54	70	16	0	166
1_merged_PDX_cell_lines_AML_134_lociStitched	89130765	89171580	chr2	88831252	88872064	40816	ANKRD36BP2 RPIA				8	4	4	19	5	0	3	1	0	3	4	1	1	1	1	0	0	0	8	8	18	14	6	135	7	4	15	4	7	6	11	23	0	28	8	6	64	5	5
1_merged_PDX_cell_lines_AML_135_lociStitched	65236547	65277089	chr11	65469076	65509618	40543	CAPN1 CDC42EP2 ESRRA FRMD8 LTBP3 MALAT1 MAP3K11 MIR612 NEAT1 POLA2 SCYL1 TIGD3	ESRRA TIGD3	SCYL1		111	68	136	52	53	46	41	42	32	57	61	91	90	117	96	81	70	122	120	201	157	171	115	66	270	120	73	165	86	134	192	238	344	266	293	147	110	106	152
1_merged_PDX_cell_lines_AML_136_lociStitched	13431976	13472390	chr18	13431977	13472391	40415	C18orf1				15	3	3	1	21	0	0	4	3	2	1	7	24	7	2	6	2	1	117	188	89	42	24	0	12	0	34	27	3	11	63	9	17	11	17	0	47	17	12
1_merged_PDX_cell_lines_AML_137_lociStitched	29185155	29225522	chr22	28789167	28829534	40368	CCDC117 CHEK2 EMID1 HSCB KREMEN1 TTC28 XBP1 ZNRF3	XBP1		XBP1	82	28	69	17	44	25	24	34	20	29	34	16	36	57	57	41	46	86	84	116	92	50	85	7	77	70	40	48	65	69	140	74	92	76	122	67	153	115	90
1_merged_PDX_cell_lines_AML_138_lociStitched	142142060	142182324	chr7	433218	473482	40265	LOC730441				48	2	3	1	2	0	30	17	0	24	5	0	0	60	3	5	7	41	9	7	8	17	61	2	25	63	3	7	45	27	54	10	85	33	26	0	14	128	55
1_merged_PDX_cell_lines_AML_139_lociStitched	128642667	128682817	chr9	125880388	125920538	40151	PBX3 ZBTB34	PBX3 ZBTB34		PBX3	0	100	194	56	18	27	185	1	22	88	9	36	0	42	44	75	0	53	0	0	0	12	65	0	24	43	2	5	37	3	107	5	60	96	53	0	0	67	87
1_merged_PDX_cell_lines_AML_140_lociStitched	117239664	117279800	chr4	116318508	116358644	40137	MIR1973				8	1	0	3	0	0	5	8	0	1	3	0	2	0	0	0	0	7	0	0	142	0	0	0	11	0	0	1	1	0	0	0	35	0	0	0	0	0	0
1_merged_PDX_cell_lines_AML_141_lociStitched	27181326	27221258	chr7	27141707	27181639	39933	HOXA1 HOXA10 HOXA11 HOXA11-AS1 HOXA13 HOXA2 HOXA3 HOXA4 HOXA5 HOXA6 HOXA7 HOXA9 MIR196B SNX10	HOXA1 HOXA10 HOXA11 HOXA13 HOXA2 HOXA3 HOXA4 HOXA5 HOXA6 HOXA7 HOXA9			273	17	179	122	122	158	249	140	130	145	90	30	0	123	87	154	108	83	0	0	45	59	150	0	31	188	0	62	236	113	26	0	157	229	301	0	90	392	161
1_merged_PDX_cell_lines_AML_142_lociStitched	54081971	54121871	chr16	54048059	54087959	39901	FTO IRX3	IRX3			38	14	9	0	0	0	53	13	0	108	2	11	1	72	4	0	0	66	3	0	1	36	36	0	0	73	0	3	34	8	54	0	0	79	0	0	3	76	22
1_merged_PDX_cell_lines_AML_143_lociStitched	43393906	43433730	chr1	42928235	42968059	39825	CCDC30 CDC20 ERMAP FLJ32224 HEYL PIK3R3 PPIH PTPRF RIMS3 SLC2A1 TRIT1 YBX1 ZNF691	HEYL YBX1 ZNF691		HEYL	13	0	32	17	69	14	4	5	12	17	16	22	2	9	10	30	19	17	26	39	44	30	25	34	32	9	23	31	15	56	25	24	40	23	30	46	50	36	28
1_merged_PDX_cell_lines_AML_144_lociStitched	67364700	67404434	chr15	67072362	67112096	39735	AAGAB IQCH OAZ2 PAQR5 SMAD3	SMAD3		SMAD3	11	14	43	20	25	10	21	3	6	21	13	18	43	9	27	26	33	26	6	197	91	75	54	43	109	14	17	31	12	79	91	104	8	125	47	55	42	44	41
1_merged_PDX_cell_lines_AML_145_lociStitched	49598554	49638177	chr6	49630841	49670464	39624	CRISP2 RHAG				5	3	0	1	0	0	3	4	0	2	0	1	0	0	0	0	0	4	0	0	0	6	12	0	15	32	0	0	14	0	0	0	330	48	0	0	4	13	1
1_merged_PDX_cell_lines_AML_146_lociStitched	77713652	77753259	chr2	77486526	77526133	39608	LRRTM4				0	1	0	2	0	0	0	0	0	0	3	0	0	0	0	0	0	0	0	0	0	0	0	0	0	0	0	0	0	0	0	0	532	0	0	0	0	0	0
1_merged_PDX_cell_lines_AML_147_lociStitched	25024558	25064113	chr6	25024330	25063885	39556	C6orf62 CMAH GMNN				57	24	25	21	57	19	32	41	7	37	16	3	9	33	42	25	35	49	103	60	80	40	69	7	82	15	22	61	27	90	163	48	44	91	80	28	61	74	95
1_merged_PDX_cell_lines_AML_148_lociStitched	36745673	36785071	chr22	36349628	36389026	39399	MYH9 RBFOX2		MYH9		27	2	27	30	49	17	15	15	17	21	31	30	54	43	36	31	42	65	61	73	76	50	29	13	94	16	13	35	13	51	74	39	44	68	60	35	100	33	39
1_merged_PDX_cell_lines_AML_149_lociStitched	172362	211604	chr10	126422	165664	39243	ZMYND11				204	6	3	4	7	8	120	3	0	2	10	1	7	15	3	6	3	19	23	20	33	30	31	17	32	18	9	29	24	11	84	20	42	42	48	12	24	20	21
1_merged_PDX_cell_lines_AML_150_lociStitched	89568856	89608061	chr13	88916602	88955807	39206	NONE				7	3	3	2	6	1	6	5	0	0	4	0	9	0	0	0	0	6	0	20	7	0	8	0	13	0	3	3	2	16	17	0	0	3	0	0	23	1	5
1_merged_PDX_cell_lines_AML_151_lociStitched	135404087	135443073	chr6	135082949	135121935	38987	HBS1L				1	7	0	11	10	0	8	2	0	7	6	0	1	0	1	1	1	6	38	114	24	5	1	0	0	9	25	2	8	0	0	7	12	10	1	14	1	13	0
1_merged_PDX_cell_lines_AML_152_lociStitched	143733066	143772043	chr4	142811913	142850890	38978	INPP4B				39	0	109	1	58	0	195	103	47	22	27	0	0	57	0	44	45	8	7	0	30	15	24	0	4	6	0	19	4	22	6	0	198	23	0	0	37	15	0
1_merged_PDX_cell_lines_AML_153_lociStitched	175177584	175216400	chr2	174312856	174351672	38817	CIR1 OLA1 SCRN3 SP9	SP9		CIR1 SP9	267	0	0	0	0	0	0	0	0	0	0	0	0	0	0	0	0	0	0	0	0	0	3	0	0	0	1	6	0	0	0	0	23	0	0	0	0	0	0
1_merged_PDX_cell_lines_AML_154_lociStitched	15943464	15982150	chr21	14571143	14609829	38687	SAMSN1				13	7	13	7	22	5	9	6	7	30	7	26	10	12	14	14	10	18	0	0	0	2	3	8	2	7	0	3	10	8	6	13	0	10	17	35	29	24	7
1_merged_PDX_cell_lines_AML_155_lociStitched	224749222	224787838	chr2	223884505	223923121	38617	AP1S3 MRPL44 WDFY1				4	14	161	26	44	24	35	3	15	27	27	6	34	17	43	38	30	16	0	2	7	3	1	13	0	0	3	2	5	13	16	48	1	0	56	37	4	1	13
1_merged_PDX_cell_lines_AML_157_lociStitched	63509286	63547551	chr10	61749528	61787793	38266	C10orf107				13	4	2	2	1	0	32	30	0	13	5	0	0	3	0	0	0	28	75	0	23	17	58	0	40	13	0	16	8	9	70	0	40	119	0	0	56	60	32
1_merged_PDX_cell_lines_AML_158_lociStitched	16027510	16065750	chr4	16025887	16064127	38241	PROM1				18	20	272	0	0	0	28	8	0	0	0	0	13	9	0	0	0	7	1	23	62	22	23	0	21	1	7	28	4	8	71	2	17	6	16	0	28	7	6
1_merged_PDX_cell_lines_AML_159_lociStitched	234645209	234683287	chr1	234509463	234547541	38079	COA6 TARBP1				66	21	45	6	34	15	17	27	18	48	18	12	22	61	42	44	34	50	56	130	110	51	57	12	38	39	93	10	29	69	75	83	10	60	52	4	39	80	60
1_merged_PDX_cell_lines_AML_160_lociStitched	164561271	164599246	chr2	163704761	163742736	37976	FIGN				0	50	0	0	0	0	0	0	0	0	1	0	1	0	110	0	0	0	0	0	0	7	0	0	0	0	0	0	0	0	0	0	0	0	0	0	0	217	0
1_merged_PDX_cell_lines_AML_161_lociStitched	22515222	22553098	chr10	22226293	22264169	37877	BMI1 COMMD3 DNAJC1 SPAG6				233	31	84	20	41	12	69	74	21	66	21	19	21	98	63	47	66	86	0	8	48	55	41	0	44	32	11	29	37	53	139	14	154	72	58	4	58	173	77
1_merged_PDX_cell_lines_AML_162_lociStitched	26331457	26369288	chr12	26178524	26216355	37832	SSPN				257	1	0	0	0	0	0	77	26	3	62	0	0	0	0	48	0	2	0	0	5	15	5	3	1	8	0	2	5	0	3	0	0	5	0	1	0	5	0
1_merged_PDX_cell_lines_AML_163_lociStitched	169693805	169731635	chr5	170266801	170304631	37831	C5orf58 KCNIP1 LCP2 LOC257358				23	1	35	59	65	18	22	32	32	69	43	44	48	32	40	53	43	49	43	24	32	34	16	0	50	6	10	20	13	26	70	24	86	46	48	11	55	36	35
1_merged_PDX_cell_lines_AML_164_lociStitched	65159735	65197519	chr10	63399975	63437759	37785	JMJD1C LOC84989 MIR1296				8	113	151	65	6	15	4	1	1	0	4	0	20	3	21	0	2	22	0	12	2	13	1	0	0	0	0	3	0	0	3	4	5	0	12	1	3	0	2
1_merged_PDX_cell_lines_AML_165_lociStitched	93542598	93580352	chr7	93913286	93951040	37755	GNG11 GNGT1 TFPI2				163	2	0	0	0	0	1	0	0	0	0	0	0	0	0	0	0	0	0	0	9	14	0	0	34	0	0	8	0	0	0	7	60	0	0	0	10	0	0
1_merged_PDX_cell_lines_AML_166_lociStitched	206233628	206271326	chr1	206070005	206107702	37699	AVPR1B C1orf186 CTSE				38	3	16	0	20	1	17	19	3	47	4	2	0	5	3	8	7	23	20	6	13	33	22	4	23	17	0	6	16	35	79	12	3	53	7	0	25	22	33
1_merged_PDX_cell_lines_AML_167_lociStitched	28811419	28849105	chr13	28237282	28274968	37687	LOC100288730 PAN3				35	45	23	76	17	4	27	28	5	12	10	4	112	17	23	15	19	49	2	66	34	0	27	4	38	36	5	13	10	57	115	47	0	19	28	3	23	37	35
1_merged_PDX_cell_lines_AML_168_lociStitched	29032717	29070334	chr17	30705699	30743316	37618	ATAD5 CPD CRLF3 SSH2 SUZ12 SUZ12P				25	8	24	4	11	6	3	5	4	6	6	2	5	8	9	5	6	7	16	32	33	34	26	14	45	21	22	25	20	22	40	39	38	41	51	12	34	24	35
1_merged_PDX_cell_lines_AML_169_lociStitched	42306555	42344125	chr22	41910551	41948121	37571	C22orf46 CENPM CYP2D6 LOC339674 MEI1 MIR33A NAGA SEPT3 TNFRSF13C				6	0	6	1	2	0	0	0	0	0	0	0	0	6	2	4	4	4	12	144	48	12	7	274	6	0	64	7	0	8	12	5	12	3	5	73	16	4	6
1_merged_PDX_cell_lines_AML_170_lociStitched	198125152	198162631	chr1	198156022	198193501	37480	NEK7				15	12	10	13	23	4	10	8	4	9	17	3	14	26	16	13	11	45	113	28	67	40	23	16	118	22	13	43	19	23	66	31	70	98	38	42	96	37	32
1_merged_PDX_cell_lines_AML_171_lociStitched	98039305	98076727	chr10	96279548	96316970	37423	BLNK DNTT OPALIN				7	2	0	1	4	0	4	1	0	0	1	0	0	0	0	0	1	2	64	213	39	9	12	20	7	15	25	11	9	51	75	3	1	5	9	21	26	37	30
1_merged_PDX_cell_lines_AML_172_lociStitched	81171819	81209195	chr4	80250665	80288041	37377	C4orf22 FGF5				120	1	0	0	0	0	0	0	0	0	0	0	0	0	0	0	0	0	0	0	0	5	0	0	0	0	0	1	0	0	0	0	0	0	0	0	0	0	0
1_merged_PDX_cell_lines_AML_173_lociStitched	88160641	88197818	chr5	88864824	88902001	37178	MEF2C	MEF2C	MEF2C	MEF2C	50	57	254	90	86	47	239	107	39	112	13	7	70	49	35	95	72	56	0	40	48	34	44	19	89	5	10	20	3	44	64	17	118	26	37	71	108	29	24
1_merged_PDX_cell_lines_AML_174_lociStitched	79557731	79594849	chr4	78636577	78673695	37119	ANXA3				25	3	11	10	38	8	16	15	22	34	26	37	27	21	17	29	15	24	5	21	24	32	10	10	16	12	6	10	10	10	40	16	116	54	25	25	74	32	17
1_merged_PDX_cell_lines_AML_175_lociStitched	26757612	26794686	chr7	26717993	26755067	37075	C7orf71 SKAP2				82	4	0	3	1	0	4	1	1	2	2	0	3	0	5	2	0	7	0	0	0	0	0	4	0	0	0	1	2	1	2	0	0	0	1	0	3	5	1
1_merged_PDX_cell_lines_AML_176_lociStitched	4030972	4068028	chr20	4050325	4087381	37057	ATRN C20orf194 C20orf27 CDS2 CENPB HSPA12B PANK2 PCNA RNF24 TRMT6 UBOX5	CENPB	CDS2 CENPB		30	30	64	21	56	24	24	12	15	43	29	23	32	21	47	35	19	25	13	49	26	33	27	0	26	25	19	15	20	28	49	70	39	38	48	2	24	39	65
1_merged_PDX_cell_lines_AML_177_lociStitched	64860631	64897629	chr2	64633497	64670495	36999	LOC339807 SERTAD2				74	64	37	27	24	17	15	34	7	29	19	29	28	80	57	45	32	91	21	57	83	53	59	41	93	39	14	54	35	54	90	76	57	92	104	57	88	62	61
1_merged_PDX_cell_lines_AML_178_lociStitched	58981076	59018032	chr2	58753941	58790897	36957	FLJ30838				5	1	0	1	1	0	213	6	50	170	0	0	11	0	0	68	46	9	0	0	28	7	8	0	15	2	0	4	6	12	28	4	0	10	0	0	55	17	7
1_merged_PDX_cell_lines_AML_179_lociStitched	123586025	123622964	chr12	123101478	123138417	36940	ABCB9 ARL6IP4 PITPNM2 RILPL1				5	3	6	3	8	2	2	0	2	3	0	0	5	3	4	0	2	6	75	17	28	23	2	64	51	0	32	3	1	0	6	2	13	9	12	3	4	8	5
1_merged_PDX_cell_lines_AML_180_lociStitched	22250142	22287067	chr10	21961213	21998138	36926	DNAJC1 NSUN6				29	35	1	23	3	0	6	5	0	9	3	16	4	138	16	2	2	32	0	0	1	6	2	0	7	11	0	1	10	11	17	3	71	19	8	0	8	34	12
1_merged_PDX_cell_lines_AML_181_lociStitched	161240991	161277840	chr2	160384480	160421329	36850	RBMS1				24	6	12	9	16	6	4	10	9	10	9	8	13	42	20	21	14	30	20	3	27	26	13	12	31	14	5	16	15	6	34	39	0	54	37	0	21	37	19
1_merged_PDX_cell_lines_AML_182_lociStitched	240170661	240207412	chr2	239248965	239285717	36752	HDAC4 MIR4269				5	16	40	17	23	15	1	0	14	21	16	14	25	26	50	28	32	8	35	35	33	20	14	3	63	2	35	8	15	22	7	94	10	15	104	2	9	23	15
1_merged_PDX_cell_lines_AML_183_lociStitched	234995865	235032548	chr1	234860118	234896801	36684	NCRNA00184				58	9	37	12	36	20	22	35	9	47	4	41	1	23	22	32	14	45	10	15	39	41	59	4	41	46	6	8	32	40	85	38	20	90	25	9	35	77	56
1_merged_PDX_cell_lines_AML_184_lociStitched	41897369	41933952	chr7	41857771	41894354	36584	INHBA MPLKIP				53	5	24	3	11	2	9	12	1	20	6	31	5	30	16	16	13	35	0	29	17	17	30	0	67	16	7	5	16	29	36	58	15	59	10	11	11	39	28
1_merged_PDX_cell_lines_AML_185_lociStitched	2551213	2587758	chr3	2509529	2546074	36546	CNTN4				0	4	9	6	2	1	0	0	0	3	0	4	0	0	0	0	0	0	0	0	0	0	0	0	0	0	0	0	0	0	0	0	0	0	0	0	0	0	0
1_merged_PDX_cell_lines_AML_186_lociStitched	68751123	68787604	chr12	68357343	68393824	36482	MDM1				71	11	34	9	19	9	16	42	35	44	33	31	33	76	21	38	42	65	60	11	46	34	88	13	38	35	3	16	24	29	106	46	100	74	48	54	79	63	44
1_merged_PDX_cell_lines_AML_187_lociStitched	69714306	69750643	chr12	69320526	69356863	36338	CCT2 LYZ MIR1279 YEATS4				8	24	68	12	110	36	13	14	49	85	81	37	83	26	78	57	41	30	0	0	2	12	0	12	0	2	1	1	5	22	10	255	3	4	86	0	0	2	15
1_merged_PDX_cell_lines_AML_188_lociStitched	136867634	136903958	chr2	136110064	136146388	36325	CXCR4				31	17	110	61	75	28	31	10	41	67	47	40	54	52	55	55	54	25	129	104	53	24	29	135	29	19	36	12	17	75	47	188	21	28	53	37	16	42	41
1_merged_PDX_cell_lines_AML_189_lociStitched	46268434	46304734	chr21	44848519	44884819	36301	ITGB2 PTTG1IP SUMO3 UBE2G2				25	0	32	8	80	27	1	32	28	58	23	31	48	29	34	32	32	37	18	74	62	33	27	6	67	19	19	77	17	72	86	53	26	56	41	9	61	39	42
1_merged_PDX_cell_lines_AML_190_lociStitched	108312084	108348372	chr8	107299856	107336144	36289	ANGPT1 EIF3E EMC2 ENY2 NUDCD1				64	3	15	1	14	0	2	49	2	19	6	0	1	48	1	7	0	41	16	10	57	23	60	0	85	5	0	25	9	45	85	3	48	38	14	0	165	30	32
1_merged_PDX_cell_lines_AML_191_lociStitched	17693355	17729539	chr10	17651356	17687540	36185	ARL5B NSUN6 PTPLA STAM				3	4	0	4	3	0	9	3	0	2	7	2	2	5	2	0	0	21	7	44	27	12	0	0	20	5	0	10	3	0	9	0	249	53	5	12	16	10	4
1_merged_PDX_cell_lines_AML_192_lociStitched	193546663	193582808	chr3	193828874	193865019	36146	LOC100128023				16	0	1	0	0	0	0	2	0	0	0	0	0	0	0	0	0	9	0	3	9	13	21	4	10	9	0	5	4	29	17	2	26	15	3	1	20	10	21
1_merged_PDX_cell_lines_AML_193_lociStitched	190962536	190998679	chr3	191244747	191280890	36144	CCDC50 OSTN UTS2D				0	3	1	1	8	0	2	0	2	1	1	0	4	0	1	6	1	0	0	5	9	0	0	76	0	0	1	1	0	4	2	7	0	0	0	79	0	0	0
1_merged_PDX_cell_lines_AML_194_lociStitched	128577333	128613436	chr9	125815054	125851157	36104	PBX3	PBX3		PBX3	2	96	97	31	11	23	11	1	14	77	9	29	0	53	40	62	0	59	22	10	0	12	67	2	69	52	17	21	36	41	46	14	25	145	48	0	0	84	100
1_merged_PDX_cell_lines_AML_195_lociStitched	144308776	144344863	chr4	143387623	143423710	36088	GAB1				3	2	0	1	0	0	9	1	0	0	1	0	8	0	0	0	1	9	0	113	36	11	0	15	9	0	11	7	1	1	14	6	16	6	5	12	24	8	1
1_merged_PDX_cell_lines_AML_196_lociStitched	88757293	88793367	chr14	88290949	88327023	36075	GPR65 KCNK10				0	0	7	0	0	0	11	0	0	0	0	0	3	0	10	4	8	0	0	0	0	0	0	1	0	0	0	0	0	3	0	6	0	0	0	0	0	0	5
1_merged_PDX_cell_lines_AML_197_lociStitched	78334318	78370385	chr15	78041976	78078043	36068	CRABP1 GOLGA6L10 LOC91450 SH2D7 TBC1D2B				53	14	7	8	44	1	17	37	3	16	15	4	25	47	29	12	13	77	54	25	70	30	44	8	62	37	24	34	37	40	80	29	9	81	71	35	69	62	60
1_merged_PDX_cell_lines_AML_198_lociStitched	15247755	15283813	chr7	15208130	15244188	36059	TMEM195				18	3	3	2	0	0	10	4	1	1	0	0	2	0	0	0	0	13	0	0	45	2	20	0	4	10	0	1	8	0	11	0	0	22	1	0	19	16	4
1_merged_PDX_cell_lines_AML_199_lociStitched	6693444	6729416	chr6	6693211	6729183	35973	LY86-AS1 PRPF4B RREB1	RREB1		RREB1	53	29	69	8	131	41	15	32	51	87	50	52	47	39	31	55	55	34	58	91	58	48	46	1	29	31	37	12	36	57	92	107	21	57	100	0	42	67	76
1_merged_PDX_cell_lines_AML_200_lociStitched	145315245	145351106	chr2	144557678	144593539	35862	ZEB2	ZEB2	ZEB2	ZEB2	47	7	164	4	4	30	87	9	25	82	6	1	2	4	1	75	38	19	0	3	6	10	3	6	18	5	0	6	6	2	15	14	27	18	4	0	3	15	4
1_merged_PDX_cell_lines_AML_201_lociStitched	67189526	67225282	chr1	66723843	66759599	35757	CACHD1 INSL5 PDE4B SERBP1 SGIP1 TCTEX1D1				16	6	14	2	90	32	12	85	26	10	8	31	6	13	13	90	5	17	17	21	39	29	11	7	40	6	4	11	6	0	49	29	59	65	10	0	56	92	6
1_merged_PDX_cell_lines_AML_202_lociStitched	135342577	135378232	chr6	135021439	135057094	35656	HBS1L MIR3662				9	12	9	8	14	4	8	4	5	8	14	3	9	12	12	9	13	23	12	15	16	7	7	8	17	6	5	7	8	8	13	19	25	15	19	22	14	11	13
1_merged_PDX_cell_lines_AML_203_lociStitched	14536615	14572267	chr12	14383681	14419333	35653	ATF7IP C12orf60 WBP11				18	23	4	17	13	1	22	12	2	7	10	4	14	32	10	9	7	49	13	40	32	4	17	22	22	22	10	17	16	31	45	25	140	50	16	50	45	32	21
1_merged_PDX_cell_lines_AML_204_lociStitched	100005680	100041160	chr13	99353426	99388906	35481	FKSG29 GPR183 MIR623 UBAC2				26	10	17	26	35	2	4	11	7	21	7	4	2	53	17	14	11	37	69	84	35	27	17	367	39	4	7	10	4	46	71	9	42	74	17	68	26	48	37
1_merged_PDX_cell_lines_AML_205_lociStitched	207993089	208028508	chr1	207819744	207855163	35420	CD34 CD46 LOC148696 MIR29B2 MIR29C				36	19	51	9	37	14	14	11	23	33	27	16	22	66	53	52	48	67	11	26	47	31	48	70	80	16	11	27	24	56	59	59	0	57	86	31	59	49	65
1_merged_PDX_cell_lines_AML_206_lociStitched	109225413	109260831	chr2	108608957	108644375	35419	LIMS1				15	7	0	8	17	2	5	9	3	7	3	10	2	10	9	8	7	32	17	60	55	35	8	13	46	0	10	23	2	14	32	16	37	43	18	39	82	15	17
1_merged_PDX_cell_lines_AML_207_lociStitched	65261273	65296604	chr10	63501513	63536844	35332	JMJD1C LOC84989 REEP3				167	78	95	45	40	23	1	38	51	0	32	10	156	106	33	6	45	117	12	15	17	18	10	3	17	10	9	15	12	4	20	10	15	10	32	7	14	0	9
1_merged_PDX_cell_lines_AML_208_lociStitched	75029459	75064749	chr11	75318415	75353705	35291	ARRB1 MIR326 NEU3 RNF121 RNF169 RPS3 SERPINH1 SNORD15A SPCS2 UCP3 XRRA1				28	3	14	4	37	10	8	11	29	21	29	11	24	31	26	31	30	55	20	39	56	48	20	3	56	20	28	49	17	31	66	24	33	47	50	1	79	43	47
1_merged_PDX_cell_lines_AML_209_lociStitched	150137348	150172608	chr5	150757786	150793046	35261	C5orf62 CCDC69 DCTN4 IRGM RBM22 RPS14 SMIM3 ZNF300	ZNF300			63	32	75	54	70	68	73	45	29	88	42	31	79	50	86	67	60	80	21	140	43	51	70	8	87	78	33	56	77	113	102	106	43	160	120	10	53	107	93
1_merged_PDX_cell_lines_AML_210_lociStitched	22553848	22589096	chr10	22264919	22300167	35249	BMI1 COMMD3 DNAJC1 SPAG6				160	5	132	0	0	0	0	0	0	9	0	0	0	0	0	0	0	0	0	0	0	2	0	0	0	0	0	0	0	0	0	0	0	0	0	0	0	0	0
1_merged_PDX_cell_lines_AML_211_lociStitched	3128127	3163256	chr19	3128129	3163258	35130	ATP8B3 CLPP DAPK3 DIRAS1 DOHH EEF2 GNA11 GNA15 HMG20B KHSRP MFSD12 MPND MRPL54 NCLN REXO1 S1PR4 TBXA2R THOP1 TLE6 TMPRSS9 VAV1 ZNF555 ZNF77	HMG20B ZNF555 ZNF77	NCLN		44	0	28	1	25	13	13	33	8	46	13	24	9	44	15	28	16	62	203	89	77	44	68	1	101	60	32	56	49	88	126	18	33	131	26	14	80	62	64
1_merged_PDX_cell_lines_AML_212_lociStitched	45381916	45417016	chr6	45414179	45449279	35101	C6orf141 RUNX2 SUPT3H	RUNX2	RUNX2	RUNX2	42	29	77	46	61	45	91	114	35	123	111	56	27	115	69	95	41	121	8	11	34	25	79	0	60	43	0	39	30	47	146	91	0	50	90	1	142	188	65
1_merged_PDX_cell_lines_AML_213_lociStitched	139024315	139059402	chr5	139644730	139679817	35088	CXXC5 ECSCR	CXXC5			27	0	12	8	14	3	0	28	3	4	0	6	0	7	8	15	8	32	63	68	51	57	51	38	54	32	34	33	30	33	52	6	40	67	78	76	29	34	37
1_merged_PDX_cell_lines_AML_214_lociStitched	56391162	56426219	chr17	58313801	58348858	35058	BZRAP1 CUEDC1 EPX HSF5 LPO MIR142 MKS1 MPO MTMR4 NOG RAD51C RNF43 SUPT4H1	HSF5		HSF5	60	13	114	62	96	75	15	53	39	69	67	61	92	118	60	64	75	85	79	92	88	63	52	50	79	59	91	59	99	82	117	104	76	123	165	130	94	82	105
1_merged_PDX_cell_lines_AML_215_lociStitched	142674863	142709864	chr6	142353726	142388727	35002	GPR126				75	3	0	0	64	0	72	34	26	46	4	0	0	0	31	0	93	0	0	0	0	2	0	0	6	0	0	5	0	0	0	0	15	0	0	0	4	0	0
1_merged_PDX_cell_lines_AML_216_lociStitched	75735562	75770473	chr14	75268859	75303770	34912	BATF FOS NEK9 RPS6KL1 TMED10	BATF FOS		BATF FOS	100	87	188	23	64	73	11	11	51	54	45	107	72	122	88	76	82	65	70	181	172	140	141	61	185	81	47	109	67	128	165	299	65	110	150	25	26	65	146
1_merged_PDX_cell_lines_AML_217_lociStitched	72724595	72759498	chr1	72258912	72293815	34904	NEGR1				1	4	0	1	4	0	4	2	10	1	7	0	0	141	5	58	16	37	0	0	4	14	4	0	26	8	0	10	13	0	1	9	0	7	29	0	35	81	2
1_merged_PDX_cell_lines_AML_218_lociStitched	62593426	62628282	chr8	61680867	61715723	34857	ASPH				18	7	6	2	11	7	8	5	3	9	8	12	16	22	20	11	8	30	0	0	48	48	30	0	40	7	0	24	5	12	59	27	88	20	43	1	75	13	21
1_merged_PDX_cell_lines_AML_219_lociStitched	75090517	75125176	chr16	75056619	75091278	34660	LDHD RFWD3 TMEM170A WDR59 ZFP1 ZNRF1	ZFP1		ZFP1	20	6	15	11	15	16	25	30	2	17	0	1	7	11	9	8	8	44	51	52	43	33	32	0	43	9	12	24	15	27	79	23	31	45	38	10	25	35	20
1_merged_PDX_cell_lines_AML_220_lociStitched	87827390	87862016	chr3	87778240	87812866	34627	HTR1F				155	4	122	18	0	11	112	110	14	40	13	0	2	94	4	80	65	31	0	33	39	0	53	0	49	0	1	37	1	17	31	1	243	0	0	0	66	122	13
1_merged_PDX_cell_lines_AML_221_lociStitched	21586922	21621472	chr6	21586691	21621241	34551	CDKAL1 FLJ22536 SOX4	SOX4		SOX4	31	9	97	1	15	5	14	11	0	5	5	7	5	15	8	35	9	32	48	72	55	49	16	0	38	32	17	27	29	27	56	43	19	74	56	16	43	49	13
1_merged_PDX_cell_lines_AML_222_lociStitched	7003032	7037412	chr2	6862901	6897281	34381	CMPK2 LOC386597 RNF144A RSAD2				12	0	5	4	6	0	4	7	1	5	2	0	0	0	1	1	0	14	21	7	20	24	6	4	27	8	6	6	10	1	5	5	59	26	4	9	29	16	6
1_merged_PDX_cell_lines_AML_223_lociStitched	64284853	64319198	chr11	64517381	64551726	34346	DNAJC4 SLC22A11 SLC22A12				35	5	8	0	0	0	6	2	0	15	0	0	0	12	3	4	2	27	10	47	31	34	28	0	7	14	11	9	21	12	31	17	2	20	33	0	41	51	29
1_merged_PDX_cell_lines_AML_224_lociStitched	169647021	169681317	chr1	169677880	169712176	34297	SELE SELL SELP				28	2	16	42	28	4	14	8	15	37	26	14	15	23	11	21	9	24	34	64	33	16	24	9	14	15	18	14	14	16	84	18	4	32	23	103	32	29	21
1_merged_PDX_cell_lines_AML_225_lociStitched	392257	426376	chr5	392142	426261	34120	AHRR C5orf55 CEP72 EXOC3 LOC100310782 LOC25845 LPCAT1 LRRC14B PDCD6 SLC9A3	AHRR			13	15	54	18	30	24	0	6	1	17	0	8	0	5	11	5	0	4	41	39	45	21	44	1	6	1	16	7	6	85	103	26	1	4	16	5	10	11	64
1_merged_PDX_cell_lines_AML_226_lociStitched	50379700	50413787	chr15	50087503	50121590	34088	ARPP19 ATP8B4 COPS2 FAM227B GABPB1 GALK2 HDC SLC27A2 USP8				40	57	138	117	110	82	54	73	55	159	49	50	50	102	75	59	54	75	0	2	44	20	42	0	63	24	0	12	36	85	114	98	0	94	120	0	86	38	87
1_merged_PDX_cell_lines_AML_228_lociStitched	72837752	72871783	chr11	73126707	73160738	34032	ARAP1 FCHSD2				42	5	18	9	40	14	13	29	9	24	17	6	17	20	19	21	17	37	27	51	47	33	57	35	37	35	46	37	32	69	104	32	29	59	49	88	57	62	49
1_merged_PDX_cell_lines_AML_229_lociStitched	81136966	81170985	chr4	80215812	80249831	34020	FGF5 PRDM8	PRDM8			88	2	0	1	0	0	2	0	0	0	3	0	0	0	0	0	0	0	0	0	0	0	0	0	0	1	0	0	0	0	0	0	0	0	0	0	0	0	0
1_merged_PDX_cell_lines_AML_230_lociStitched	131742900	131776864	chr5	132407208	132441172	33965	C5orf56 IRF1 MIR3936 P4HA2 SLC22A4 SLC22A5	IRF1		IRF1	62	13	63	39	69	34	15	46	25	57	30	58	68	49	51	43	41	62	107	159	64	45	78	40	86	34	41	26	37	119	131	87	31	82	69	110	53	65	79
1_merged_PDX_cell_lines_AML_231_lociStitched	71485135	71519097	chr3	71435984	71469946	33963	FOXP1 MIR1284 SHQ1	FOXP1		FOXP1	46	44	193	55	57	53	23	32	25	51	31	20	35	56	46	39	27	62	49	77	41	30	57	12	69	29	21	26	26	79	126	70	6	61	66	0	67	58	80
1_merged_PDX_cell_lines_AML_232_lociStitched	15398137	15432071	chr6	15397906	15431840	33935	JARID2				23	15	12	1	8	0	1	8	5	8	9	4	5	24	25	12	8	40	29	19	38	33	55	15	10	15	7	6	19	37	37	26	17	55	35	20	24	38	25
1_merged_PDX_cell_lines_AML_233_lociStitched	131500491	131534299	chr11	131630597	131664405	33809	NTM				1	0	0	0	0	0	1	0	0	0	0	0	0	0	0	0	0	0	58	4	0	16	1	0	0	0	0	0	0	0	0	0	0	0	0	0	7	12	0
1_merged_PDX_cell_lines_AML_234_lociStitched	79359203	79392990	chr17	81385403	81419190	33788	AATK BAHCC1 BIRC5 FSCN2 MAFG MIR3186 NPLOC4 RNF213 RPTOR	MAFG		MAFG	28	1	3	2	7	42	0	0	5	10	16	1	70	11	25	15	22	2	29	4	68	62	142	0	51	170	33	83	166	156	139	36	138	154	139	1	51	13	91
1_merged_PDX_cell_lines_AML_236_lociStitched	3153814	3187562	chr11	3132584	3166332	33749	CHRNA10 CTSD FAM160A2 OSBPL5 SLC22A18 TNNI2				20	15	50	10	15	28	0	3	2	9	1	0	0	36	27	15	16	44	12	9	26	26	40	0	5	24	7	12	35	34	7	66	11	27	70	0	27	36	24
1_merged_PDX_cell_lines_AML_237_lociStitched	40223783	40257514	chr19	39733143	39766874	33732	CLC EID2B LEUTX LGALS14 ZNF229 ZNF565	LEUTX ZNF229 ZNF565			0	1	0	0	0	0	0	0	0	0	0	4	0	0	0	0	0	2	0	0	0	5	0	0	0	0	0	0	2	0	0	0	0	2	0	1	0	8	0
1_merged_PDX_cell_lines_AML_238_lociStitched	72054262	72087957	chr18	74387027	74420722	33696	CYB5A FAM69C				18	1	4	0	0	0	6	0	0	0	0	0	0	12	3	5	2	1	0	8	12	16	15	0	0	2	7	4	0	8	5	4	7	0	0	1	2	33	2
1_merged_PDX_cell_lines_AML_239_lociStitched	11799330	11833016	chr12	11646396	11680082	33687	ETV6 PHC1 TAS2R20 TMEM52B	ETV6		ETV6	42	21	36	33	50	50	14	51	12	45	25	67	27	73	49	34	32	83	37	29	63	35	50	19	77	47	11	48	41	64	103	64	41	87	85	42	74	78	64
1_merged_PDX_cell_lines_AML_240_lociStitched	34733026	34766707	chr21	33360720	33394401	33682	IFNAR1 IFNGR2				13	2	20	17	84	23	8	19	39	46	32	96	23	34	33	41	37	23	2	1	21	17	6	59	20	5	5	18	8	39	41	38	2	31	32	22	20	19	28
1_merged_PDX_cell_lines_AML_241_lociStitched	1596340	1629976	chr6	1596105	1629741	33637	FOXC1 GMDS	FOXC1		FOXC1	142	0	0	0	0	0	0	59	0	70	0	35	0	70	0	0	0	23	0	0	9	20	5	0	0	84	0	4	41	0	28	0	0	66	13	0	5	66	0
1_merged_PDX_cell_lines_AML_242_lociStitched	66053081	66086527	chr15	65760743	65794189	33447	DENND4A RAB11A		DENND4A		26	28	35	21	20	13	5	5	9	13	21	18	32	35	46	28	25	41	43	31	50	37	31	44	50	18	13	29	18	43	44	64	117	52	66	71	38	27	42
1_merged_PDX_cell_lines_AML_243_lociStitched	191000993	191034383	chr3	191283204	191316594	33391	CCDC50 UTS2D				0	3	0	0	1	0	4	0	0	0	2	0	0	0	2	0	1	0	0	1	2	0	0	40	0	0	0	0	0	1	0	3	0	0	0	41	0	0	0
1_merged_PDX_cell_lines_AML_244_lociStitched	128897309	128930629	chrX	129763333	129796653	33321	SASH3 XPNPEP2 ZDHHC9				20	1	25	16	30	12	7	22	16	30	12	27	17	24	18	28	22	24	60	27	30	16	24	27	37	14	17	16	8	50	84	17	5	40	22	39	38	24	36
1_merged_PDX_cell_lines_AML_245_lociStitched	82036446	82069692	chr8	81124211	81157457	33247	IMPA1 PAG1 TPD52				9	9	12	5	36	8	5	9	15	15	23	30	30	8	24	23	23	13	25	84	28	15	11	49	11	2	10	6	0	14	16	27	1	8	9	14	54	18	16
1_merged_PDX_cell_lines_AML_246_lociStitched	126249441	126282639	chr11	126379546	126412744	33199	FLJ39051 KIRREL3 NTM ST3GAL4 TIRAP				23	6	8	0	13	0	10	13	1	4	0	0	0	14	12	7	4	36	8	4	19	25	22	0	17	32	1	8	28	14	34	9	6	35	29	1	62	52	35
1_merged_PDX_cell_lines_AML_247_lociStitched	167579369	167612542	chr1	167610132	167643305	33174	GPR161 RCSD1				34	7	27	23	45	17	14	32	37	38	33	15	30	35	33	38	28	51	70	250	80	35	31	36	58	23	57	25	23	33	80	60	4	33	53	31	55	55	43
1_merged_PDX_cell_lines_AML_248_lociStitched	33939362	33972533	chr11	33917815	33950986	33172	FBXO3 LMO2		LMO2		35	11	21	12	34	15	14	20	23	39	18	18	14	20	23	28	22	34	0	28	32	37	32	0	24	20	7	22	17	21	86	39	79	37	32	17	30	39	41
1_merged_PDX_cell_lines_AML_249_lociStitched	85843645	85876708	chr11	86132603	86165666	33064	ANKRD42 EED PICALM TMEM126B		PICALM		27	4	12	3	47	11	10	24	25	52	23	28	17	23	23	33	21	24	0	6	17	24	16	2	31	13	0	7	8	18	36	25	59	30	34	3	14	17	23
1_merged_PDX_cell_lines_AML_250_lociStitched	111856345	111889405	chr12	111418541	111451601	33061	FAM109A SH2B3				21	2	17	3	21	6	5	8	17	11	25	8	19	31	28	31	41	46	138	104	68	55	35	28	67	14	10	47	12	41	102	31	40	116	38	37	59	58	42
1_merged_PDX_cell_lines_AML_251_lociStitched	171674276	171707278	chr3	171956486	171989488	33003	EIF5A2 FNDC3B GPR160				58	12	25	8	41	20	24	37	38	56	33	50	35	45	51	40	30	48	0	0	24	29	57	0	47	38	6	5	35	27	76	55	2	57	72	0	52	63	46
1_merged_PDX_cell_lines_AML_252_lociStitched	39184523	39217361	chr5	39184421	39217259	32839	FYB				9	4	1	52	40	1	10	13	4	29	17	6	14	16	23	13	8	18	41	8	19	20	7	2	13	2	1	2	3	9	31	13	17	7	22	0	14	45	9
1_merged_PDX_cell_lines_AML_253_lociStitched	37735477	37768280	chr8	37877959	37910762	32804	BRF2 EIF4EBP1 GOT1L1 RAB11FIP1 TACC1	BRF2			69	52	71	7	36	15	7	15	26	30	28	38	29	78	45	39	35	62	89	66	90	65	65	40	76	31	23	23	30	105	114	144	0	118	88	109	76	110	100
1_merged_PDX_cell_lines_AML_254_lociStitched	93111523	93144325	chr14	92645178	92677980	32803	LGMN RIN3				64	5	76	9	51	34	21	46	40	61	38	54	47	75	59	59	68	87	23	75	62	61	86	39	102	52	24	40	49	106	121	39	51	145	70	37	74	91	79
1_merged_PDX_cell_lines_AML_255_lociStitched	162259503	162292285	chr2	161402992	161435774	32783	PSMD14 TBR1	TBR1		TBR1	142	0	0	0	0	0	0	0	0	0	0	0	0	0	0	0	0	0	0	0	0	0	0	0	0	0	0	0	0	0	0	0	0	0	0	0	0	0	0
1_merged_PDX_cell_lines_AML_256_lociStitched	22651259	22684029	chr10	22362330	22395100	32771	BMI1 COMMD3 LOC100499489 SPAG6				79	8	0	1	0	0	0	6	0	1	1	0	2	11	15	7	0	36	0	0	18	9	0	2	4	1	2	2	0	9	5	2	2	0	0	5	20	112	0
1_merged_PDX_cell_lines_AML_257_lociStitched	40189375	40222112	chr4	40187755	40220492	32738	RBM47 RHOH				10	3	18	50	50	13	4	25	2	33	16	53	13	7	6	4	3	34	187	68	58	54	27	46	68	20	12	25	6	37	56	35	7	133	0	104	67	49	14
1_merged_PDX_cell_lines_AML_258_lociStitched	160091596	160124267	chr4	159170444	159203115	32672	MIR3688				0	3	0	0	2	0	2	0	0	1	4	0	4	0	3	4	2	13	0	0	30	11	19	0	35	2	0	18	4	0	27	18	140	47	4	0	26	27	8
1_merged_PDX_cell_lines_AML_259_lociStitched	30573351	30605908	chr22	30177362	30209919	32558	LIF NIPSNAP1 OSM TBC1D10A				17	3	34	1	9	3	2	2	0	6	3	46	6	0	5	5	3	5	8	6	12	25	42	1	24	23	4	3	19	8	26	18	0	83	0	0	20	17	16
1_merged_PDX_cell_lines_AML_260_lociStitched	56107109	56139596	chr5	56811282	56843769	32488	MAP3K1				23	8	14	12	18	13	9	7	14	13	22	12	15	23	36	30	24	29	23	11	40	28	19	74	37	27	18	29	25	22	39	41	34	65	50	15	17	21	31
1_merged_PDX_cell_lines_AML_261_lociStitched	135494595	135527067	chr6	135173457	135205929	32473	HBS1L MYB	MYB	MYB	MYB	31	27	60	46	56	58	59	58	23	73	45	26	137	42	42	46	38	60	26	68	31	26	20	12	25	38	6	16	54	25	72	153	50	56	77	19	50	53	41
1_merged_PDX_cell_lines_AML_262_lociStitched	33699584	33732020	chr2	33474517	33506953	32437	RASGRP3				51	7	19	21	16	5	27	44	2	71	9	24	2	51	11	10	8	22	4	7	26	24	53	7	48	52	1	6	29	81	44	23	11	75	31	165	25	22	35
1_merged_PDX_cell_lines_AML_263_lociStitched	68588794	68621184	chr2	68361662	68394052	32391	APLF CNRIP1 PLEK				37	15	39	21	34	14	25	32	26	47	41	30	40	66	54	50	52	65	0	16	27	26	20	37	51	21	5	19	24	70	82	77	97	62	84	67	39	31	55
1_merged_PDX_cell_lines_AML_264_lociStitched	51760502	51792889	chr12	51366718	51399105	32388	BIN2 CELA1 GALNT6 SLC4A8 SMAGP				7	0	5	0	9	5	0	2	4	2	2	12	2	5	8	7	4	5	140	16	19	26	9	0	68	0	4	18	1	9	20	11	5	21	16	13	48	13	5
1_merged_PDX_cell_lines_AML_265_lociStitched	9897073	9929432	chr9	9897073	9929432	32360	PTPRD				0	1	0	0	0	0	1	4	0	0	0	0	0	0	0	0	0	0	0	0	0	0	0	0	10	0	0	6	0	0	0	0	35	2	0	0	26	5	0
1_merged_PDX_cell_lines_AML_266_lociStitched	15650833	15683191	chr4	15649210	15681568	32359	BST1 CC2D2A CD38 FAM200B FBXL5 FGFBP2	FAM200B			25	18	37	7	56	12	9	9	48	29	64	41	45	81	66	59	44	42	28	68	41	22	20	9	35	27	11	30	34	27	70	65	37	34	77	15	31	31	44
1_merged_PDX_cell_lines_AML_267_lociStitched	98404530	98436871	chr10	96644773	96677114	32342	LCOR PIK3AP1	LCOR			17	5	25	8	27	6	16	9	18	21	21	19	30	20	25	31	25	29	23	50	47	31	27	17	71	7	4	15	7	40	58	12	3	40	35	28	39	23	38
1_merged_PDX_cell_lines_AML_268_lociStitched	135852287	135884605	chr9	132976900	133009218	32319	GFI1B GTF3C5 TSC1	GFI1B	GFI1B TSC1		13	0	3	0	0	0	2	9	0	2	0	0	0	2	2	0	1	19	8	3	26	27	28	0	32	10	7	28	15	15	46	0	70	38	24	0	51	35	14
1_merged_PDX_cell_lines_AML_269_lociStitched	40298199	40330476	chr4	40296182	40328459	32278	CHRNA9				59	7	22	21	22	10	5	40	5	19	13	14	7	25	16	13	12	43	385	132	71	39	75	27	88	26	16	31	13	48	156	45	1	104	17	50	56	82	47
1_merged_PDX_cell_lines_AML_270_lociStitched	233930934	233963180	chr2	233066224	233098470	32247	ATG16L1 INPP5D NEU2				40	10	36	22	50	13	23	33	20	30	31	13	44	56	36	28	33	58	11	151	74	59	37	37	76	13	23	29	14	82	141	34	37	71	48	70	57	50	63
1_merged_PDX_cell_lines_AML_272_lociStitched	37379335	37411472	chr15	37087134	37119271	32138	MEIS2	MEIS2		MEIS2	0	0	0	0	0	0	0	0	0	0	0	0	0	0	0	0	0	0	0	0	0	6	1	0	0	0	0	0	0	0	0	0	191	0	0	0	0	0	0
1_merged_PDX_cell_lines_AML_273_lociStitched	125822133	125854225	chr10	124062617	124094709	32093	CHST15				3	0	5	0	9	0	0	1	7	16	6	10	2	8	6	11	10	0	12	69	19	9	5	3	2	0	16	5	0	5	2	1	0	2	0	1	0	6	0
1_merged_PDX_cell_lines_AML_274_lociStitched	153940264	153972349	chrX	154711989	154744074	32086	DKC1 GAB3 SNORA36A SNORA56		GAB3		25	3	18	11	38	20	7	37	21	44	19	53	23	31	25	27	19	29	64	22	31	21	16	2	44	3	10	17	5	35	47	19	26	27	27	2	42	30	33
1_merged_PDX_cell_lines_AML_275_lociStitched	84150251	84182318	chr4	83229098	83261165	32068	COQ2				7	9	12	6	36	6	14	8	15	9	17	6	19	11	21	21	10	7	0	0	5	6	1	14	6	1	1	5	3	8	19	24	2	1	22	12	11	8	12
1_merged_PDX_cell_lines_AML_276_lociStitched	54793834	54825891	chr2	54566697	54598754	32058	RPL23AP32 SPTBN1				17	3	8	26	28	1	14	14	4	16	10	5	22	12	7	5	6	17	134	143	86	43	30	49	77	2	21	24	4	11	60	36	10	97	14	48	38	39	12
1_merged_PDX_cell_lines_AML_277_lociStitched	56344383	56376436	chr17	58267022	58299075	32054	BZRAP1 EPX LPO MIR142 MKS1 MPO MRPS23 MTMR4 PRR11 RNF43 SKA2 SMG8 SRSF1 TRIM25				27	13	15	0	18	6	17	6	9	17	27	9	30	31	28	21	16	16	0	78	15	27	26	0	7	65	12	0	61	22	33	189	0	22	204	0	6	25	21
1_merged_PDX_cell_lines_AML_278_lociStitched	46059943	46091995	chr2	45832804	45864856	32053	PRKCE				18	4	6	2	3	1	8	4	2	4	5	0	1	7	20	9	10	40	41	108	53	24	27	11	19	10	18	23	12	44	61	27	0	15	21	6	50	38	39
1_merged_PDX_cell_lines_AML_279_lociStitched	4907801	4939836	chr19	4907789	4939824	32036	ARRDC5 DPP9 EEF2 FEM1A FSD1 FUT6 GPR108 HSD11B1L KDM4B PLIN3 PTPRS TRIP10 UBXN6 UHRF1			UHRF1	9	0	11	3	24	7	0	9	3	3	6	3	19	18	12	10	16	32	20	82	34	17	9	8	19	11	17	23	7	15	42	16	8	12	16	12	31	18	20
1_merged_PDX_cell_lines_AML_280_lociStitched	61787592	61819465	chr14	61320874	61352747	31874	PRKCH TMEM30B				22	1	6	37	44	1	6	4	0	14	12	1	15	4	4	14	6	15	90	29	53	47	17	0	10	8	10	24	3	4	52	25	0	37	0	37	27	9	12
1_merged_PDX_cell_lines_AML_281_lociStitched	40839175	40871024	chr1	40373503	40405352	31850	CITED4 COL9A2 EXO5 MYCL SMAP2 ZFP69 ZFP69B ZMPSTE24 ZNF643	MYCL ZFP69 ZFP69B		MYCL	28	19	21	54	64	24	31	17	63	60	46	43	56	121	76	50	60	75	31	102	69	32	19	46	117	26	20	27	20	62	58	46	34	112	78	85	44	22	73
1_merged_PDX_cell_lines_AML_282_lociStitched	78045347	78077165	chr14	77579004	77610822	31819	ACOT2 SLIRP SNW1 SPTLC2		SPTLC2		44	13	18	11	30	11	15	25	20	30	18	10	19	39	27	21	19	54	12	77	72	35	33	20	66	7	6	27	14	43	104	35	24	59	47	6	68	37	51
1_merged_PDX_cell_lines_AML_283_lociStitched	147515279	147547016	chr6	147194143	147225880	31738	LOC729178 STXBP5				32	7	9	4	9	3	5	48	3	12	13	19	8	18	11	11	5	43	10	0	12	40	16	9	58	31	0	19	30	7	24	28	173	81	42	10	67	34	16
1_merged_PDX_cell_lines_AML_284_lociStitched	146051618	146083342	chr6	145730482	145762206	31725	EPM2A FBXO30 SHPRH				183	9	9	4	3	4	3	5	2	2	11	3	7	9	7	2	1	20	25	14	20	13	22	18	19	28	8	19	20	14	23	20	24	28	16	14	19	21	12
1_merged_PDX_cell_lines_AML_285_lociStitched	80815749	80847442	chr17	82857873	82889566	31694	DUS1L FOXK2 OGFOD3 RAB40B TBCD ZNF750	FOXK2 ZNF750		FOXK2	1	3	6	6	23	8	0	0	4	8	0	5	4	1	5	6	8	7	55	160	65	30	8	34	34	0	69	14	0	6	14	16	38	9	1	24	37	8	14
1_merged_PDX_cell_lines_AML_286_lociStitched	54871632	54903309	chr19	54360025	54391705	31678	BRSK1 CLDND2 CNOT3 DNAAF3 FCAR FPR3 GP6 HSPBP1 LAIR1 LENG8 LENG9 LILRA1 LILRA4 LILRA5 LILRB4 MBOAT7 NAT14 NCR1 NKG7 NLRP2 POLD1 PPP1R12C RDH13 RPL28 RPS9 SHISA7 SPIB TMEM150B TMEM238 TMEM86B TNNI3 TTYH1 U2AF2 ZNF175 ZNF524 ZNF581 ZNF586 ZNF628 ZNF766	SPIB ZNF175 ZNF524 ZNF581 ZNF586 ZNF628 ZNF766		SPIB	41	10	56	36	95	79	30	51	32	102	37	64	35	34	50	35	34	36	114	146	50	29	68	11	53	51	42	24	50	78	92	100	0	70	71	0	45	69	69
1_merged_PDX_cell_lines_AML_287_lociStitched	2743104	2774767	chr6	2742870	2774533	31664	MYLK4 NQO2 RIPK1 SERPINB9 WRNIP1				34	9	68	1	8	5	36	12	20	52	10	21	5	107	18	7	7	26	33	21	41	30	28	11	38	16	8	12	26	14	56	30	31	27	26	7	19	21	30
1_merged_PDX_cell_lines_AML_288_lociStitched	63778727	63810380	chr15	63486528	63518181	31654	DAPK2 PPIB USP3				8	17	66	31	70	53	5	11	46	45	50	120	84	63	71	65	67	35	25	22	35	37	13	73	32	9	15	20	14	33	19	105	95	37	72	64	21	21	24
1_merged_PDX_cell_lines_AML_289_lociStitched	55551598	55583229	chr15	55259400	55291031	31632	C15orf65 CCPG1 PIGB RAB27A				17	16	36	27	39	21	23	14	23	61	36	36	48	62	54	42	46	33	26	17	39	27	22	1	37	11	4	29	13	15	29	73	5	4	91	58	39	31	13
1_merged_PDX_cell_lines_AML_290_lociStitched	80972081	81003666	chr4	80050927	80082512	31586	ANTXR2				71	51	56	14	30	33	16	25	21	38	30	25	25	88	55	34	54	74	97	99	99	52	77	66	145	25	10	31	27	102	174	127	36	162	111	21	68	82	105
1_merged_PDX_cell_lines_AML_291_lociStitched	13034067	13065579	chr3	12992567	13024079	31513	CAMK1 GHRL HDAC11 IQSEC1 NUP210 RPL32				4	1	58	12	51	22	8	9	34	43	33	50	49	51	38	51	61	22	52	65	56	36	37	120	32	12	41	39	20	72	64	67	79	48	51	105	40	41	56
1_merged_PDX_cell_lines_AML_292_lociStitched	186227184	186258669	chr3	186509395	186540880	31486	CRYGS DNAJB11 LOC253573 TBCCD1				62	7	14	0	2	0	3	18	0	0	0	0	0	17	0	4	1	23	98	98	64	13	80	42	77	19	14	15	18	18	65	13	0	72	16	117	21	60	27
1_merged_PDX_cell_lines_AML_293_lociStitched	2608608	2640092	chrX	2690567	2722051	31485	CD99 XG XGPY2				0	0	0	4	15	16	13	28	6	16	4	8	20	50	26	12	22	22	0	0	0	0	0	0	0	0	0	0	0	0	0	0	0	0	0	0	0	0	0
1_merged_PDX_cell_lines_AML_294_lociStitched	76528905	76560381	chr2	76301779	76333255	31477	C2orf3				0	4	0	0	0	0	0	0	0	0	0	0	0	0	0	0	0	0	0	20	0	0	0	0	0	0	6	0	0	0	0	0	0	0	0	0	0	0	0
1_merged_PDX_cell_lines_AML_295_lociStitched	117122548	117154015	chr9	114360268	114391735	31468	AKNA ORM1 ORM2	AKNA		AKNA	41	8	34	38	83	23	18	38	48	72	58	25	60	58	44	53	61	58	55	74	54	31	32	57	67	15	21	26	18	75	103	38	10	46	55	53	64	42	70
1_merged_PDX_cell_lines_AML_296_lociStitched	50331491	50362947	chr7	50291895	50323351	31457	IKZF1	IKZF1		IKZF1	13	8	84	79	59	21	16	26	14	45	30	14	50	24	27	21	23	26	68	30	22	14	17	53	37	13	7	11	15	24	39	32	68	35	37	63	28	19	24
1_merged_PDX_cell_lines_AML_297_lociStitched	126210411	126241842	chr11	126340516	126371947	31432	CHEK1 DCPS EI24 FLJ39051 FOXRED1 ST3GAL4 TIRAP				31	5	20	0	19	4	7	13	2	12	6	4	6	20	19	16	12	38	15	10	27	34	21	2	32	33	4	18	36	17	36	29	35	42	42	4	66	44	35
1_merged_PDX_cell_lines_AML_298_lociStitched	129286492	129317834	chr12	128801947	128833289	31343	GLT1D1 SLC15A4				6	0	14	1	25	5	10	4	8	11	18	13	14	10	17	21	14	7	10	7	21	13	1	30	13	5	10	13	3	16	10	60	8	4	14	81	19	2	5
1_merged_PDX_cell_lines_AML_299_lociStitched	39166439	39197773	chr6	39198663	39229997	31335	BTBD9 KCNK17 KCNK5				21	2	18	0	12	0	1	1	2	1	4	2	4	5	12	10	5	37	21	1	11	38	24	1	7	26	0	7	22	7	14	25	33	73	32	2	45	33	17
1_merged_PDX_cell_lines_AML_300_lociStitched	11910498	11941821	chr10	11868499	11899822	31324	C10orf47 ECHDC3				3	0	0	0	0	0	0	0	0	1	0	0	0	0	0	0	1	2	4	8	11	18	7	1	9	0	0	4	0	7	13	0	12	0	0	2	5	1	1
1_merged_PDX_cell_lines_AML_301_lociStitched	77776855	77808147	chr5	78481032	78512324	31293	LHFPL2 SCAMP1				34	1	4	0	3	1	5	14	4	5	5	5	4	9	7	4	1	41	1	5	36	32	20	4	38	10	2	12	10	7	47	6	26	18	2	0	48	17	11
1_merged_PDX_cell_lines_AML_302_lociStitched	105060393	105091633	chr12	104666615	104697855	31241	ALDH1L2 C12orf45 C12orf75 CHST11 HCFC2 MIR3922 NFYB POLR3B	NFYB		NFYB	24	12	45	3	51	10	10	13	20	44	41	39	19	46	31	33	30	58	15	50	33	36	39	4	36	26	9	14	27	61	48	80	0	61	62	22	56	57	46
1_merged_PDX_cell_lines_AML_303_lociStitched	169922316	169953479	chr2	169065806	169096969	31164	ABCB11 DHRS9 MYO3B				32	16	44	8	11	6	28	19	33	52	37	36	21	25	44	39	37	44	0	7	9	9	14	0	20	18	3	0	16	24	99	34	4	54	43	45	24	53	57
1_merged_PDX_cell_lines_AML_304_lociStitched	17295059	17326213	chr17	17391745	17422899	31155	COPS3 FLCN LLGL1 MED9 MPRIP RAI1 RASD1 TOM1L2 ULK2			RAI1	15	1	1	2	3	1	0	6	0	0	0	0	2	2	13	2	1	13	4	81	30	19	14	0	9	5	30	4	8	7	37	5	14	8	9	0	18	20	10
1_merged_PDX_cell_lines_AML_305_lociStitched	81828496	81859571	chr16	81794891	81825966	31076	ATMIN PLCG2	ATMIN			21	4	12	10	14	5	10	9	7	10	9	10	17	19	15	13	11	32	33	53	44	27	21	68	24	10	22	22	11	21	52	16	6	20	32	169	29	22	27
1_merged_PDX_cell_lines_AML_306_lociStitched	31211733	31242782	chr1	30738886	30769935	31050	LAPTM5 LOC100129196 MATN1 SDC3				29	0	44	31	59	21	10	18	16	26	30	33	47	34	33	30	29	32	36	167	71	33	28	40	64	12	26	39	8	58	86	67	26	67	50	117	52	41	37
1_merged_PDX_cell_lines_AML_307_lociStitched	89988146	90019189	chr1	89522587	89553630	31044	LRRC8B				27	10	12	4	6	3	2	5	3	2	7	2	14	24	18	9	9	30	8	32	45	42	30	22	113	16	8	34	13	13	20	25	39	77	29	8	65	29	12
1_merged_PDX_cell_lines_AML_308_lociStitched	28603360	28634362	chr13	28029223	28060225	31003	FLT3 PRHOXNB		FLT3		11	12	3	13	21	6	13	19	4	9	8	5	13	9	17	12	16	37	0	11	15	7	2	15	15	8	0	5	7	42	62	12	0	7	21	10	22	14	36
1_merged_PDX_cell_lines_AML_309_lociStitched	30461410	30492370	chr16	30450089	30481049	30961	ALDOA BCL7C CD2BP2 CORO1A CTF1 DCTPP1 HIRIP3 HSD3B7 ITGAL KCTD13 MYLPF PHKG2 PRR14 SEPHS2 SEZ6L2 SRCAP TBC1D10B TBX6 TGFB1I1 TMEM219 ZNF688 ZNF747 ZNF764 ZNF768 ZNF771	SRCAP TBX6 ZNF688 ZNF747 ZNF764 ZNF768 ZNF771		TBX6	13	4	43	27	39	8	7	18	14	35	16	15	6	8	16	20	16	12	26	20	16	11	16	12	36	0	8	9	3	34	29	43	7	8	16	41	27	14	31
1_merged_PDX_cell_lines_AML_310_lociStitched	17209015	17239966	chr7	17169391	17200342	30952	AHR	AHR		AHR	0	6	178	3	1	0	4	1	0	2	1	0	0	0	1	0	0	0	0	0	0	0	0	0	0	0	0	0	1	4	6	2	1	12	0	3	3	1	3
1_merged_PDX_cell_lines_AML_311_lociStitched	80503758	80534694	chr9	77888842	77919778	30937	GNAQ				25	13	8	5	4	2	21	20	1	9	3	7	23	21	17	6	5	55	56	33	34	27	16	0	41	23	0	17	17	10	53	19	107	82	28	0	70	48	34
1_merged_PDX_cell_lines_AML_312_lociStitched	51424448	51455369	chr1	50958776	50989697	30922	CDKN2C FAF1 KTI12 RNF11				7	68	96	76	16	91	1	2	5	5	28	1	111	7	82	20	11	40	30	0	10	56	62	37	57	53	9	10	21	93	252	78	263	15	59	28	0	7	91
1_merged_PDX_cell_lines_AML_313_lociStitched	45134654	45165533	chr3	45093162	45124041	30880	CDCP1				8	4	18	3	14	9	10	4	5	17	2	19	0	6	11	10	7	11	1	13	9	14	26	0	10	2	1	3	7	19	99	32	4	43	10	0	17	28	27
1_merged_PDX_cell_lines_AML_314_lociStitched	246251075	246281929	chr1	246087773	246118627	30855	KIF26B SMYD3	SMYD3			17	28	12	20	14	13	18	11	0	19	9	1	1	4	23	5	3	27	0	3	26	19	25	0	95	8	2	10	13	10	34	24	4	14	8	0	41	12	26
1_merged_PDX_cell_lines_AML_315_lociStitched	128864197	128894871	chrX	129730220	129760895	30675	SASH3 XPNPEP2				9	0	2	0	12	0	1	1	3	2	4	6	4	3	10	20	4	3	44	6	8	13	8	3	14	4	14	4	2	6	9	7	2	3	5	1	16	7	5
1_merged_PDX_cell_lines_AML_316_lociStitched	48191374	48221976	chr4	48189357	48219959	30603	FRYL TEC				31	22	58	24	12	12	30	38	0	20	9	3	6	32	37	12	13	58	27	44	44	33	26	0	65	20	7	10	15	55	81	120	86	84	20	88	58	60	46
1_merged_PDX_cell_lines_AML_317_lociStitched	159555007	159585550	chr3	159837218	159867761	30544	IQCJ-SCHIP1 SCHIP1				5	2	0	0	2	0	8	1	0	0	0	0	1	0	15	0	0	24	0	68	54	21	32	0	11	17	3	35	24	30	68	10	1	47	33	0	65	31	47
1_merged_PDX_cell_lines_AML_318_lociStitched	149436310	149466835	chr6	149115174	149145699	30526	SUMO4 TAB2				10	5	0	7	7	0	4	10	0	7	3	1	1	1	1	1	0	17	7	26	14	15	5	0	48	10	10	6	8	3	30	5	27	66	0	4	43	36	8
1_merged_PDX_cell_lines_AML_319_lociStitched	18410692	18441204	chr10	18121763	18152275	30513	CACNB2				266	0	0	0	0	0	0	0	0	0	0	0	0	0	0	62	0	0	0	9	8	7	0	0	0	0	0	27	0	0	8	0	0	0	0	0	0	0	0
1_merged_PDX_cell_lines_AML_320_lociStitched	15284774	15315278	chr6	15284543	15315047	30505	JARID2				17	10	10	3	13	1	9	12	4	4	7	5	17	26	28	14	16	39	52	48	42	31	39	7	50	11	7	11	14	43	66	30	16	60	42	51	30	30	32
1_merged_PDX_cell_lines_AML_321_lociStitched	10193502	10224001	chr12	10040903	10071402	30500	CLEC12B CLEC1A CLEC1B CLEC2A CLEC9A CLECL1 KLRC4 KLRF1				28	7	8	1	49	7	114	12	45	71	14	13	7	41	10	12	9	18	0	3	61	18	15	0	55	10	0	29	7	13	44	10	49	9	12	0	111	16	11
1_merged_PDX_cell_lines_AML_322_lociStitched	115074454	115104898	chr8	114062225	114092669	30445	CSMD3				0	0	0	2	0	0	3	2	0	0	2	0	1	0	0	0	0	3	0	0	0	0	0	0	0	1	0	2	2	0	0	0	0	4	0	0	11	0	0
1_merged_PDX_cell_lines_AML_323_lociStitched	82453252	82483683	chr6	81743535	81773966	30432	FAM46A IBTK TPBG				42	5	113	6	22	16	31	17	10	46	38	18	0	38	37	92	26	101	0	0	16	23	18	1	7	35	0	15	39	21	39	53	1	36	97	12	17	106	33
1_merged_PDX_cell_lines_AML_324_lociStitched	55581238	55611668	chr17	57503877	57534307	30431	MSI2				20	3	1	0	0	0	3	6	0	0	0	0	0	2	0	0	0	37	48	89	56	19	5	23	14	4	46	10	6	8	12	5	6	23	2	6	33	17	13
1_merged_PDX_cell_lines_AML_325_lociStitched	30173711	30204128	chr7	30134095	30164512	30418	C7orf41 MTURN				30	6	7	2	15	3	1	14	1	3	3	2	0	9	16	11	11	16	85	61	51	61	34	9	133	9	10	22	12	35	41	29	54	46	35	8	24	27	22
1_merged_PDX_cell_lines_AML_326_lociStitched	48224720	48255120	chr14	47755517	47785917	30401	MIR548Y				0	1	0	2	0	0	52	0	0	0	0	0	0	0	0	79	0	0	0	0	0	0	0	0	0	0	0	0	0	0	0	0	0	0	0	0	0	0	0
1_merged_PDX_cell_lines_AML_327_lociStitched	114424020	114454398	chr8	113411791	113442169	30379	CSMD3				0	1	0	1	0	0	1	0	0	0	0	0	0	0	0	0	0	0	0	0	0	0	0	0	0	0	0	0	0	0	0	0	0	0	0	0	0	0	0
1_merged_PDX_cell_lines_AML_328_lociStitched	78277117	78307470	chr5	78981294	79011647	30354	ARSB DMGDH SCAMP1				157	2	7	3	2	3	0	4	0	2	3	0	2	5	3	4	1	3	5	7	8	10	8	7	8	11	6	5	14	4	9	12	4	12	11	14	4	10	8
1_merged_PDX_cell_lines_AML_329_lociStitched	130537088	130567398	chr9	127774809	127805119	30311	CDK9 ENG FPGS MIR2861 SH2D3C ST6GALNAC4 TOR2A		FPGS		50	35	66	17	42	22	9	27	19	32	36	34	49	59	39	48	53	52	75	137	96	67	80	45	80	41	67	72	45	77	121	103	46	66	92	52	48	66	68
1_merged_PDX_cell_lines_AML_330_lociStitched	74136219	74166524	chr5	74840394	74870699	30306	FAM169A				209	2	1	1	2	0	0	68	0	0	7	0	0	0	0	0	0	0	17	1	26	20	0	0	0	0	2	27	0	0	0	0	2	0	0	7	25	0	0
1_merged_PDX_cell_lines_AML_331_lociStitched	49942269	49972561	chr5	50646435	50676727	30293	EMB PARP8				40	49	154	60	15	42	13	2	6	16	14	19	12	13	18	38	26	18	56	39	45	32	45	41	39	32	6	15	24	53	31	59	0	43	84	25	38	69	53
1_merged_PDX_cell_lines_AML_332_lociStitched	78393202	78423492	chrX	79137705	79167995	30291	GPR174				24	1	0	23	15	0	13	34	0	17	4	2	8	11	1	0	2	30	50	9	42	10	13	5	41	8	1	11	8	32	35	3	9	38	2	18	55	23	11
1_merged_PDX_cell_lines_AML_333_lociStitched	116655598	116685883	chr8	115643371	115673656	30286	TRPS1	TRPS1		TRPS1	103	64	1	3	104	17	135	162	35	104	31	0	2	75	9	98	9	106	0	0	42	36	0	18	53	1	0	27	0	0	0	42	177	11	19	9	181	203	0
1_merged_PDX_cell_lines_AML_334_lociStitched	68297111	68327321	chr16	68263208	68293418	30211	ESRP2 LCAT PLA2G15 PRMT7 SLC7A6 SLC7A6OS				29	3	20	22	33	9	10	14	11	16	16	2	19	17	12	16	16	38	39	33	55	29	32	33	51	11	17	31	18	47	84	17	43	62	28	34	53	38	43
1_merged_PDX_cell_lines_AML_335_lociStitched	126403622	126433821	chr10	124715053	124745252	30200	FAM53B METTL10				17	4	12	16	31	9	3	8	8	7	13	13	16	24	25	18	19	22	17	52	29	22	12	14	35	9	14	14	16	25	26	11	20	35	33	57	31	20	20
1_merged_PDX_cell_lines_AML_336_lociStitched	73318771	73348935	chr17	75322690	75352854	30165	GRB2 MIF4GD SLC25A19				25	12	13	13	31	18	22	22	9	36	14	5	18	17	21	15	17	34	15	46	38	21	18	14	38	14	25	22	12	33	60	21	14	36	30	34	49	38	29
1_merged_PDX_cell_lines_AML_337_lociStitched	147190822	147220968	chr6	146869686	146899832	30147	LOC729176 LOC729178				23	7	21	2	12	3	0	16	12	23	18	19	13	25	16	12	10	26	0	1	12	19	29	9	31	21	0	4	19	20	31	43	1	91	33	0	35	23	31
1_merged_PDX_cell_lines_AML_338_lociStitched	16177546	16207661	chr19	16066736	16096851	30116	CIB3 CLEC17A CYP4F2 EPHX3 EPS15L1 FAM32A FLJ25328 HSH2D KLF2 PGLS RAB8A TPM4 WIZ	KLF2 WIZ		KLF2	30	7	36	5	28	17	6	17	8	25	11	29	29	62	27	25	26	22	66	93	53	44	29	35	89	71	21	42	13	34	45	37	18	68	28	36	78	35	24
1_merged_PDX_cell_lines_AML_339_lociStitched	26844525	26874629	chr7	26804906	26835010	30105	SKAP2				27	3	86	26	0	0	32	0	0	22	0	0	2	0	1	0	0	17	0	0	0	1	0	0	0	0	0	0	1	0	0	0	0	0	0	0	0	73	0
1_merged_PDX_cell_lines_AML_340_lociStitched	62514927	62545018	chr2	62287792	62317883	30092	B3GNT2 EHBP1				30	2	6	0	10	0	3	5	3	2	4	3	4	7	5	10	5	21	57	20	34	32	28	2	18	12	8	8	12	13	36	14	44	73	10	50	69	34	17
1_merged_PDX_cell_lines_AML_341_lociStitched	236092502	236122585	chr1	235929202	235959285	30084	GPR137B LYST				33	25	45	4	82	13	21	14	56	62	53	40	64	54	44	61	60	38	9	21	20	23	23	8	6	28	6	4	35	37	67	107	11	9	100	2	8	36	36
1_merged_PDX_cell_lines_AML_342_lociStitched	81102481	81132535	chr4	80181327	80211381	30055	PRDM8	PRDM8			73	7	3	1	22	25	0	3	1	3	4	0	0	15	8	6	32	11	27	36	30	26	21	3	19	17	0	23	18	20	32	44	8	33	43	3	54	24	24
1_merged_PDX_cell_lines_AML_343_lociStitched	1247347	1277371	chr19	1247348	1277372	30025	ADAT3 ARID3A ATP5D BSG C19orf23 C19orf24 C19orf25 C19orf26 CFD CIRBP CNN2 CSNK1G2 EEF2 EFNA2 FSTL3 GADD45B LRG1 LSM7 MIDN PCSK4 POLRMT PTBP1 REEP6 REXO1 RNF126 RPS15 SHD SMIM24 STK11 TMEM259 UQCR11 ZNF556	ARID3A ZNF556	STK11		66	18	95	23	38	54	0	12	23	28	47	38	54	81	54	51	54	66	106	107	99	76	84	128	87	82	26	150	67	81	112	97	100	108	115	79	53	64	97
1_merged_PDX_cell_lines_AML_344_lociStitched	70076524	70106537	chr14	69609807	69639820	30014	C14orf162 KIAA0247 SRSF5				20	5	15	13	34	8	8	10	9	11	16	14	15	27	22	20	18	32	18	25	70	52	38	30	62	13	8	33	14	49	80	31	30	50	40	41	62	30	26
1_merged_PDX_cell_lines_AML_345_lociStitched	34992090	35022094	chr6	35024313	35054317	30005	ANKS1A COL11A2 TCP11				59	26	27	2	21	7	23	28	6	40	11	8	8	39	31	27	29	61	8	35	35	36	72	2	53	60	23	35	40	40	97	52	1	72	50	1	44	61	74
1_merged_PDX_cell_lines_AML_346_lociStitched	74498048	74528044	chr9	71883132	71913128	29997	ABHD17B C9orf85 FAM108B1 ZFAND5				36	9	12	11	21	12	10	24	3	13	13	3	30	26	34	14	15	44	50	74	59	29	18	8	35	18	16	22	19	31	68	57	48	37	63	29	62	45	37
1_merged_PDX_cell_lines_AML_347_lociStitched	37279804	37309682	chr9	37279807	37309685	29879	GRHPR ZCCHC7				1	6	0	11	4	1	11	3	1	3	5	1	12	1	4	0	1	7	1	140	27	3	0	23	19	0	8	6	1	15	12	2	28	3	2	56	48	3	2
1_merged_PDX_cell_lines_AML_348_lociStitched	16242995	16272821	chr19	16132185	16162010	29827	ANO8 AP1M1 BRD4 CIB3 CPAMD8 EPHX3 FAM32A GTPBP3 HSH2D KLF2 NR2F6 RAB8A SLC35E1 TSSK6 WIZ ZNF653	KLF2 NR2F6 WIZ ZNF653	AP1M1	KLF2 NR2F6	30	15	71	18	65	41	15	25	33	55	41	13	80	40	33	38	34	39	6	16	34	30	24	26	36	47	26	16	55	59	77	70	5	43	49	37	51	43	66
1_merged_PDX_cell_lines_AML_349_lociStitched	5503379	5533160	chr10	5461416	5491197	29782	CALML3 CALML5 NET1				12	2	0	0	0	0	0	0	0	0	0	0	0	0	0	0	0	1	0	2	7	31	5	0	2	8	0	0	3	0	3	0	42	10	0	0	19	12	2
1_merged_PDX_cell_lines_AML_350_lociStitched	14640799	14670358	chr10	14598800	14628359	29560	ACBD7 DCLRE1C FAM107B SUV39H2 TRDMT1				7	6	112	25	28	20	10	5	10	16	16	33	17	16	37	26	27	16	10	43	29	25	5	16	10	6	5	17	12	12	39	46	12	18	39	24	23	16	14
1_merged_PDX_cell_lines_AML_351_lociStitched	100520736	100550284	chr14	100054399	100083947	29549	CCDC85C CCNK CYP46A1 DEGS2 DLK1 EVL SETD3 SLC25A29				25	7	19	44	49	9	12	30	2	32	19	18	9	14	9	9	11	36	61	19	40	34	29	23	52	13	15	34	23	35	69	22	40	56	38	41	67	54	41
1_merged_PDX_cell_lines_AML_352_lociStitched	46981367	47010881	chr22	46585470	46614984	29515	CELSR1 CERK GRAMD4 PRR34				26	6	24	1	35	14	12	13	8	18	7	7	6	19	23	20	14	26	37	82	48	40	23	15	60	32	45	18	29	27	49	41	17	65	47	19	70	42	43
1_merged_PDX_cell_lines_AML_353_lociStitched	80621059	80650506	chr9	78006143	78035590	29448	GNAQ				29	18	13	16	20	13	8	15	6	16	11	49	118	39	46	24	19	66	31	24	43	37	20	0	55	31	0	36	26	13	64	41	533	72	61	0	47	37	38
1_merged_PDX_cell_lines_AML_354_lociStitched	37371349	37400786	chr7	37331745	37361183	29438	ELMO1				36	7	12	3	16	4	5	24	3	6	4	4	11	32	15	9	8	47	20	41	35	36	51	48	62	18	11	14	18	63	116	26	32	85	47	33	27	57	37
1_merged_PDX_cell_lines_AML_355_lociStitched	50290758	50320185	chr16	50256847	50286274	29428	ADCY7 BRD7				19	0	28	18	51	18	10	23	37	32	37	17	28	19	29	46	40	33	21	22	43	33	19	23	34	6	16	26	8	43	65	31	30	43	39	23	51	32	39
1_merged_PDX_cell_lines_AML_356_lociStitched	96152757	96182182	chr14	95686420	95715845	29426	TCL1A TCL1B TCL6				0	0	0	1	0	0	0	0	0	0	0	0	0	0	0	0	0	0	0	24	12	2	0	36	0	0	41	0	0	0	0	0	0	0	0	0	0	0	0
1_merged_PDX_cell_lines_AML_357_lociStitched	30251470	30280803	chr20	31663667	31693000	29334	ASXL1 BCL2L1 COX4I2 ERGIC3 HM13 ID1 MYLK2 NOL4L TPX2			ID1	17	0	4	1	19	1	3	5	4	4	5	4	9	8	5	7	9	45	67	35	38	17	11	18	22	13	28	16	10	15	33	5	61	44	7	22	47	56	15
1_merged_PDX_cell_lines_AML_358_lociStitched	17371020	17400315	chr17	17467706	17497001	29296	ALKBH5 COPS3 GID4 MED9 NT5M PEMT PIGL PRPSAP2 RASD1 TOM1L2 TOP3A				13	4	10	0	2	0	2	0	2	0	0	0	1	5	17	6	5	11	8	137	36	16	11	6	14	3	6	14	3	6	20	12	18	9	16	7	20	8	9
1_merged_PDX_cell_lines_AML_359_lociStitched	93581996	93611225	chr7	93952684	93981913	29230	BET1 GNG11 GNGT1				124	2	0	0	0	0	2	0	0	0	0	0	1	0	0	0	0	0	0	0	0	1	0	0	0	0	0	0	0	0	0	0	10	0	0	0	0	0	0
1_merged_PDX_cell_lines_AML_360_lociStitched	22223158	22252361	chr1	21896665	21925868	29204	CDC42 HSPG2 LDLRAD2 RAP1GAP USP48 ZBTB40	ZBTB40			26	2	6	0	4	3	2	3	0	0	2	0	3	13	9	11	10	21	2	50	55	50	36	1	25	15	8	19	14	39	118	8	16	59	14	0	45	44	39
1_merged_PDX_cell_lines_AML_361_lociStitched	134126083	134155245	chr9	131250696	131279858	29163	FAM78A NCS1 NUP214 PPAPDC3				37	9	40	43	59	50	13	23	28	42	42	17	76	32	36	40	33	47	33	36	49	41	44	33	74	39	32	49	39	87	83	58	30	55	61	54	58	41	57
1_merged_PDX_cell_lines_AML_362_lociStitched	14715868	14744973	chr6	14715637	14744742	29106	JARID2				40	27	43	15	41	28	15	12	28	23	20	99	23	41	38	38	42	40	9	57	37	33	51	24	37	16	7	6	19	26	144	32	13	36	61	15	9	61	72
1_merged_PDX_cell_lines_AML_363_lociStitched	29937312	29966417	chr8	30079796	30108901	29106	DCTN6 DUSP4 HMBOX1 INTS9 LEPROTL1 MBOAT4 RBPMS TMEM66	HMBOX1			66	38	56	39	40	23	18	17	6	41	30	20	30	71	43	25	33	60	152	98	117	128	75	27	148	35	28	56	34	57	142	88	51	157	105	39	99	77	83
1_merged_PDX_cell_lines_AML_364_lociStitched	70342625	70371688	chr2	70115493	70144556	29064	ASPRV1 C2orf42 LOC100133985 LOC400960 PCBP1 SNRPG TGFA			PCBP1	49	30	74	31	55	20	12	20	16	41	33	42	34	51	42	40	32	48	107	102	100	66	63	92	71	70	53	102	53	70	126	74	145	85	93	110	68	63	78
1_merged_PDX_cell_lines_AML_365_lociStitched	26651351	26680378	chr21	25279037	25308064	29028	NCRNA00158				0	2	0	1	1	0	1	2	0	0	0	0	0	0	0	0	0	10	0	0	0	0	1	0	1	0	0	4	0	5	9	0	0	0	0	4	10	1	3
1_merged_PDX_cell_lines_AML_366_lociStitched	4812249	4841252	chr9	4812249	4841252	29004	MIR101-2 RCL1				2	2	0	0	1	0	2	0	0	0	2	0	0	1	1	0	0	9	0	2	3	8	1	1	6	3	0	1	1	1	4	1	17	8	2	15	10	12	4
1_merged_PDX_cell_lines_AML_367_lociStitched	38694394	38723363	chr17	40538142	40567111	28970	CCR7 GJD3 MED1 MIEN1 MSL1 TNS4			MED1	4	2	7	16	24	0	0	1	0	5	0	0	1	0	3	4	2	4	52	77	53	16	11	79	9	3	33	13	4	54	59	11	0	6	3	96	37	20	30
1_merged_PDX_cell_lines_AML_368_lociStitched	139536654	139565582	chr9	136642202	136671130	28929	AGPAT2 EGFL7 FAM69B LCN6 MIR126				24	0	3	0	0	0	9	0	1	3	0	0	0	7	1	3	2	10	1	85	71	50	41	2	102	18	63	87	19	37	61	0	69	30	11	0	65	26	20
1_merged_PDX_cell_lines_AML_370_lociStitched	107804477	107833262	chr3	108085630	108114415	28786	CD47				25	4	19	5	13	2	2	14	3	16	8	6	3	13	12	10	5	21	79	29	37	44	35	27	79	21	12	21	16	25	47	39	53	44	19	29	25	30	26
1_merged_PDX_cell_lines_AML_371_lociStitched	138177439	138206198	chr6	137856302	137885061	28760	TNFAIP3				12	5	25	9	33	4	6	5	8	14	12	35	19	27	18	22	33	25	92	56	27	31	12	14	29	16	6	13	12	21	34	43	20	52	21	56	40	24	24
1_merged_PDX_cell_lines_AML_372_lociStitched	16866523	16895262	chr17	16963209	16991948	28740	MPRIP NT5M TNFRSF13B TRPV2				2	1	1	1	6	0	2	0	0	0	0	0	0	1	2	3	1	0	10	10	16	8	2	52	4	0	18	0	0	6	0	3	0	0	1	72	0	0	1
1_merged_PDX_cell_lines_AML_373_lociStitched	236018686	236047325	chr1	235855386	235884025	28640	LYST MIR1537 NID1				28	24	46	13	49	16	14	11	22	36	31	31	59	51	59	54	43	40	28	14	33	24	17	14	41	18	5	17	20	37	47	95	17	30	87	33	15	19	30
1_merged_PDX_cell_lines_AML_374_lociStitched	33208971	33237597	chr20	34621167	34649793	28627	MAP1LC3A PIGU				13	15	38	5	18	3	45	3	20	67	31	10	16	15	23	16	20	30	0	0	0	4	3	1	0	34	0	0	22	2	8	6	0	10	0	1	2	16	13
1_merged_PDX_cell_lines_AML_375_lociStitched	72908527	72937143	chr11	73197482	73226098	28617	ARHGEF17 ATG16L2 FCHSD2 P2RY2 P2RY6				11	14	59	2	21	29	19	0	19	31	41	17	30	25	42	37	28	18	0	3	9	28	9	2	4	16	0	1	13	5	15	153	4	8	56	0	22	21	13
1_merged_PDX_cell_lines_AML_376_lociStitched	47188832	47217426	chr2	46961693	46990287	28595	MCFD2 MSH2 TTC7A				45	33	67	9	59	31	15	15	42	27	38	12	28	52	46	48	45	53	42	138	54	31	38	19	72	42	28	13	24	66	83	101	11	54	73	20	44	43	77
1_merged_PDX_cell_lines_AML_377_lociStitched	67530131	67558556	chr5	68234303	68262728	28426	PIK3R1				27	11	8	11	12	4	40	13	4	33	9	6	18	30	28	10	15	43	34	79	44	21	29	2	70	18	11	19	12	33	26	21	3	42	47	3	25	39	29
1_merged_PDX_cell_lines_AML_378_lociStitched	241969656	241998074	chr1	241806354	241834772	28419	CHML EXO1 FH OPN3 WDR64				0	6	9	1	4	1	3	0	0	8	4	0	6	0	14	9	7	0	0	0	0	0	1	3	0	0	0	0	3	13	0	34	0	0	0	0	0	0	6
1_merged_PDX_cell_lines_AML_379_lociStitched	30637706	30666124	chr3	30596214	30624632	28419	TGFBR2				30	4	9	25	34	8	5	12	10	26	19	23	21	29	21	22	16	29	28	25	26	18	28	37	29	18	10	15	14	25	33	22	4	41	20	10	22	24	25
1_merged_PDX_cell_lines_AML_380_lociStitched	88575785	88604195	chr13	87923530	87951940	28411	SLITRK5				0	2	0	1	0	0	2	0	0	0	0	0	1	0	0	0	0	0	0	0	0	0	0	0	0	0	0	0	0	0	0	0	7	0	0	0	0	0	0
1_merged_PDX_cell_lines_AML_381_lociStitched	9119753	9148135	chr1	9059694	9088076	28383	AGTRAP ENO1 GPR157 PER3 SLC25A33 SLC2A5 SLC2A7 TMEM201				34	0	6	2	11	1	11	20	12	14	9	3	3	10	9	11	14	20	3	121	39	31	15	3	25	19	14	31	18	11	45	12	0	30	32	19	53	24	15
1_merged_PDX_cell_lines_AML_382_lociStitched	81124818	81153140	chr5	81828999	81857321	28323	SSBP2			SSBP2	14	8	7	5	5	3	84	7	14	9	8	0	2	6	2	72	4	11	9	4	13	10	6	1	16	11	5	7	11	6	18	8	14	15	12	3	24	16	8
1_merged_PDX_cell_lines_AML_383_lociStitched	165744212	165772509	chr2	164887702	164915999	28298	COBLL1 SLC38A11				5	2	0	1	0	0	10	9	0	1	1	0	2	56	17	0	0	3	2	1	16	4	4	0	25	4	0	4	3	1	6	1	0	8	0	0	45	9	1
1_merged_PDX_cell_lines_AML_384_lociStitched	68982521	69010814	chr12	68588741	68617034	28294	MDM1 NUP107 RAP1B SLC35E3 SNORA70G				26	10	21	12	12	7	4	12	6	10	16	9	20	37	18	16	17	34	32	60	37	29	22	13	36	14	11	20	13	21	44	31	52	39	36	21	39	18	22
1_merged_PDX_cell_lines_AML_385_lociStitched	58316435	58344725	chr3	58330708	58358998	28291	ACOX2 PDHB PXK RPP14				15	13	27	13	44	22	18	16	19	38	34	29	42	33	39	32	27	40	8	67	24	25	18	29	39	18	23	15	22	27	35	70	11	34	84	16	50	37	31
1_merged_PDX_cell_lines_AML_386_lociStitched	87876284	87904536	chr4	86955132	86983384	28253	AFF1			AFF1	15	18	30	10	22	8	20	8	6	24	12	8	15	14	31	13	14	38	23	47	27	21	24	15	21	18	17	15	12	19	18	43	48	40	23	20	51	40	33
1_merged_PDX_cell_lines_AML_387_lociStitched	74204613	74232854	chr14	73737910	73766151	28242	C14orf43 DNAL1 ELMSAN1 ENTPD5 PGF PNMA1				28	5	38	22	48	24	2	29	16	23	25	21	27	42	38	33	29	53	57	113	89	63	82	47	107	25	34	56	31	98	109	54	71	121	54	75	63	63	62
1_merged_PDX_cell_lines_AML_388_lociStitched	91703582	91731780	chr14	91237238	91265436	28199	GPR68 TTC7B				3	0	5	3	53	9	0	12	0	27	0	33	0	1	0	3	1	1	45	19	31	18	9	11	6	0	10	11	1	10	23	5	0	4	0	8	10	22	10
1_merged_PDX_cell_lines_AML_389_lociStitched	36375302	36403496	chr11	36353752	36381946	28195	PRR5L TRAF6				7	1	4	1	7	0	1	2	1	2	2	0	1	1	6	3	1	1	0	12	18	16	11	1	20	0	7	26	1	15	17	3	5	11	5	3	44	9	13
1_merged_PDX_cell_lines_AML_390_lociStitched	22546557	22574732	chr21	21174239	21202413	28176	NCAM2				2	7	1	20	1	0	3	3	1	2	1	0	0	0	0	0	0	8	0	0	0	0	0	0	0	14	0	11	5	2	0	1	0	14	1	0	34	5	1
1_merged_PDX_cell_lines_AML_391_lociStitched	36241829	36269958	chr21	34869532	34897661	28130	CHAF1B RUNX1	RUNX1	RUNX1	RUNX1	18	5	24	20	31	30	4	15	8	13	18	41	66	27	42	25	26	30	31	40	47	43	49	16	93	36	7	15	53	62	66	61	99	89	68	9	122	25	45
1_merged_PDX_cell_lines_AML_392_lociStitched	16044215	16072340	chr21	14671894	14700019	28126	HSPA13 SAMSN1				7	4	8	15	32	7	16	9	12	19	14	12	13	7	15	17	9	15	0	10	17	5	6	20	15	1	0	10	4	10	22	11	7	11	16	25	53	19	15
1_merged_PDX_cell_lines_AML_393_lociStitched	10163106	10191176	chr4	10161482	10189552	28071	WDR1				22	0	16	0	0	7	6	2	3	6	5	7	0	7	4	6	5	8	18	2	8	20	25	0	64	5	0	1	7	6	8	13	124	39	9	0	5	27	14
1_merged_PDX_cell_lines_AML_394_lociStitched	64806196	64834251	chrX	65586316	65614372	28056	FKSG43				31	3	10	7	24	3	12	14	7	22	19	12	29	15	17	25	12	23	5	22	34	25	20	4	38	22	0	17	18	11	71	28	12	53	21	9	37	37	31
1_merged_PDX_cell_lines_AML_395_lociStitched	40214232	40242261	chr22	39818227	39846256	28030	ENTHD1 GRAP2				2	2	1	3	2	0	2	1	0	1	1	0	1	0	4	0	0	0	0	3	3	4	0	25	0	0	1	0	0	0	0	3	19	0	0	0	3	3	0
1_merged_PDX_cell_lines_AML_396_lociStitched	177951093	177979122	chr5	178524092	178552121	28030	ADAMTS2 COL23A1 ZNF354A	ZNF354A			6	25	15	0	15	6	1	0	0	5	1	1	10	26	16	7	8	19	0	7	3	34	14	0	0	20	0	0	20	42	20	39	0	14	31	0	8	30	26
1_merged_PDX_cell_lines_AML_398_lociStitched	44239934	44267898	chr1	43774263	43802227	27965	ARTN CCDC30 HYI KDM4A MED8 PTPRF ST3GAL3 SZT2 TMEM53				29	52	21	20	19	8	18	9	5	21	12	3	27	39	29	23	20	43	2	10	21	8	56	0	14	21	4	4	23	39	84	102	5	50	85	4	10	53	92
1_merged_PDX_cell_lines_AML_399_lociStitched	112616889	112644851	chr10	110857131	110885093	27963	ADRA2A BBIP1 LOC282997 NCRNA00081 PDCD4 SHOC2		SHOC2		35	19	40	27	42	12	24	17	22	36	29	15	41	45	49	44	39	52	40	53	44	32	28	74	54	36	17	31	25	32	53	36	112	68	75	52	41	40	45
1_merged_PDX_cell_lines_AML_400_lociStitched	26128717	26156586	chr22	25732750	25760619	27870	MYO18B				3	1	0	0	0	0	0	0	0	0	0	0	0	0	0	0	0	0	19	114	15	8	3	0	0	2	12	1	2	0	0	0	9	0	0	0	4	10	2
1_merged_PDX_cell_lines_AML_401_lociStitched	451951	479802	chr17	548711	576562	27852	VPS53				13	3	8	2	14	1	5	5	7	23	11	12	7	11	9	13	11	12	0	0	1	13	2	0	1	7	0	3	7	3	13	9	2	4	11	0	9	9	5
1_merged_PDX_cell_lines_AML_402_lociStitched	54797157	54825003	chr12	54403373	54431219	27847	AMHR2 COPZ1 GPR84 GTSF1 ITGA5 NFE2 ZNF385A ZNF740	NFE2 ZNF385A ZNF740		NFE2	41	11	46	25	59	19	7	28	28	33	50	28	47	32	29	41	36	55	77	94	85	55	48	5	48	19	22	42	20	77	144	80	20	72	67	1	77	51	49
1_merged_PDX_cell_lines_AML_403_lociStitched	149421548	149449301	chr5	150041985	150069738	27754	CSF1R HMGXB3 TIGD6	TIGD6			25	0	16	2	51	20	12	27	8	18	11	27	12	20	18	26	19	30	1	14	13	15	13	1	18	3	6	4	5	23	32	17	5	25	16	0	22	43	30
1_merged_PDX_cell_lines_AML_404_lociStitched	126372078	126399785	chr10	124683509	124711216	27708	FAM53B				17	2	8	6	20	5	4	4	9	1	12	7	16	13	20	18	14	26	8	48	22	15	9	4	13	7	6	4	6	38	26	7	22	22	27	38	26	14	24
1_merged_PDX_cell_lines_AML_405_lociStitched	41973454	42001145	chr6	42005716	42033407	27692	BYSL CCND3 MED20 TAF8 TFEB	TFEB	CCND3	TFEB	13	2	5	4	19	3	7	7	5	16	12	8	13	10	9	13	10	37	80	72	36	20	14	7	26	10	42	9	10	7	21	13	52	34	15	5	51	38	11
1_merged_PDX_cell_lines_AML_406_lociStitched	114793008	114820664	chr3	115074161	115101817	27657	ZBTB20	ZBTB20			2	2	0	2	1	0	2	1	1	1	2	0	2	0	0	0	0	10	0	0	5	2	0	0	8	2	0	2	4	0	0	3	0	19	2	0	0	3	0
1_merged_PDX_cell_lines_AML_407_lociStitched	47803258	47830908	chr17	49725896	49753546	27651	CALCOCO2 FAM117A LRRC59 MYST2 SAMD14 SLC35B1 SPOP TAC4 ZNF652	ZNF652			16	9	27	28	52	15	32	27	21	41	23	11	19	29	32	34	29	47	60	71	38	27	13	10	49	29	24	22	21	28	72	55	8	88	51	33	44	49	48
1_merged_PDX_cell_lines_AML_408_lociStitched	137257318	137284952	chr9	134365472	134393106	27635	RXRA	RXRA	RXRA	RXRA	3	0	7	0	3	0	0	0	9	0	7	1	10	10	11	18	9	4	16	5	26	32	47	11	10	0	0	36	19	23	26	4	4	8	37	17	29	13	40
1_merged_PDX_cell_lines_AML_409_lociStitched	26876666	26904298	chr7	26837047	26864679	27633	HOXA4 SKAP2	HOXA4			55	6	43	14	43	5	155	66	12	63	20	4	5	42	33	37	29	46	0	0	13	8	49	11	8	11	0	13	26	10	11	14	1	26	31	6	25	128	43
1_merged_PDX_cell_lines_AML_410_lociStitched	192502854	192530420	chr1	192533724	192561290	27567	RGS1				9	7	7	5	16	6	0	7	0	4	2	2	3	0	4	5	0	10	40	14	13	7	3	40	4	6	2	3	5	18	39	9	0	19	5	79	12	17	9
1_merged_PDX_cell_lines_AML_411_lociStitched	127036339	127063890	chr9	124274060	124301611	27552	NEK6				11	5	11	0	8	1	0	5	1	1	0	5	0	7	13	5	7	25	5	86	69	35	52	21	49	6	10	32	5	40	85	18	17	45	31	22	37	23	34
1_merged_PDX_cell_lines_AML_413_lociStitched	182235665	182263186	chr2	181370938	181398459	27522	ITGA4				27	10	126	6	8	5	16	7	1	16	5	3	8	9	8	47	5	22	22	17	23	10	15	29	2	11	3	7	7	22	36	11	52	32	13	6	15	21	18
1_merged_PDX_cell_lines_AML_414_lociStitched	98454247	98481731	chr10	96694490	96721974	27485	PIK3AP1				11	5	19	9	24	10	10	6	17	10	18	10	20	20	30	23	25	27	7	37	46	22	14	31	49	6	17	18	8	43	52	15	5	46	41	67	37	19	34
1_merged_PDX_cell_lines_AML_415_lociStitched	24995210	25022659	chr6	24994982	25022431	27450	FAM65B TDP2 TRIM38		TDP2		31	37	34	11	40	15	12	15	28	24	26	25	16	60	60	39	38	65	15	52	65	28	35	53	52	4	15	25	6	51	109	40	18	57	56	4	17	54	54
1_merged_PDX_cell_lines_AML_416_lociStitched	67032606	67060038	chr11	67265135	67292567	27433	ACY3 ADRBK1 ANKRD13D C11orf24 CARNS1 CORO1B FOLR2 GAL LOC100130987 MACROD1 NRXN2 PC PELI3 PTPRCAP RPS6KB2 SPTBN2 SSH3 TBC1D10C ZDHHC24				86	6	104	51	94	94	37	50	93	81	114	29	128	61	43	73	58	71	72	196	101	51	69	22	79	59	114	80	70	198	182	114	56	102	108	53	80	74	95
1_merged_PDX_cell_lines_AML_417_lociStitched	46907399	46934823	chr17	48830037	48857461	27425	ATP5G1 CALCOCO2 HOXB9 IGF2BP1 MPP2 PRAC2 TTLL6	HOXB9			64	20	26	3	9	6	16	30	4	34	10	3	20	45	26	17	20	68	13	98	63	21	31	14	64	26	28	28	22	70	138	38	10	86	49	19	28	96	52
1_merged_PDX_cell_lines_AML_418_lociStitched	32386393	32413800	chr1	31920792	31948199	27408	BSDC1 PTP4A2		PTP4A2		24	9	24	16	31	18	11	13	22	22	21	24	27	36	37	32	34	49	95	38	47	39	25	15	64	34	16	37	24	34	53	40	55	67	62	55	51	36	41
1_merged_PDX_cell_lines_AML_419_lociStitched	131788229	131815636	chr5	132452537	132479944	27408	C5orf56 IRF1	IRF1		IRF1	34	0	29	29	48	21	8	30	29	46	27	53	43	31	23	30	27	33	119	72	30	36	43	25	77	11	28	13	11	45	75	33	10	48	32	47	29	40	33
1_merged_PDX_cell_lines_AML_420_lociStitched	76247221	76274592	chr17	78251140	78278511	27372	AFMID BIRC5 EIF4A3 EPR1 LOC283999 NT5C PGS1 SEC14L1 SOCS3 SYNGR2 TK1 TMC6				23	0	6	1	10	0	0	3	2	2	0	0	0	5	3	7	1	21	34	7	15	31	16	7	8	21	1	10	14	5	8	5	78	35	6	29	34	36	8
1_merged_PDX_cell_lines_AML_421_lociStitched	79767356	79794724	chr6	79057639	79085007	27369	IRAK1BP1 LCA5 PHIP SH3BGRL2				69	18	19	12	15	20	140	75	4	12	21	8	22	26	24	19	17	39	14	23	26	20	12	20	42	35	10	34	26	16	26	47	159	34	44	29	29	82	26
1_merged_PDX_cell_lines_AML_422_lociStitched	90111720	90139027	chr9	87496805	87524112	27308	DAPK1				27	3	10	1	2	1	3	9	6	2	4	0	0	11	7	12	6	25	50	16	31	39	15	0	62	24	2	28	10	16	53	0	18	90	4	6	50	44	18
1_merged_PDX_cell_lines_AML_423_lociStitched	66793541	66820786	chr1	66327858	66355103	27246	PDE4B				54	11	25	22	38	10	17	23	18	33	18	24	18	60	25	23	28	21	23	127	79	45	37	58	65	9	16	23	7	38	134	46	0	42	52	110	42	22	26
1_merged_PDX_cell_lines_AML_424_lociStitched	24883775	24911008	chr12	24730841	24758074	27234	BCAT1				0	2	0	1	2	0	0	1	1	2	0	0	0	0	0	1	0	0	0	0	1	0	0	0	0	0	0	1	0	0	0	0	0	0	0	0	0	0	0
1_merged_PDX_cell_lines_AML_425_lociStitched	30925860	30953086	chr13	30351723	30378949	27227	KATNAL1 LOC100188949				16	7	4	10	10	0	9	16	0	3	0	0	1	2	0	2	0	19	38	218	47	11	10	28	19	8	34	14	5	23	50	24	0	5	20	20	36	24	15
1_merged_PDX_cell_lines_AML_426_lociStitched	110399086	110426302	chr6	110077883	110105099	27217	WASF1				1	3	0	1	0	0	1	0	0	8	3	0	3	0	16	0	0	1	0	57	11	0	0	0	2	2	13	0	2	0	0	14	0	0	0	0	0	4	0
1_merged_PDX_cell_lines_AML_427_lociStitched	82244131	82271339	chr10	80484375	80511583	27209	SH2D4B TSPAN14				9	0	15	9	45	13	7	5	30	17	36	23	62	23	28	41	27	29	8	131	37	26	4	4	25	2	15	8	4	12	11	11	35	11	34	5	28	18	7
1_merged_PDX_cell_lines_AML_428_lociStitched	77891623	77918817	chr17	79917824	79945018	27195	CBX4 LGALS3BP SGSH SLC26A11 TBC1D16				4	0	0	0	0	0	0	0	0	0	0	0	0	0	0	0	0	2	4	48	21	14	12	5	2	32	10	4	25	4	3	0	0	9	0	3	26	32	5
1_merged_PDX_cell_lines_AML_429_lociStitched	238792703	238819854	chr2	237884061	237911212	27152	RAMP1				13	1	1	0	0	0	0	3	0	0	0	0	0	3	0	1	0	7	5	2	20	17	9	8	30	0	0	28	5	42	22	6	23	19	4	0	43	25	7
1_merged_PDX_cell_lines_AML_430_lociStitched	79628003	79655141	chr4	78706849	78733987	27139	BMP2K				4	2	3	1	4	0	2	0	2	1	3	0	0	0	0	3	0	2	1	3	9	16	3	4	5	1	0	4	1	0	3	4	92	15	1	10	62	11	2
1_merged_PDX_cell_lines_AML_431_lociStitched	124109304	124136363	chr9	121347026	121374085	27060	GSN STOM				14	10	8	3	8	5	13	4	4	5	3	5	24	14	22	10	6	20	1	9	35	22	16	4	24	10	4	23	8	7	32	16	38	7	18	10	35	8	15
1_merged_PDX_cell_lines_AML_432_lociStitched	20558165	20585219	chr6	20557934	20584988	27055	CDKAL1				12	8	0	2	7	0	20	11	2	8	5	0	2	9	2	1	1	22	5	5	12	11	1	0	21	35	0	3	22	2	23	4	3	75	5	2	9	57	5
1_merged_PDX_cell_lines_AML_433_lociStitched	37135856	37162907	chr6	37168080	37195131	27052	BTBD9 C6orf89 CLPSL2 CMTR1 CPNE5 FGD2 PIM1 PPIL1 RAB44 STK38 TBC1D22B TMEM217 USP49 ZBTB9	ZBTB9			31	2	28	20	56	22	10	25	13	59	27	31	22	23	28	26	15	38	190	24	53	34	43	28	27	50	17	40	60	46	54	11	85	99	15	22	103	85	57
1_merged_PDX_cell_lines_AML_434_lociStitched	48193826	48220790	chr12	47800043	47827007	26965	AMIGO2 HDAC7 PCED1B RAPGEF3 SCAF11 SLC48A1				33	5	21	21	47	14	5	18	23	20	34	11	27	26	26	42	30	45	71	111	63	50	37	22	42	14	27	26	18	26	71	38	18	59	48	22	58	39	46
1_merged_PDX_cell_lines_AML_435_lociStitched	39942754	39969677	chrX	40083501	40110424	26924	BCOR				15	3	14	4	11	9	2	5	2	6	4	1	2	5	6	10	9	3	16	30	28	55	25	15	45	23	14	40	18	26	28	15	45	28	78	14	16	12	13
1_merged_PDX_cell_lines_AML_436_lociStitched	70769111	70796016	chr16	70735208	70762113	26906	DDX19B LOC100130894 MTSS1L ST3GAL2 VAC14 ZNF19	ZNF19		ZNF19	6	0	3	0	0	0	0	0	0	0	0	0	0	4	3	2	6	16	12	77	39	18	7	5	7	4	27	9	4	3	5	1	5	6	31	9	21	15	10
1_merged_PDX_cell_lines_AML_437_lociStitched	29034506	29061397	chr15	28789360	28816251	26892	LOC100289656 LOC646278				9	33	103	23	5	8	14	6	2	9	3	4	0	2	3	3	3	3	0	0	1	5	0	0	0	0	0	1	1	0	27	6	42	0	0	0	0	15	0
1_merged_PDX_cell_lines_AML_438_lociStitched	38334490	38361359	chr7	38294889	38321758	26870	EPDR1 STARD3NL TARP				42	7	9	2	20	4	6	50	6	27	12	31	43	81	17	8	8	47	44	1	19	32	12	0	7	32	21	3	29	46	76	46	5	55	42	3	43	54	28
1_merged_PDX_cell_lines_AML_439_lociStitched	119372892	119399749	chrX	120239039	120265894	26858	FAM70A NKAPP1 ZBTB33	ZBTB33			13	14	59	12	9	30	8	2	1	4	10	1	5	3	20	10	11	9	10	7	9	14	8	7	14	8	8	10	8	13	14	44	77	17	17	8	7	12	15
1_merged_PDX_cell_lines_AML_440_lociStitched	100680473	100707320	chr9	97918191	97945038	26848	ANP32B C9orf156 CORO2A HEMGN				36	18	17	15	11	7	15	16	2	10	12	11	12	20	10	9	8	36	53	17	50	24	20	14	93	37	17	67	31	10	69	23	68	45	31	10	78	38	32
1_merged_PDX_cell_lines_AML_441_lociStitched	4049315	4076146	chr16	3999314	4026145	26832	ADCY9				2	86	116	26	9	66	9	0	2	4	1	0	8	1	17	6	14	4	0	28	3	8	3	0	0	3	3	1	0	12	4	25	0	0	9	0	0	5	6
1_merged_PDX_cell_lines_AML_442_lociStitched	125778886	125805709	chr9	123016607	123043430	26824	GPR21 RABGAP1				22	2	0	1	1	0	96	14	0	2	1	0	0	6	0	34	0	42	0	5	36	8	8	0	22	18	0	23	10	14	51	0	28	48	1	0	59	41	18
1_merged_PDX_cell_lines_AML_443_lociStitched	45974934	46001746	chr20	47346190	47373002	26813	LOC100131496 OCSTAMP SLC13A3 SULF2 TP53RK ZMYND8 ZNF334	ZNF334	ZMYND8		38	21	21	16	29	21	19	10	13	11	14	20	20	31	19	24	28	63	20	55	28	62	36	41	37	49	25	29	36	67	66	35	142	57	17	54	61	73	53
1_merged_PDX_cell_lines_AML_444_lociStitched	64253736	64280525	chr11	64486264	64513053	26790	PRDX5 SF1 SLC22A11 TRMT112 VPS51				23	5	12	1	3	1	9	3	7	16	1	1	14	18	10	10	8	19	26	40	28	22	16	0	5	7	11	18	13	10	22	14	7	15	33	0	49	44	19
1_merged_PDX_cell_lines_AML_445_lociStitched	179183762	179210515	chr5	179756761	179783514	26754	LTC4S MAML1 MGAT4B MIR1229 SQSTM1				6	1	23	4	15	9	1	3	3	15	9	8	13	11	13	11	11	17	0	1	4	8	0	1	12	2	0	5	5	6	10	52	3	16	30	0	12	5	8
1_merged_PDX_cell_lines_AML_446_lociStitched	90203322	90230064	chr4	89282171	89308913	26743	GPRIN3				1	2	4	10	21	1	3	2	2	16	6	5	8	5	34	15	1	6	63	11	10	3	0	2	0	3	0	7	1	0	15	13	2	0	12	11	38	12	2
1_merged_PDX_cell_lines_AML_447_lociStitched	44294320	44321045	chr1	43828648	43855373	26726	ARTN ATP6V0B B4GALT2 CDC20 ELOVL1 ERI3 MACF1 PTPRF RIMS3 SLC6A9 ST3GAL3 TAL1	TAL1		TAL1	24	52	58	56	52	29	19	24	15	45	34	13	32	29	41	40	24	46	0	39	23	6	32	0	2	23	30	3	27	35	62	66	0	44	55	40	6	52	47
1_merged_PDX_cell_lines_AML_448_lociStitched	122219278	122245997	chr12	121781372	121808091	26720	ABCB9 ANAPC5 ARL6IP4 C12orf65 DHX37 LOC338799 MLXIP ORAI1 PSMD9 RHOF RNF10 RNF34 SETD1B SIRT4 TMEM120B VPS33A WDR66	MLXIP	SETD1B	MLXIP	66	17	77	50	48	39	11	24	17	36	50	39	53	52	37	40	40	66	100	108	117	65	78	75	84	58	57	113	62	81	131	87	125	119	94	103	84	77	91
1_merged_PDX_cell_lines_AML_449_lociStitched	37928254	37954945	chr3	37886763	37913454	26692	CLASP2 CTDSPL LRRFIP2				10	2	0	0	0	0	0	0	0	0	2	0	0	0	0	0	0	11	2	26	18	29	10	0	44	0	11	16	3	1	22	2	92	6	0	0	66	11	6
1_merged_PDX_cell_lines_AML_450_lociStitched	75315672	75342361	chr15	75023331	75050020	26690	C15orf39 COX5A FAM219B PPCDC RPP25 SCAMP5		PPCDC		25	0	25	6	23	11	6	26	16	28	10	28	16	30	21	23	22	27	9	17	46	40	27	24	73	12	11	22	13	49	80	15	32	49	35	29	61	37	40
1_merged_PDX_cell_lines_AML_451_lociStitched	60757256	60783936	chr18	63090023	63116703	26681	BCL2		BCL2		29	9	16	1	14	1	13	31	0	7	3	3	1	5	5	4	3	27	24	43	28	23	33	0	18	22	20	5	16	30	52	35	0	23	17	6	51	44	28
1_merged_PDX_cell_lines_AML_453_lociStitched	74674358	74700992	chr15	74382017	74408651	26635	CYP11A1 SEMA7A				18	0	2	0	5	0	0	1	0	0	0	0	0	2	0	3	2	16	112	6	20	27	29	46	9	12	3	14	15	40	27	3	31	47	0	101	32	38	16
1_merged_PDX_cell_lines_AML_454_lociStitched	49374960	49401527	chr3	49337527	49364094	26568	AMT C3orf62 CCDC71 DAG1 GPX1 IMPDH2 LAMB2 MST1 NICN1 P4HTM PRKAR2A RBM6 RHOA RNF123 TCAIM TCTA USP19 USP4		RHOA		85	46	120	45	78	67	36	45	35	83	41	59	51	82	54	50	53	68	55	163	67	52	106	33	147	47	37	54	45	115	209	125	79	113	78	34	76	77	132
1_merged_PDX_cell_lines_AML_455_lociStitched	43084535	43111088	chr2	42857395	42883948	26554	HAAO				21	2	1	0	0	0	3	3	0	0	0	0	0	4	0	2	1	15	2	16	26	24	20	0	3	15	1	15	15	2	68	3	6	11	6	0	28	23	16
1_merged_PDX_cell_lines_AML_456_lociStitched	27683179	27709730	chr12	27530246	27556797	26552	PPFIBP1				6	5	72	0	2	1	2	0	5	11	2	0	0	2	5	2	1	12	0	7	16	18	10	0	14	1	9	9	4	1	8	2	4	30	3	0	14	11	11
1_merged_PDX_cell_lines_AML_457_lociStitched	161842089	161868639	chr3	162124301	162150851	26551	OTOL1				3	2	0	1	0	0	1	1	0	0	0	0	0	0	0	0	0	5	1	0	2	0	1	0	13	1	0	2	1	0	0	0	0	0	0	0	22	2	0
1_merged_PDX_cell_lines_AML_458_lociStitched	28380329	28406822	chr12	28227396	28253889	26494	CCDC91				2	2	0	0	0	0	1	1	0	0	4	0	2	0	0	0	0	10	0	0	3	0	1	0	0	0	0	2	1	3	5	0	0	12	2	5	1	2	2
1_merged_PDX_cell_lines_AML_459_lociStitched	156454472	156480945	chr1	156484680	156511153	26474	AQP10 ARHGEF11 BGLAP CRABP2 IQGAP3 MEF2D NTRK1 PAQR6 PEAR1 SH2D2A SMG5 TSACC TTC24	MEF2D	MEF2D	MEF2D	67	33	88	29	85	51	20	28	32	39	59	37	71	66	63	68	59	70	106	143	103	72	82	82	162	61	59	75	45	107	155	149	74	109	95	85	62	57	95
1_merged_PDX_cell_lines_AML_460_lociStitched	68101884	68128324	chr16	68067981	68094421	26441	CTRL DDX28 DPEP2 DPEP3 DUS2 DUS2L NFATC3 PLA2G15 PRMT7	NFATC3			20	2	24	15	38	12	7	12	13	23	23	6	30	22	20	25	20	35	21	30	36	33	23	19	30	23	35	31	23	21	51	28	51	45	40	21	42	35	31
1_merged_PDX_cell_lines_AML_461_lociStitched	73493128	73519554	chr10	71733371	71759797	26427	C10orf105 C10orf54 CDH23				39	1	43	30	71	24	31	42	73	76	59	17	38	29	29	53	31	43	30	43	35	26	36	8	39	32	27	33	33	34	76	11	31	48	39	6	59	51	57
1_merged_PDX_cell_lines_AML_462_lociStitched	46326641	46353053	chr21	44906726	44933138	26413	C21orf67 C21orf70 FAM207A ITGB2 PTTG1IP				23	0	13	16	79	3	0	18	44	44	45	19	45	25	29	42	36	21	19	17	47	19	13	5	42	11	15	77	12	23	42	24	2	25	37	26	48	28	30
1_merged_PDX_cell_lines_AML_463_lociStitched	139411773	139438182	chr7	139711974	139738383	26410	HIPK2 TBXAS1				4	3	13	2	25	11	3	0	28	52	19	42	31	20	38	26	19	19	9	14	8	13	5	5	4	16	5	1	13	12	9	35	2	19	37	2	1	22	14
1_merged_PDX_cell_lines_AML_464_lociStitched	38011181	38037565	chr22	37615174	37641558	26385	ANKRD54 CARD10 CDC42EP1 DESI1 GCAT GGA1 LGALS1 LGALS2 NOL12 PDXP SH3BP1				18	0	11	11	36	13	2	14	22	17	18	15	15	17	13	24	21	28	16	11	28	15	11	66	23	7	19	21	10	18	47	11	10	27	26	17	51	24	32
1_merged_PDX_cell_lines_AML_465_lociStitched	2716171	2742525	chr6	2715937	2742291	26355	MYLK4 NQO2 RIPK1 TUBB2A WRNIP1				26	7	25	0	7	1	13	6	4	13	2	6	0	46	8	8	7	19	0	33	29	12	20	1	33	10	1	6	13	22	57	20	8	28	20	0	14	21	31
1_merged_PDX_cell_lines_AML_466_lociStitched	13604800	13631147	chr18	13604801	13631148	26348	C18orf1 CEP192 CEP76 LDLRAD4 NDUFV2 RNMT SEH1L				11	6	10	3	10	0	0	13	1	1	0	9	0	1	7	2	1	0	159	82	46	53	57	30	51	5	7	21	13	81	44	0	3	12	10	28	28	20	20
1_merged_PDX_cell_lines_AML_467_lociStitched	79526840	79553187	chr4	78605686	78632033	26348	ANXA3				12	2	2	1	5	0	9	5	2	8	3	1	1	1	3	5	3	11	7	6	11	17	4	7	8	5	2	5	4	4	12	2	32	30	1	16	44	14	6
1_merged_PDX_cell_lines_AML_469_lociStitched	29298939	29325257	chr12	29146006	29172324	26319	FAR2				41	17	47	8	12	18	15	12	24	26	21	14	33	56	47	35	40	55	52	73	85	34	82	17	78	20	18	40	32	77	136	82	84	131	94	22	90	68	117
1_merged_PDX_cell_lines_AML_470_lociStitched	38063800	38090103	chr21	36691500	36717802	26304	SIM2	SIM2		SIM2	0	0	0	0	0	0	0	0	0	0	0	0	0	0	0	0	0	0	0	0	0	0	1	0	0	0	0	0	0	0	0	0	126	0	0	0	0	0	0
1_merged_PDX_cell_lines_AML_471_lociStitched	104578709	104604979	chr7	104938262	104964532	26271	KMT2E LOC100216545 LOC723809 MLL5				94	49	106	20	31	29	18	28	24	47	26	35	62	88	50	40	51	62	94	163	70	58	82	77	78	9	35	10	21	106	137	123	23	92	128	45	27	77	103
1_merged_PDX_cell_lines_AML_472_lociStitched	44828005	44854272	chr21	43408125	43434392	26268	C21orf125 C21orf84 SIK1				26	7	23	0	0	0	0	0	0	0	0	2	0	5	5	5	6	3	92	140	73	35	39	99	37	19	35	29	8	21	12	16	20	29	14	42	10	10	18
1_merged_PDX_cell_lines_AML_473_lociStitched	50962769	50989027	chr22	50524340	50550598	26259	ADM2 C22orf41 CHKB CPT1B KLHDC7B LMF2 LOC100144603 MAPK11 MAPK12 MIOX NCAPH2 ODF3B PLXNB2 PPP6R2 RABL2B SBF1 SCO2 SHANK3 TUBGCP6 TYMP				25	48	129	25	68	83	8	17	37	64	46	122	51	79	61	66	66	41	6	12	52	58	20	50	50	82	12	48	54	64	50	177	18	68	127	179	56	23	73
1_merged_PDX_cell_lines_AML_474_lociStitched	31251711	31277949	chr3	31210219	31236457	26239	STT3B				41	9	18	2	14	5	7	16	6	18	20	3	6	13	11	14	13	42	122	143	47	33	50	43	47	7	31	19	11	30	96	36	9	57	14	9	39	69	37
1_merged_PDX_cell_lines_AML_475_lociStitched	45608390	45634613	chrX	45748984	45775210	26224	MIR221 MIR222				33	8	44	26	44	25	14	49	5	49	19	49	48	52	38	32	23	36	24	43	52	22	43	3	48	17	5	22	28	59	142	89	24	68	62	28	46	43	44
1_merged_PDX_cell_lines_AML_476_lociStitched	5217822	5243988	chr3	5176137	5202303	26167	ARL8B BHLHE40 EDEM1	BHLHE40	ARL8B		26	21	30	19	31	15	19	15	10	15	29	20	46	30	52	27	36	42	73	159	48	24	17	59	49	18	20	23	16	43	37	82	17	45	61	102	37	32	36
1_merged_PDX_cell_lines_AML_477_lociStitched	119160770	119186874	chr10	117401259	117427363	26105	PDZD8				12	1	0	0	0	0	0	0	0	0	0	1	2	2	0	0	0	18	0	0	19	31	1	0	5	8	0	1	18	0	8	26	42	25	3	0	7	40	0
1_merged_PDX_cell_lines_AML_478_lociStitched	41839241	41865344	chr7	41799643	41825746	26104	INHBA				13	1	0	1	3	0	6	4	0	5	0	1	0	3	0	4	1	5	0	1	4	6	4	0	13	4	0	2	5	6	7	16	0	3	0	1	4	9	5
1_merged_PDX_cell_lines_AML_479_lociStitched	32965597	32991678	chr22	32569611	32595692	26082	FBXO7 SYN3		FBXO7		0	2	0	0	0	0	0	0	0	0	0	0	0	0	0	0	0	3	0	0	2	13	2	0	0	0	0	0	0	0	0	0	39	1	0	0	8	4	0
1_merged_PDX_cell_lines_AML_480_lociStitched	60853733	60879803	chr15	60561534	60587604	26071	RORA	RORA		RORA	0	0	0	10	12	0	1	0	0	2	0	0	0	0	0	0	0	0	27	0	0	9	0	9	0	0	0	0	0	0	0	0	0	0	0	106	0	0	0
1_merged_PDX_cell_lines_AML_481_lociStitched	126132140	126158171	chr6	125810994	125837025	26032	NCOA7				4	3	1	3	7	0	8	3	2	2	3	0	9	3	9	6	5	7	13	8	26	15	0	6	44	1	0	15	1	6	21	9	6	7	4	4	39	6	5
1_merged_PDX_cell_lines_AML_482_lociStitched	114734614	114760630	chr8	113722385	113748401	26017	CSMD3				4	3	0	2	1	0	5	3	0	2	4	0	3	0	0	0	0	7	0	6	7	0	0	0	0	1	0	3	2	0	11	0	0	1	0	0	18	5	0
1_merged_PDX_cell_lines_AML_483_lociStitched	157858976	157884988	chr4	156937824	156963836	26013	PDGFC				18	1	2	1	2	1	5	0	1	0	6	0	0	85	42	2	8	0	0	0	12	13	13	0	0	7	0	8	8	0	14	40	12	9	28	0	0	0	6
1_merged_PDX_cell_lines_AML_484_lociStitched	72146825	72172835	chr13	71572693	71598703	26011	DACH1	DACH1		DACH1	57	3	0	2	4	0	3	3	2	2	4	0	2	0	0	5	1	4	0	0	0	0	0	0	0	1	0	1	0	0	0	0	0	0	2	0	0	0	0
1_merged_PDX_cell_lines_AML_485_lociStitched	95915956	95941960	chr13	95263702	95289706	26005	ABCC4				6	1	6	0	0	3	5	4	0	8	2	0	4	4	0	1	1	7	0	8	2	11	2	0	3	0	0	1	0	2	4	10	35	8	0	4	8	7	5
1_merged_PDX_cell_lines_AML_486_lociStitched	94540665	94566649	chr1	94075109	94101093	25985	ABCA4				20	0	0	0	0	0	1	1	1	0	0	0	0	1	0	0	0	10	207	170	56	30	45	0	11	11	25	11	5	8	46	0	14	14	0	0	18	35	10
1_merged_PDX_cell_lines_AML_487_lociStitched	182510036	182535948	chr3	182792248	182818160	25913	ATP11B				14	6	17	10	11	10	0	5	6	6	19	12	15	14	27	19	24	7	15	11	21	8	19	15	15	13	8	18	18	10	0	65	203	3	69	18	11	14	14
1_merged_PDX_cell_lines_AML_488_lociStitched	6086331	6112228	chr19	6086320	6112217	25898	ACSBG2 ARHGEF18 ARRDC5 CAPS DENND1C DUS3L FUT6 GPR108 HSD11B1L MCOLN1 NDUFA11 PRR22 PSPN RFX2 RPL36 RPS15 SAFB SAFB2 SF3A2 SLC25A23 TNFSF9 UHRF1 VMAC ZNF266 ZNF557	RFX2 SAFB SAFB2 ZNF266 ZNF557		RFX2 UHRF1	40	31	64	9	43	25	8	11	9	24	17	31	16	34	32	18	15	18	22	10	42	70	51	5	68	26	4	12	24	41	72	90	95	63	77	8	21	40	38
1_merged_PDX_cell_lines_AML_489_lociStitched	58922459	58948331	chr2	58695324	58721196	25873	FANCL FLJ30838		FANCL		11	2	1	1	21	0	53	2	7	56	4	0	0	2	0	24	32	22	0	0	7	0	3	0	14	4	0	2	4	7	14	5	0	7	1	0	17	27	4
1_merged_PDX_cell_lines_AML_490_lociStitched	1791598	1817437	chr2	1787826	1813665	25840	MYT1L PXDN	MYT1L		MYT1L	0	0	0	0	0	0	0	0	0	0	0	0	0	0	0	0	0	0	47	3	20	5	1	0	0	0	37	0	0	0	0	0	0	0	0	0	2	23	0
1_merged_PDX_cell_lines_AML_491_lociStitched	57901544	57927377	chr17	59824183	59850016	25834	DHX40 MIR21 PTRH2 RPS6KB1 TMEM49 TUBD1 VMP1				49	39	63	37	64	43	18	33	29	66	30	50	22	67	52	43	36	53	21	16	56	57	38	28	38	37	13	17	22	59	121	83	43	136	69	135	52	64	80
1_merged_PDX_cell_lines_AML_492_lociStitched	112067189	112092993	chr6	111745986	111771790	25805	FYN				10	3	0	11	15	0	2	3	0	5	3	0	3	7	2	0	1	8	29	2	19	24	1	4	15	2	1	4	1	0	13	3	35	0	0	70	7	15	0
1_merged_PDX_cell_lines_AML_493_lociStitched	150058439	150084229	chr7	150361350	150387141	25791	ACTR3C C7orf29 LOC285972 LOC728743 LRRC61 RARRES2 REPIN1 ZBED6CL ZNF775	REPIN1 ZNF775			61	16	57	9	23	17	13	28	10	16	12	11	16	46	17	21	18	42	141	167	59	41	77	75	61	38	31	16	32	68	96	47	32	52	50	48	29	68	53
1_merged_PDX_cell_lines_AML_494_lociStitched	17647103	17672830	chr17	17743789	17769516	25728	ALKBH5 ATPAF2 GID4 MIR33B RAI1 SMCR5			RAI1	27	1	18	3	10	5	0	13	4	2	4	2	2	13	8	6	8	31	86	95	58	32	34	29	47	12	35	20	9	21	44	14	21	41	20	8	53	25	20
1_merged_PDX_cell_lines_AML_495_lociStitched	26182573	26208298	chr6	26182345	26208070	25726	ABT1 BTN2A2 BTN3A2 GNL1 HIST1H1D HIST1H1E HIST1H2AD HIST1H2AE HIST1H2BD HIST1H2BE HIST1H2BF HIST1H2BG HIST1H2BH HIST1H3D HIST1H3E HIST1H3F HIST1H4D HIST1H4E HIST1H4F HIST1H4G HMGN4 TRIM38 ZKSCAN4 ZKSCAN8 ZNF184 ZNF322	ZKSCAN4 ZKSCAN8 ZNF184 ZNF322			50	38	69	23	32	22	19	17	8	25	19	8	32	53	48	30	29	29	66	101	62	62	56	94	105	113	31	145	63	58	117	104	216	83	58	65	108	58	25
1_merged_PDX_cell_lines_AML_496_lociStitched	171841732	171867418	chr3	172123942	172149628	25687	FNDC3B TNIK				9	25	73	13	41	21	8	13	19	24	27	93	56	52	65	42	34	42	0	0	10	24	10	0	21	3	0	4	9	31	21	140	2	25	60	42	28	23	28
1_merged_PDX_cell_lines_AML_497_lociStitched	82000565	82026247	chr8	81088330	81114012	25683	PAG1 ZNF704	ZNF704			1	7	17	19	37	8	9	6	6	15	17	12	20	2	24	9	12	10	17	38	21	19	8	40	10	1	5	10	4	14	5	31	17	9	22	41	57	8	13
1_merged_PDX_cell_lines_AML_499_lociStitched	365955	391617	chr5	365840	391502	25663	AHRR CEP72 EXOC3 LOC100310782 LRRC14B PDCD6 SDHA SLC6A19 TPPP	AHRR			0	2	29	5	36	8	0	6	0	10	0	10	0	0	0	0	0	0	13	11	23	5	18	0	0	0	4	3	0	71	70	0	0	0	0	0	7	0	21
1_merged_PDX_cell_lines_AML_500_lociStitched	45600242	45625877	chr19	45096984	45122619	25636	BLOC1S3 CKM GEMIN7 LIN7B NKPD1 PINLYP PPP1R37 TRAPPC6A ZNF296	ZNF296			4	0	0	0	0	0	0	0	1	0	0	0	0	2	2	1	3	6	7	120	30	11	3	4	14	0	32	13	1	1	5	7	4	6	4	4	27	4	3
1_merged_PDX_cell_lines_AML_501_lociStitched	148771408	148796991	chr2	148013839	148039422	25584	MBD5 ORC4				8	4	6	5	6	3	2	3	2	2	8	2	5	8	4	6	5	13	13	7	20	12	8	8	24	6	4	16	6	5	9	20	152	17	22	10	9	8	10
1_merged_PDX_cell_lines_AML_502_lociStitched	97044665	97070231	chr10	95284908	95310474	25567	PDLIM1				16	2	15	1	0	0	0	1	0	0	0	0	0	1	0	1	0	8	8	47	37	40	26	23	17	9	20	4	13	46	31	11	53	34	0	22	10	28	20
1_merged_PDX_cell_lines_AML_503_lociStitched	53165003	53190556	chr18	55497772	55523325	25554	TCF4	TCF4			22	4	2	0	8	2	2	2	0	5	3	0	9	0	19	8	12	4	0	91	42	24	3	17	24	0	16	7	2	18	26	19	4	1	7	2	8	24	18
1_merged_PDX_cell_lines_AML_504_lociStitched	26721355	26746900	chr7	26681736	26707281	25546	C7orf71 SKAP2				60	2	0	5	2	0	19	12	1	10	1	0	0	6	6	3	3	12	0	0	8	5	1	1	10	2	0	9	4	0	9	0	0	3	4	0	19	90	3
1_merged_PDX_cell_lines_AML_505_lociStitched	37755846	37781385	chr22	37359806	37385345	25540	ELFN2				10	0	2	0	0	0	0	0	0	0	0	0	0	1	0	0	0	2	2	51	48	25	11	56	3	0	41	19	0	0	7	1	1	3	3	7	32	11	2
1_merged_PDX_cell_lines_AML_506_lociStitched	26695040	26720571	chr7	26655421	26680952	25532	C7orf71 SKAP2				49	2	6	26	9	5	137	42	6	69	3	0	0	15	3	10	19	18	0	0	18	3	13	0	0	25	0	13	19	0	2	0	0	9	9	0	35	56	14
1_merged_PDX_cell_lines_AML_507_lociStitched	36203869	36229395	chr4	36202247	36227773	25527	ARAP2				10	2	0	1	1	0	3	34	3	0	3	0	6	0	0	45	0	8	3	0	7	3	1	2	0	0	0	1	0	1	3	1	0	0	11	2	10	4	0
1_merged_PDX_cell_lines_AML_508_lociStitched	131438539	131464041	chr6	131117399	131142901	25503	AKAP7				172	2	7	1	3	1	1	65	15	0	12	0	0	0	3	23	3	0	12	5	12	9	3	0	11	0	6	10	4	6	7	10	13	2	14	0	15	0	0
1_merged_PDX_cell_lines_AML_509_lociStitched	46677283	46702733	chr11	46655733	46681183	25451	ARFGAP2 ARHGAP1 ATG13 DDB2 DGKZ F2 HARBI1 PHF21A PSMC3 SLC39A13 ZNF408	PHF21A ZNF408			22	7	25	11	63	24	27	15	21	47	41	10	46	30	23	36	34	38	0	21	11	9	12	2	10	19	12	4	20	21	38	28	3	18	48	0	17	42	38
1_merged_PDX_cell_lines_AML_510_lociStitched	232465510	232490939	chr2	231600799	231626228	25430	C2orf57 COPS7B NMUR1 PDE6D PTMA				63	29	62	3	18	18	1	2	2	2	4	8	9	30	12	14	14	28	113	178	116	60	87	60	44	47	70	52	38	59	86	79	43	56	50	36	60	49	55
1_merged_PDX_cell_lines_AML_511_lociStitched	53000803	53026205	chr18	55333572	55358974	25403	TCF4	TCF4			98	1	0	0	34	9	77	59	0	26	2	0	1	0	26	19	35	5	0	47	21	6	15	1	1	5	1	12	3	11	10	2	2	7	3	0	14	110	19
1_merged_PDX_cell_lines_AML_512_lociStitched	82690581	82715972	chr6	81980864	82006255	25392	FAM46A				6	3	74	1	1	1	7	1	1	2	3	3	0	0	3	86	0	112	0	0	2	0	2	0	1	3	0	3	5	2	6	3	0	6	4	6	0	74	3
1_merged_PDX_cell_lines_AML_513_lociStitched	93556135	93581491	chr9	90793853	90819209	25357	SYK				20	5	29	10	30	18	10	13	22	38	16	22	37	28	39	37	27	27	23	35	45	18	11	30	37	8	8	26	9	15	47	87	15	20	55	20	54	22	26
1_merged_PDX_cell_lines_AML_514_lociStitched	68957318	68982647	chr2	68730186	68755515	25330	APLF ARHGAP25 GMCL1 NFU1				36	12	27	27	52	15	29	36	26	40	28	17	24	38	46	39	33	51	28	40	45	21	29	30	66	18	11	22	16	41	82	37	6	54	52	15	69	40	52
1_merged_PDX_cell_lines_AML_515_lociStitched	74194953	74220231	chr18	76482997	76508274	25279	LOC284276 ZNF516	ZNF516			14	42	26	4	19	48	2	6	14	12	20	14	22	32	45	47	25	10	0	6	7	38	17	0	39	21	0	27	21	49	29	68	0	15	67	0	0	2	34
1_merged_PDX_cell_lines_AML_516_lociStitched	119795865	119821131	chr5	120460170	120485436	25267	PRR16				0	1	77	0	25	0	2	50	9	1	15	0	1	104	0	29	35	34	0	0	0	0	0	2	0	3	0	3	1	0	0	0	0	0	3	0	0	127	0
1_merged_PDX_cell_lines_AML_517_lociStitched	133445929	133471184	chr5	134110238	134135493	25256	SKP1 TCF7	TCF7		TCF7	2	0	2	23	23	0	0	0	1	8	3	0	0	1	1	0	0	0	69	22	18	7	2	3	0	0	4	4	0	1	0	0	1	1	6	9	22	0	0
1_merged_PDX_cell_lines_AML_518_lociStitched	50533183	50558416	chr15	50240986	50266219	25234	HDC				6	2	3	0	2	0	0	0	0	0	0	0	0	2	2	0	0	3	5	7	13	33	5	1	4	2	4	1	2	3	7	17	11	26	7	7	20	15	3
1_merged_PDX_cell_lines_AML_519_lociStitched	17238377	17263589	chr10	17196378	17221590	25213	CACNB2 CUBN RSU1 TRDMT1 VIM				73	43	69	21	29	35	12	24	22	26	22	56	32	86	41	28	36	47	39	35	98	73	125	9	151	33	7	22	30	161	241	70	61	104	120	6	36	53	103
1_merged_PDX_cell_lines_AML_520_lociStitched	53157242	53182451	chr6	53292444	53317653	25210	ELOVL5				4	3	0	3	8	0	2	1	0	1	2	1	1	3	7	2	2	15	199	36	49	22	3	0	24	3	9	12	4	3	2	7	10	8	6	16	48	11	0
1_merged_PDX_cell_lines_AML_521_lociStitched	130586162	130611358	chr5	131250469	131275665	25197	CDC42SE2 HINT1 LYRM7				39	7	19	22	29	10	5	21	9	34	22	19	31	37	27	20	18	43	32	31	27	32	23	35	63	24	12	14	20	30	61	44	24	66	55	49	32	56	39
1_merged_PDX_cell_lines_AML_522_lociStitched	111229410	111254604	chr11	111358685	111383879	25195	POU2AF1	POU2AF1			0	1	0	1	3	0	0	0	0	0	0	0	0	0	0	0	0	0	13	97	18	2	0	87	0	0	40	0	0	0	0	0	0	0	0	101	0	0	0
1_merged_PDX_cell_lines_AML_523_lociStitched	111831024	111856150	chr3	112112177	112137303	25127	C3orf52 GCET2 MIR567				13	1	4	6	9	0	5	1	0	7	0	0	1	1	3	4	3	3	111	93	32	3	11	51	20	1	21	9	2	48	34	12	2	4	8	82	8	10	28
1_merged_PDX_cell_lines_AML_524_lociStitched	32435922	32461045	chr11	32414376	32439499	25124	WT1 WT1-AS	WT1		WT1	21	1	1	0	0	0	1	21	0	5	0	0	0	5	0	0	0	16	9	19	31	34	30	0	21	29	8	12	20	18	56	0	0	42	5	0	25	38	9
1_merged_PDX_cell_lines_AML_525_lociStitched	18240705	18265822	chr22	17757939	17783056	25118	BID MIR3198 PEX26 USP18		PEX26 USP18		14	5	25	4	23	8	0	3	12	15	20	24	17	28	17	21	30	28	31	17	44	41	21	18	56	24	24	22	18	41	41	35	26	62	68	33	34	37	27
1_merged_PDX_cell_lines_AML_526_lociStitched	246727337	246752448	chr1	246564035	246589146	25112	CNST SMYD3 TFB2M ZNF695	SMYD3 ZNF695			28	21	15	12	27	21	33	15	4	22	20	4	59	48	56	26	32	68	41	58	94	40	60	7	170	31	11	41	23	68	126	88	107	140	59	30	75	48	83
1_merged_PDX_cell_lines_AML_527_lociStitched	58935992	58961095	chr5	59640166	59665269	25104	PDE4D				17	3	0	1	0	0	5	8	0	0	2	0	1	3	0	0	0	37	0	5	42	9	15	1	6	19	0	6	12	19	41	0	5	19	1	0	80	37	10
1_merged_PDX_cell_lines_AML_528_lociStitched	5019498	5044536	chr4	5017771	5042809	25039	CYTL1 STK32B				11	0	0	0	0	0	1	1	0	0	0	0	1	0	2	3	0	5	0	13	20	15	14	0	9	15	9	12	11	14	31	0	2	10	12	0	29	18	14
1_merged_PDX_cell_lines_AML_529_lociStitched	58262121	58287149	chr2	58034986	58060014	25029	VRK2				84	4	11	6	42	4	226	6	23	64	45	5	4	9	8	12	8	19	7	8	20	6	18	12	25	20	9	19	15	15	29	16	165	26	22	27	30	18	19
1_merged_PDX_cell_lines_AML_530_lociStitched	152030270	152055290	chr3	152312481	152337501	25021	LOC401093 MBNL1 TMEM14E		MBNL1		24	39	20	27	19	8	38	14	5	21	18	6	30	45	36	27	27	65	2	14	18	9	4	4	40	5	1	9	5	22	74	59	66	39	23	24	10	32	18
1_merged_PDX_cell_lines_AML_531_lociStitched	86547097	86572116	chr13	85972962	85997981	25020	SLITRK6				0	2	0	0	0	0	0	1	0	0	0	0	0	0	0	0	0	0	0	0	0	0	0	0	0	0	0	0	0	0	0	0	0	0	0	0	0	0	0
1_merged_PDX_cell_lines_AML_532_lociStitched	206286626	206311582	chr1	206029785	206054744	24957	C1orf186 CTSE				19	3	6	2	16	0	10	10	2	13	4	0	2	2	1	5	3	8	27	9	18	19	7	72	25	3	5	10	4	27	44	7	0	26	1	72	34	4	18
1_merged_PDX_cell_lines_AML_533_lociStitched	95046864	95071817	chr5	95711160	95736113	24954	RHOBTB3 SPATA9				81	1	2	0	0	29	7	1	0	3	5	0	54	0	5	3	0	10	6	0	3	19	1	0	5	12	0	3	6	0	1	11	6	11	22	22	19	13	0
1_merged_PDX_cell_lines_AML_534_lociStitched	74762107	74787058	chr18	77050151	77075102	24952	MBP				44	35	119	52	83	57	20	46	42	73	36	85	40	102	56	55	63	52	12	50	69	27	74	52	75	25	26	20	34	192	219	97	16	101	106	46	46	61	117
1_merged_PDX_cell_lines_AML_535_lociStitched	87644068	87669013	chr1	87178385	87203330	24946	LOC339524 ODF2L				1	3	2	0	0	1	2	1	0	7	0	0	0	0	0	0	0	8	0	0	1	6	1	0	0	3	0	0	1	2	0	9	0	1	1	0	6	18	0
1_merged_PDX_cell_lines_AML_536_lociStitched	74073907	74098852	chr10	72314149	72339094	24946	ANAPC16 ASCC1 DDIT4 DNAJB12 MRPS16 PSAP				11	3	49	16	34	19	11	15	12	34	8	37	26	25	40	31	30	31	70	84	41	32	26	10	51	55	35	14	33	60	60	23	31	46	52	47	17	50	39
1_merged_PDX_cell_lines_AML_538_lociStitched	49133294	49158206	chr13	48559158	48584070	24913	LPAR6 RCBTB2				7	4	16	8	49	16	5	15	31	38	23	23	23	24	27	34	29	11	73	10	13	7	5	0	12	5	4	5	9	37	19	14	11	5	29	4	12	9	18
1_merged_PDX_cell_lines_AML_539_lociStitched	197091646	197116519	chr2	196226922	196251795	24874	HECW2 STK17B				51	8	16	8	39	18	4	22	25	36	22	36	28	52	23	25	23	32	23	76	41	25	84	25	61	13	4	10	10	67	101	33	3	61	16	21	24	39	41
1_merged_PDX_cell_lines_AML_540_lociStitched	57707123	57731982	chr16	57673211	57698070	24860	CCDC135 CCL22 GPR56 GPR97 KATNB1				67	3	31	0	5	2	6	17	2	3	5	3	2	37	5	9	7	45	105	59	62	43	87	1	75	58	20	33	36	37	89	8	8	75	16	0	66	71	51
1_merged_PDX_cell_lines_AML_541_lociStitched	59942781	59967612	chr11	60175308	60200139	24832	LPXN MS4A14 MS4A4A MS4A6A PATL1 ZFP91	ZFP91			14	27	46	10	73	20	34	19	40	27	37	17	36	17	27	35	34	23	0	3	6	10	0	11	6	24	12	2	8	20	32	103	8	75	17	13	6	17	17
1_merged_PDX_cell_lines_AML_542_lociStitched	130731279	130756110	chr9	127969000	127993831	24832	DPM2 FAM102A PIP5KL1				10	0	4	9	14	0	0	0	0	2	2	0	0	2	2	1	2	4	35	7	14	20	4	89	9	1	4	5	3	3	6	6	9	6	5	41	11	15	4
1_merged_PDX_cell_lines_AML_543_lociStitched	54678907	54703715	chr12	54285123	54309931	24809	CBX5 COPZ1 HNRNPA1 HNRNPA1P10 MIR148B NFE2	NFE2		NFE2	31	5	20	5	34	10	22	48	32	51	52	13	32	23	20	31	24	44	20	6	29	19	27	1	41	37	9	27	40	28	55	23	168	44	35	0	36	34	33
1_merged_PDX_cell_lines_AML_544_lociStitched	48020307	48045113	chr11	47998755	48023561	24807	C11orf49 PTPRJ				12	6	17	9	28	4	4	2	14	17	19	23	19	11	28	24	20	8	3	4	10	14	7	20	7	4	2	0	4	4	6	54	32	7	29	39	17	18	10
1_merged_PDX_cell_lines_AML_545_lociStitched	24942542	24967340	chr7	24902923	24927721	24799	OSBPL3				7	2	4	0	5	0	1	4	0	3	3	0	0	0	1	0	0	16	11	8	14	15	28	3	2	22	1	7	15	26	30	7	29	90	2	26	21	64	26
1_merged_PDX_cell_lines_AML_546_lociStitched	35677828	35702623	chr3	35636336	35661131	24796	ARPP21				0	1	1	0	0	42	1	0	0	0	0	0	151	0	0	0	0	0	72	29	12	2	0	0	0	0	14	1	0	0	0	0	2	0	0	0	1	0	0
1_merged_PDX_cell_lines_AML_547_lociStitched	75621775	75646561	chr14	75155072	75179858	24787	FOS NEK9 TMED10	FOS		FOS	30	35	29	11	20	10	5	6	4	11	11	10	14	26	25	13	16	30	27	33	40	40	28	26	41	20	12	32	18	33	48	64	33	35	53	22	22	25	38
1_merged_PDX_cell_lines_AML_548_lociStitched	62304933	62329718	chr11	62537461	62562246	24786	AHNAK AP5B1 ASRGL1 B3GAT3 EEF1G FERMT3 FTH1 HNRNPUL2 INCENP MTA2 NXF1 POLR2G RPS6KA4 STX5 TMEM179B TTC9C TUT1			MTA2	61	38	89	23	47	36	7	12	39	27	40	25	35	76	41	53	65	54	139	72	78	46	62	176	70	19	13	39	26	71	107	125	5	114	75	54	32	66	111
1_merged_PDX_cell_lines_AML_549_lociStitched	35050356	35075129	chr11	35028809	35053582	24774	APIP CAT CD44 DNAJC24				19	15	91	25	40	23	23	22	8	61	15	60	27	16	24	19	18	16	15	85	51	36	40	27	81	2	14	16	4	94	131	52	5	70	39	32	47	38	55
1_merged_PDX_cell_lines_AML_550_lociStitched	70714711	70739478	chr16	70680808	70705575	24768	LOC100130894 MTSS1L VAC14				15	0	2	0	0	0	0	0	0	0	0	0	0	3	2	2	2	16	72	25	32	28	16	1	11	10	0	18	11	3	9	1	45	16	39	0	40	27	6
1_merged_PDX_cell_lines_AML_551_lociStitched	21626904	21651667	chr6	21626673	21651436	24764	FLJ22536 SOX4	SOX4		SOX4	2	2	92	0	3	0	1	0	0	0	0	0	0	0	0	0	0	0	0	0	4	2	0	0	1	0	0	1	1	1	3	0	0	0	0	0	5	0	0
1_merged_PDX_cell_lines_AML_552_lociStitched	60790335	60815097	chr18	63123102	63147864	24763	BCL2		BCL2		21	5	8	5	10	0	11	14	0	3	1	0	0	7	4	4	3	22	19	23	36	19	20	20	20	8	11	8	5	22	50	16	0	8	7	36	31	25	16
1_merged_PDX_cell_lines_AML_553_lociStitched	27379884	27404618	chr3	27338393	27363127	24735	NEK10				29	4	0	1	2	0	9	32	0	11	3	1	4	38	2	3	0	46	61	6	10	5	16	0	0	18	0	2	8	3	19	16	0	8	0	5	14	73	8
1_merged_PDX_cell_lines_AML_554_lociStitched	20555949	20580655	chr12	20403015	20427721	24707	PDE3A				4	1	0	1	0	0	3	3	0	2	3	0	3	0	0	0	0	0	0	0	5	8	7	0	13	2	0	3	0	0	2	1	61	13	0	0	5	0	0
1_merged_PDX_cell_lines_AML_555_lociStitched	169061011	169085714	chr3	169343223	169367926	24704	MECOM	MECOM			60	0	0	0	0	0	0	0	0	0	5	0	0	0	0	38	12	18	0	0	0	0	0	0	0	0	0	0	0	0	0	0	5	0	0	0	0	48	0
1_merged_PDX_cell_lines_AML_556_lociStitched	61553756	61578434	chr18	63886522	63911200	24679	HMSD SERPINB10 SERPINB2				0	7	6	0	7	12	7	0	11	7	27	22	29	3	25	18	12	0	0	20	1	3	0	0	0	3	0	0	2	1	6	126	0	0	25	4	1	3	2
1_merged_PDX_cell_lines_AML_557_lociStitched	141639232	141663908	chr7	141939432	141964108	24677	CLEC5A MGAM OR9A4 TAS2R38				18	1	34	3	101	63	10	41	27	40	21	178	37	29	20	31	42	14	0	13	8	9	18	0	28	1	0	2	2	30	6	68	0	3	32	0	6	13	15
1_merged_PDX_cell_lines_AML_558_lociStitched	81389342	81414016	chr7	81760026	81784700	24675	HGF				0	4	8	4	2	3	11	1	3	35	7	2	11	0	19	1	4	0	0	4	3	15	3	0	18	6	1	4	1	0	0	37	3	7	3	1	13	9	3
1_merged_PDX_cell_lines_AML_559_lociStitched	85924307	85948955	chr2	85697184	85721832	24649	ATOH8 GNLY SFTPB	ATOH8		ATOH8	33	2	22	2	13	9	1	10	32	12	25	35	54	43	33	28	17	29	5	24	21	22	19	8	5	21	8	4	28	16	18	29	37	11	24	5	11	20	15
1_merged_PDX_cell_lines_AML_560_lociStitched	239421431	239446061	chr1	239258131	239282761	24631	CHRM3				2	0	0	1	1	0	0	6	0	0	0	0	0	0	0	0	0	1	0	0	3	0	1	0	1	0	0	2	1	0	6	0	0	0	0	0	15	1	1
1_merged_PDX_cell_lines_AML_561_lociStitched	22859337	22883965	chr18	25279373	25304001	24629	ZNF521	ZNF521			21	63	88	25	23	25	63	22	27	40	18	20	0	50	45	31	59	57	0	0	10	15	0	0	44	12	0	14	1	0	39	5	0	36	16	0	14	27	0
1_merged_PDX_cell_lines_AML_562_lociStitched	89770692	89795283	chr6	89060973	89085564	24592	PM20D2 PNRC1 SRSF12				31	31	43	15	21	13	17	15	7	23	21	20	25	41	31	29	36	43	27	41	35	43	23	23	59	45	14	35	32	29	45	71	29	79	84	30	16	43	42
1_merged_PDX_cell_lines_AML_563_lociStitched	74474326	74498916	chr17	76478244	76502834	24591	AANAT CYGB MFSD11 PRCD RHBDF2 SRP68 ST6GALNAC1 ST6GALNAC2 UBE2O				14	0	16	1	31	7	0	1	29	11	17	21	23	17	25	38	30	10	19	23	35	24	19	50	14	0	31	12	10	27	22	29	5	5	26	38	33	6	26
1_merged_PDX_cell_lines_AML_564_lociStitched	128128495	128153072	chr11	128258600	128283177	24578	ETS1	ETS1		ETS1	25	11	3	1	2	0	3	2	4	2	2	0	1	17	8	2	3	7	21	7	28	9	12	9	80	4	0	5	3	9	38	9	184	42	10	0	19	15	15
1_merged_PDX_cell_lines_AML_565_lociStitched	51859506	51884077	chr15	51567309	51591880	24572	DMXL2				24	24	19	0	30	14	14	8	33	54	24	75	25	93	23	35	40	56	0	0	0	10	18	1	2	30	0	1	15	8	6	51	0	42	104	0	0	27	28
1_merged_PDX_cell_lines_AML_566_lociStitched	179128552	179153117	chr2	178263825	178288390	24566	OSBPL6				0	1	0	0	0	0	0	0	0	0	0	0	0	0	0	0	0	0	0	0	0	4	0	0	0	0	0	1	1	0	0	2	23	0	0	0	0	0	0
1_merged_PDX_cell_lines_AML_567_lociStitched	124028814	124053364	chr9	121266536	121291086	24551	GSN STOM				27	5	18	10	40	13	10	22	10	28	14	19	38	21	24	31	23	47	0	31	32	29	27	5	48	13	12	26	11	26	68	28	42	24	42	1	55	36	37
1_merged_PDX_cell_lines_AML_568_lociStitched	71432002	71456519	chr18	73764767	73789284	24518	FBXO15				0	1	0	0	0	0	2	1	0	0	0	0	3	0	0	0	0	0	4	39	13	2	0	0	0	0	6	8	0	0	2	0	0	0	0	0	23	2	0
1_merged_PDX_cell_lines_AML_569_lociStitched	53425267	53449783	chr18	55758036	55782552	24517	TCF4	TCF4			142	0	0	2	25	1	29	57	0	25	20	0	1	0	11	27	24	0	0	3	4	6	3	2	0	2	3	3	3	0	0	3	0	0	0	1	2	32	1
1_merged_PDX_cell_lines_AML_570_lociStitched	117037629	117062130	chr1	116495007	116519508	24502	ATP1A1 CD58				20	2	19	5	47	10	9	22	18	24	18	40	36	24	19	33	24	19	72	32	42	25	27	0	26	1	12	10	5	48	55	72	5	15	56	17	27	31	29
1_merged_PDX_cell_lines_AML_571_lociStitched	82213191	82237688	chr10	80453435	80477932	24498	C10orf58 TSPAN14				11	2	14	22	33	7	2	2	13	13	17	7	37	16	20	25	14	17	24	105	42	31	5	32	33	5	16	18	3	6	6	11	34	19	26	36	23	18	4
1_merged_PDX_cell_lines_AML_572_lociStitched	21248015	21272496	chr14	20779856	20804337	24482	ANG EDDM3A EDDM3B NDRG2 PARP2 PNP RNASE1 RNASE2 RNASE3 RNASE4 RNASE6				15	18	52	9	38	15	4	8	15	55	35	15	24	10	34	27	32	12	2	9	25	16	5	12	8	4	0	5	2	8	13	113	50	10	45	5	9	11	18
1_merged_PDX_cell_lines_AML_573_lociStitched	157089948	157114426	chr7	157297254	157321732	24479	DNAJB6				22	6	21	2	22	11	7	13	6	12	4	6	3	19	10	8	13	28	87	29	28	24	56	3	87	29	3	7	20	43	109	32	25	77	49	9	27	51	48
1_merged_PDX_cell_lines_AML_574_lociStitched	61898637	61923070	chr14	61431919	61456352	24434	PRKCH				5	1	1	6	9	0	1	1	0	2	0	0	1	0	0	0	0	6	104	5	20	11	6	0	4	1	0	7	2	0	20	3	0	6	0	12	14	4	5
1_merged_PDX_cell_lines_AML_575_lociStitched	14474103	14498523	chr19	14363291	14387711	24421	CCDC130 CD97 CLEC17A DDX39 DDX39A FAM32A GIPC1 NANOS3 NDUFB7 PKN1 PRKACA PTGER1				61	23	62	20	29	19	5	14	19	31	35	35	59	68	48	36	31	62	183	148	128	61	80	65	157	26	56	76	31	82	117	90	15	107	84	85	65	84	96
1_merged_PDX_cell_lines_AML_576_lociStitched	32559910	32584325	chr17	34232891	34257306	24416	BLMH CCL11 CCL2 CCL7				23	1	27	0	23	25	1	5	9	16	14	103	18	11	14	22	6	11	0	7	10	8	20	10	18	5	2	5	6	14	23	33	2	23	1	1	9	28	13
1_merged_PDX_cell_lines_AML_577_lociStitched	89842363	89866762	chr12	89448586	89472985	24400	GALNT4 POC1B				9	6	2	4	6	2	4	8	8	4	7	3	4	19	13	7	5	14	0	6	18	8	0	0	15	1	0	10	2	11	32	20	0	9	9	2	29	16	9
1_merged_PDX_cell_lines_AML_578_lociStitched	27235188	27259582	chr16	27223867	27248261	24395	FLJ21408 GGA2 IL4R JMJD5 NSMCE1 TGFB1I1				11	1	12	13	40	6	3	11	5	21	9	5	0	8	15	13	9	25	82	18	27	29	11	7	47	3	32	22	6	13	41	4	19	55	20	16	28	40	21
1_merged_PDX_cell_lines_AML_579_lociStitched	199128832	199153208	chr1	199159704	199184080	24377	MIR181A1				7	7	1	1	1	0	7	5	0	3	0	0	2	0	0	0	0	11	87	3	7	2	3	2	15	1	4	1	1	3	17	8	1	5	0	7	13	10	1
1_merged_PDX_cell_lines_AML_580_lociStitched	26724284	26748647	chr10	26435355	26459718	24364	APBB1IP				33	6	10	22	26	11	18	19	14	29	22	26	24	34	27	24	18	37	117	81	49	28	32	48	33	17	22	18	21	34	67	13	0	37	41	36	47	38	34
1_merged_PDX_cell_lines_AML_581_lociStitched	8763362	8787698	chr19	8653923	8677863	24337	ACTL9 ADAMTS10 CERS4 MYO1F ZNF317 ZNF414 ZNF558	ZNF317 ZNF414 ZNF558			0	0	2	1	11	1	0	0	0	1	0	0	0	0	0	3	0	0	3	35	13	2	0	0	5	0	10	4	0	2	2	4	0	0	0	1	11	2	0
1_merged_PDX_cell_lines_AML_582_lociStitched	67379809	67404143	chr1	66914126	66938460	24335	MIER1 SLC35D1 TCTEX1D1 WDR78				41	20	29	9	13	14	5	7	6	8	16	11	27	34	25	27	25	40	40	43	60	46	49	31	58	19	18	34	25	24	49	71	192	50	63	29	38	42	40
1_merged_PDX_cell_lines_AML_583_lociStitched	26570252	26594586	chr7	26530633	26554967	24335	KIAA0087				20	2	1	0	0	0	2	22	0	15	0	0	0	0	0	0	0	30	0	0	24	13	6	0	5	3	0	13	3	0	30	0	0	20	0	0	46	51	6
1_merged_PDX_cell_lines_AML_584_lociStitched	171771824	171796150	chr3	172054034	172078360	24327	FNDC3B				7	13	24	4	14	3	7	4	11	9	11	17	42	39	60	24	17	42	0	0	10	17	13	0	10	10	1	4	10	13	14	103	3	24	63	3	13	17	11
1_merged_PDX_cell_lines_AML_585_lociStitched	104528632	104552952	chr10	102768875	102793195	24321	C10orf26 CYP17A1				28	20	18	1	17	4	2	1	9	4	6	4	10	36	15	15	15	26	40	66	55	48	46	2	26	4	0	18	6	58	91	17	28	78	15	2	18	35	44
1_merged_PDX_cell_lines_AML_586_lociStitched	30717772	30742080	chr4	30716150	30740458	24309	PCDH7				182	1	0	0	0	0	0	35	0	0	0	0	0	0	0	0	0	0	0	0	0	9	0	0	0	0	0	1	0	0	0	0	0	0	0	0	0	0	0
1_merged_PDX_cell_lines_AML_587_lociStitched	19415264	19439557	chr20	19434620	19458913	24294	LOC100130264 SLC24A3				5	0	2	0	2	0	1	2	0	3	0	0	0	0	0	0	0	3	9	0	7	13	0	0	11	1	0	4	0	0	14	5	4	1	0	0	14	6	0
1_merged_PDX_cell_lines_AML_588_lociStitched	158287829	158312122	chr2	157431317	157455610	24294	CYTIP				44	9	22	48	43	12	11	23	16	60	23	43	33	67	27	25	25	27	18	66	43	16	21	55	54	30	6	17	15	38	73	52	0	61	50	83	36	27	33
1_merged_PDX_cell_lines_AML_589_lociStitched	93977194	94001455	chr12	93583418	93607679	24262	SOCS2				121	1	128	41	50	34	71	69	24	73	57	0	44	0	0	52	49	51	0	99	27	5	0	0	18	9	23	8	3	7	1	0	0	17	0	0	41	30	0
1_merged_PDX_cell_lines_AML_590_lociStitched	81043085	81067333	chr4	80121931	80146179	24249	ANTXR2 PRDM8	PRDM8			18	13	4	6	38	14	18	12	5	20	10	5	10	26	15	14	38	25	11	67	55	15	12	0	31	2	2	21	4	51	127	72	5	35	48	0	78	44	38
1_merged_PDX_cell_lines_AML_591_lociStitched	156469029	156493268	chr6	156147895	156172134	24240	ARID1B				26	1	0	0	0	0	17	12	0	5	0	0	17	10	0	0	2	26	0	125	49	7	46	0	14	45	19	25	29	33	77	0	27	71	44	0	33	47	35
1_merged_PDX_cell_lines_AML_592_lociStitched	118736680	118760918	chr12	118298875	118323113	24239	SPPL3 TAOK3 TBX3	TBX3		TBX3	19	18	12	4	9	3	22	6	2	10	9	6	7	19	17	10	8	37	0	15	21	12	20	5	28	18	1	14	16	19	52	19	20	45	34	31	36	26	28
1_merged_PDX_cell_lines_AML_593_lociStitched	29746134	29770349	chr7	29706518	29730733	24216	DPY19L2P3 LOC100271874 LOC646762				118	2	0	1	0	0	1	0	25	0	6	0	0	0	0	0	0	0	0	0	0	2	0	0	0	0	0	0	0	0	0	0	0	0	0	0	0	0	0
1_merged_PDX_cell_lines_AML_594_lociStitched	38504610	38528815	chr19	38013970	38038175	24206	C19orf33 DPF1 GRAMD1A PPP1R14A SIPA1L3 ZNF567 ZNF569 ZNF570	DPF1 ZNF567 ZNF569 ZNF570			21	3	8	0	14	0	2	11	1	8	1	1	2	9	6	5	7	27	0	35	35	25	15	17	19	9	11	25	5	36	69	16	24	22	14	14	42	27	21
1_merged_PDX_cell_lines_AML_595_lociStitched	198939154	198963329	chr1	198970025	198994200	24176	MIR181A1				1	9	89	2	4	11	4	2	1	6	3	2	8	1	2	2	1	10	0	0	2	0	0	0	2	3	0	1	1	3	6	2	0	1	1	0	10	4	1
1_merged_PDX_cell_lines_AML_596_lociStitched	92133077	92157247	chr9	89518162	89542332	24171	SEMA4D				30	1	11	12	32	8	5	18	13	21	9	20	11	13	12	20	10	30	32	10	18	27	13	11	29	8	6	9	11	9	37	15	4	41	24	11	33	41	25
1_merged_PDX_cell_lines_AML_597_lociStitched	17971025	17995155	chr3	17929533	17953663	24131	TBC1D5				17	28	17	4	9	2	13	2	0	3	3	5	20	0	10	1	3	11	52	1	10	9	13	0	8	6	1	2	5	17	30	8	0	3	6	0	29	19	14
1_merged_PDX_cell_lines_AML_598_lociStitched	46567039	46591154	chr18	49040669	49064784	24116	DYM SMAD7			SMAD7	10	1	15	0	10	0	8	6	1	5	0	3	0	2	5	3	3	10	62	63	43	25	29	3	17	10	34	11	7	19	31	9	1	14	12	2	32	18	16
1_merged_PDX_cell_lines_AML_599_lociStitched	109014266	109038378	chr12	108620490	108644602	24113	ACACB BTBD11 ISCU SELPLG TMEM119 TRAFD1 USP30	TRAFD1			25	8	41	27	44	19	6	21	17	29	35	20	27	41	27	26	26	38	39	10	31	30	27	54	33	31	11	13	35	44	45	36	15	48	28	68	50	51	39
1_merged_PDX_cell_lines_AML_600_lociStitched	131818856	131842895	chr5	132483164	132507203	24040	IL5 IRF1 RAD50	IRF1		IRF1	28	0	22	12	23	13	3	13	14	17	18	12	20	26	19	27	28	26	29	32	22	28	24	21	30	30	24	14	27	27	38	34	25	48	37	62	17	40	28
1_merged_PDX_cell_lines_AML_601_lociStitched	30575879	30599915	chrX	30557762	30581798	24037	CXorf21				15	20	45	25	31	22	18	19	12	32	22	36	35	36	32	30	36	22	28	87	39	10	15	20	26	11	11	8	10	32	48	125	0	30	42	23	27	13	57
1_merged_PDX_cell_lines_AML_602_lociStitched	30652345	30676363	chr22	30256356	30280374	24019	CCDC157 GATSL3 LIF MTFP1 OSM RNF215 TBC1D10A ZMAT5				37	6	73	3	16	11	3	13	3	22	3	37	3	28	13	13	14	22	37	45	45	37	74	5	44	42	19	42	32	56	67	36	0	66	41	15	63	53	34
1_merged_PDX_cell_lines_AML_603_lociStitched	52973065	52997080	chr18	55305834	55329849	24016	TCF4	TCF4			70	0	0	3	34	9	57	59	0	28	10	0	6	0	30	16	27	2	0	60	19	7	1	21	2	3	2	13	2	9	1	3	0	1	1	80	7	91	8
1_merged_PDX_cell_lines_AML_604_lociStitched	197021185	197045195	chr2	196156461	196180471	24011	STK17B				37	14	28	29	45	23	6	25	19	46	31	48	61	65	34	32	28	35	93	64	61	36	40	58	85	16	6	24	13	52	87	67	13	73	62	73	43	31	34
1_merged_PDX_cell_lines_AML_605_lociStitched	19149280	19173242	chr21	17776963	17800925	23963	C21orf91				26	3	11	7	24	0	5	26	8	22	23	7	12	15	13	17	7	35	10	7	33	10	16	10	30	5	2	39	7	30	41	34	3	14	24	67	71	19	40
1_merged_PDX_cell_lines_AML_606_lociStitched	98686222	98710181	chr15	98142993	98166952	23960	ARRDC4				2	1	0	0	0	0	0	0	0	0	0	0	0	0	0	2	0	1	64	128	30	7	11	0	2	2	9	5	0	1	7	1	0	0	0	0	7	18	0
1_merged_PDX_cell_lines_AML_607_lociStitched	72430231	72454187	chr13	71856099	71880049	23957	DACH1	DACH1		DACH1	131	8	116	34	46	31	66	79	7	3	33	19	0	0	0	38	23	21	0	8	16	28	0	0	0	4	0	19	8	4	3	32	0	8	22	0	0	0	0
1_merged_PDX_cell_lines_AML_608_lociStitched	101277541	101301496	chr10	99517784	99541739	23956	NKX2-3	NKX2-3			2	0	0	0	0	0	4	1	0	30	6	0	0	0	0	1	5	0	0	0	0	3	77	0	0	85	0	47	92	61	94	0	49	119	87	0	51	0	65
1_merged_PDX_cell_lines_AML_609_lociStitched	169373431	169397382	chr3	169655643	169679594	23952	MECOM	MECOM			170	0	0	0	21	0	0	45	0	0	14	0	0	18	0	48	39	41	0	0	0	0	0	1	0	0	0	0	0	0	0	0	5	0	0	0	0	57	0
1_merged_PDX_cell_lines_AML_610_lociStitched	17451069	17475012	chr10	17409070	17433013	23944	LOC100128098 ST8SIA6				9	2	2	3	7	0	4	3	1	2	2	0	0	2	1	1	1	7	1	3	10	16	8	0	25	7	1	10	3	0	39	0	54	41	8	0	21	7	5
1_merged_PDX_cell_lines_AML_611_lociStitched	38725367	38749306	chr21	37353065	37377004	23940	DYRK1A		DYRK1A		66	30	55	15	17	19	8	22	6	12	23	14	30	59	44	27	41	82	65	89	143	65	97	45	92	59	21	187	57	58	119	87	117	126	126	46	172	60	83
1_merged_PDX_cell_lines_AML_612_lociStitched	194866553	194890480	chr3	195145824	195169751	23928	C3orf21				36	2	5	0	11	0	4	14	1	7	3	0	0	9	5	11	5	24	35	12	44	30	43	3	42	25	21	31	22	19	75	22	74	40	20	15	60	39	32
1_merged_PDX_cell_lines_AML_613_lociStitched	234968697	234992622	chr1	234832950	234856875	23926	NCRNA00184				40	15	48	46	83	53	18	59	27	108	23	139	15	49	33	37	31	33	25	17	25	21	21	3	20	19	15	6	19	36	72	39	13	57	34	18	25	45	46
1_merged_PDX_cell_lines_AML_614_lociStitched	121988756	122012680	chr4	121067601	121091525	23925	C4orf31				0	1	68	0	0	0	0	0	0	0	2	0	0	0	0	0	0	0	0	0	0	0	0	0	0	0	0	0	0	0	0	37	0	0	0	0	0	0	0
1_merged_PDX_cell_lines_AML_615_lociStitched	137533355	137557244	chr6	137212218	137236107	23890	IFNGR1 IL22RA2				41	15	47	12	63	27	15	36	35	51	41	69	36	64	47	41	46	50	9	6	29	25	24	21	38	23	5	13	26	42	57	65	18	46	76	15	58	65	42
1_merged_PDX_cell_lines_AML_616_lociStitched	27427633	27451521	chr11	27406086	27429974	23889	CCDC34 LGR4				0	2	0	1	0	0	2	0	0	0	1	0	3	0	0	0	0	0	0	0	0	5	0	0	0	2	0	0	1	0	0	10	65	1	0	0	0	0	0
1_merged_PDX_cell_lines_AML_617_lociStitched	142408475	142432331	chr7	142700663	142724478	23857	MTRNR2L6 PRSS1 PRSS2 TRY6				34	1	1	2	3	0	20	52	0	4	0	0	0	29	0	0	0	24	55	15	20	16	47	1	80	16	3	22	11	56	90	3	0	38	11	0	40	43	34
1_merged_PDX_cell_lines_AML_618_lociStitched	160359634	160383485	chr2	159503123	159526974	23852	BAZ2B	BAZ2B			40	13	1	8	7	1	27	46	8	6	13	5	5	26	18	6	10	41	4	1	17	4	12	0	21	10	2	10	9	8	13	17	1	25	26	2	18	101	17
1_merged_PDX_cell_lines_AML_619_lociStitched	40225446	40249275	chr4	40223826	40247655	23830	RHOH				9	2	3	16	17	2	4	10	0	11	4	5	6	2	3	3	3	24	55	28	20	12	5	3	14	8	0	10	5	12	25	5	0	28	0	15	40	17	8
1_merged_PDX_cell_lines_AML_620_lociStitched	15831199	15855027	chr3	15789692	15813520	23829	ANKRD28				85	72	102	28	30	27	24	30	15	45	21	55	39	128	64	34	45	94	56	80	103	49	74	27	78	33	9	26	27	145	207	247	24	125	178	105	61	113	103
1_merged_PDX_cell_lines_AML_621_lociStitched	30669142	30692960	chr3	30627650	30651468	23819	TGFBR2				13	2	3	24	47	2	4	14	11	32	25	22	27	20	20	20	12	27	36	59	20	11	16	39	30	6	5	11	5	25	28	11	2	30	8	30	21	18	12
1_merged_PDX_cell_lines_AML_622_lociStitched	14024557	14048355	chr17	14121240	14145038	23799	COX10 ELAC2				0	2	0	1	0	0	1	1	0	0	3	0	2	0	0	0	0	3	0	0	0	1	0	0	0	0	0	0	0	0	0	1	217	0	0	0	0	1	0
1_merged_PDX_cell_lines_AML_623_lociStitched	73381142	73404934	chr12	72987362	73011154	23793	LOC283392				0	0	0	0	0	0	0	0	0	0	0	0	0	0	0	0	0	0	0	0	0	0	0	0	1	0	0	0	0	0	0	0	7	0	0	0	0	0	0
1_merged_PDX_cell_lines_AML_624_lociStitched	57563006	57586794	chr16	57529094	57552882	23789	CCDC102A CIAPIN1 COQ9 DOK4 GPR114 HERPUD1 KATNB1 POLR2C				24	0	17	2	15	1	3	8	1	7	0	1	0	13	2	5	7	18	25	26	39	36	21	20	54	17	8	38	17	29	54	0	20	53	2	28	40	33	22
1_merged_PDX_cell_lines_AML_625_lociStitched	235385246	235409017	chr2	234476602	234500373	23772	ARL4C				13	4	26	18	25	2	1	2	0	17	7	0	0	5	8	17	8	1	212	9	32	20	42	48	4	1	6	9	5	34	32	104	0	10	0	9	9	30	26
1_merged_PDX_cell_lines_AML_626_lociStitched	80117106	80140859	chr4	79195952	79219705	23754	NAA11				5	0	0	0	0	0	2	1	0	1	4	0	0	0	0	0	0	15	0	24	3	5	7	0	1	10	0	3	2	0	2	1	1	6	0	0	6	2	1
1_merged_PDX_cell_lines_AML_627_lociStitched	158600124	158623834	chr7	158807433	158831143	23711	ESYT2 NCAPG2 VIPR2 WDR60				75	67	83	54	47	41	16	35	18	44	30	26	53	88	66	45	54	95	160	122	68	65	75	24	138	41	22	29	38	110	162	154	64	169	148	50	38	86	123
1_merged_PDX_cell_lines_AML_628_lociStitched	7051440	7075146	chr12	6942277	6965983	23707	ATN1 C12orf57 C1R CD27 EMG1 ENO2 FOXJ2 GDF3 GNB3 LRRC23 MIR141 MIR200C PHB2 PTPN6 RBP5 SCARNA12 USP5 ZNF384	FOXJ2 ZNF384		FOXJ2	44	6	65	38	55	33	8	23	22	43	69	30	68	47	30	36	44	40	72	73	50	51	54	41	57	63	43	49	44	61	79	52	72	102	52	99	49	81	56
1_merged_PDX_cell_lines_AML_629_lociStitched	95706609	95730272	chr2	95040864	95064527	23664	MAL				0	0	0	0	2	0	0	0	0	0	0	0	0	0	0	0	0	0	56	0	3	7	2	1	0	0	2	0	0	0	0	0	0	0	0	1	5	0	0
1_merged_PDX_cell_lines_AML_630_lociStitched	52442757	52466393	chr20	53826218	53849854	23637	SUMO1P1 ZNF217	ZNF217			17	5	12	6	44	4	6	11	14	21	12	12	21	9	12	18	12	13	30	32	19	14	13	26	19	6	9	14	7	22	49	26	5	8	14	18	40	21	29
1_merged_PDX_cell_lines_AML_631_lociStitched	44580272	44603908	chr6	44612535	44636171	23637	CDC5L	CDC5L		CDC5L	5	8	27	0	16	0	3	0	3	0	4	0	0	2	13	20	21	4	0	4	5	9	5	3	0	0	0	5	1	10	13	22	0	0	0	0	16	3	29
1_merged_PDX_cell_lines_AML_632_lociStitched	234732953	234756580	chr1	234597207	234620834	23628	IRF2BP2 NCRNA00184 RBM34 TARBP1 TOMM20		IRF2BP2		68	29	111	94	82	112	52	96	28	115	46	121	93	106	75	68	62	85	92	135	112	64	66	31	142	119	51	50	107	108	152	141	115	175	127	77	75	101	91
1_merged_PDX_cell_lines_AML_633_lociStitched	65013553	65037175	chr10	63253793	63277415	23623	JMJD1C NRBF2				46	47	29	43	31	20	10	28	24	12	31	28	56	66	52	34	30	65	17	57	63	31	27	38	77	15	10	24	12	46	98	18	47	64	79	31	56	45	44
1_merged_PDX_cell_lines_AML_634_lociStitched	6984449	7008066	chrX	7066408	7090025	23618	HDHD1				3	0	2	0	3	0	1	1	2	0	3	0	6	1	4	3	1	6	36	19	14	8	0	22	0	0	9	4	0	2	5	2	0	3	1	8	6	6	0
1_merged_PDX_cell_lines_AML_635_lociStitched	108475955	108499566	chr1	107933333	107956944	23612	VAV3				22	12	15	2	15	7	17	12	11	20	18	34	20	24	33	22	21	54	45	14	28	24	40	3	15	22	1	10	21	36	37	20	11	95	44	4	28	50	39
1_merged_PDX_cell_lines_AML_636_lociStitched	19479446	19503039	chr8	19621935	19645528	23594	CSGALNACT1				17	7	3	1	6	4	10	14	2	17	3	3	35	10	15	7	5	21	0	32	20	16	10	12	17	4	8	5	8	7	31	19	4	6	36	17	47	20	14
1_merged_PDX_cell_lines_AML_637_lociStitched	19757443	19781019	chrX	19739325	19762901	23577	SH3KBP1				5	3	1	9	17	2	5	4	2	6	11	3	11	7	10	7	14	8	23	29	11	8	5	8	5	2	6	5	4	10	18	6	9	9	15	48	16	11	11
1_merged_PDX_cell_lines_AML_638_lociStitched	9673900	9697468	chr2	9533771	9557339	23569	ADAM17				46	31	44	15	18	18	6	16	18	21	25	55	44	57	42	31	43	56	20	72	57	53	65	62	47	26	15	14	23	61	89	101	31	75	84	42	28	41	45
1_merged_PDX_cell_lines_AML_639_lociStitched	8548746	8572302	chr19	8483862	8507418	23557	CD320 CERS4 HNRNPM MYO1F NDUFA7 PRAM1 RPS28 SNAPC2 TIMM44 ZNF414	SNAPC2 ZNF414			21	0	13	1	25	7	8	13	22	22	31	19	56	18	16	29	25	27	10	11	13	19	14	3	25	23	5	19	20	8	32	20	11	17	41	2	35	22	26
1_merged_PDX_cell_lines_AML_640_lociStitched	133420318	133443849	chr5	134084627	134108158	23532	TCF7	TCF7		TCF7	2	0	0	11	8	0	0	0	0	3	0	0	0	0	0	0	0	0	89	38	11	6	3	13	0	0	14	0	0	0	0	0	0	0	0	9	8	0	0
1_merged_PDX_cell_lines_AML_641_lociStitched	68732700	68756226	chr14	68265983	68289509	23527	RAD51L1				4	1	5	14	20	3	1	2	5	8	6	8	5	8	6	4	4	4	6	60	23	13	4	53	5	4	37	7	3	14	8	4	3	3	0	100	11	8	4
1_merged_PDX_cell_lines_AML_642_lociStitched	86007694	86031205	chr16	85974088	85997599	23512	COX4I1 EMC8 IRF8	IRF8	IRF8	IRF8	1	20	48	2	33	13	10	3	11	17	12	5	16	15	21	26	23	6	1	32	16	12	11	5	4	6	7	4	4	66	58	50	0	1	70	49	3	9	40
1_merged_PDX_cell_lines_AML_643_lociStitched	45942759	45966245	chr19	45439501	45462987	23487	APOC2 BLOC1S3 C5AR2 CD3EAP CKM CLASRP EML2 ERCC1 EXOC3L2 FOSB GIPR GYS1 PPM1N PPP1R13L PPP1R37 PRKD2 QPCTL RAB4B RELB RTN2 SIGLEC11 SYMPK VASP	FOSB RELB		FOSB RELB	61	44	56	2	8	15	0	1	8	7	16	17	20	37	29	24	28	27	126	111	125	111	98	70	85	23	40	77	20	85	82	102	38	61	60	31	14	43	49
1_merged_PDX_cell_lines_AML_644_lociStitched	39766205	39789682	chr21	38394283	38417760	23478	ERG	ERG		ERG	11	2	2	0	0	1	8	7	0	3	1	0	2	7	1	0	5	24	0	34	14	4	0	0	11	6	3	11	7	7	16	3	10	8	7	0	33	11	11
1_merged_PDX_cell_lines_AML_645_lociStitched	165646826	165670302	chr2	164790316	164813792	23477	COBLL1				0	2	0	2	0	0	2	0	0	0	0	0	1	42	19	0	0	0	0	0	25	0	0	0	10	0	0	2	0	0	0	0	0	0	0	0	68	0	0
1_merged_PDX_cell_lines_AML_646_lociStitched	150575393	150598825	chr1	150602917	150626349	23433	ADAMTSL4 C1orf54 CDC42SE1 ENSA GABPB2 GOLPH3L MCL1 MRPS21 SEMA6C TARS2 TDRKH TNFAIP8L2				89	46	80	14	35	36	13	20	31	32	28	69	30	82	35	31	40	69	32	51	85	48	81	17	138	26	2	29	21	111	189	115	34	132	104	44	41	81	126
1_merged_PDX_cell_lines_AML_647_lociStitched	12623994	12647426	chr16	12530137	12553569	23433	CPPED1 SNX29				2	0	0	0	0	0	0	0	0	0	0	1	0	2	0	1	0	1	2	0	2	6	3	3	0	0	0	0	0	6	1	0	0	3	0	33	2	4	0
1_merged_PDX_cell_lines_AML_648_lociStitched	103412655	103436080	chr4	102491498	102514923	23426	NFKB1	NFKB1		NFKB1	136	7	20	8	8	9	2	2	3	6	13	14	7	55	7	13	14	33	19	7	33	30	18	12	22	15	9	14	18	26	36	34	9	51	53	25	26	18	25
1_merged_PDX_cell_lines_AML_649_lociStitched	64904278	64927690	chrX	65684417	65707828	23413	MSN				13	1	9	10	30	7	10	16	13	14	28	20	36	18	18	28	18	30	21	37	34	23	13	14	27	4	4	8	8	16	60	17	14	29	19	35	22	12	25
1_merged_PDX_cell_lines_AML_650_lociStitched	15001688	15025094	chr4	15000064	15023470	23407	CC2D2A CPEB2 FAM200B FBXL5	FAM200B			49	6	32	13	12	18	5	14	10	10	21	28	49	35	27	29	25	23	9	2	19	34	24	21	40	21	1	40	45	21	110	44	241	96	84	37	24	20	33
1_merged_PDX_cell_lines_AML_651_lociStitched	110036004	110059394	chr13	109383657	109407047	23391	IRS2		IRS2		15	22	64	4	35	10	19	0	37	56	38	32	28	30	31	34	38	18	0	0	0	13	3	0	0	11	0	0	16	0	3	98	0	0	92	0	0	13	7
1_merged_PDX_cell_lines_AML_652_lociStitched	62649370	62672722	chr12	62255589	62278941	23353	MON2 USP15				25	5	16	15	16	13	7	15	9	15	27	14	35	30	27	15	18	46	27	21	59	19	28	23	53	17	9	28	14	0	48	39	155	51	37	28	52	32	28
1_merged_PDX_cell_lines_AML_653_lociStitched	28612157	28635504	chr2	28389290	28412637	23348	FOSL2	FOSL2	FOSL2	FOSL2	31	16	53	9	33	24	12	9	26	30	37	52	56	66	64	59	50	35	28	50	71	58	53	0	77	35	16	31	29	55	71	108	3	70	107	14	43	33	50
1_merged_PDX_cell_lines_AML_654_lociStitched	203631429	203654769	chr1	203662301	203685641	23341	ATP2B4 LAX1 SNORA77 ZBED6 ZC3H11A	ZBED6		ZBED6	17	3	5	2	13	2	7	8	2	2	4	0	2	16	7	5	5	41	85	73	33	35	22	1	48	7	16	14	7	16	41	7	24	20	15	0	17	16	12
1_merged_PDX_cell_lines_AML_655_lociStitched	27451316	27474645	chr17	29124298	29147627	23330	ABHD15 DHRS13 FLOT2 MYO18A PHF12 PIPOX RAB34 SPACA3 TIAF1 TRAF4				26	2	11	10	39	11	11	29	11	12	13	7	26	18	17	18	19	36	21	45	37	18	37	9	24	16	21	18	23	70	61	27	9	28	36	8	56	26	59
1_merged_PDX_cell_lines_AML_656_lociStitched	66701303	66724623	chr2	66474171	66497491	23321	MEIS1	MEIS1	MEIS1	MEIS1	39	4	13	5	7	4	15	14	7	9	8	2	5	8	6	9	15	28	0	0	27	12	8	0	58	7	0	11	6	5	31	0	43	47	6	0	34	15	15
1_merged_PDX_cell_lines_AML_657_lociStitched	106398492	106421792	chr2	105782035	105805335	23301	FHL2 NCK2 SH3RF3 TGFBRAP1		TGFBRAP1		22	6	17	16	22	4	18	9	6	10	9	3	40	13	24	17	18	34	14	43	35	28	39	9	34	6	4	28	10	25	38	35	43	40	30	22	44	36	39
1_merged_PDX_cell_lines_AML_659_lociStitched	68788516	68811793	chr12	68394736	68418013	23278	MDM1				28	2	0	0	0	0	0	3	7	2	6	0	2	5	0	8	4	10	1	0	16	14	26	0	6	9	0	3	6	3	30	3	15	13	12	2	32	22	10
1_merged_PDX_cell_lines_AML_660_lociStitched	198969388	198992661	chr1	199000259	199023532	23274	MIR181A1				6	6	45	3	2	6	4	4	0	3	1	0	96	0	2	0	0	13	75	10	17	0	9	8	11	3	4	2	2	11	11	3	98	1	1	1	38	12	3
1_merged_PDX_cell_lines_AML_661_lociStitched	5293137	5316389	chr11	5271907	5295159	23253	HBB HBBP1 HBD HBE1 HBG1 HBG2 OR51B2 OR51B4 OR51B5				3	1	1	1	0	0	7	2	0	2	0	3	0	0	0	0	0	0	0	0	0	0	4	0	6	0	0	0	1	1	0	2	13	7	0	0	3	0	3
1_merged_PDX_cell_lines_AML_662_lociStitched	14581151	14604380	chr5	14581042	14604271	23230	FAM105A OTULIN TRIO				7	3	4	1	26	0	0	2	2	1	16	3	19	5	7	17	10	5	5	2	5	12	2	3	4	0	0	17	0	9	12	60	1	2	12	5	15	6	4
1_merged_PDX_cell_lines_AML_663_lociStitched	128153150	128176378	chr11	128283255	128306483	23229	ETS1	ETS1		ETS1	4	2	0	22	17	0	1	1	0	8	2	0	1	4	0	0	0	2	131	1	5	9	3	3	25	2	0	2	1	0	3	3	17	19	2	28	16	7	2
1_merged_PDX_cell_lines_AML_664_lociStitched	110327984	110351208	chr1	109785362	109808586	23225	AHCYL1 CSF1 EPS8L3 GSTM3 GSTM4 STRIP1				30	8	8	0	3	0	5	3	1	1	1	8	0	11	5	4	6	47	7	7	34	82	67	1	12	9	13	10	15	19	50	12	23	45	16	1	27	127	29
1_merged_PDX_cell_lines_AML_665_lociStitched	64617197	64640402	chr11	64849725	64872930	23206	ATG2A CDC42BPG EHD1 MAP4K2 MEN1 MIR192 MIR194-2 SNX15				14	0	9	15	30	1	2	4	5	11	13	28	17	10	12	11	8	17	19	26	28	18	14	20	16	4	24	12	8	16	28	36	10	18	34	80	41	18	18
1_merged_PDX_cell_lines_AML_666_lociStitched	121443268	121466439	chr11	121572559	121595730	23172	SORL1				26	4	15	9	51	6	17	24	3	28	7	14	7	6	7	11	4	30	9	86	21	10	19	1	22	15	9	10	9	32	57	19	0	41	23	9	19	8	26
1_merged_PDX_cell_lines_AML_667_lociStitched	124121965	124145136	chr6	123800820	123823991	23172	NKAIN2				0	38	80	45	55	0	168	1	41	28	2	0	0	0	0	70	68	12	0	0	28	2	0	0	0	0	0	12	0	0	0	0	124	0	0	0	85	0	0
1_merged_PDX_cell_lines_AML_668_lociStitched	27093973	27117130	chr6	27126194	27149351	23158	ABT1 BTN1A1 BTN2A2 HIST1H2AG HIST1H2AH HIST1H2BJ HIST1H2BK HIST1H4I MIR3143 PRSS16 ZNF165 ZNF184 ZNF311 ZSCAN9	ZNF165 ZNF184 ZNF311 ZSCAN9			37	42	62	20	34	19	13	10	11	15	20	10	23	40	33	25	16	29	46	60	49	29	39	83	55	81	31	71	81	32	90	72	162	48	70	61	131	68	62
1_merged_PDX_cell_lines_AML_669_lociStitched	70546912	70570056	chr6	69837020	69860164	23145	COL19A1 LMBRD1				0	2	83	1	0	0	1	0	0	0	1	0	1	0	0	0	0	0	0	0	0	0	0	0	0	0	0	0	0	0	0	0	0	0	0	0	0	0	0
1_merged_PDX_cell_lines_AML_670_lociStitched	156541572	156564713	chr6	156220438	156243579	23142	ARID1B				1	0	0	0	0	0	1	0	0	0	0	0	104	0	0	0	0	0	0	9	3	0	0	0	0	6	0	6	0	8	2	0	0	25	0	0	0	0	0
1_merged_PDX_cell_lines_AML_671_lociStitched	123362173	123385308	chr12	122877626	122900761	23136	HIP1R OGFOD2 VPS37B				52	6	18	6	13	3	2	15	8	11	16	12	20	30	21	19	15	50	83	80	88	65	68	39	121	28	14	61	22	19	71	2	151	126	52	63	62	66	27
1_merged_PDX_cell_lines_AML_672_lociStitched	90353712	90376807	chr1	89888153	89911248	23096	LRRC8D				17	5	4	2	8	2	5	7	4	2	6	6	7	9	10	9	8	35	1	6	24	13	9	1	22	3	1	11	6	7	28	5	22	35	14	0	35	16	15
1_merged_PDX_cell_lines_AML_673_lociStitched	108430241	108453330	chr8	107418013	107441102	23090	ANGPT1				15	1	63	1	0	0	0	6	0	2	2	0	1	6	0	0	0	8	2	1	22	10	4	5	25	0	0	8	0	4	11	0	3	6	1	0	32	2	3
1_merged_PDX_cell_lines_AML_674_lociStitched	46256809	46279877	chr11	46235258	46258326	23069	CREB3L1 SLC35C1	CREB3L1			6	5	14	0	5	9	0	0	4	1	4	6	9	4	20	13	11	5	2	4	6	11	8	0	7	6	0	12	5	1	1	22	9	4	15	2	14	6	7
1_merged_PDX_cell_lines_AML_675_lociStitched	41327683	41350742	chr19	40821778	40844837	23060	C19orf47 C19orf54 CYP2A6 CYP2A7 CYP2S1 DMWD EGLN2 MIA NUMBL RAB4B SNRPA ZFP30 ZNF574	ZFP30 ZNF574		ZFP30	17	4	15	1	7	7	6	2	9	9	7	3	3	4	3	4	5	7	2	0	2	30	16	0	13	36	0	5	13	9	25	10	69	42	15	0	5	16	21
1_merged_PDX_cell_lines_AML_676_lociStitched	81880741	81903799	chr14	81414397	81437455	23059	GTF2A1 SEL1L STON2				15	0	0	0	0	0	2	4	1	7	2	0	1	2	0	0	2	27	0	2	13	18	15	0	23	9	0	10	10	9	13	0	29	45	0	0	29	32	13
1_merged_PDX_cell_lines_AML_677_lociStitched	243413086	243436143	chr1	243249784	243272841	23058	CEP170 SDCCAG8				32	14	26	9	28	26	20	21	15	22	23	35	30	47	41	24	21	49	13	74	62	40	34	5	119	35	52	43	39	42	86	46	29	66	70	14	56	50	47
1_merged_PDX_cell_lines_AML_678_lociStitched	26371484	26394528	chr12	26218551	26241595	23045	SSPN				119	1	0	0	0	0	0	23	11	1	10	0	1	0	0	12	0	0	0	0	0	4	1	0	0	4	0	0	1	0	0	0	0	1	0	0	0	2	0
1_merged_PDX_cell_lines_AML_679_lociStitched	160460890	160483930	chr2	159604379	159627419	23041	BAZ2B TANK	BAZ2B			50	45	46	47	34	22	49	46	13	26	22	27	16	68	49	24	34	75	3	27	35	29	42	0	51	41	13	26	34	28	50	69	72	85	73	8	27	116	53
1_merged_PDX_cell_lines_AML_680_lociStitched	171206489	171229520	chr2	170349979	170373010	23032	MYO3B				0	0	0	0	0	0	0	2	0	0	0	0	0	0	0	0	0	8	1	0	8	8	0	0	69	6	0	1	0	0	0	0	75	2	0	0	14	34	0
1_merged_PDX_cell_lines_AML_681_lociStitched	79472140	79495118	chr5	80176317	80199298	22979	SERINC5				7	2	0	18	16	0	4	1	2	5	7	1	5	2	1	3	1	3	91	45	17	13	8	0	3	28	26	2	12	0	9	8	0	23	11	0	9	7	5
1_merged_PDX_cell_lines_AML_682_lociStitched	53238396	53261373	chr18	55571165	55594142	22978	TCF4 TXNL1	TCF4			100	2	6	1	31	19	71	63	1	31	17	0	8	0	41	34	30	18	0	33	33	19	31	14	20	15	7	19	17	9	16	13	21	15	23	2	27	134	40
1_merged_PDX_cell_lines_AML_683_lociStitched	160060087	160083048	chr4	159138935	159161896	22962	MIR3688				0	1	0	1	0	0	3	0	0	0	1	0	0	0	0	0	0	5	0	0	9	8	1	0	15	0	0	3	2	0	1	4	71	14	2	0	3	6	0
1_merged_PDX_cell_lines_AML_684_lociStitched	66482507	66505447	chr5	67186679	67209619	22941	CD180				18	5	29	38	46	19	24	25	20	51	18	29	22	17	34	35	29	24	4	12	14	7	10	53	11	13	5	3	7	61	49	31	0	23	19	31	24	27	37
1_merged_PDX_cell_lines_AML_685_lociStitched	118808368	118831300	chrX	119674405	119697337	22933	MIR766 SEPT6				32	13	31	20	23	8	6	19	6	14	18	14	13	38	22	26	20	49	49	70	71	30	34	36	57	22	22	35	29	45	109	36	26	76	46	74	52	43	79
1_merged_PDX_cell_lines_AML_686_lociStitched	136962247	136985173	chr2	136204677	136227603	22927	CXCR4				11	2	33	3	15	3	6	3	2	17	6	15	17	10	17	11	13	8	6	39	23	16	10	28	23	10	24	5	7	12	16	47	2	10	17	26	10	11	5
1_merged_PDX_cell_lines_AML_687_lociStitched	46942973	46965896	chr13	46368838	46391761	22924	C13orf18				7	7	14	8	11	1	6	6	11	9	12	18	2	13	10	19	7	11	11	48	9	11	3	117	5	3	1	2	2	22	18	28	0	4	3	64	2	26	12
1_merged_PDX_cell_lines_AML_688_lociStitched	156587702	156610618	chr6	156266568	156289484	22917	ARID1B				4	1	0	1	0	0	6	1	0	2	0	0	1	0	1	0	0	3	0	115	26	5	3	0	10	4	14	21	2	3	14	0	0	17	2	5	3	5	6
1_merged_PDX_cell_lines_AML_689_lociStitched	49899519	49922431	chr22	49505870	49528782	22913	C22orf34				0	3	9	0	2	2	0	0	2	13	2	1	0	0	0	4	1	0	0	3	3	3	0	0	0	0	7	0	0	0	3	0	0	0	0	0	0	1	1
1_merged_PDX_cell_lines_AML_690_lociStitched	160389014	160411919	chr6	159967982	159990887	22906	IGF2R				0	16	11	5	13	6	0	0	7	0	15	21	13	0	21	12	13	7	13	20	11	24	2	16	11	3	17	11	4	3	0	61	14	0	17	82	7	8	3
1_merged_PDX_cell_lines_AML_691_lociStitched	49062347	49085247	chr13	48488211	48511111	22901	LPAR6 RCBTB2				3	5	10	8	49	14	6	17	16	41	12	16	11	16	18	25	17	10	106	19	27	18	6	7	20	1	13	14	3	52	34	11	4	16	12	13	20	19	22
1_merged_PDX_cell_lines_AML_692_lociStitched	80541545	80564438	chr17	82583669	82606562	22894	DCXR FN3KRP FOXK2 NARF RAB40B TBCD WDR45B WDR45L	FOXK2		FOXK2	14	0	13	3	17	9	5	11	6	26	8	6	8	23	9	9	12	20	23	107	43	23	12	4	32	5	20	21	4	16	35	6	8	27	13	2	38	23	18
1_merged_PDX_cell_lines_AML_693_lociStitched	21236583	21259449	chr17	21333271	21356137	22867	KCNJ12 KCNJ18 LGALS9B MAP2K3				2	0	4	0	0	0	0	0	0	0	0	0	0	2	0	0	0	0	1	0	24	13	8	5	0	7	46	0	0	22	4	0	6	13	0	0	0	16	8
1_merged_PDX_cell_lines_AML_694_lociStitched	710802	733667	chr12	601636	624501	22866	ERC1 NINJ2 RAD52 WNK1				24	6	17	3	19	20	2	7	11	12	15	17	19	18	13	16	12	32	8	5	38	37	20	0	18	11	2	6	12	9	31	21	15	26	34	2	47	46	21
1_merged_PDX_cell_lines_AML_695_lociStitched	26178827	26201688	chr12	26025894	26048755	22862	RASSF8				6	1	0	0	0	0	3	1	0	0	0	0	0	88	0	0	0	1	0	0	0	7	0	0	0	2	0	0	1	0	0	0	0	2	0	0	0	1	0
1_merged_PDX_cell_lines_AML_696_lociStitched	238593982	238616842	chr2	237685339	237708199	22861	LRRFIP1 RAB17				43	36	86	16	39	23	12	20	24	27	28	38	47	82	71	58	61	51	109	122	95	54	50	66	101	14	23	44	20	78	118	179	29	102	113	40	52	51	78
1_merged_PDX_cell_lines_AML_697_lociStitched	67578365	67601218	chr16	67544462	67567315	22854	CES4A CTCF DDX19B DPEP2 ENKD1 FAM65A FHOD1 GFOD2 LRRC29 NUTF2 SLC12A4 TSNAXIP1 VPS4A	CTCF	VPS4A	CTCF	32	13	27	15	21	13	4	15	9	13	12	4	18	26	24	20	16	33	112	112	62	32	43	37	44	38	70	68	33	29	81	43	48	56	47	33	51	55	44
1_merged_PDX_cell_lines_AML_698_lociStitched	89352536	89375369	chr13	88700282	88723115	22834	NONE				5	2	3	2	1	0	4	1	0	0	0	0	9	0	0	0	0	0	0	8	3	0	9	0	18	0	1	3	0	0	1	0	13	1	0	0	14	0	0
1_merged_PDX_cell_lines_AML_699_lociStitched	119224192	119247017	chr9	116461913	116484738	22826	ASTN2 LOC100128505				0	1	0	0	0	0	0	0	0	0	0	0	0	0	0	0	0	0	0	0	0	4	0	0	0	0	0	1	0	0	0	0	9	0	0	0	0	0	0
1_merged_PDX_cell_lines_AML_700_lociStitched	45151408	45174231	chr6	45183671	45206494	22824	MIR586 SUPT3H				1	3	0	1	0	0	4	1	0	2	3	0	0	2	0	9	0	14	0	0	1	0	0	0	0	6	0	1	2	0	0	1	0	0	0	0	0	41	0
1_merged_PDX_cell_lines_AML_701_lociStitched	53060436	53083247	chr18	55393205	55416016	22812	TCF4	TCF4			100	2	0	2	2	0	72	2	0	1	5	0	1	0	18	0	3	3	0	0	3	4	2	0	0	1	1	3	2	0	0	0	0	0	0	0	1	48	4
1_merged_PDX_cell_lines_AML_702_lociStitched	198994680	199017490	chr1	199025551	199048361	22811	MIR181A1				16	5	18	0	5	4	10	14	1	15	3	2	45	12	4	2	1	26	105	32	24	6	21	5	31	15	12	6	9	19	41	9	53	25	10	1	44	28	15
1_merged_PDX_cell_lines_AML_703_lociStitched	77115758	77138549	chr4	76194605	76217396	22792	FAM47E NUP54 SCARB2				20	5	11	4	10	3	5	10	6	8	12	5	3	22	28	20	15	35	3	38	45	28	14	7	40	22	16	28	17	9	22	41	6	47	43	17	35	27	14
1_merged_PDX_cell_lines_AML_704_lociStitched	156584827	156607605	chr4	155663675	155686453	22779	GUCY1A3				27	0	57	0	0	39	1	11	0	4	2	0	4	1	0	28	0	21	24	11	38	20	43	0	77	13	4	26	2	32	22	0	41	80	0	7	84	10	25
1_merged_PDX_cell_lines_AML_705_lociStitched	180971505	180994280	chr4	180050352	180073127	22776	NONE				0	39	0	9	0	0	0	0	0	0	0	0	0	0	24	0	0	0	0	0	0	0	0	0	0	3	0	1	0	0	0	0	0	0	14	0	0	0	0
1_merged_PDX_cell_lines_AML_706_lociStitched	91261017	91283777	chr14	90794673	90817433	22761	TTC7B				9	0	3	0	0	0	0	0	0	0	0	0	0	1	1	1	1	18	1	6	24	37	33	0	31	17	3	18	19	11	27	2	101	51	2	0	30	26	31
1_merged_PDX_cell_lines_AML_707_lociStitched	50653642	50676391	chr3	50616211	50638960	22750	C3orf18 CISH DOCK3 HEMK1 MAPKAPK3				27	3	22	8	27	18	8	13	19	14	39	19	55	30	30	36	24	44	30	10	19	30	20	5	28	15	6	23	15	15	30	30	23	38	54	4	47	29	34
1_merged_PDX_cell_lines_AML_708_lociStitched	117495084	117517825	chr12	117057279	117080020	22742	FBXO21 RNFT2 TESC				14	0	7	0	15	2	1	11	1	9	8	2	13	13	5	7	4	13	22	6	26	25	18	3	6	4	9	5	7	10	36	16	14	7	32	0	43	25	24
1_merged_PDX_cell_lines_AML_709_lociStitched	136761469	136784178	chr2	136003899	136026608	22710	DARS				23	23	78	6	34	6	14	5	24	36	28	31	24	37	35	34	25	24	15	17	25	12	17	5	29	7	6	6	9	37	31	117	3	15	54	9	10	27	25
1_merged_PDX_cell_lines_AML_710_lociStitched	64179773	64202481	chr15	63887574	63910282	22709	DAPK2 HERC1 MTFMT RAB8B SNX1 SNX22				12	3	9	2	22	14	6	2	4	8	3	3	2	5	15	9	11	11	4	19	14	22	9	4	27	2	4	5	2	10	28	9	22	10	5	8	26	11	10
1_merged_PDX_cell_lines_AML_711_lociStitched	819044	841722	chr19	819044	841722	22679	ADAT3 AMH ARID3A ATP8B3 AZU1 BSG CFD CNN2 CSNK1G2 DIRAS1 ELANE FSTL3 FZR1 JSRP1 LPPR3 LSM7 MED16 MIER2 MIR3187 MRPL54 NCLN NDUFS7 OAZ1 PALM PCSK4 PLEKHJ1 PRR22 PRSS57 PRTN3 PTBP1 R3HDM4 REXO1 SCAMP4 SGTA SPPL2B THOP1 TIMM13 TMEM259 TPGS1 UQCR11 ZBTB7A	ARID3A ZBTB7A	MED16 NCLN		15	13	21	0	17	18	2	1	8	14	13	1	7	11	11	14	11	16	0	0	1	20	19	0	0	86	0	1	81	3	13	81	0	16	60	0	0	31	20
1_merged_PDX_cell_lines_AML_712_lociStitched	24275360	24298030	chr18	26695396	26718066	22671	LOC728606				12	16	60	20	21	42	22	8	16	36	25	22	36	31	48	22	17	28	46	4	7	23	27	0	0	32	2	3	10	28	22	174	6	42	49	0	1	32	33
1_merged_PDX_cell_lines_AML_713_lociStitched	16296781	16319447	chr7	16257156	16279822	22667	ISPD				0	1	0	0	0	0	9	0	0	3	0	0	0	0	0	0	0	0	0	0	0	0	0	0	26	1	0	0	0	0	0	0	27	7	0	0	2	0	0
1_merged_PDX_cell_lines_AML_714_lociStitched	116427056	116449712	chr8	115414828	115437484	22657	TRPS1	TRPS1		TRPS1	24	13	0	3	20	1	0	12	5	15	12	2	1	15	3	15	3	25	0	2	9	4	2	31	31	1	0	4	1	0	0	12	14	8	3	5	18	11	0
1_merged_PDX_cell_lines_AML_715_lociStitched	130900727	130923378	chr7	131215968	131238619	22652	MKLN1				12	2	6	4	12	6	2	5	5	11	4	16	6	7	11	8	8	1	63	18	13	21	12	14	32	1	2	3	2	20	17	18	0	7	7	2	2	15	16
1_merged_PDX_cell_lines_AML_716_lociStitched	85595951	85618601	chr16	85562345	85584995	22651	KIAA0182				19	17	32	1	8	16	2	6	9	8	12	3	8	26	27	19	20	26	39	71	43	27	28	7	44	25	40	38	33	14	37	66	23	35	50	7	25	46	24
1_merged_PDX_cell_lines_AML_717_lociStitched	113577713	113600353	chr2	112820136	112842776	22641	IL1A IL1B				15	1	13	0	20	12	3	22	12	24	12	50	11	29	17	22	29	32	0	16	25	26	12	0	7	8	15	14	7	20	34	14	8	24	8	2	31	37	21
1_merged_PDX_cell_lines_AML_718_lociStitched	186728608	186751247	chr3	187010820	187033459	22640	ST6GAL1				6	3	4	18	25	1	6	3	2	14	9	3	5	10	7	10	7	12	14	12	16	7	1	53	1	3	10	4	3	8	16	16	15	16	14	98	6	5	5
1_merged_PDX_cell_lines_AML_719_lociStitched	23121180	23143805	chr20	23140543	23163168	22626	CD93 LOC200261				22	2	26	11	49	46	11	22	34	56	13	102	29	25	43	49	40	27	1	7	25	21	21	7	24	11	4	7	9	28	43	36	16	37	45	0	24	53	35
1_merged_PDX_cell_lines_AML_720_lociStitched	68858693	68881314	chr14	68391976	68414597	22622	RAD51L1 ZFP36L1				7	2	3	3	17	3	0	2	9	3	6	6	8	14	3	8	2	7	0	4	12	16	15	9	7	2	8	3	2	7	7	3	5	3	4	34	8	6	5
1_merged_PDX_cell_lines_AML_721_lociStitched	49785727	49808344	chr6	49818014	49840631	22618	CRISP1 PGK2				0	0	0	1	0	0	0	1	0	0	1	0	0	0	0	0	0	0	0	0	0	0	0	0	3	1	0	1	2	0	0	0	74	1	0	0	0	1	0
1_merged_PDX_cell_lines_AML_723_lociStitched	38469819	38492382	chr17	40313567	40336130	22564	CASC3 CCR7 CDC6 CISD3 COA3 DUSP3 EIF1 FKBP10 GJD3 GSDMB IGFBP4 KRT10 MED1 MED24 MSL1 NKIRAS2 ORMDL3 PLXDC1 PSMD3 RAPGEFL1 RARA TMEM99 TOP2A WIPF2	RARA	MED24	MED1 RARA	46	27	90	17	53	43	3	15	44	40	44	77	58	75	37	47	67	59	148	72	109	64	97	91	77	16	31	54	20	123	114	87	28	89	60	59	33	67	80
1_merged_PDX_cell_lines_AML_724_lociStitched	113738263	113760821	chr5	114402566	114425124	22559	CCDC112 KCNN2				0	25	10	4	5	15	15	0	0	1	11	7	8	0	30	0	3	0	0	0	0	0	0	0	0	0	0	0	0	4	0	103	0	0	11	0	0	0	0
1_merged_PDX_cell_lines_AML_726_lociStitched	2786776	2809283	chr4	2785049	2807556	22508	ADD1 FAM53A GRK4 MFSD10 NAT8L NOP14 SH3BP2 TNIP2				24	0	22	4	27	17	3	7	29	19	41	19	42	31	22	43	42	26	15	19	36	32	28	8	42	10	22	24	12	36	43	36	8	54	54	21	34	29	39
1_merged_PDX_cell_lines_AML_727_lociStitched	109443347	109465853	chr4	108522191	108544697	22507	LOC285456				4	2	0	1	3	0	0	2	0	2	0	0	0	0	0	0	0	0	6	29	17	0	0	0	0	0	5	3	0	0	7	1	4	0	0	0	22	6	2
1_merged_PDX_cell_lines_AML_728_lociStitched	58551502	58573997	chr5	59255676	59278171	22496	PDE4D				1	1	0	1	0	0	0	1	0	0	1	0	0	0	0	0	0	14	0	0	14	11	0	0	0	1	0	12	3	0	6	10	108	0	10	0	34	0	0
1_merged_PDX_cell_lines_AML_729_lociStitched	117293288	117315768	chr1	116750666	116773146	22481	CD2				10	1	1	18	22	0	3	5	1	9	6	0	2	0	0	9	1	7	62	6	17	5	12	3	10	3	3	1	2	2	8	4	11	9	0	5	25	11	4
1_merged_PDX_cell_lines_AML_730_lociStitched	192121677	192144146	chr1	192152547	192175016	22470	RGS18				31	13	24	5	19	7	12	37	11	23	21	10	26	38	11	23	18	45	13	3	30	11	22	0	0	16	0	10	12	32	37	27	55	57	23	0	44	28	26
1_merged_PDX_cell_lines_AML_731_lociStitched	117096105	117118567	chr12	116658300	116680762	22463	C12orf49 CIT SDSL		C12orf49		12	7	25	28	41	12	8	9	4	20	15	2	22	4	25	14	12	21	6	62	17	12	9	3	20	3	3	7	3	15	31	31	0	5	20	1	25	7	26
1_merged_PDX_cell_lines_AML_732_lociStitched	68985356	69007817	chr2	68758224	68780685	22462	ARHGAP25				29	3	9	24	32	4	9	27	19	20	21	16	18	27	22	20	18	40	24	29	34	22	28	49	45	11	15	19	13	21	50	16	29	49	41	11	45	24	32
1_merged_PDX_cell_lines_AML_734_lociStitched	48198798	48221204	chr14	47729595	47752001	22407	MIR548Y				0	2	3	3	2	0	55	0	0	2	3	0	2	0	0	69	1	3	0	0	0	0	0	0	0	4	0	0	4	0	0	10	0	0	7	0	0	0	0
1_merged_PDX_cell_lines_AML_735_lociStitched	112902976	112925379	chr9	110140696	110163099	22404	AKAP2 C9orf152 PALM2-AKAP2				4	20	28	8	25	9	25	1	4	5	7	1	23	6	30	19	13	13	57	61	20	20	9	23	25	7	11	10	14	35	73	60	2	38	42	33	33	19	41
1_merged_PDX_cell_lines_AML_736_lociStitched	53193723	53216104	chr3	53159707	53182088	22382	MON1A PRKCD RFT1 TKT				26	1	32	5	35	28	2	10	29	19	43	14	27	25	21	34	32	30	9	20	20	30	26	20	23	16	5	10	19	35	51	26	12	31	46	42	41	30	41
1_merged_PDX_cell_lines_AML_737_lociStitched	8201655	8224024	chr12	8049059	8071428	22370	C3AR1 FOXJ2 NECAP1	FOXJ2		FOXJ2	28	4	24	11	22	7	14	13	16	30	26	22	30	53	22	23	20	28	1	1	5	17	8	0	54	12	1	3	16	8	18	28	11	28	17	0	17	17	18
1_merged_PDX_cell_lines_AML_738_lociStitched	15325096	15347453	chr6	15324865	15347222	22358	JARID2				8	7	3	1	5	0	2	4	1	1	3	3	5	13	17	6	6	21	14	14	22	16	14	3	28	6	3	6	7	13	16	13	8	24	22	30	15	13	13
1_merged_PDX_cell_lines_AML_739_lociStitched	129842707	129865060	chr10	128044443	128066796	22354	PTPRE				18	2	67	1	40	4	2	6	34	28	34	52	45	61	48	44	51	32	38	82	54	47	44	25	62	12	15	24	18	80	72	47	0	24	81	12	33	29	42
1_merged_PDX_cell_lines_AML_740_lociStitched	125350015	125372362	chr12	124865469	124887816	22348	ABCB9 ARL6IP4 SCARB1 UBC				15	0	6	0	6	2	0	2	4	3	3	0	0	4	5	9	4	10	3	19	17	16	10	4	11	11	19	7	9	6	19	11	12	6	10	2	21	10	10
1_merged_PDX_cell_lines_AML_741_lociStitched	50735961	50758285	chr16	50702050	50724374	22325	CYLD NOD2 SHCBP1 SNX20				17	0	10	0	21	4	5	12	12	25	11	6	10	11	9	13	12	29	0	5	13	14	10	2	18	13	4	7	14	15	16	9	3	33	21	2	43	25	23
1_merged_PDX_cell_lines_AML_742_lociStitched	10045253	10067574	chr17	10141936	10164257	22322	C17orf49 GAS7			GAS7	21	7	27	5	18	5	9	10	13	21	10	11	14	33	19	18	16	22	12	43	35	24	25	0	18	6	12	13	12	54	77	38	0	24	43	16	16	19	39
1_merged_PDX_cell_lines_AML_743_lociStitched	26028904	26051214	chr15	25783757	25806067	22311	ATP10A SNURF				3	0	13	6	22	0	2	5	4	3	2	1	4	1	8	10	5	0	0	52	19	16	0	0	21	0	2	11	0	9	14	6	0	0	12	0	23	8	7
1_merged_PDX_cell_lines_AML_744_lociStitched	109077385	109099693	chr12	108683609	108705917	22309	CORO1C FICD SART3 SELPLG SSH1				11	7	12	5	10	11	5	5	4	13	8	18	4	24	24	10	9	29	6	19	36	27	10	5	89	7	1	26	6	15	22	18	45	61	23	29	47	20	12
1_merged_PDX_cell_lines_AML_745_lociStitched	11386718	11409021	chr8	11529209	11551512	22304	BLK				0	1	0	5	0	0	0	0	0	0	0	0	0	1	0	0	0	0	4	2	10	12	2	35	0	1	20	0	1	0	0	0	0	0	0	34	5	0	0
1_merged_PDX_cell_lines_AML_746_lociStitched	245066312	245088612	chr1	244903010	244925310	22301	EFCAB2 HNRNPU				9	11	95	6	9	53	12	5	1	5	0	2	1	1	22	4	5	7	0	4	7	5	11	3	0	10	4	5	9	16	8	42	3	3	11	2	2	7	9
1_merged_PDX_cell_lines_AML_747_lociStitched	5621784	5644075	chr20	5641138	5663429	22292	BMP2 GPCPD1 PCNA PRNP SIRPD TRMT6				15	19	84	13	54	24	8	11	33	33	25	73	35	38	47	42	33	22	7	68	21	14	13	59	0	7	9	3	8	46	48	134	5	4	58	67	11	12	38
1_merged_PDX_cell_lines_AML_748_lociStitched	87884204	87906486	chr16	87850598	87872880	22283	BANP SLC7A5 SNAI3 ZNF469	SNAI3 ZNF469		SNAI3	14	0	16	2	11	3	1	3	0	5	4	3	7	4	11	6	4	12	30	53	33	22	17	14	34	28	13	23	13	17	20	16	60	41	15	7	17	22	9
1_merged_PDX_cell_lines_AML_749_lociStitched	66851594	66873876	chr8	65939359	65961641	22283	DNAJC5B MYBL1 PDE7A	MYBL1			22	8	12	19	52	24	25	29	14	21	28	35	10	8	19	23	14	33	36	19	26	15	28	12	36	7	10	14	8	33	60	24	0	35	18	31	85	22	32
1_merged_PDX_cell_lines_AML_750_lociStitched	50832776	50855048	chr19	50329519	50351791	22273	ADM5 CD33 CLEC11A DBP EMC10 HSD17B14 JOSD2 KCNC3 NAPSA NAPSB NR1H2 PNKP POLD1 PPP6R1 PTGIR SHANK1 SPIB VRK3 ZNF473	DBP NR1H2 SPIB ZNF473		DBP NR1H2 SPIB	0	0	11	12	30	9	2	3	6	4	14	10	4	0	18	25	16	0	0	0	0	6	0	21	0	0	0	0	0	17	6	15	1	0	0	24	2	0	8
1_merged_PDX_cell_lines_AML_751_lociStitched	9132563	9154832	chr18	9132565	9154834	22270	ANKRD12 MTCL1 NAPG NDUFV2 RAB12 RALBP1 TWSG1				14	5	20	12	18	14	6	10	4	21	15	14	32	46	32	20	23	34	16	19	33	28	23	24	38	23	7	39	24	38	48	62	38	56	54	48	32	23	41
1_merged_PDX_cell_lines_AML_752_lociStitched	75184008	75206273	chr4	74318291	74340556	22266	EPGN EREG				16	21	73	1	14	2	8	45	9	11	10	12	0	96	47	8	19	55	0	0	0	19	13	0	7	30	0	5	20	10	6	36	267	78	4	0	0	85	9
1_merged_PDX_cell_lines_AML_753_lociStitched	80242925	80265179	chr17	82285049	82307303	22255	CD7 CSNK1D PYCR1 RAC3 SECTM1				27	1	14	8	15	8	1	6	5	14	6	10	4	19	13	11	13	17	66	48	49	52	27	22	69	17	37	35	15	29	42	18	26	54	30	20	18	30	24
1_merged_PDX_cell_lines_AML_754_lociStitched	67709707	67731926	chr5	68413880	68436099	22220	PIK3R1				3	1	7	4	6	4	4	2	6	12	1	14	4	4	5	8	6	3	6	2	6	9	5	3	14	2	1	3	1	4	7	6	1	21	8	3	8	11	8
1_merged_PDX_cell_lines_AML_755_lociStitched	103436948	103459166	chr4	102515791	102538009	22219	NFKB1	NFKB1		NFKB1	138	4	0	3	4	1	2	1	0	2	4	3	3	56	0	2	2	27	0	0	8	11	2	0	11	7	1	2	2	8	8	5	0	17	15	4	8	6	5
1_merged_PDX_cell_lines_AML_756_lociStitched	157983738	158005933	chr4	157062586	157084781	22196	GLRB				68	1	0	0	0	0	0	0	0	0	0	0	0	0	0	0	0	0	0	0	0	4	0	0	0	0	0	1	0	0	0	0	5	0	0	0	0	0	0
1_merged_PDX_cell_lines_AML_757_lociStitched	75066571	75088763	chr15	74774230	74796422	22193	CLK3 COX5A CPLX3 CSK CYP1A1 CYP1A2 LMAN1L SEMA7A ULK3		ULK3		26	4	50	46	74	32	11	39	34	54	46	39	61	40	44	55	55	50	42	54	44	34	31	106	47	18	29	45	20	50	75	58	28	68	68	82	52	39	52
1_merged_PDX_cell_lines_AML_758_lociStitched	150531224	150553409	chr1	150558748	150580933	22186	ADAMTSL4 ARNT CDC42SE1 CERS2 ENSA GABPB2 MCL1 MIR4257 TARS2	ARNT	CERS2	ARNT	45	9	43	39	40	21	7	13	20	27	36	31	37	65	41	37	38	48	45	48	53	43	35	56	69	37	21	48	24	51	66	97	52	102	99	117	37	48	49
1_merged_PDX_cell_lines_AML_759_lociStitched	52793780	52815960	chr8	51881220	51903400	22181	PCMTD1				26	8	21	11	13	10	5	8	3	4	15	6	12	27	23	13	15	41	37	36	49	44	23	23	64	23	8	35	25	22	41	33	83	58	54	21	116	25	33
1_merged_PDX_cell_lines_AML_760_lociStitched	16609503	16631682	chr2	16428235	16450414	22180	FAM49A				33	0	0	0	0	0	5	49	0	5	0	0	0	7	0	0	0	30	11	0	28	19	30	0	30	18	0	4	8	6	49	0	41	47	0	0	67	44	12
1_merged_PDX_cell_lines_AML_761_lociStitched	149777992	149800169	chr5	150398429	150420606	22178	CD74 RPS14 TCOF1				21	8	60	11	24	10	5	10	10	16	13	13	9	36	44	31	28	26	0	155	49	18	32	112	66	6	38	45	6	125	105	49	10	34	21	72	50	17	102
1_merged_PDX_cell_lines_AML_762_lociStitched	6308382	6330547	chr12	6199216	6221381	22166	CD9				9	2	13	0	4	1	0	4	2	4	0	3	0	9	3	7	0	7	1	80	36	21	8	1	19	6	16	4	2	5	26	2	24	18	3	0	11	11	15
1_merged_PDX_cell_lines_AML_763_lociStitched	104901059	104923220	chr12	104507281	104529442	22162	CHST11				11	4	2	1	6	0	2	3	1	0	3	0	1	5	8	3	2	24	7	12	27	17	22	3	21	10	4	12	5	13	15	6	4	58	15	7	34	26	11
1_merged_PDX_cell_lines_AML_764_lociStitched	31009726	31031853	chr21	29637406	29659533	22128	GRIK1 NCRNA00258				3	1	4	1	11	4	2	4	10	4	9	12	2	7	6	12	8	1	0	0	15	7	2	4	24	9	0	8	2	6	20	14	73	5	12	0	23	7	9
1_merged_PDX_cell_lines_AML_765_lociStitched	140977142	140999257	chr5	141597575	141619690	22116	DIAPH1 FCHSD1 HDAC3 RELL2				22	35	59	25	45	23	17	15	25	36	40	36	59	58	46	40	37	39	59	41	31	19	14	12	69	6	8	12	12	27	40	91	81	42	83	20	28	21	31
1_merged_PDX_cell_lines_AML_766_lociStitched	95381646	95403725	chr15	94838417	94860496	22080	LOC400456				0	1	0	0	0	0	0	0	0	0	0	0	0	0	0	0	0	0	0	0	7	4	0	0	0	0	0	4	0	0	0	0	13	0	0	0	6	6	0
1_merged_PDX_cell_lines_AML_767_lociStitched	31052633	31074712	chr20	32464830	32486909	22080	C20orf112 COMMD7 KIF3B				7	0	5	0	0	1	0	0	1	0	0	0	6	3	6	5	5	7	15	19	38	50	7	1	30	5	10	15	3	4	15	1	10	17	8	2	34	4	4
1_merged_PDX_cell_lines_AML_768_lociStitched	185523832	185545880	chr3	185806044	185828092	22049	B3GNT5 DVL3 IGF2BP2 TRA2B				104	22	0	10	0	10	29	58	1	12	10	34	19	27	36	0	25	74	0	5	44	45	75	0	49	37	0	38	45	23	143	53	102	97	74	0	62	121	63
1_merged_PDX_cell_lines_AML_769_lociStitched	235343381	235365394	chr2	234434737	234456750	22014	ARL4C				8	2	6	14	23	3	0	5	1	11	7	2	4	6	3	8	6	0	107	1	16	12	15	13	0	0	3	2	2	31	39	16	0	4	0	3	17	10	20
1_merged_PDX_cell_lines_AML_770_lociStitched	75214677	75236689	chr4	74348960	74370972	22013	EPGN EREG				3	17	105	0	18	0	10	60	14	5	6	14	0	80	41	4	21	49	0	0	0	18	0	0	0	16	0	3	11	0	0	9	220	0	0	0	0	86	0
1_merged_PDX_cell_lines_AML_771_lociStitched	60831232	60853239	chr15	60539033	60561040	22008	RORA	RORA		RORA	0	0	0	2	5	0	1	0	0	0	0	0	0	0	0	0	0	0	15	0	0	5	0	0	0	0	0	0	0	0	0	0	0	0	0	69	0	0	0
1_merged_PDX_cell_lines_AML_772_lociStitched	124364115	124386114	chr3	124645268	124667267	22000	KALRN				6	0	0	0	0	0	0	0	0	0	0	0	0	0	0	0	0	3	0	2	13	7	6	0	11	0	0	4	1	3	16	2	51	4	0	3	10	11	2
1_merged_PDX_cell_lines_AML_773_lociStitched	142989327	143011319	chr7	143292234	143314226	21993	CASP2 CLCN1 FAM131B GSTK1 TMEM139				34	6	24	26	40	13	20	42	14	39	18	9	23	29	14	19	13	45	0	25	11	12	19	0	20	7	0	3	9	34	74	37	1	32	43	0	17	22	37
1_merged_PDX_cell_lines_AML_774_lociStitched	51561152	51583124	chr10	46012697	46034669	21973	AGAP4 MSMB NCOA4 TIMM23				33	9	34	7	29	11	5	25	19	41	36	29	32	47	37	32	32	51	34	18	26	30	23	15	37	20	2	20	18	29	42	46	60	47	73	12	22	22	23
1_merged_PDX_cell_lines_AML_775_lociStitched	15097254	15119202	chr12	14944320	14966268	21949	ARHGDIB C12orf60 EPS8 ERP27 GSG1 PDE6H STRAP WBP11				44	12	45	46	71	37	33	36	24	54	51	58	60	66	47	41	38	70	72	107	76	38	37	70	70	13	14	30	21	45	104	71	60	52	71	45	100	58	47
1_merged_PDX_cell_lines_AML_776_lociStitched	99947321	99969266	chr13	99295067	99317012	21946	FKSG29 GPR18 GPR183 MIR623 UBAC2				28	25	39	21	56	13	10	30	8	65	18	46	11	67	47	28	15	40	0	8	17	8	17	129	36	8	0	2	8	41	31	76	8	34	62	65	33	36	31
1_merged_PDX_cell_lines_AML_777_lociStitched	67758788	67780724	chr1	67293105	67315041	21937	IL12RB2				92	1	0	1	74	15	0	64	41	0	12	0	2	0	0	49	56	5	0	2	11	2	1	0	0	0	7	2	0	0	2	0	3	0	0	7	0	0	0
1_merged_PDX_cell_lines_AML_778_lociStitched	127833563	127855491	chr2	127075987	127097915	21929	BIN1				17	0	3	0	4	0	0	0	0	0	0	0	0	1	2	2	2	3	20	11	45	37	20	15	2	1	20	33	1	8	16	1	5	9	4	7	58	15	10
1_merged_PDX_cell_lines_AML_779_lociStitched	154438050	154459977	chr4	153516898	153538825	21928	KIAA0922				3	2	0	5	12	0	2	0	3	3	10	4	8	9	4	6	4	13	97	22	25	12	3	12	13	1	7	3	2	3	7	5	2	12	13	30	19	12	4
1_merged_PDX_cell_lines_AML_780_lociStitched	47689090	47710999	chr1	47223418	47245327	21910	CMPK1 PDZK1IP1 TAL1	TAL1		TAL1	4	0	1	0	0	0	0	0	0	0	0	1	0	0	0	0	0	1	0	0	23	111	7	0	69	1	0	45	2	0	25	0	170	7	0	0	60	1	1
1_merged_PDX_cell_lines_AML_781_lociStitched	126299814	126321719	chr10	124611245	124633150	21906	FAM53B LHPP				16	1	6	4	13	1	1	7	3	1	2	0	0	10	7	7	8	14	26	51	37	18	13	2	17	6	46	7	8	11	27	2	10	27	13	10	36	14	20
1_merged_PDX_cell_lines_AML_782_lociStitched	89620090	89641991	chr10	87860333	87882234	21902	ATAD1 CFLP1 EXOC6 KILLIN KLLN PTEN RNLS				21	9	16	11	21	11	9	19	12	15	15	11	19	26	28	22	16	44	33	22	37	41	15	18	52	29	13	29	25	20	40	22	125	81	30	30	41	26	22
1_merged_PDX_cell_lines_AML_783_lociStitched	75239641	75261528	chr7	75610323	75632210	21888	ABHD11 DTX2 HIP1 PMS2P3 POM121C POR RHBDD2 TMEM120A				44	17	54	10	39	19	8	10	13	28	29	40	28	41	31	31	28	28	5	6	14	35	60	4	60	19	3	7	23	44	56	57	2	52	43	8	17	34	58
1_merged_PDX_cell_lines_AML_784_lociStitched	55619813	55641689	chr7	55552120	55573996	21877	LANCL2 VOPP1				6	0	4	2	10	1	0	1	1	3	1	3	2	2	3	4	2	3	2	4	9	23	6	19	17	2	1	5	3	10	14	9	0	5	6	65	6	6	5
1_merged_PDX_cell_lines_AML_785_lociStitched	10076912	10098759	chr12	9924313	9946160	21848	CLEC12A CLEC2A KLRF1 KLRF2				104	2	65	2	42	28	120	83	27	82	15	2	0	98	26	51	38	49	0	0	13	3	0	3	9	1	0	9	7	5	9	5	195	4	13	0	124	123	1
1_merged_PDX_cell_lines_AML_786_lociStitched	57661650	57683493	chr16	57627738	57649581	21844	CCDC135 GPR56 GPR97				23	0	1	0	0	0	0	4	0	0	0	0	0	1	0	1	0	20	142	48	38	16	21	3	11	17	24	23	8	4	16	0	10	16	1	1	28	33	8
1_merged_PDX_cell_lines_AML_787_lociStitched	47601392	47623233	chr7	47561794	47583635	21842	HUS1 TNS3				26	9	31	11	32	28	26	16	32	14	28	9	26	22	29	32	27	27	0	37	26	32	40	39	60	17	23	16	17	16	57	25	16	74	38	0	28	35	45
1_merged_PDX_cell_lines_AML_788_lociStitched	9099429	9121257	chr18	9099431	9121259	21829	ANKRD12 LDLRAD4 NDUFV2 PPP4R1 RAB12 RALBP1 TWSG1				29	9	25	25	31	10	9	12	9	27	19	18	33	34	34	22	22	41	14	21	43	29	20	28	59	18	6	21	14	39	46	41	43	72	37	40	34	28	39
1_merged_PDX_cell_lines_AML_789_lociStitched	142490536	142512358	chr7	142782726	142814672	21823	EPHB6 PRSS1 PRSS2 TRY6				9	0	0	50	34	1	4	26	0	18	11	4	4	29	0	0	0	5	266	21	24	16	9	61	32	11	4	16	3	9	33	0	0	19	0	29	23	42	10
1_merged_PDX_cell_lines_AML_790_lociStitched	162225887	162247706	chr2	161369376	161391195	21820	PSMD14 TBR1	TBR1		TBR1	43	2	0	2	1	0	4	0	0	0	3	0	0	0	0	0	0	5	0	0	0	0	0	0	0	0	0	0	0	2	1	0	0	0	0	1	0	0	2
1_merged_PDX_cell_lines_AML_791_lociStitched	26757318	26779119	chr10	26468389	26490190	21802	APBB1IP				17	4	9	20	25	4	22	19	11	27	16	16	18	22	20	20	16	31	48	31	25	11	9	14	32	6	3	8	7	34	56	4	0	30	24	22	40	16	31
1_merged_PDX_cell_lines_AML_792_lociStitched	41806366	41828164	chr7	41766768	41788566	21799	INHBA LOC285954				15	2	10	2	10	2	10	5	5	15	3	7	7	16	8	15	10	14	0	0	1	4	7	0	6	9	0	0	8	13	20	26	1	8	3	0	2	18	14
1_merged_PDX_cell_lines_AML_793_lociStitched	61356144	61377935	chr20	62724792	62746583	21792	C20orf20 COL9A3 LAMA5 MRGBP NTSR1 OGFR SLCO4A1				8	0	12	1	22	8	3	1	6	17	3	9	26	4	6	14	8	4	9	7	13	19	12	0	4	8	25	4	6	14	29	28	0	6	13	0	21	30	16
1_merged_PDX_cell_lines_AML_794_lociStitched	90741136	90762916	chr10	88981379	89003159	21781	ACTA2 FAS FAS-AS1				10	5	13	3	10	4	2	2	9	4	10	4	9	13	16	18	13	13	25	1	20	18	5	2	6	10	1	4	17	8	13	15	1	10	29	59	35	17	13
1_merged_PDX_cell_lines_AML_795_lociStitched	46141199	46162979	chr12	45747416	45769196	21781	ARID2 LOC400027	ARID2	ARID2		40	4	0	0	9	1	71	7	7	27	8	0	3	39	0	0	13	14	0	0	3	2	0	0	6	1	0	1	1	2	5	0	6	7	4	0	5	1	4
1_merged_PDX_cell_lines_AML_796_lociStitched	43878480	43900237	chr21	42458370	42480127	21758	RSPH1 SLC37A1				20	2	3	0	0	0	0	7	0	7	0	0	0	5	0	2	1	14	98	58	28	24	39	46	6	7	11	18	6	14	29	2	28	21	6	11	29	26	14
1_merged_PDX_cell_lines_AML_797_lociStitched	33721090	33742835	chr15	33428889	33450634	21746	RYR3				0	1	0	0	0	0	1	0	0	0	0	0	0	0	0	0	0	0	0	0	0	5	0	0	0	0	0	0	0	0	0	0	61	0	0	0	0	0	0
1_merged_PDX_cell_lines_AML_798_lociStitched	38812213	38833956	chr2	38585071	38606814	21744	CYP1B1 GALM GEMIN6 HNRPLL SRSF7 STRN				1	4	3	8	13	5	4	1	3	3	7	10	1	0	12	15	5	11	19	0	0	19	0	0	0	2	0	3	2	0	2	84	37	8	0	3	0	8	1
1_merged_PDX_cell_lines_AML_799_lociStitched	39802161	39823899	chr21	38430239	38451976	21739	ERG	ERG		ERG	14	1	7	0	0	3	9	7	0	5	0	0	3	9	3	2	7	26	3	26	21	11	5	0	16	9	5	12	8	12	22	5	2	22	9	0	34	15	13
1_merged_PDX_cell_lines_AML_800_lociStitched	201979109	202000844	chr2	201114386	201136121	21736	BMPR2 CASP10 CASP8 CFLAR FAM126B NDUFB3 NIF3L1 TYW5				33	18	46	46	52	28	22	32	24	39	39	53	75	59	42	35	36	57	135	41	50	54	38	77	60	45	21	39	39	73	94	74	79	96	79	166	68	50	59
1_merged_PDX_cell_lines_AML_801_lociStitched	130642737	130664456	chr8	129630491	129652210	21720	GSDMC				19	4	0	1	6	3	6	3	1	12	2	0	7	9	1	3	1	27	0	17	14	6	20	0	1	8	2	3	5	8	17	1	19	4	6	0	29	16	6
1_merged_PDX_cell_lines_AML_802_lociStitched	107109707	107131395	chr7	107469262	107490950	21689	COG5 GPR22 HBP1	HBP1			0	3	0	2	0	0	3	0	0	1	2	0	2	0	0	0	0	7	0	0	0	0	0	0	0	0	0	0	0	0	0	0	191	0	0	0	0	0	0
1_merged_PDX_cell_lines_AML_803_lociStitched	11313579	11335265	chr3	11271893	11293791	21687	ATG7 HRH1 TAMM41 TATDN2				25	10	40	12	52	26	7	9	24	35	31	76	43	67	45	43	51	44	27	18	24	29	16	11	37	15	7	17	17	32	40	46	15	59	60	17	30	24	55
1_merged_PDX_cell_lines_AML_804_lociStitched	177049955	177071638	chr3	177332167	177353850	21684	TBL1XR1				21	6	13	3	15	6	8	8	9	18	13	15	17	16	13	15	8	15	1	7	20	21	19	8	14	9	0	6	8	14	45	22	19	30	21	8	22	23	25
1_merged_PDX_cell_lines_AML_805_lociStitched	73335794	73357473	chr15	73043453	73065132	21680	NEO1				0	0	2	0	0	0	1	0	0	0	0	0	0	0	0	0	0	0	0	0	0	13	0	0	0	0	0	3	0	0	0	11	66	0	0	0	0	0	0
1_merged_PDX_cell_lines_AML_806_lociStitched	47741430	47763045	chr12	47347647	47369262	21616	LOC100233209				0	1	7	10	13	1	4	2	2	10	10	3	5	7	13	12	6	0	28	8	12	3	2	16	0	0	5	4	0	10	16	8	0	0	0	10	10	7	7
1_merged_PDX_cell_lines_AML_807_lociStitched	30501915	30523515	chr10	30212986	30234586	21601	MTPAP				12	4	6	0	0	0	10	1	0	0	0	0	2	0	2	3	3	5	2	83	29	14	10	0	9	3	13	7	5	5	33	4	7	2	1	0	30	12	13
1_merged_PDX_cell_lines_AML_808_lociStitched	59312379	59333976	chr11	59544906	59566503	21598	MIR3162 OR4D11 OR4D9 OSBP PATL1 SMTNL1				18	0	6	2	9	2	0	3	1	2	4	0	5	2	10	4	2	8	0	8	9	12	7	4	9	18	8	28	14	8	11	18	31	9	14	8	16	9	9
1_merged_PDX_cell_lines_AML_809_lociStitched	16895380	16916966	chr21	15523061	15544647	21587	USP25				0	1	0	0	0	0	1	0	0	0	0	0	2	0	0	0	0	0	0	73	15	3	0	0	0	0	6	9	0	0	0	0	0	0	0	0	0	0	0
1_merged_PDX_cell_lines_AML_810_lociStitched	28966292	28987865	chr15	28721146	28742719	21574	APBA2 GOLGA8K LOC100289656 LOC646278 WHAMML2				40	34	152	39	26	26	73	20	9	43	22	7	0	11	17	16	14	15	0	1	5	5	0	0	0	6	0	2	18	45	112	13	190	10	18	3	61	81	34
1_merged_PDX_cell_lines_AML_811_lociStitched	65504859	65526426	chr14	65038141	65059708	21568	FNTB MAX	MAX		MAX	38	3	10	0	25	4	8	30	8	12	8	4	8	19	12	18	11	36	1	2	16	22	30	1	15	25	4	4	24	25	47	4	22	35	33	0	44	40	32
1_merged_PDX_cell_lines_AML_812_lociStitched	68636194	68657739	chr2	68409062	68430607	21546	APLF FBXO48 PLEK				27	6	11	6	8	2	13	16	4	24	13	8	18	12	16	9	13	33	0	2	10	20	19	33	19	31	1	4	14	14	33	35	43	50	30	14	19	49	21
1_merged_PDX_cell_lines_AML_813_lociStitched	10511094	10532620	chr19	10400418	10421944	21527	ATG4D CD320 CDC37 CDKN2D DNMT1 EIF3G ICAM4 ICAM5 ILF3 KRI1 MIR1181 MRPL4 PDE4A PPAN QTRT1 RAVER1 RFX2 S1PR2 TYK2 ZGLP1 ZNF653	DNMT1 RFX2 ZGLP1 ZNF653		RFX2 ZGLP1	23	0	17	1	17	3	2	0	2	3	7	4	15	10	14	13	13	11	33	54	46	39	21	43	47	5	23	25	9	26	29	35	20	25	20	23	28	12	23
1_merged_PDX_cell_lines_AML_814_lociStitched	46737817	46759341	chr13	46163682	46185206	21525	LCP1 LRRC63				25	16	38	54	57	25	32	40	36	62	44	58	89	77	56	49	58	58	25	33	45	32	21	53	46	13	9	23	14	53	73	69	2	48	74	68	64	31	41
1_merged_PDX_cell_lines_AML_815_lociStitched	112155154	112176677	chr1	111612532	111634055	21524	ADORA3 LOC100129269 RAP1A				15	4	11	9	19	8	5	9	6	11	12	8	13	15	12	10	12	19	9	6	30	25	16	7	37	6	6	15	8	16	28	18	53	54	32	30	36	15	27
1_merged_PDX_cell_lines_AML_816_lociStitched	34601019	34622527	chr21	33228714	33250222	21509	IFNAR2 IL10RB				8	7	23	18	36	13	11	2	6	17	10	10	13	11	24	17	15	30	26	97	49	24	6	30	21	12	6	26	10	29	34	25	18	39	34	41	46	20	27
1_merged_PDX_cell_lines_AML_817_lociStitched	10587693	10609198	chr5	10587581	10609086	21506	ANKRD33B ROPN1L				5	1	4	1	0	0	3	5	0	2	2	1	0	3	2	1	1	17	0	3	11	14	12	4	7	7	5	5	8	8	28	6	12	17	12	10	23	15	8
1_merged_PDX_cell_lines_AML_818_lociStitched	129229420	129250892	chr2	128471846	128493318	21473	HS6ST1 SMPD4				5	0	7	0	0	1	0	5	0	3	0	0	0	2	0	0	0	8	5	13	17	8	13	0	12	7	13	6	6	3	7	0	1	17	3	0	13	37	11
1_merged_PDX_cell_lines_AML_819_lociStitched	167889827	167911290	chr1	167920589	167942052	21464	ADCY10 BRP44 DCAF6 MPZL1 TBX19 TIPRL	TBX19		TBX19	22	16	18	7	6	11	4	5	0	5	9	5	18	22	20	4	8	31	40	27	40	30	33	27	68	31	26	48	30	19	28	44	140	42	53	20	26	27	34
1_merged_PDX_cell_lines_AML_820_lociStitched	40512627	40534068	chr1	40046955	40068396	21442	CAP1 PPT1 ZFP69	ZFP69			26	5	15	13	34	8	18	19	12	20	22	13	32	20	19	19	24	31	6	21	28	17	18	8	47	3	5	11	6	31	63	13	25	23	25	10	35	14	30
1_merged_PDX_cell_lines_AML_821_lociStitched	195836883	195858321	chr3	196110012	196131450	21439	LOC401109 TFRC				27	7	10	6	10	1	5	11	0	13	0	4	0	8	6	5	3	16	16	18	38	27	31	18	24	21	8	8	16	24	68	9	17	63	26	24	54	40	29
1_merged_PDX_cell_lines_AML_822_lociStitched	93907564	93928983	chr9	91145282	91166701	21420	LOC100129316 NFIL3	NFIL3		NFIL3	28	6	17	4	8	8	8	15	5	16	3	3	2	16	16	11	10	24	52	11	18	28	17	2	55	20	6	7	12	9	23	35	3	40	14	2	9	19	21
1_merged_PDX_cell_lines_AML_823_lociStitched	46368559	46389971	chr12	45974776	45996188	21413	ARID2 SRSF2IP	ARID2	ARID2		60	11	29	12	24	19	43	42	18	34	33	12	32	70	30	27	34	43	24	38	35	30	26	28	44	28	13	18	25	41	56	44	45	59	54	27	38	28	41
1_merged_PDX_cell_lines_AML_824_lociStitched	91825269	91846680	chr14	91358925	91380336	21412	CCDC88C				10	9	34	4	19	5	0	0	15	19	18	8	22	21	27	25	25	17	27	34	40	30	34	24	26	4	10	17	5	27	14	66	0	12	32	95	17	23	16
1_merged_PDX_cell_lines_AML_825_lociStitched	32454623	32476032	chr3	32413131	32434540	21410	CMTM7				20	3	1	6	16	2	4	8	10	6	14	3	11	22	19	19	10	26	84	56	47	18	18	5	33	8	7	20	8	28	55	13	1	24	25	10	49	19	26
1_merged_PDX_cell_lines_AML_826_lociStitched	84623722	84645116	chr1	84158039	84179433	21395	LPAR3 PRKACB				2	9	73	5	1	0	107	3	0	1	1	0	4	4	4	0	0	16	0	3	11	3	0	7	7	2	0	4	2	6	9	9	91	10	4	0	16	0	2
1_merged_PDX_cell_lines_AML_827_lociStitched	171594907	171616298	chr5	172167903	172189294	21392	DUSP1 EFCAB9 STK10 UBTD2				16	3	20	19	34	8	6	10	18	20	30	18	39	24	18	26	27	30	74	64	54	69	21	13	46	4	12	28	8	44	63	25	27	30	39	39	34	23	33
1_merged_PDX_cell_lines_AML_828_lociStitched	12226602	12247991	chr1	12166545	12187934	21390	TNFRSF1B TNFRSF8 VPS13D				13	4	42	5	42	13	3	5	39	17	28	30	32	29	41	47	46	23	50	59	39	51	17	9	43	11	13	19	6	17	28	39	2	27	53	21	23	13	24
1_merged_PDX_cell_lines_AML_829_lociStitched	36043547	36064928	chr13	35469410	35490791	21382	MAB21L1 MIR548F5 NBEA				0	0	0	0	0	0	0	0	0	0	0	0	0	0	0	0	0	0	0	0	0	1	0	0	0	1	0	0	0	0	0	0	200	0	0	0	0	0	0
1_merged_PDX_cell_lines_AML_830_lociStitched	65183051	65204426	chr11	65415580	65436955	21376	BATF2 CATSPER1 CDC42EP2 FAU FIBP FRMD8 LTBP3 MIR612 MRPL49 NEAT1 PPP1R32 SLC25A45 SYVN1	BATF2		BATF2	74	55	127	63	45	67	24	30	24	46	61	88	90	136	84	65	63	100	123	205	130	100	99	73	159	89	49	130	71	123	147	201	196	156	237	177	82	100	114
1_merged_PDX_cell_lines_AML_831_lociStitched	81966739	81988094	chr7	82337423	82358778	21356	CACNA2D1				0	1	0	1	0	0	0	0	0	0	0	0	1	0	0	0	0	0	0	0	0	0	0	0	0	0	0	0	0	0	0	0	0	0	0	0	0	0	0
1_merged_PDX_cell_lines_AML_832_lociStitched	23266533	23287866	chr22	22924360	22945682	21334	GNAZ IGLL5 TMEM191B				7	3	33	2	25	6	2	0	5	6	2	12	4	7	10	25	27	4	1	8	15	15	5	11	16	0	6	1	0	16	20	47	7	10	7	89	17	5	34
1_merged_PDX_cell_lines_AML_833_lociStitched	11639122	11660453	chr10	11597123	11618454	21332	ECHDC3 USP6NL				4	3	6	3	4	1	1	0	0	2	5	0	1	2	4	2	2	15	9	19	29	16	18	17	17	5	6	16	12	11	11	11	121	24	14	28	52	18	10
1_merged_PDX_cell_lines_AML_834_lociStitched	40380808	40402120	chr15	40088607	40109919	21313	BMF BUB1B PAK6 SRP14				25	2	35	28	28	9	7	30	12	29	8	22	7	24	21	30	23	49	12	32	44	27	21	28	41	13	14	17	7	48	83	22	18	41	27	33	31	30	42
1_merged_PDX_cell_lines_AML_836_lociStitched	119785590	119806892	chr10	118026079	118047381	21303	CASC2 RAB11FIP2				9	2	6	3	5	4	2	2	2	2	3	1	9	6	6	4	4	12	14	5	8	13	12	6	14	11	6	12	13	3	6	9	107	10	16	7	6	6	7
1_merged_PDX_cell_lines_AML_837_lociStitched	81497453	81518734	chr16	81463848	81485129	21282	CMIP		CMIP		5	0	22	10	35	10	2	4	23	34	23	27	25	27	19	21	16	14	11	14	22	23	5	14	12	2	6	11	6	15	27	20	6	15	39	14	14	25	19
1_merged_PDX_cell_lines_AML_838_lociStitched	71275504	71296770	chr8	70363269	70384535	21267	NCOA2	NCOA2			0	7	0	1	1	0	0	0	0	0	3	0	3	0	3	0	0	3	2	0	10	12	1	0	8	0	0	6	0	0	0	23	112	2	8	2	11	0	0
1_merged_PDX_cell_lines_AML_839_lociStitched	55352153	55373365	chr17	57274792	57296004	21213	MSI2				17	1	0	0	0	0	2	9	0	2	0	0	0	1	0	0	0	33	25	27	26	13	9	7	20	10	4	14	10	6	9	1	3	30	3	3	20	21	8
1_merged_PDX_cell_lines_AML_840_lociStitched	12751296	12772508	chr7	12711671	12732883	21213	ARL4A				21	20	14	4	19	10	5	4	12	9	14	2	13	6	26	22	14	24	0	0	9	24	20	0	23	18	0	2	16	4	10	92	7	51	43	0	13	22	22
1_merged_PDX_cell_lines_AML_841_lociStitched	186701747	186722947	chr3	186983959	187005159	21201	ST6GAL1				5	3	10	7	24	1	17	4	7	12	10	3	9	10	10	18	13	7	0	3	8	5	1	28	2	2	3	3	2	21	24	17	3	5	7	68	13	5	15
1_merged_PDX_cell_lines_AML_842_lociStitched	16325921	16347109	chr7	16286296	16307484	21189	ISPD				0	2	0	1	0	0	2	0	0	0	0	0	0	0	0	0	0	0	0	0	0	3	0	0	14	0	0	0	0	0	0	0	9	0	0	0	1	0	0
1_merged_PDX_cell_lines_AML_843_lociStitched	123678816	123699998	chr9	120916538	120937720	21183	PHF19 TRAF1				16	3	11	23	33	6	3	7	7	16	8	32	18	8	18	20	17	14	22	6	19	18	11	26	28	11	9	13	9	49	34	19	9	59	20	97	13	18	27
1_merged_PDX_cell_lines_AML_844_lociStitched	27745687	27766859	chr1	27419186	27440345	21173	CD164L2 FCN3 FGR GPR3 WASF2				23	8	7	9	27	7	21	31	26	21	27	11	24	37	28	30	27	47	16	46	29	12	12	28	35	8	9	18	10	27	50	13	9	35	32	13	39	19	31
1_merged_PDX_cell_lines_AML_845_lociStitched	36302632	36323803	chr21	34930335	34951506	21172	RUNX1	RUNX1	RUNX1	RUNX1	16	4	3	3	7	1	7	12	5	6	4	1	3	7	10	8	5	21	20	15	29	12	9	2	26	7	5	7	5	16	41	14	16	43	12	1	54	15	17
1_merged_PDX_cell_lines_AML_847_lociStitched	742943	764104	chr9	742943	764104	21162	KANK1				11	3	10	0	7	5	4	8	2	16	2	0	2	10	15	6	3	17	1	6	8	11	12	0	0	9	2	2	10	6	31	13	0	7	20	0	15	26	20
1_merged_PDX_cell_lines_AML_848_lociStitched	69389339	69410497	chr16	69355436	69376594	21159	COG8 CYB5B NIP7 PDF TERF2 TMED6 VPS4A	TERF2	CYB5B VPS4A		4	1	1	1	4	1	1	2	2	1	4	0	4	5	3	2	5	9	0	63	12	4	0	0	7	0	11	2	0	3	3	0	0	3	3	1	5	1	5
1_merged_PDX_cell_lines_AML_849_lociStitched	32602724	32623870	chr13	32028587	32049733	21147	FRY				18	9	9	12	21	10	9	17	4	37	12	14	3	24	24	20	13	22	0	2	17	7	5	5	19	18	0	7	12	24	47	40	3	24	37	7	0	16	19
1_merged_PDX_cell_lines_AML_850_lociStitched	111825554	111846688	chr13	111173207	111194341	21135	ARHGEF7				1	0	0	3	6	0	0	0	0	1	2	0	0	2	0	0	1	3	71	63	37	26	25	6	41	2	20	20	4	22	16	1	17	17	8	8	34	7	8
1_merged_PDX_cell_lines_AML_851_lociStitched	22884841	22905968	chr14	22415851	22436976	21128	DAD1				28	2	8	0	4	3	15	15	6	22	5	4	6	12	9	9	7	37	0	0	9	20	19	0	28	23	0	3	32	34	56	15	0	43	26	0	23	44	35
1_merged_PDX_cell_lines_AML_852_lociStitched	128507778	128528902	chr9	125745499	125766623	21125	MAPKAP1 PBX3 PPP6C	PBX3		PBX3	2	27	39	28	14	33	20	1	15	47	14	35	2	33	45	56	2	22	4	0	0	17	34	10	31	30	6	29	32	13	52	27	82	52	58	8	0	26	30
1_merged_PDX_cell_lines_AML_853_lociStitched	69128280	69149391	chr3	69079129	69100240	21112	ARL6IP5 FRMD4B LMOD3 MIR3136 PROK2 SHQ1 TMF1 UBA3	TMF1			34	7	26	46	57	16	28	50	23	57	28	22	38	37	32	40	38	49	18	22	22	24	24	27	54	16	12	25	16	40	72	35	37	78	42	49	60	36	43
1_merged_PDX_cell_lines_AML_854_lociStitched	102055434	102076532	chr7	102414987	102436085	21099	ALKBH4 LRWD1 ORAI2 POLR2J PRKRIP1 SRPK2				24	7	44	23	44	22	10	13	12	19	21	36	34	27	22	20	27	24	101	119	39	25	30	53	41	5	29	14	14	62	90	75	20	37	30	59	29	17	58
1_merged_PDX_cell_lines_AML_855_lociStitched	329854	350943	chr6	329854	350943	21090	DUSP22 IRF4	IRF4		IRF4	4	0	10	0	6	1	0	2	4	3	1	3	1	36	9	7	4	1	0	5	23	29	17	8	11	10	4	1	3	32	45	0	0	33	16	16	4	12	14
1_merged_PDX_cell_lines_AML_856_lociStitched	21361804	21382889	chr21	19989490	20010575	21086	C21orf131				0	1	31	10	13	6	13	19	0	10	2	3	2	4	0	1	2	14	0	0	0	2	44	0	5	7	0	0	5	20	17	6	0	19	0	0	4	10	13
1_merged_PDX_cell_lines_AML_857_lociStitched	204474172	204495256	chr1	204505044	204526128	21085	DYRK3 MDM4 PIK3C2B PLEKHA6 PPP1R15B TMEM81 UBE2T		UBE2T		41	15	49	19	37	23	12	15	14	21	25	27	37	41	28	23	23	36	140	129	88	32	55	60	94	30	85	41	27	63	92	56	42	54	72	52	47	38	71
1_merged_PDX_cell_lines_AML_858_lociStitched	129998278	130019361	chr6	129677133	129698216	21084	ARHGAP18				26	9	14	6	36	9	8	19	6	19	10	47	16	17	18	15	14	26	64	18	44	25	48	9	47	8	2	8	6	25	34	16	56	38	17	5	40	24	23
1_merged_PDX_cell_lines_AML_859_lociStitched	166873386	166894448	chr6	166459898	166480960	21063	MIR1913 RPS6KA2				1	0	0	0	0	0	1	0	0	0	0	0	0	0	0	0	0	0	5	99	16	7	4	2	11	0	7	2	0	3	5	2	0	1	2	0	11	0	1
1_merged_PDX_cell_lines_AML_861_lociStitched	44660672	44681709	chr7	44621073	44642110	21038	DDX56 OGDH TMED4 ZMIZ2		OGDH		5	10	19	6	22	9	6	6	14	20	23	29	34	21	35	30	31	15	10	8	8	14	5	38	16	3	0	3	2	39	51	38	11	26	41	63	9	6	41
1_merged_PDX_cell_lines_AML_862_lociStitched	20400883	20421915	chr6	20400652	20421684	21033	C6orf62 CDKAL1 E2F3 NUP153	E2F3	E2F3	E2F3	38	19	30	3	14	12	2	17	4	7	19	11	19	40	23	17	20	58	58	54	72	43	49	27	64	44	13	61	37	41	76	42	69	72	60	34	33	48	37
1_merged_PDX_cell_lines_AML_863_lociStitched	99921256	99942271	chr13	99269002	99290017	21016	GPR18 GPR183 UBAC2				18	16	22	13	33	9	12	18	12	33	17	30	14	45	40	30	30	36	5	13	15	10	10	110	11	7	2	2	8	29	31	52	3	15	39	45	28	27	19
1_merged_PDX_cell_lines_AML_864_lociStitched	12219522	12240536	chr10	12177523	12198537	21015	CAMK1D CDC123 DHTKD1 NUDT5 PROSER2 SEC61A2				17	12	14	8	21	17	18	11	4	12	10	6	30	18	15	9	16	20	14	63	46	21	19	12	56	10	8	23	11	25	46	13	13	23	27	13	32	19	27
1_merged_PDX_cell_lines_AML_865_lociStitched	130780243	130801253	chr7	131095484	131116494	21011	FLJ43663 MKLN1				20	1	8	9	9	5	0	1	1	5	6	10	5	4	10	8	7	4	83	12	20	67	26	37	29	2	2	13	8	30	7	25	1	18	5	29	0	4	6
1_merged_PDX_cell_lines_AML_866_lociStitched	105392548	105413536	chr6	104944673	104965661	20989	LIN28B	LIN28B			0	0	0	2	0	0	0	0	0	0	1	8	5	0	0	0	0	15	0	0	0	14	0	0	0	0	0	0	0	0	0	0	247	0	0	0	0	0	0
1_merged_PDX_cell_lines_AML_867_lociStitched	85217230	85238209	chr13	84643095	84664074	20980	SLITRK1				20	0	0	1	0	0	0	12	0	0	0	0	2	3	0	0	0	17	0	15	27	4	14	0	17	10	0	7	3	6	22	0	0	22	0	0	31	19	9
1_merged_PDX_cell_lines_AML_868_lociStitched	97537021	97557986	chr10	95777264	95798229	20966	ENTPD1				6	5	9	2	14	1	2	3	9	7	11	5	14	9	20	18	11	13	0	3	3	7	1	38	3	0	0	1	3	29	16	16	0	17	5	128	14	5	9
1_merged_PDX_cell_lines_AML_869_lociStitched	50139469	50160433	chr20	51522930	51543894	20965	NFATC2	NFATC2			14	0	3	1	8	1	2	3	0	0	0	0	0	6	1	4	4	15	15	25	26	36	30	10	55	8	7	29	8	19	49	0	19	47	0	61	38	24	17
1_merged_PDX_cell_lines_AML_870_lociStitched	102721587	102742548	chr4	101800430	101821391	20962	BANK1				0	3	0	6	3	0	5	0	0	4	3	1	4	0	0	22	0	3	0	46	15	1	0	52	1	0	9	2	1	10	1	0	96	0	0	29	4	34	0
1_merged_PDX_cell_lines_AML_871_lociStitched	65278554	65299493	chr2	65051420	65072359	20940	CEP68 MDH1				13	0	11	4	14	5	0	3	2	7	5	5	4	13	17	13	9	21	6	38	33	20	13	18	33	6	5	20	9	17	33	17	17	17	15	6	41	22	22
1_merged_PDX_cell_lines_AML_872_lociStitched	116847130	116868054	chr11	116976414	116997338	20925	SIK3		SIK3		34	24	20	11	20	7	12	10	19	21	21	11	27	28	28	22	23	42	50	34	39	36	30	16	68	14	3	12	13	22	54	53	0	97	44	17	21	19	39
1_merged_PDX_cell_lines_AML_873_lociStitched	134523693	134544616	chr8	133511450	133532373	20924	EFR3A ST3GAL1		EFR3A		25	2	11	5	19	6	5	9	11	13	15	1	8	17	11	17	22	23	10	33	34	41	22	5	67	10	5	18	9	26	50	7	18	67	21	2	55	32	30
1_merged_PDX_cell_lines_AML_874_lociStitched	139641520	139662428	chr6	139320383	139341291	20909	CITED2 HECA TXLNB		CITED2		44	40	34	2	38	11	17	17	14	47	28	28	17	49	22	21	25	27	41	63	49	19	61	33	45	23	13	16	18	38	72	52	5	35	66	8	40	51	47
1_merged_PDX_cell_lines_AML_875_lociStitched	47598422	47619330	chr12	47204639	47225547	20909	FAM113B LOC100233209				4	3	7	29	22	0	5	5	1	16	12	4	11	4	7	4	0	2	23	1	11	10	5	25	13	3	8	6	0	5	12	6	8	9	0	14	19	13	4
1_merged_PDX_cell_lines_AML_876_lociStitched	102273771	102294674	chr14	101807434	101828337	20904	CCNK PPP2R5C				30	25	42	40	31	12	18	8	11	24	14	14	18	57	36	21	25	39	18	80	51	26	32	63	72	26	20	30	18	66	54	52	45	65	54	45	22	28	69
1_merged_PDX_cell_lines_AML_877_lociStitched	114374682	114395583	chr8	113362453	113383354	20902	CSMD3				0	0	0	1	0	0	1	0	0	0	0	0	1	0	0	0	0	0	0	0	0	0	0	0	0	0	0	0	0	0	0	0	0	0	0	0	0	0	0
1_merged_PDX_cell_lines_AML_878_lociStitched	58462210	58483109	chr17	60384849	60405748	20900	C17orf64 NACA2 USP32				15	13	35	8	29	17	7	8	15	32	24	22	33	36	41	29	23	31	17	38	39	36	16	25	12	14	14	24	14	26	32	60	39	27	40	19	38	32	31
1_merged_PDX_cell_lines_AML_879_lociStitched	116569349	116590231	chr8	115557122	115578004	20883	TRPS1	TRPS1		TRPS1	44	43	0	1	8	0	52	31	5	20	6	0	2	34	4	13	1	34	0	0	3	2	0	1	7	0	0	2	0	0	0	7	1	0	4	0	10	48	0
1_merged_PDX_cell_lines_AML_880_lociStitched	2437970	2458845	chr7	2398335	2419210	20876	CHST12 EIF3B				16	0	6	0	13	0	0	11	1	10	5	0	5	6	3	7	5	20	13	23	11	21	20	6	54	20	5	13	17	22	28	32	22	39	27	24	13	24	22
1_merged_PDX_cell_lines_AML_881_lociStitched	44763831	44784702	chr21	43343951	43364822	20872	C2CD2 SIK1				3	0	2	0	0	0	0	0	1	0	0	0	0	2	3	2	4	2	11	39	33	32	7	51	10	4	8	5	2	5	4	2	4	9	2	87	18	4	2
1_merged_PDX_cell_lines_AML_882_lociStitched	30471029	30491889	chr2	30248163	30269023	20861	LBH				4	2	1	8	14	0	3	0	1	3	0	0	2	1	1	4	1	1	12	2	4	8	3	7	1	0	1	1	1	3	7	0	9	19	2	8	0	7	6
1_merged_PDX_cell_lines_AML_883_lociStitched	127136775	127157635	chr9	124374496	124395356	20861	LOC100129034 PSMB7				6	15	2	1	9	2	8	3	3	16	12	14	32	10	15	5	5	17	0	1	3	5	2	0	4	11	0	4	12	2	10	70	2	3	56	0	4	13	7
1_merged_PDX_cell_lines_AML_885_lociStitched	117093843	117114691	chr1	116551221	116572069	20849	CD58 IGSF3 WDR3				6	3	12	2	12	4	0	2	4	2	5	13	16	16	9	14	8	7	19	26	28	18	11	2	11	4	16	12	5	22	16	35	12	11	27	87	15	10	15
1_merged_PDX_cell_lines_AML_886_lociStitched	23549410	23570254	chr22	23207223	23228067	20845	BCR DDT FBXW4P1				10	2	6	3	8	0	4	8	7	4	12	1	24	8	14	11	8	36	51	69	52	27	30	8	26	11	18	19	14	37	48	28	6	52	34	1	45	33	29
1_merged_PDX_cell_lines_AML_887_lociStitched	142171923	142192766	chr5	142792358	142813201	20844	ARHGAP26				8	24	92	11	41	33	6	6	42	32	23	50	25	81	50	42	42	24	26	1	3	16	2	7	8	1	2	1	2	6	10	81	0	2	65	0	3	8	23
1_merged_PDX_cell_lines_AML_888_lociStitched	1858861	1879687	chr11	1837631	1858457	20827	CTSD IFITM10 LSP1 MIR4298 MRPL23 SYT8 TNNI2 TNNT3				10	0	29	5	31	13	0	2	20	20	17	38	9	14	12	30	24	10	30	44	34	33	14	25	24	0	14	16	6	83	45	5	0	16	18	33	26	29	37
1_merged_PDX_cell_lines_AML_889_lociStitched	206845563	206866382	chr1	206672218	206693037	20820	CD55 DYRK3 MAPKAPK2				15	8	28	3	7	10	1	2	3	8	9	9	10	28	19	14	16	25	14	17	35	35	19	16	50	6	12	27	8	22	29	50	15	27	49	25	25	20	18
1_merged_PDX_cell_lines_AML_890_lociStitched	91190920	91211736	chr15	90647689	90668505	20817	BLM FES FURIN VPS33B ZNF774	ZNF774			38	22	60	37	33	28	20	17	6	44	14	10	7	16	29	28	14	29	19	18	22	49	24	3	47	14	15	14	16	35	35	63	21	34	19	18	52	60	54
1_merged_PDX_cell_lines_AML_891_lociStitched	44086662	44107477	chr21	42666552	42687367	20816	PDE9A				5	0	0	0	0	0	0	1	0	4	0	0	0	0	0	0	0	8	20	47	20	8	3	0	1	5	12	1	3	2	14	0	0	8	0	0	28	28	0
1_merged_PDX_cell_lines_AML_892_lociStitched	124147930	124168724	chr6	123826785	123847579	20795	NKAIN2				0	28	65	29	29	0	117	0	14	13	0	0	0	0	0	32	22	11	0	0	22	1	0	0	0	0	0	11	0	0	0	0	120	0	0	0	60	0	0
1_merged_PDX_cell_lines_AML_893_lociStitched	20890732	20911519	chr14	20422573	20443360	20788	APEX1 KLHL33 OSGEP PNP TEP1 TMEM55B				13	1	5	2	21	3	4	10	5	8	8	2	6	4	5	10	6	10	2	12	24	16	16	10	13	1	14	11	2	16	41	11	9	8	6	3	31	24	22
1_merged_PDX_cell_lines_AML_894_lociStitched	135736653	135757437	chr6	135415515	135436299	20785	AHI1				12	9	3	5	18	3	8	17	3	14	7	1	45	7	5	9	4	26	3	1	10	0	1	0	3	5	0	5	6	6	26	7	35	13	5	0	21	20	8
1_merged_PDX_cell_lines_AML_895_lociStitched	23915014	23935797	chr22	23572827	23593610	20784	C22orf43 IGLL1 VPREB3				39	0	0	0	0	0	0	7	0	0	0	0	0	6	0	0	0	22	25	18	32	26	42	1	1	40	54	4	33	58	30	1	2	22	0	0	36	62	20
1_merged_PDX_cell_lines_AML_896_lociStitched	4847300	4868077	chr9	4847300	4868077	20778	MIR101-2 RCL1				3	1	0	0	1	0	2	0	0	0	0	0	0	1	1	0	1	5	0	2	0	12	0	0	4	1	0	1	2	0	2	0	33	4	0	0	3	7	3
1_merged_PDX_cell_lines_AML_897_lociStitched	117684250	117705026	chr11	117813535	117834311	20777	DSCAML1 FXYD2 FXYD6				6	0	11	5	31	7	0	6	8	8	5	21	2	9	9	20	10	10	45	21	30	16	12	6	21	2	30	13	3	33	28	17	1	34	21	16	88	16	34
1_merged_PDX_cell_lines_AML_898_lociStitched	73018805	73039576	chr11	73307760	73328531	20772	ARHGEF17 P2RY2 P2RY6 RAB6A RELT				10	0	5	0	0	0	0	0	0	0	0	0	0	3	5	2	3	9	2	83	51	32	14	2	22	6	9	41	7	7	29	1	6	18	6	3	43	12	8
1_merged_PDX_cell_lines_AML_899_lociStitched	59720095	59740864	chr11	59952622	59973391	20770	MS4A1 MS4A2 PLAC1L				0	1	0	0	0	0	8	0	0	2	2	0	0	0	0	0	0	2	0	0	0	2	0	0	0	2	0	0	0	0	0	1	1	6	0	0	3	2	0
1_merged_PDX_cell_lines_AML_900_lociStitched	17934710	17955477	chr20	17954066	17974834	20768	BFSP1 C20orf72 DZANK1 MGME1 SNORD17 SNX5 ZNF133	ZNF133			31	16	34	21	24	22	12	13	12	16	25	17	46	37	36	29	30	47	42	91	61	37	36	58	60	40	20	60	38	38	60	47	75	93	62	54	53	38	54
1_merged_PDX_cell_lines_AML_902_lociStitched	60710403	60731157	chr2	60483268	60504022	20755	BCL11A	BCL11A			7	2	1	3	8	0	8	1	3	3	8	3	4	10	7	11	11	21	3	11	16	9	4	12	13	3	3	6	1	9	11	2	3	11	7	6	14	10	10
1_merged_PDX_cell_lines_AML_903_lociStitched	26870257	26891011	chr22	26474291	26495045	20755	ASPHD2 CRYBB1 HPS4 SRRD TFIP11 VPREB3				16	7	20	5	11	6	11	4	3	11	10	3	12	18	17	11	15	24	17	110	43	24	19	8	38	20	29	21	16	19	25	33	76	36	29	17	40	28	21
1_merged_PDX_cell_lines_AML_904_lociStitched	15913002	15933746	chr21	14540681	14561425	20745	SAMSN1				14	4	11	12	22	8	7	13	10	34	13	45	17	18	19	15	11	24	5	6	25	12	7	14	26	5	0	19	5	15	24	8	7	24	24	47	36	17	13
1_merged_PDX_cell_lines_AML_905_lociStitched	56961209	56981945	chr16	56927297	56948033	20737	CETP HERPUD1 NLRC5 RSPRY1 SLC12A3				11	4	21	7	10	8	4	3	5	5	12	5	13	17	14	13	15	18	22	14	16	11	9	35	17	13	9	12	12	8	10	24	23	17	27	55	7	17	10
1_merged_PDX_cell_lines_AML_906_lociStitched	37779088	37799810	chr2	37551945	37572667	20723	CDC42EP3				10	2	5	2	8	2	4	7	2	5	1	6	4	1	5	8	3	12	0	3	7	7	8	2	1	6	0	1	4	9	14	12	1	27	8	19	13	16	15
1_merged_PDX_cell_lines_AML_907_lociStitched	30775676	30796389	chr10	30486747	30507460	20714	MAP3K8				24	5	25	6	30	24	16	20	17	35	12	86	24	27	36	38	33	31	5	7	22	17	14	8	19	5	5	9	8	27	56	17	6	23	29	18	30	23	28
1_merged_PDX_cell_lines_AML_908_lociStitched	64373162	64393874	chr11	64605690	64626402	20713	ARL2 NRXN2 RPS6KA4 SLC22A12				13	1	2	0	0	0	5	1	2	4	0	0	0	7	3	9	6	24	18	21	23	12	7	2	7	8	35	8	7	6	21	6	8	14	15	0	29	21	21
1_merged_PDX_cell_lines_AML_909_lociStitched	61629596	61650307	chr18	63962362	63983073	20712	HMSD SERPINB10 SERPINB2 SERPINB8				2	3	16	3	30	13	8	5	14	19	27	8	15	22	31	28	22	1	1	30	13	17	0	4	7	5	5	11	0	16	33	61	1	9	32	9	5	6	12
1_merged_PDX_cell_lines_AML_910_lociStitched	98660855	98681554	chr14	98194518	98215217	20700	C14orf64				0	0	0	7	10	0	0	0	0	0	1	0	0	0	0	0	0	0	83	0	0	6	2	0	0	0	0	0	0	0	0	0	0	0	0	0	0	8	0
1_merged_PDX_cell_lines_AML_911_lociStitched	1904554	1925246	chr12	1795388	1816080	20693	CACNA2D4 LRTM2				18	0	39	11	41	52	7	9	30	27	32	35	30	27	29	32	38	27	11	9	18	19	28	7	6	11	21	4	15	34	48	34	7	15	29	5	22	33	40
1_merged_PDX_cell_lines_AML_912_lociStitched	18123422	18144094	chr19	18012613	18033284	20673	ARRDC2 GDF15 IFI30 KCNN1 MAST3				21	0	3	6	22	5	7	9	8	12	5	2	17	10	4	8	8	15	24	155	56	30	36	28	25	18	40	22	14	34	108	12	16	75	24	3	33	22	32
1_merged_PDX_cell_lines_AML_913_lociStitched	37690958	37711629	chr22	37294917	37315588	20672	ANKRD54 C1QTNF6 CARD10 CYTH4 ELFN2 FOXRED2 MFNG SH3BP1 TRIOBP				12	0	12	17	30	9	9	23	9	19	17	14	22	15	15	15	11	20	17	24	17	17	16	13	22	4	11	18	6	25	41	14	19	37	18	12	48	19	21
1_merged_PDX_cell_lines_AML_914_lociStitched	30601924	30622594	chr11	30580377	30601047	20671	MPPED2				0	0	6	0	0	0	1	0	0	0	0	0	0	0	0	108	0	0	0	0	0	3	0	0	0	0	0	11	0	0	0	0	0	0	0	0	0	0	0
1_merged_PDX_cell_lines_AML_915_lociStitched	84017787	84038454	chr4	83096634	83117301	20668	PLAC8				22	16	21	33	45	27	29	34	19	34	43	21	39	29	37	32	23	31	43	60	35	10	21	52	34	14	16	22	19	28	57	45	14	22	45	24	45	38	31
1_merged_PDX_cell_lines_AML_916_lociStitched	48950735	48971397	chr20	50334198	50354860	20663	LOC284751				13	0	15	1	10	3	1	5	5	6	4	10	5	10	13	12	9	15	5	16	7	18	12	0	10	4	3	4	6	9	21	16	0	12	11	16	3	29	7
1_merged_PDX_cell_lines_AML_917_lociStitched	111754550	111775207	chr1	111211928	111232585	20658	CEPT1 CHI3L2 DENND2D DRAM2 KCNA3 LOC149620 OVGP1				6	1	5	21	25	3	7	3	8	13	14	3	6	4	7	12	7	14	91	22	18	14	8	20	5	9	13	3	11	9	38	7	15	12	6	93	17	22	16
1_merged_PDX_cell_lines_AML_918_lociStitched	68591859	68612515	chr11	68824391	68845047	20657	ACY3 CPT1A GAL LRP5 NUDT8 PPP6R3				25	1	23	15	17	14	9	20	9	15	14	4	10	21	19	19	14	36	30	35	48	33	39	9	44	41	19	41	35	46	77	41	29	59	57	22	50	38	42
1_merged_PDX_cell_lines_AML_919_lociStitched	31164229	31184882	chr6	31196452	31217105	20654	AGER CCHCR1 HCG27 POU5F1 PSORS1C3 TCF19	POU5F1		TCF19	27	17	34	12	28	10	3	9	20	10	28	11	24	24	24	23	21	36	43	47	33	19	25	40	35	23	20	50	19	27	45	44	34	41	47	42	37	27	32
1_merged_PDX_cell_lines_AML_920_lociStitched	126290165	126310806	chr8	125277923	125298564	20642	NSMCE2 TRIB1				15	6	2	0	1	0	0	3	0	0	0	0	0	1	3	1	1	16	19	1	13	14	5	0	5	6	0	5	4	1	4	5	3	10	6	61	17	15	4
1_merged_PDX_cell_lines_AML_921_lociStitched	9948100	9968739	chr17	10044783	10065422	20640	GAS7 PIK3R5 USP43			GAS7	15	5	18	5	8	3	3	5	2	19	2	9	6	17	12	8	7	15	12	65	28	13	19	0	12	3	11	8	4	35	44	22	0	35	21	53	8	19	24
1_merged_PDX_cell_lines_AML_922_lociStitched	35751059	35771675	chr14	35281853	35302469	20617	PSMA6 SNX6				37	7	25	10	40	22	19	22	12	22	22	51	41	30	30	26	22	47	66	114	62	29	33	11	47	27	30	23	25	39	82	49	29	56	61	37	51	41	41
1_merged_PDX_cell_lines_AML_923_lociStitched	10092733	10113332	chr4	10091109	10111708	20600	MIR3138 WDR1				7	0	8	5	15	8	2	4	4	5	9	3	5	9	11	13	15	20	33	21	16	8	6	1	23	1	10	8	2	11	14	3	7	23	15	5	25	12	14
1_merged_PDX_cell_lines_AML_924_lociStitched	121069911	121090485	chr8	120057672	120078246	20575	COL14A1 DSCC1 MRPL13 MTBP				42	20	30	0	6	15	19	15	5	16	14	1	6	18	18	13	11	39	2	51	25	41	83	0	26	31	1	9	29	43	101	25	15	81	38	0	48	59	60
1_merged_PDX_cell_lines_AML_925_lociStitched	80995236	81015804	chr10	79235479	79256047	20569	DLG5 PPIF ZMIZ1				17	0	7	0	29	2	0	14	3	3	1	26	2	31	5	12	8	28	18	33	45	40	17	21	33	8	7	23	13	44	45	1	3	69	39	39	37	24	21
1_merged_PDX_cell_lines_AML_926_lociStitched	125022409	125042974	chr12	124537863	124558428	20566	NCOR2				10	7	7	0	1	0	0	1	2	0	0	0	0	14	9	5	7	21	21	101	51	47	15	33	48	7	5	36	6	14	39	8	8	33	25	19	36	22	16
1_merged_PDX_cell_lines_AML_927_lociStitched	30322547	30343109	chr10	30033618	30054180	20563	KIAA1462				4	0	3	0	0	0	2	0	0	0	0	0	0	0	0	0	0	1	0	49	18	8	4	0	0	0	6	14	1	1	21	0	0	2	0	0	5	5	1
1_merged_PDX_cell_lines_AML_928_lociStitched	31140585	31161138	chr10	30851656	30872209	20554	ZNF438	ZNF438			3	14	6	2	7	11	12	0	3	32	19	1	35	2	27	0	17	4	0	3	2	7	0	0	0	12	0	0	10	0	5	37	0	1	58	0	2	8	4
1_merged_PDX_cell_lines_AML_929_lociStitched	38041733	38062271	chr2	37814590	37835128	20539	CDC42EP3 FAM82A1 QPCT RMDN2				34	7	28	6	26	7	19	22	28	27	21	23	20	23	14	27	17	32	0	5	31	14	29	0	13	12	0	3	13	19	44	30	4	26	22	0	28	37	29
1_merged_PDX_cell_lines_AML_930_lociStitched	232246462	232266986	chr2	231381751	231402275	20525	ARMC9 B3GNT7				19	7	14	1	36	2	3	3	0	0	0	1	0	4	13	13	5	10	1	4	18	34	14	41	0	4	12	2	5	11	23	61	6	5	42	12	15	18	17
1_merged_PDX_cell_lines_AML_931_lociStitched	31256457	31276971	chr20	32668655	32689169	20515	ASXL1 C20orf203 COMMD7 DNMT3B KIF3B MAPRE1 NOL4L PDRG1 PHF20 PLAGL2 POFUT1 TPX2	PHF20 PLAGL2	PLAGL2		25	1	16	4	18	4	7	29	7	7	5	3	6	8	13	15	9	28	24	14	27	20	26	10	32	18	12	11	20	23	61	8	49	43	17	8	54	38	36
1_merged_PDX_cell_lines_AML_932_lociStitched	19878060	19898570	chrX	19859942	19880452	20511	SH3KBP1				9	8	20	13	29	12	7	8	8	26	26	22	37	10	17	19	26	10	4	28	17	8	18	13	12	7	7	10	6	18	21	26	3	11	24	28	20	13	28
1_merged_PDX_cell_lines_AML_933_lociStitched	10967527	10988020	chr16	10873670	10894163	20494	CIITA DEXI NUBP1 TVP23A				5	0	11	6	29	2	6	13	10	16	8	4	5	6	24	25	12	7	0	44	29	7	14	21	23	3	19	17	4	40	40	19	7	11	9	26	39	5	23
1_merged_PDX_cell_lines_AML_934_lociStitched	6950244	6970727	chr9	6950244	6970727	20484	KDM4C				4	1	0	1	0	0	1	1	0	0	0	0	1	0	2	0	0	8	0	3	11	3	6	0	7	1	1	8	3	0	4	0	65	5	2	0	12	7	3
1_merged_PDX_cell_lines_AML_936_lociStitched	56236892	56257360	chr5	56941065	56961533	20469	C5orf35 MIER3				78	2	4	0	2	0	0	0	0	0	0	0	0	0	1	1	0	0	4	11	10	14	4	5	8	3	5	12	4	2	5	10	53	7	3	4	4	1	1
1_merged_PDX_cell_lines_AML_937_lociStitched	46685973	46706430	chr17	48608611	48629068	20458	CBX1 HOXB2 HOXB3 HOXB4 HOXB5 HOXB6 HOXB7 HOXB8 HOXB9 LOC404266 MIR10A MIR196A1 PRAC2 ZNF652	HOXB2 HOXB3 HOXB4 HOXB5 HOXB6 HOXB7 HOXB8 HOXB9 ZNF652			0	0	0	0	0	0	0	0	0	0	12	0	0	0	0	0	0	0	0	0	2	2	36	3	0	61	0	0	19	0	42	0	1	1	74	6	0	0	25
1_merged_PDX_cell_lines_AML_938_lociStitched	126080277	126100728	chr5	126744585	126765036	20452	LMNB1 PHAX				14	3	20	4	33	7	5	15	16	34	19	15	11	10	25	22	12	15	4	2	6	9	13	3	8	5	1	1	9	18	27	32	0	8	28	30	10	19	26
1_merged_PDX_cell_lines_AML_939_lociStitched	43314302	43334743	chr22	42918296	42938737	20442	ARFGAP3 CYB5R3 PACSIN2 POLDIP3 ST13				8	14	17	5	19	8	4	7	10	5	12	23	11	39	22	22	29	22	16	53	69	36	48	9	60	5	8	22	12	61	87	43	13	88	31	40	67	26	53
1_merged_PDX_cell_lines_AML_940_lociStitched	11179701	11200142	chr16	11085844	11106285	20442	CLEC16A				16	1	3	0	7	0	3	4	0	2	0	0	0	4	3	3	2	27	74	7	8	15	18	3	4	14	8	1	11	6	11	1	2	25	4	43	15	39	12
1_merged_PDX_cell_lines_AML_941_lociStitched	119553401	119573840	chr11	119682691	119703130	20440	PVRL1				6	0	1	0	0	0	0	0	0	0	0	0	0	2	1	1	0	6	6	1	5	22	9	1	0	4	7	0	3	3	5	4	0	6	12	1	8	22	4
1_merged_PDX_cell_lines_AML_942_lociStitched	101772808	101793245	chr15	101232603	101253040	20438	CHSY1 SELS SNRPA1				14	9	32	14	20	8	3	4	8	16	22	14	36	28	52	21	22	34	22	24	20	24	14	1	25	9	4	19	12	20	26	68	7	23	71	8	22	19	19
1_merged_PDX_cell_lines_AML_943_lociStitched	21186766	21207201	chr17	21283454	21303889	20436	C17orf103 MAP2K3				19	0	26	3	9	13	0	2	15	5	17	22	11	29	18	25	32	31	47	29	38	23	29	17	36	18	25	16	15	37	35	29	9	72	40	26	21	27	40
1_merged_PDX_cell_lines_AML_944_lociStitched	208087	228505	chr9	208087	228505	20419	C9orf66 CBWD1 DOCK8 LOC642313 RCL1 RFX3	RFX3		RFX3	23	11	40	16	30	24	2	25	21	16	26	24	15	55	30	48	34	52	11	11	21	21	19	2	26	22	2	14	21	27	31	31	5	54	55	6	41	25	30
1_merged_PDX_cell_lines_AML_945_lociStitched	59867106	59887521	chr8	58954547	58974962	20416	TOX				2	3	0	1	2	0	0	1	0	0	0	0	0	0	0	0	0	12	0	0	3	4	1	0	0	0	0	1	0	0	1	0	0	6	0	16	3	2	1
1_merged_PDX_cell_lines_AML_946_lociStitched	155934123	155954507	chr1	155964332	155984716	20385	ARHGEF2 KIAA0907 MEX3A RXFP4 SCARNA4 SEMA4A SNORA42 SSR2 SYT11 UBQLN4				28	7	31	24	48	27	10	24	37	43	48	21	63	35	30	40	41	49	25	62	45	37	28	29	62	15	17	39	18	27	63	41	42	37	56	36	42	31	40
1_merged_PDX_cell_lines_AML_948_lociStitched	29352130	29372498	chr12	29199197	29219565	20369	FAR2				16	4	8	1	8	3	12	8	4	16	7	5	16	8	11	9	9	28	0	15	18	10	20	0	6	2	1	7	5	20	40	19	18	36	31	0	28	23	20
1_merged_PDX_cell_lines_AML_950_lociStitched	198156654	198177019	chr2	197291930	197312295	20366	ANKRD44				17	9	14	29	36	6	11	9	13	29	28	12	18	26	36	21	20	28	23	28	38	21	20	43	47	16	6	26	15	30	52	35	0	44	50	66	53	21	30
1_merged_PDX_cell_lines_AML_951_lociStitched	37978055	37998408	chr4	37976434	37996787	20354	PTTG2 TBC1D1				32	31	34	10	14	11	11	7	7	11	19	5	32	31	42	22	23	32	8	21	42	28	31	29	6	8	9	15	12	34	63	100	9	36	77	13	16	28	36
1_merged_PDX_cell_lines_AML_952_lociStitched	42939837	42960184	chr5	42939735	42960082	20348	FGF10 LOC648987				144	3	61	2	21	11	49	17	3	53	18	3	0	38	32	2	17	3	24	3	28	13	29	6	31	16	11	21	17	3	13	12	19	3	19	18	4	41	15
1_merged_PDX_cell_lines_AML_953_lociStitched	45240197	45260542	chr19	44736940	44757285	20346	APOC1 BCAM BCL3 CBLC CEACAM16 ERCC2 GEMIN7 LYPD3 MARK4 ZNF180 ZNF221 ZNF224 ZNF229 ZNF234 ZNF780B	ZNF180 ZNF221 ZNF224 ZNF229 ZNF234 ZNF780B		BCL3	14	1	40	15	55	18	4	12	20	36	20	39	25	35	23	30	39	20	39	19	29	36	19	25	35	16	16	27	13	43	34	27	9	38	36	31	23	22	36
1_merged_PDX_cell_lines_AML_954_lociStitched	135364155	135384451	chr5	136028466	136048762	20297	TGFBI VTRNA2				5	0	1	0	7	0	0	3	2	10	0	0	0	2	2	5	1	1	7	7	6	10	8	0	2	0	1	0	0	4	3	6	0	3	0	0	0	13	0
1_merged_PDX_cell_lines_AML_955_lociStitched	126174722	126195015	chr8	125162480	125182773	20294	NSMCE2				9	12	9	5	7	6	6	5	5	9	11	11	10	9	15	8	11	14	0	1	8	6	14	0	14	5	0	1	7	12	10	24	26	6	27	18	9	11	18
1_merged_PDX_cell_lines_AML_956_lociStitched	85637509	85657780	chr12	85243731	85264002	20272	ALX1 LRRIQ1	ALX1		ALX1	0	1	0	2	0	0	0	0	0	0	2	0	1	0	36	0	0	0	0	0	0	0	0	0	0	0	0	0	0	0	0	0	0	0	0	0	0	0	0
1_merged_PDX_cell_lines_AML_957_lociStitched	104146849	104167106	chr8	103134621	103154878	20258	BAALC C8orf56 LOC100499183 MIR3151				15	3	3	0	0	0	2	1	0	0	0	0	0	0	1	0	0	6	0	108	42	30	8	0	37	7	9	23	4	4	14	0	3	31	35	1	84	9	10
1_merged_PDX_cell_lines_AML_958_lociStitched	88456235	88476487	chr14	87989891	88010143	20253	GALC GPR65 ZC3H14				11	7	36	19	32	13	16	6	13	21	16	37	34	3	37	31	19	13	19	17	22	16	15	27	10	9	13	10	9	20	7	42	14	5	14	27	25	3	15
1_merged_PDX_cell_lines_AML_959_lociStitched	144998271	145018517	chr1	148865895	148886212	20247	PDE4DIP				28	8	17	6	5	1	12	3	6	23	10	0	6	7	15	28	14	24	0	20	21	18	3	2	40	5	13	2	9	0	24	16	34	8	14	0	0	22	8
1_merged_PDX_cell_lines_AML_960_lociStitched	28165812	28186058	chr2	27942945	27963191	20247	BRE MIR4263				15	20	27	24	30	19	23	13	17	40	25	21	33	26	40	28	24	33	1	20	24	15	27	0	24	13	3	5	10	38	53	37	2	35	40	1	49	29	36
1_merged_PDX_cell_lines_AML_961_lociStitched	2217393	2237632	chr1	2285954	2306193	20240	C1orf174 LOC100129534 MMEL1 PANK4 RER1 SKI TNFRSF14	SKI			15	0	14	0	11	6	0	3	0	5	2	4	0	6	4	3	4	10	42	60	62	54	50	14	113	10	14	26	6	39	50	7	29	73	14	17	16	22	14
1_merged_PDX_cell_lines_AML_962_lociStitched	109951953	109972191	chr11	110081227	110101466	20239	RDX USP28 ZC3H12C				13	1	27	1	0	3	16	44	0	0	2	4	27	54	0	6	10	36	0	0	22	25	22	1	36	8	0	30	12	19	34	29	148	25	40	18	86	34	12
1_merged_PDX_cell_lines_AML_963_lociStitched	124891605	124911831	chr10	123132089	123152315	20227	BUB3 CUZD1 HMX2 HMX3	HMX2 HMX3			0	0	4	15	0	65	38	0	0	0	0	0	0	0	0	0	0	0	0	0	0	0	1	0	0	0	3	0	0	0	0	0	4	0	0	0	0	0	0
1_merged_PDX_cell_lines_AML_964_lociStitched	65001800	65022025	chr12	64608020	64628245	20226	GNS MIR548C MIR548Z RASSF3				11	4	21	19	20	10	11	10	19	22	27	20	30	31	37	30	32	31	7	21	30	25	10	48	39	10	9	18	12	34	41	34	10	29	52	37	29	18	32
1_merged_PDX_cell_lines_AML_965_lociStitched	21207964	21228183	chr17	21304652	21324871	20220	ALDH3A1 DHRS7B KCNJ12 MAP2K3 TMEM11				2	0	4	0	0	0	0	0	0	0	0	0	0	1	3	2	3	0	0	5	10	6	1	2	6	0	8	0	0	4	6	1	0	1	0	0	3	2	5
1_merged_PDX_cell_lines_AML_966_lociStitched	134070520	134090739	chr4	133149365	133169584	20220	PCDH10				0	0	0	1	0	0	0	0	0	0	0	0	0	0	0	0	0	0	0	0	0	0	0	0	0	0	0	1	0	2	0	0	63	0	0	0	43	0	0
1_merged_PDX_cell_lines_AML_967_lociStitched	16559766	16579980	chr21	15187446	15207660	20215	NRIP1				49	1	1	0	4	0	0	1	4	0	4	0	5	0	1	5	3	1	0	0	5	5	0	0	0	0	0	3	0	0	1	2	4	0	0	0	5	0	0
1_merged_PDX_cell_lines_AML_968_lociStitched	159985746	160005959	chr2	159129235	159149448	20214	TANC1 WDSUB1				11	3	0	0	5	0	3	3	0	2	2	0	0	0	0	0	5	7	8	1	16	8	6	0	11	5	0	7	0	1	5	8	0	13	0	0	9	12	0
1_merged_PDX_cell_lines_AML_969_lociStitched	45616556	45636763	chr22	45220675	45240882	20208	C22orf9 FAM118A FBLN1 KIAA0930 MIR1249 NUP50 RIBC2 SMC1B TNFRSF13C UPK3A				12	3	21	5	41	23	2	4	17	5	22	12	23	11	25	24	21	14	1	8	16	19	9	1	9	6	5	11	6	19	23	38	1	5	39	15	29	8	23
1_merged_PDX_cell_lines_AML_970_lociStitched	41797206	41817402	chr19	41291301	41311497	20197	APOC1 AXL B3GNT8 B9D2 BCKDHA C19orf33 CCDC97 CYP2S1 EGLN2 EXOC3L2 HNRNPUL1 ITPKC LRFN1 MIA NUMBL RAB4B RASGRP4 SERTAD1 SNRPA TGFB1 VASP				71	12	22	14	28	15	10	16	15	24	16	7	30	80	29	26	42	78	57	106	114	32	29	28	92	29	30	50	20	64	151	24	16	114	60	48	45	61	67
1_merged_PDX_cell_lines_AML_971_lociStitched	27182200	27202394	chr8	27324683	27344877	20195	CLU EPHX2 PTK2B TRIM35				16	7	23	16	46	17	4	9	25	18	47	18	52	29	34	32	46	29	6	25	26	35	14	2	12	5	5	12	7	16	48	31	3	25	40	11	44	29	28
1_merged_PDX_cell_lines_AML_972_lociStitched	37666837	37687027	chr22	37270796	37290986	20191	CYTH4 KCTD17 LGALS2 MPST NAGA NCF4 RAC2 TST				13	3	23	21	32	13	6	18	19	25	12	14	13	15	19	27	21	15	6	20	22	17	13	25	30	4	12	12	3	21	29	16	6	18	22	13	41	16	22
1_merged_PDX_cell_lines_AML_973_lociStitched	17552904	17573091	chr16	17459047	17479234	20188	XYLT1				14	0	9	1	9	0	3	8	0	6	1	1	1	5	3	4	2	10	49	88	32	26	20	14	32	6	11	13	3	21	31	18	2	22	8	15	17	23	7
1_merged_PDX_cell_lines_AML_974_lociStitched	81997271	82017442	chr7	82367955	82388126	20172	CACNA2D1				0	0	0	1	0	0	1	0	0	0	0	0	0	0	0	0	0	0	0	0	0	0	0	0	0	0	0	0	0	0	0	0	0	0	0	0	0	0	0
1_merged_PDX_cell_lines_AML_975_lociStitched	42046340	42066510	chr19	41539978	41560140	20171	ATP1A3 B3GNT8 B9D2 CEACAM21 CEACAM4 EML2 EXOSC5 OPA3 TGFB1				16	9	6	25	37	5	4	33	5	17	12	5	18	4	21	13	13	21	23	42	31	9	11	32	20	3	14	12	6	23	55	13	33	28	15	40	38	13	31
1_merged_PDX_cell_lines_AML_976_lociStitched	17493186	17513350	chr16	17399329	17419493	20165	GDE1 ITPRIPL2 XYLT1				4	1	5	2	9	1	4	3	3	3	1	1	2	7	9	6	5	14	10	28	14	13	3	15	13	0	3	6	2	11	18	10	0	12	12	18	14	13	9
1_merged_PDX_cell_lines_AML_977_lociStitched	242795136	242815289	chr2	241852984	241873137	20154	C2orf85 NEU4 PDCD1				3	0	2	0	0	0	0	0	0	0	0	0	0	1	3	0	1	1	129	25	39	37	15	7	3	0	49	4	3	34	5	1	0	6	9	24	7	6	18
1_merged_PDX_cell_lines_AML_978_lociStitched	13943272	13963421	chr19	13832458	13852607	20150	C19orf53 C19orf57 CC2D1A CCDC130 CLEC17A DNASE2 FBXW9 FKBP8 HSH2D IL27RA LOC284454 MIR181C MIR181D MIR23A MIR24-2 MIR27A MRI1 NANOS3 PGLS PODNL1 PRKACA PTGER1 RAVER1 SAMD1 SLC44A2 SWSAP1 TECR TRMT1 USE1 ZNF266 ZNF441 ZNF564 ZNF799 ZSWIM4	CC2D1A ZNF266 ZNF441 ZNF564 ZNF799			147	117	219	30	62	80	8	29	34	44	65	90	128	147	76	71	102	119	294	265	262	186	235	113	194	122	49	188	79	221	321	312	191	275	234	88	87	146	264
1_merged_PDX_cell_lines_AML_979_lociStitched	80932464	80952606	chr10	79172707	79192849	20143	ZMIZ1				23	1	3	0	1	0	1	11	1	0	2	0	1	8	4	4	5	33	15	35	43	40	26	1	33	7	8	14	5	8	28	1	25	39	8	0	45	25	14
1_merged_PDX_cell_lines_AML_980_lociStitched	58973276	58993410	chr11	59205803	59225937	20135	DTX4 MPEG1				5	2	21	6	52	24	21	14	43	68	31	71	21	42	34	41	37	10	0	0	5	3	1	47	0	0	6	1	1	49	38	21	0	0	20	13	6	3	29
1_merged_PDX_cell_lines_AML_981_lociStitched	78123291	78143397	chr11	78412245	78432351	20107	GAB2 KCTD21		GAB2		21	10	23	2	9	12	4	7	12	11	10	32	17	41	36	27	32	24	48	73	42	21	20	17	32	29	26	27	19	13	21	51	14	25	48	18	6	23	12
1_merged_PDX_cell_lines_AML_982_lociStitched	72658915	72679008	chr12	72265135	72285228	20094	LOC283392 TRHDE				0	0	0	0	0	0	0	0	0	0	0	0	0	0	0	0	0	0	0	0	0	0	0	0	0	0	0	1	0	0	0	0	199	0	0	0	0	0	0
1_merged_PDX_cell_lines_AML_983_lociStitched	2979522	2999603	chr1	3062958	3083039	20082	ACTRT2 FLJ42875 MIR4251 PRDM16	PRDM16			2	0	0	0	0	0	0	0	0	0	0	0	0	0	0	0	0	0	0	0	5	23	116	0	0	42	0	44	94	110	101	0	0	44	31	0	28	0	52
1_merged_PDX_cell_lines_AML_984_lociStitched	180225070	180245145	chr5	180798070	180818145	20076	LOC729678 MGAT1 ZFP62	ZFP62			32	4	48	18	37	24	6	15	23	33	26	19	39	46	29	34	33	32	20	54	51	42	35	34	49	32	48	51	34	39	53	50	42	40	54	42	37	30	46
1_merged_PDX_cell_lines_AML_985_lociStitched	159508813	159528885	chr4	158587661	158607733	20073	C4orf46 RXFP1				2	2	1	1	1	0	14	0	1	6	4	0	0	0	2	1	2	5	0	0	0	2	1	0	18	14	0	9	12	0	0	0	4	20	0	0	0	7	1
1_merged_PDX_cell_lines_AML_986_lociStitched	85556207	85576272	chr16	85522601	85542666	20066	C16orf74 KIAA0182				21	0	6	0	3	1	0	1	1	0	1	0	0	3	4	6	7	10	2	17	16	24	25	4	7	17	14	4	22	10	30	18	30	13	27	0	11	21	20
1_merged_PDX_cell_lines_AML_987_lociStitched	111825420	111845477	chr10	110065662	110085719	20058	ADD3				10	9	13	19	31	11	13	18	20	49	22	38	41	23	41	31	28	22	9	12	23	22	7	24	32	11	6	11	13	27	25	26	33	35	56	35	23	14	33
1_merged_PDX_cell_lines_AML_988_lociStitched	36271104	36291149	chr21	34898807	34918852	20046	RUNX1	RUNX1	RUNX1	RUNX1	40	6	17	5	13	8	22	37	21	19	19	10	27	25	23	18	19	41	23	38	35	20	42	0	58	29	5	8	25	29	66	34	31	61	45	0	74	35	37
1_merged_PDX_cell_lines_AML_989_lociStitched	4785738	4805760	chr20	4805092	4825114	20023	CDC25B PRNP RASSF2 RNF24 SLC23A2				19	5	49	14	40	35	3	10	23	21	37	47	39	57	30	34	44	25	57	59	69	33	28	70	72	7	38	31	9	67	91	37	9	62	68	46	49	29	37
1_merged_PDX_cell_lines_AML_990_lociStitched	13039855	13059858	chr19	12929041	12949044	20004	CALR CDKN2D DAND5 DCAF15 DHPS DNAJB1 DNASE2 DOCK6 FARSA GADD45GIP1 GCDH HOOK2 IER2 KLF1 LYL1 MAST1 NFIX PODNL1 RAD23A STX10 SYCE2 TMEM38A WDR83OS ZNF443 ZNF491 ZNF558	KLF1 LYL1 NFIX ZNF443 ZNF491 ZNF558	LYL1	IER2 KLF1 LYL1 NFIX	30	10	38	6	27	20	12	11	11	14	18	12	39	29	28	23	22	41	36	30	38	31	35	39	38	51	16	34	39	29	39	50	57	43	63	42	36	32	36
1_merged_PDX_cell_lines_AML_991_lociStitched	173079682	173099670	chr2	172214954	172234942	19989	DLX2	DLX2		DLX2	29	0	3	0	1	0	7	6	0	4	1	0	0	7	0	1	1	17	3	3	20	23	40	0	17	13	0	7	8	1	53	2	27	35	1	0	19	52	15
1_merged_PDX_cell_lines_AML_993_lociStitched	132639593	132659571	chr9	129877314	129897292	19979	C9orf78 FNBP1 USP20				19	0	19	19	25	6	5	26	10	31	15	20	22	18	15	17	13	28	95	39	23	21	22	10	30	18	18	19	15	41	43	21	40	45	22	44	30	34	28
1_merged_PDX_cell_lines_AML_994_lociStitched	84625752	84645728	chr16	84592146	84612122	19977	COTL1 KLHL36 WFDC1				18	3	33	20	47	21	8	14	30	36	26	43	38	26	34	37	40	24	23	12	20	22	22	65	40	7	3	18	12	41	40	25	12	24	39	33	19	17	35
1_merged_PDX_cell_lines_AML_996_lociStitched	105748387	105768334	chr14	105282050	105301997	19948	BRF1 BTBD6 PACS2				10	1	4	0	5	5	0	0	1	0	1	0	0	6	5	5	5	10	10	157	96	39	39	8	71	7	56	52	13	35	100	16	17	21	24	8	38	15	16
1_merged_PDX_cell_lines_AML_997_lociStitched	25988895	26008824	chr9	25988897	26008826	19930	CAAP1 TUSC1				0	4	4	0	0	1	0	0	0	0	0	0	0	0	1	0	0	0	0	0	0	0	0	0	0	0	0	0	1	0	0	0	0	0	0	0	0	0	0
1_merged_PDX_cell_lines_AML_998_lociStitched	9912787	9932715	chr18	9912790	9932718	19929	TXNDC2 VAPA				21	17	25	8	8	15	4	6	4	9	14	8	20	30	31	17	15	33	30	30	42	33	25	14	43	17	8	39	25	27	42	53	73	46	54	19	23	21	31
1_merged_PDX_cell_lines_AML_999_lociStitched	89539746	89559671	chr16	89473338	89493263	19926	ANKRD11 CDK10 CYBA PIEZO1 RPL13 SPG7				20	16	36	11	11	12	2	5	6	7	17	12	32	37	32	21	25	37	37	49	43	30	21	40	55	19	13	43	17	28	35	66	34	42	58	50	13	22	29
1_merged_PDX_cell_lines_AML_1000_lociStitched	16066529	16086430	chr4	16064906	16084807	19902	PROM1				4	5	106	0	0	0	3	5	0	0	0	0	3	3	0	0	0	0	2	3	20	9	4	0	4	1	0	18	2	0	17	0	40	0	13	0	7	0	0
1_merged_PDX_cell_lines_AML_1001_lociStitched	134811380	134831280	chr5	135475690	135495590	19901	C5orf20 NEUROG1 TIFAB	NEUROG1			10	0	3	0	3	0	28	0	0	50	0	0	0	0	0	1	0	2	0	0	1	12	4	0	2	7	0	0	1	1	4	0	1	3	0	0	0	6	1
1_merged_PDX_cell_lines_AML_1002_lociStitched	69072523	69092417	chr15	68780184	68800078	19895	ANP32A C15orf28 MIR4312 MIR548H4				5	2	5	0	13	3	6	2	10	2	11	9	20	15	16	17	15	22	27	71	40	17	4	20	22	7	11	25	3	11	17	13	16	14	15	17	30	2	18
1_merged_PDX_cell_lines_AML_1003_lociStitched	40374459	40394346	chr5	40374357	40394244	19888	PRKAA1 PTGER4				34	7	12	4	11	3	12	7	7	15	8	7	7	10	13	17	10	9	4	24	23	7	33	27	12	6	4	3	6	19	21	52	0	6	16	11	16	8	8
1_merged_PDX_cell_lines_AML_1005_lociStitched	6468442	6488309	chr7	6428811	6448678	19868	DAGLB FAM220A KDELR2 ZNF316	ZNF316			8	6	29	9	38	18	8	7	7	15	17	17	35	15	23	20	19	16	12	205	31	12	7	11	27	1	12	7	3	14	30	31	14	14	30	6	13	5	12
1_merged_PDX_cell_lines_AML_1006_lociStitched	39820984	39840829	chr17	41664732	41684577	19846	EIF1 GAST IKZF3 JUP KRT17 KRT42P STAT5B	IKZF3 STAT5B	STAT5B	IKZF3	17	0	17	3	10	6	6	6	6	9	3	1	6	13	13	11	8	14	7	8	15	18	7	12	14	13	9	11	9	12	10	19	4	27	7	18	20	22	14
1_merged_PDX_cell_lines_AML_1007_lociStitched	1434265	1454103	chr12	1325099	1344937	19839	ERC1 LOC100292680				3	4	2	0	0	0	3	1	2	3	3	0	0	0	1	4	2	3	0	0	1	3	0	1	2	0	0	1	1	0	1	3	9	0	3	0	1	1	3
1_merged_PDX_cell_lines_AML_1008_lociStitched	150979361	150999195	chr3	151261573	151281407	19835	GPR87 MED12L P2RY13 P2RY14				20	11	17	3	5	1	2	4	6	15	6	4	3	8	8	3	5	27	23	54	31	10	15	42	39	11	11	8	7	49	47	23	5	89	8	10	9	38	49
1_merged_PDX_cell_lines_AML_1009_lociStitched	24819337	24839165	chr22	24423369	24443197	19829	ADORA2A C22orf45				9	0	5	4	18	1	0	0	3	4	14	25	9	8	10	18	25	9	79	36	35	40	26	73	23	0	27	19	4	17	24	18	16	48	12	68	53	19	25
1_merged_PDX_cell_lines_AML_1010_lociStitched	19141616	19161440	chr7	19101993	19121817	19825	FERD3L TWIST1	FERD3L TWIST1			0	0	0	0	0	0	0	0	0	0	0	0	0	5	0	0	0	1	0	0	0	37	1	0	0	0	0	0	0	0	8	0	89	6	0	0	0	0	0
1_merged_PDX_cell_lines_AML_1011_lociStitched	16221231	16241051	chr19	16110421	16130241	19821	AP1M1 BRD4 CCDC130 CIB3 EPHX3 FAM32A HSH2D ILVBL KLF2 RAB8A TMEM221 TMEM38A TPM4	KLF2	AP1M1	KLF2	18	0	30	9	28	13	9	12	10	19	15	4	32	21	21	20	21	31	8	22	22	10	14	20	32	16	14	8	14	34	44	20	13	28	35	31	30	21	36
1_merged_PDX_cell_lines_AML_1012_lociStitched	121886377	121906172	chr12	121448574	121468369	19796	ANAPC5 BCL7A KDM2B P2RX7 RHOF RNF34	KDM2B			9	3	14	1	22	10	2	2	3	5	3	8	10	7	13	12	12	12	8	21	15	13	8	12	14	7	7	10	8	26	19	33	9	15	28	6	9	7	17
1_merged_PDX_cell_lines_AML_1014_lociStitched	2955489	2975248	chr18	2955491	2975250	19760	LOC727896 LPIN2				7	4	7	15	21	1	1	4	4	8	7	3	18	16	22	12	7	18	34	40	40	17	6	29	41	1	7	21	3	17	34	18	7	33	18	64	44	12	14
1_merged_PDX_cell_lines_AML_1015_lociStitched	155241726	155261483	chr7	155449031	155468788	19758	EN2	EN2			0	0	0	0	0	0	0	0	0	0	0	0	0	0	0	0	0	0	0	0	0	0	1	0	0	0	0	0	0	0	0	0	68	0	0	0	0	0	0
1_merged_PDX_cell_lines_AML_1016_lociStitched	159876685	159896440	chr1	159906895	159926650	19756	CCDC19 DCAF8 DUSP23 IGSF9 LY9 SDHC SLAMF9 TAGLN2 VSIG8				80	45	104	12	22	32	5	21	27	20	36	30	39	99	40	39	51	81	251	70	142	99	136	66	199	42	15	54	30	128	181	135	126	159	115	48	63	87	133
1_merged_PDX_cell_lines_AML_1017_lociStitched	66830224	66849978	chr1	66364541	66384295	19755	PDE4B				21	3	13	5	35	9	7	14	19	28	10	9	15	21	14	21	18	19	0	14	16	10	13	24	11	7	3	8	8	20	61	25	0	11	25	57	23	21	20
1_merged_PDX_cell_lines_AML_1018_lociStitched	37308069	37327822	chr22	36912027	36931780	19754	APOL4 CSF2RB EIF3D				12	1	7	0	8	2	0	0	4	2	4	5	2	12	3	7	8	13	1	1	18	18	9	7	3	5	8	6	6	8	6	6	10	26	11	4	36	13	13
1_merged_PDX_cell_lines_AML_1019_lociStitched	4091681	4111429	chr16	4041680	4061428	19749	ADCY9 MEFV				0	82	61	21	9	37	12	0	0	9	0	0	11	0	20	3	6	1	0	58	9	8	1	0	0	7	24	1	3	21	11	27	0	0	15	0	0	6	14
1_merged_PDX_cell_lines_AML_1020_lociStitched	183885455	183905200	chr2	183020727	183040472	19746	DUSP19 NCKAP1				0	0	0	1	0	0	1	0	0	0	0	0	0	0	0	0	0	0	0	0	0	4	0	0	0	0	0	4	0	0	0	0	122	0	0	0	0	0	0
1_merged_PDX_cell_lines_AML_1021_lociStitched	53239376	53259108	chr16	53205464	53225196	19733	CHD9				21	8	8	17	12	7	14	16	9	16	15	5	19	30	25	20	17	44	6	15	27	14	11	0	36	12	7	14	12	20	41	19	80	42	31	11	31	22	26
1_merged_PDX_cell_lines_AML_1022_lociStitched	86871801	86891532	chr4	85950648	85970379	19732	ARHGAP24				0	0	0	1	0	0	0	0	0	0	1	0	0	0	0	0	0	0	0	0	1	1	0	0	0	0	0	1	0	0	0	0	72	0	0	0	1	0	0
1_merged_PDX_cell_lines_AML_1023_lociStitched	96485806	96505533	chr12	96092028	96111755	19728	LTA4H				8	1	2	0	1	0	0	5	2	0	0	0	0	0	2	4	1	4	1	34	30	11	6	1	12	0	8	10	0	6	37	8	0	3	4	0	34	9	7
1_merged_PDX_cell_lines_AML_1024_lociStitched	73085955	73105677	chr11	73374910	73394632	19723	MRPL48 P2RY6 PLEKHB1 RELT				27	3	39	18	32	25	0	9	32	22	37	24	41	44	33	42	37	40	17	24	44	36	31	34	40	15	20	28	21	50	54	30	36	48	60	39	45	36	43
1_merged_PDX_cell_lines_AML_1026_lociStitched	75519854	75539570	chr11	75808809	75828525	19717	DGAT2 UVRAG				16	7	24	12	24	12	7	5	5	11	15	6	12	17	23	21	22	23	10	18	26	17	10	30	22	8	10	13	11	32	39	34	11	21	33	50	22	12	32
1_merged_PDX_cell_lines_AML_1027_lociStitched	35892859	35912564	chr5	35892757	35912462	19706	CAPSL IL7R				8	1	0	0	1	0	1	1	0	0	1	0	0	0	0	0	0	1	67	30	12	2	6	0	0	1	14	4	1	1	9	1	1	1	0	0	9	12	0
1_merged_PDX_cell_lines_AML_1028_lociStitched	50015337	50035034	chr20	51398800	51418497	19698	MIR3194 NFATC2	NFATC2			1	0	1	5	16	1	0	0	0	0	0	0	0	1	1	3	2	5	1	7	8	10	0	14	5	1	4	4	1	9	9	9	2	5	0	38	13	4	4
1_merged_PDX_cell_lines_AML_1030_lociStitched	47867909	47887584	chr11	47846357	47866032	19676	FNBP4 NUP160				23	6	16	6	12	5	2	2	4	6	10	2	6	12	15	11	11	13	50	39	32	19	21	65	26	11	15	20	11	19	24	27	20	27	25	19	21	21	27
1_merged_PDX_cell_lines_AML_1031_lociStitched	122084838	122104508	chr12	121646932	121666602	19671	CAMKK2 MORN3 ORAI1 P2RX7 TMEM120B				28	6	22	4	18	9	8	10	9	20	13	6	15	21	14	15	14	26	30	28	33	26	29	8	42	30	16	19	19	19	46	25	27	34	23	7	43	33	31
1_merged_PDX_cell_lines_AML_1032_lociStitched	72392055	72411724	chr13	71817923	71837592	19670	DACH1	DACH1		DACH1	60	5	7	10	5	20	5	33	3	8	4	15	1	0	0	18	7	33	0	1	10	10	0	0	0	3	0	3	4	5	8	5	0	6	9	0	3	3	2
1_merged_PDX_cell_lines_AML_1033_lociStitched	121508976	121528633	chr5	122173281	122192938	19658	LOC728460 ZNF474	ZNF474			0	2	0	0	0	0	0	0	0	0	0	0	0	0	0	0	0	0	0	4	4	1	3	0	0	3	0	2	0	0	3	0	0	2	0	0	2	0	0
1_merged_PDX_cell_lines_AML_1034_lociStitched	30454993	30474647	chr19	29964086	29983740	19655	C19orf2 URI1				1	2	0	1	0	0	3	1	0	0	1	0	5	3	1	0	0	16	0	0	6	4	1	0	15	7	0	2	4	3	2	9	53	14	6	1	3	15	4
1_merged_PDX_cell_lines_AML_1035_lociStitched	74002289	74021932	chr10	72242531	72262174	19644	ANAPC16 ASCC1 DDIT4				5	1	5	4	9	0	2	2	7	4	2	2	4	9	11	10	9	17	14	12	11	9	5	7	14	11	14	5	9	14	24	3	9	23	8	23	3	17	14
1_merged_PDX_cell_lines_AML_1036_lociStitched	15813328	15832967	chr21	14441007	14460646	19640	HSPA13				4	2	0	1	1	0	4	4	0	7	0	0	0	0	0	0	0	6	0	0	5	4	5	0	9	2	0	3	4	1	2	1	5	11	0	53	22	15	2
1_merged_PDX_cell_lines_AML_1038_lociStitched	76309854	76329468	chr17	78313773	78333387	19615	AFMID BIRC5 FN3KRP HID1 MFSD11 PGS1 SGSH SLC26A11 SOCS3 TMC6 TMC8 TRIM47				60	7	5	0	15	3	0	10	5	13	3	3	0	31	4	11	6	20	36	77	58	54	74	3	40	10	10	10	11	14	88	0	1	61	17	3	29	66	26
1_merged_PDX_cell_lines_AML_1039_lociStitched	10400976	10420578	chr6	10400743	10420345	19603	C6orf218 GCNT2 LOC100130275 TFAP2A	TFAP2A			0	0	2	0	0	0	0	0	0	0	0	0	0	0	0	0	0	0	0	0	0	0	2	0	0	0	0	0	0	0	20	0	83	0	0	1	0	0	0
1_merged_PDX_cell_lines_AML_1040_lociStitched	15890161	15909760	chr21	14517840	14537439	19600	SAMSN1				16	15	39	40	38	14	33	20	14	43	19	29	25	26	35	24	26	47	5	33	33	10	31	11	25	12	0	14	13	40	53	22	109	39	45	45	24	25	52
1_merged_PDX_cell_lines_AML_1041_lociStitched	2101912	2121507	chr7	2062277	2081872	19596	MAD1L1				2	1	7	0	1	0	0	0	1	0	0	0	0	1	4	2	3	3	23	41	29	6	2	3	1	1	32	1	0	2	3	0	2	4	2	1	4	6	3
1_merged_PDX_cell_lines_AML_1042_lociStitched	4072880	4092472	chr19	4072882	4092474	19593	CTXN1 DPP9 EBI3 EEF2 FSTL3 MAP2K2 MRPL54 NFIC PIAS4 PLIN5 S1PR4 SIRT6 TMIGD2 UBXN6 ZBTB7A ZNF556 ZNF57	NFIC ZBTB7A ZNF556 ZNF57	MAP2K2	NFIC	16	4	16	1	19	8	4	5	9	10	10	4	2	11	14	15	10	17	12	10	17	17	14	12	25	17	8	16	11	14	32	17	8	29	17	9	28	25	27
1_merged_PDX_cell_lines_AML_1043_lociStitched	50414410	50433998	chr15	50122213	50141801	19589	ATP8B4 SLC27A2				9	17	36	21	23	15	27	16	11	48	15	15	22	7	31	17	11	21	0	2	10	11	10	0	31	5	0	1	6	14	36	40	0	24	39	1	17	5	19
1_merged_PDX_cell_lines_AML_1044_lociStitched	158644921	158664505	chr1	158675131	158694715	19585	OR6K2 OR6K3 SPTA1				1	2	0	0	1	0	2	1	0	1	3	1	2	0	0	0	0	2	0	0	0	2	0	0	2	1	0	0	1	0	0	0	72	4	0	0	0	0	0
1_merged_PDX_cell_lines_AML_1045_lociStitched	33417479	33437062	chr10	33128551	33148134	19584	ITGB1				9	1	0	0	1	0	0	0	0	0	0	0	0	0	0	0	0	1	155	88	31	8	1	4	24	0	7	3	0	0	23	0	1	32	0	11	2	6	1
1_merged_PDX_cell_lines_AML_1046_lociStitched	26600415	26619992	chr1	26273924	26293501	19578	CCDC21 CD52 CEP85 CNKSR1 DHDDS SH3BGRL3 UBXN11 ZNF593 ZNF683	ZNF683			30	0	36	27	60	36	13	37	34	37	43	60	54	34	35	50	50	46	41	70	42	24	32	28	52	13	43	26	22	38	86	30	13	59	48	21	44	33	48
1_merged_PDX_cell_lines_AML_1047_lociStitched	30470858	30490421	chr6	30503081	30522644	19564	ABCF1 ATAT1 C6orf136 CCHCR1 FLOT1 GNL1 HLA-E MRPS18B PRR3 TRIM10 TUBB				29	8	21	12	38	11	15	16	6	25	23	15	27	18	15	16	17	20	35	45	41	19	34	10	50	18	24	51	15	33	86	30	25	40	29	19	34	40	30
1_merged_PDX_cell_lines_AML_1049_lociStitched	145122086	145141632	chr2	144364519	144384065	19547	GTDC1				11	0	2	2	2	1	3	8	1	6	3	5	4	2	4	3	1	15	0	10	17	14	10	1	10	5	0	3	4	2	7	8	109	22	2	4	11	24	2
1_merged_PDX_cell_lines_AML_1051_lociStitched	4051125	4070661	chr19	4051127	4070663	19537	ADAT3 CAPS CHAF1A CIRBP DAPK3 EBI3 EEF2 FSD1 FUT6 FZR1 GIPC3 GPR108 HMG20B HNRNPM MATK MFSD12 MRPL54 PCSK4 PIAS4 PLEKHJ1 PLIN5 PTPRS R3HDM4 SF3A2 SIRT6 SLC39A3 SMIM24 SPPL2B STAP2 TBXA2R ZBTB7A	HMG20B ZBTB7A			13	11	48	14	33	29	3	4	31	12	48	25	44	38	38	49	49	36	22	26	28	26	21	24	24	19	11	47	19	24	32	64	29	30	65	16	23	15	38
1_merged_PDX_cell_lines_AML_1052_lociStitched	36731541	36751069	chr6	36763764	36783292	19529	CPNE5				7	0	1	0	1	0	0	0	1	0	0	0	0	0	1	3	1	4	10	13	11	12	7	10	2	1	9	3	3	5	4	2	2	3	3	1	15	18	2
1_merged_PDX_cell_lines_AML_1053_lociStitched	12887999	12907524	chr19	12777185	12796710	19526	ACP5 ASNA1 BEST2 C19orf43 CALR CC2D1A FARSA FBXW9 GADD45GIP1 GCDH HOOK2 IER2 IL27RA ILF3 JUNB KANK2 KLF1 LDLR LYL1 MAST1 MRI1 NANOS3 NR2F6 PRDX2 PRKACA RAB3D RNASEH2A RTBDN SLC44A2 TMEM221 TNPO2 TYK2 WDR83 WDR83OS ZNF564 ZNF791	CC2D1A JUNB KLF1 LYL1 NR2F6 ZNF564 ZNF791	LDLR LYL1	IER2 JUNB KLF1 LYL1 NR2F6	62	21	75	34	71	52	5	17	31	42	37	68	91	122	48	58	67	61	46	73	96	96	66	66	93	44	31	88	41	84	108	92	90	122	120	79	59	45	89
1_merged_PDX_cell_lines_AML_1054_lociStitched	5452250	5471773	chr7	5412619	5432142	19524	FBXL18 SLC29A4 TNRC18				46	3	45	0	22	22	4	32	21	34	26	14	0	40	9	34	25	30	2	7	29	61	91	1	68	76	3	32	97	89	128	1	172	125	145	3	33	50	68
1_merged_PDX_cell_lines_AML_1055_lociStitched	77231330	77250835	chr14	76764987	76784492	19506	ANGEL1 C14orf166B TMEM63C VASH1				13	0	10	0	29	1	0	14	3	6	4	8	0	14	8	13	11	13	2	12	38	40	35	1	36	1	0	10	1	43	63	15	28	33	9	1	34	19	8
1_merged_PDX_cell_lines_AML_1056_lociStitched	245014070	245033557	chr1	244850768	244870255	19488	COX20 EFCAB2 FAM36A HNRNPU NCRNA00201				43	45	89	35	21	55	23	16	12	18	33	15	47	51	51	33	36	55	58	67	73	42	47	18	95	43	39	59	32	44	67	86	78	70	96	31	39	40	58
1_merged_PDX_cell_lines_AML_1057_lociStitched	17264018	17283497	chr7	17224394	17243873	19480	AHR BZW2 TSPAN13	AHR		AHR	34	21	167	16	13	13	12	18	8	18	11	29	14	27	16	10	12	34	33	28	19	18	45	0	39	12	4	8	11	53	83	49	24	74	33	11	14	40	55
1_merged_PDX_cell_lines_AML_1058_lociStitched	31538531	31558010	chr6	31570754	31590233	19480	ABHD16A AIF1 APOM ATP6V1G2 BAG6 BAT1 BAT2 GPANK1 GPSM3 HSPA1B IER3 LSM2 LST1 LTA LTB LY6G5C LY6G6C MCCD1 NCR3 NELFE NFKBIL1 NOTCH4 PPP1R18 PPT2 PRRC2A RNF5 SNORA38 SNORD117 SNORD84 SRPK1 TNF				22	2	13	19	73	13	3	25	23	35	40	19	23	18	14	30	21	19	76	20	29	30	23	16	30	9	21	40	12	16	39	21	34	21	16	36	57	22	23
1_merged_PDX_cell_lines_AML_1059_lociStitched	20909120	20928593	chr16	20897798	20917271	19474	ARHGAP17 DCUN1D3 GDE1 GGA2 ITPRIPL2 LYRM1				55	3	39	6	26	29	5	13	11	38	18	39	19	54	19	24	19	49	20	21	49	61	95	17	46	38	15	42	35	45	44	30	16	94	21	18	34	88	52
1_merged_PDX_cell_lines_AML_1060_lociStitched	195904193	195923665	chr3	196177322	196196794	19473	LOC401109 OSTalpha SLC51A TFRC ZDHHC19				23	4	8	3	14	3	10	9	3	20	6	6	4	9	15	11	16	10	46	11	31	24	22	40	25	28	16	16	18	29	37	20	11	57	49	54	63	32	29
1_merged_PDX_cell_lines_AML_1061_lociStitched	48235441	48254910	chr4	48233424	48252893	19470	TEC				14	7	7	7	4	1	7	13	0	2	4	0	2	15	14	8	2	32	0	1	26	10	10	0	35	7	0	12	7	18	45	10	12	40	10	5	36	23	17
1_merged_PDX_cell_lines_AML_1062_lociStitched	153914228	153933690	chr4	152993076	153012538	19463	FHDC1				2	0	1	0	0	0	0	0	0	0	0	0	0	0	0	0	0	0	1	3	20	16	6	4	0	0	0	0	0	1	4	4	8	1	4	1	58	4	4
1_merged_PDX_cell_lines_AML_1063_lociStitched	204568653	204588113	chr2	203703930	203723390	19461	CD28				0	1	0	22	13	0	2	0	0	7	3	0	2	1	0	0	0	0	108	1	12	4	8	6	6	0	0	2	1	2	12	2	0	1	0	2	5	1	0
1_merged_PDX_cell_lines_AML_1064_lociStitched	13092962	13112418	chrX	13074843	13094299	19457	FAM9C				19	6	48	37	43	20	20	15	14	41	20	65	35	27	21	22	47	18	55	63	23	10	17	21	28	12	13	16	14	41	46	54	2	26	38	41	36	19	32
1_merged_PDX_cell_lines_AML_1065_lociStitched	34394192	34413638	chr17	36066832	36086291	19447	CCL18 CCL23 CCL3 CCL4 PIGW				13	4	10	1	4	0	1	1	3	3	1	7	4	6	2	3	3	6	0	9	8	10	17	4	6	4	3	4	5	11	22	21	3	8	11	13	6	15	13
1_merged_PDX_cell_lines_AML_1066_lociStitched	167438725	167458167	chr3	167720937	167740379	19443	PDCD10 SERPINI1 WDR49				9	0	9	5	7	5	2	3	2	4	7	3	8	8	7	7	7	15	10	7	13	15	6	6	15	3	4	8	4	6	6	20	69	12	13	8	12	6	8
1_merged_PDX_cell_lines_AML_1067_lociStitched	140881862	140901299	chr5	141502295	141521732	19438	DIAPH1 PCDHGA1 PCDHGA10 PCDHGA11 PCDHGA12 PCDHGA2 PCDHGA3 PCDHGA4 PCDHGA5 PCDHGA6 PCDHGA7 PCDHGA8 PCDHGA9 PCDHGB1 PCDHGB2 PCDHGB3 PCDHGB4 PCDHGB5 PCDHGB6 PCDHGB7 PCDHGC3 PCDHGC4 PCDHGC5				9	1	11	3	7	1	0	5	1	1	2	7	19	4	4	7	8	12	0	53	12	29	8	7	6	3	8	4	0	10	13	14	2	5	7	21	2	8	6
1_merged_PDX_cell_lines_AML_1068_lociStitched	121839752	121859188	chr4	120918597	120938033	19437	PRDM5	PRDM5		PRDM5	0	0	84	0	0	1	0	0	0	0	0	0	0	0	0	0	0	0	0	0	0	11	0	0	0	0	0	1	0	0	0	8	0	0	0	0	0	0	0
1_merged_PDX_cell_lines_AML_1069_lociStitched	191044537	191063958	chr3	191326748	191346169	19422	CCDC50 UTS2D				0	4	5	1	4	0	0	0	0	0	0	0	0	0	2	2	0	0	3	12	23	24	0	32	0	5	3	9	0	1	0	14	0	0	0	52	0	0	0
1_merged_PDX_cell_lines_AML_1070_lociStitched	66572157	66591577	chr16	66538254	66557674	19421	CKLF CMTM1 CMTM2 CMTM3 CMTM4 TK2 TPPP3				20	3	17	7	36	14	5	18	13	12	13	18	12	20	13	20	14	13	40	42	30	20	28	10	15	18	15	24	16	23	52	1	14	20	27	7	20	15	23
1_merged_PDX_cell_lines_AML_1071_lociStitched	128371475	128390869	chr2	127613900	127633294	19395	GPR17 LIMS2 MYO7B				8	0	0	0	0	0	0	0	0	0	0	0	0	0	0	1	1	10	30	4	20	13	4	2	1	0	16	2	0	2	12	0	0	4	11	0	13	13	3
1_merged_PDX_cell_lines_AML_1072_lociStitched	54956013	54975394	chr16	54922101	54941482	19382	CRNDE IRX3 IRX5	IRX3 IRX5			9	5	4	0	0	0	0	0	0	0	0	1	3	21	12	0	1	21	25	6	5	43	30	0	5	58	8	2	66	13	37	31	97	49	0	0	0	27	30
1_merged_PDX_cell_lines_AML_1075_lociStitched	75778367	75797738	chr10	74018609	74037980	19372	VCL				5	7	4	2	2	0	8	3	3	8	6	0	5	4	12	5	4	13	0	4	7	10	0	0	43	0	0	3	1	2	5	5	24	14	8	0	12	6	4
1_merged_PDX_cell_lines_AML_1076_lociStitched	24947270	24966626	chr6	24947042	24966398	19357	FAM65B				5	3	16	17	53	5	11	12	28	28	25	16	9	14	16	23	25	23	18	10	23	9	3	21	18	3	3	12	3	14	37	9	10	52	28	11	9	10	16
1_merged_PDX_cell_lines_AML_1077_lociStitched	43886913	43906246	chr10	43391465	43410798	19334	FXYD4 HNRNPF ZNF487 ZNF487P	ZNF487			45	42	90	13	18	24	7	4	9	9	23	18	44	65	42	25	31	46	123	125	104	73	95	72	70	51	32	56	52	75	93	60	100	65	96	65	60	46	80
1_merged_PDX_cell_lines_AML_1078_lociStitched	109612272	109631590	chr6	109291069	109310387	19319	CCDC162				26	2	3	2	6	0	0	10	1	3	1	1	2	0	3	4	0	32	2	6	32	23	38	0	12	7	6	21	5	21	30	12	16	19	2	0	50	34	17
1_merged_PDX_cell_lines_AML_1079_lociStitched	43350950	43370262	chr2	43123811	43143123	19313	SOCS5 ZFP36L2		ZFP36L2		23	0	16	24	54	10	8	20	21	24	24	13	9	19	14	25	22	26	84	41	31	21	22	12	25	20	31	18	19	31	58	18	9	17	29	5	23	25	22
1_merged_PDX_cell_lines_AML_1080_lociStitched	126324920	126344207	chr10	124636351	124655638	19288	FAM53B LHPP				20	3	13	15	37	17	7	17	18	16	20	15	16	21	21	22	20	31	51	39	29	28	15	4	35	11	13	6	14	14	31	10	23	44	31	8	36	23	22
1_merged_PDX_cell_lines_AML_1081_lociStitched	33226529	33245815	chr5	33226423	33245709	19287	TARS				33	1	1	0	0	0	1	5	1	2	1	0	0	2	0	0	0	17	0	3	42	18	13	1	15	3	1	4	5	7	45	2	0	38	0	0	34	27	6
1_merged_PDX_cell_lines_AML_1083_lociStitched	150120226	150139502	chr1	150148036	150167305	19277	APH1A BOLA1 C1orf54 CIART CTSS ENSA MTMR11 OTUD7B PIP5K1A PLEKHO1 RFX5 RPRD2 SF3B4 VPS45	RFX5		RFX5	27	1	25	9	59	23	5	19	26	35	21	15	11	49	18	38	31	28	20	50	49	33	32	37	44	20	15	41	21	42	62	0	15	48	12	39	71	29	46
1_merged_PDX_cell_lines_AML_1084_lociStitched	36841337	36860612	chr21	35469039	35488314	19276	MIR802				0	1	4	1	10	2	2	2	0	6	3	14	5	0	6	3	1	9	0	4	0	4	10	0	4	8	0	1	7	13	0	4	0	23	0	0	15	30	11
1_merged_PDX_cell_lines_AML_1086_lociStitched	426415	445660	chr17	523175	542420	19246	C17orf97 FAM101B VPS53				25	3	23	2	21	8	17	16	14	58	19	15	7	27	15	17	18	23	0	2	7	18	14	0	7	27	3	5	19	5	36	15	4	17	24	0	14	34	14
1_merged_PDX_cell_lines_AML_1087_lociStitched	38259731	38278972	chr7	38220130	38239371	19242	STARD3NL TARP				39	8	13	7	20	2	12	48	3	36	8	8	19	51	14	8	7	39	69	9	13	11	3	0	7	26	4	2	17	17	67	20	2	45	40	1	14	44	15
1_merged_PDX_cell_lines_AML_1088_lociStitched	502961	522198	chr17	599721	618958	19238	VPS53				18	6	13	1	12	4	7	8	5	43	13	11	5	15	26	14	19	17	0	0	1	13	4	0	15	32	0	1	16	6	10	21	2	21	20	7	5	19	9
1_merged_PDX_cell_lines_AML_1089_lociStitched	139111417	139130649	chr9	136219571	136238803	19233	LHX3 QSOX2	LHX3		LHX3	6	0	2	0	0	0	0	0	0	0	0	0	1	8	2	1	1	10	6	4	27	22	5	15	29	1	40	9	0	7	10	14	7	5	5	3	9	0	10
1_merged_PDX_cell_lines_AML_1090_lociStitched	118082542	118101772	chr11	118211827	118231057	19231	AMICA1 ARCN1 CD3E MPZL2 MPZL3 RNF214 SCN2B				22	3	20	20	62	7	12	20	37	49	34	24	15	42	25	38	19	17	0	3	24	6	13	7	12	3	3	7	5	35	43	17	0	13	17	2	40	13	32
1_merged_PDX_cell_lines_AML_1091_lociStitched	60024691	60043911	chr14	59557973	59577193	19221	C14orf38				6	1	0	0	0	0	0	0	0	0	0	0	0	0	0	0	0	0	0	0	14	11	9	2	2	1	0	10	1	0	10	1	12	1	0	0	12	2	0
1_merged_PDX_cell_lines_AML_1092_lociStitched	202112456	202131675	chr2	201247733	201266952	19220	CASP8 TMEM237				35	19	19	28	24	13	10	31	11	25	17	20	25	38	22	19	15	38	165	75	57	31	36	45	61	18	17	23	17	42	79	28	23	62	37	15	43	45	50
1_merged_PDX_cell_lines_AML_1093_lociStitched	100761842	100781054	chr4	99840685	99859897	19213	DAPP1 LAMTOR3 MAPKSP1 METAP1 TRMT10A				17	3	11	9	23	7	8	8	16	13	24	11	20	18	16	20	18	14	0	3	15	3	5	4	9	2	1	7	6	32	30	16	34	9	24	41	20	1	29
1_merged_PDX_cell_lines_AML_1095_lociStitched	143611504	143630704	chr4	142690351	142709551	19201	INPP4B				14	0	0	4	7	0	6	12	0	3	2	0	0	3	0	0	0	8	44	7	34	3	21	0	13	2	0	11	2	13	6	0	16	5	0	0	49	6	2
1_merged_PDX_cell_lines_AML_1096_lociStitched	40591036	40610232	chr8	40733517	40752713	19197	ZMAT4	ZMAT4			0	0	2	0	0	0	1	0	0	0	0	0	0	0	0	0	0	1	0	0	6	15	5	0	0	1	0	0	1	0	5	0	2	8	0	0	13	10	0
1_merged_PDX_cell_lines_AML_1097_lociStitched	56825990	56845185	chr8	55913431	55932626	19196	LYN				15	7	5	3	7	2	3	4	12	4	17	9	12	34	16	15	18	24	2	3	16	27	12	52	21	7	1	6	5	18	27	13	13	35	30	34	26	12	19
1_merged_PDX_cell_lines_AML_1098_lociStitched	120107154	120126341	chr2	119349578	119368765	19188	C2orf76 DBI				15	8	34	4	8	6	4	3	4	6	6	1	8	18	13	9	9	13	11	37	49	23	23	8	38	7	9	11	7	53	64	38	8	72	15	32	15	21	35
1_merged_PDX_cell_lines_AML_1099_lociStitched	92297489	92316676	chr7	92668175	92687362	19188	CDK6 FAM133B		CDK6		6	5	1	6	8	1	9	4	1	2	0	1	6	11	8	4	4	24	32	103	17	5	0	0	11	7	12	2	4	7	25	3	6	24	11	4	9	13	12
1_merged_PDX_cell_lines_AML_1100_lociStitched	126332685	126351870	chr11	126462790	126481975	19186	CHEK1 DCPS KIRREL3 ST3GAL4				22	0	1	0	0	0	3	1	0	0	0	0	0	2	3	1	1	6	4	5	23	14	19	2	7	10	14	7	11	5	18	8	0	10	15	7	59	7	16
1_merged_PDX_cell_lines_AML_1101_lociStitched	129308422	129327601	chr3	129589579	129608758	19180	GP9 H1FOO PLXND1				10	0	12	0	7	1	0	1	6	0	1	0	3	9	11	18	6	14	4	33	28	29	12	3	34	18	15	27	11	5	18	16	4	17	25	0	14	21	13
1_merged_PDX_cell_lines_AML_1102_lociStitched	107835444	107854617	chr3	108116597	108135770	19174	CD47				45	6	20	12	15	1	4	21	3	8	8	10	4	22	10	8	9	31	83	101	64	21	47	58	67	26	33	28	11	41	73	67	41	65	10	34	29	46	47
1_merged_PDX_cell_lines_AML_1103_lociStitched	2014081	2033251	chr9	2014081	2033251	19171	JAK2 SMARCA2		JAK2		20	4	21	8	12	12	2	7	5	6	12	5	21	29	29	22	18	26	16	40	56	49	27	5	58	15	3	38	16	19	31	43	56	35	52	24	45	17	23
1_merged_PDX_cell_lines_AML_1104_lociStitched	17629926	17649078	chr19	17519117	17538269	19153	CHERP COLGALT1 FAM129C GLT25D1 MVB12A OCEL1 PGLS PLVAP SLC27A1 TMEM221 ZNF43	ZNF43		ZNF43	8	0	3	0	8	2	0	2	6	3	3	0	4	4	2	5	5	7	24	27	15	10	7	18	6	3	18	5	5	6	16	10	2	4	7	1	18	10	11
1_merged_PDX_cell_lines_AML_1105_lociStitched	52194884	52214012	chr20	53578345	53597473	19129	ZNF217	ZNF217			27	19	41	29	40	36	13	17	18	29	27	40	49	28	30	25	21	28	40	64	34	35	36	34	53	49	22	51	37	33	68	56	25	64	68	60	74	51	51
1_merged_PDX_cell_lines_AML_1106_lociStitched	240138315	240157427	chr2	239216619	239235731	19113	HDAC4 MGC16025				24	26	69	13	21	12	11	4	17	19	25	15	45	43	35	26	35	12	12	49	17	17	43	1	32	14	12	13	23	26	11	115	1	11	89	0	11	25	20
1_merged_PDX_cell_lines_AML_1107_lociStitched	78015761	78034869	chr14	77549418	77568526	19109	AHSA1 SPTLC2 VIPAS39		SPTLC2		2	9	6	3	37	4	6	15	30	46	16	8	22	13	31	21	27	45	10	31	16	23	0	5	14	14	0	2	14	33	72	14	0	60	37	3	25	0	6
1_merged_PDX_cell_lines_AML_1108_lociStitched	26019998	26039097	chr6	26019770	26038869	19100	ABT1 BTN1A1 HFE HIST1H1A HIST1H1C HIST1H2AB HIST1H2BB HIST1H3A HIST1H3B HIST1H3C HIST1H4A HIST1H4B PPP1R11 TRIM15				43	23	50	12	21	14	11	10	7	16	13	12	21	44	36	33	24	34	52	62	55	38	39	80	64	68	30	108	61	46	85	58	161	44	50	59	45	59	51
1_merged_PDX_cell_lines_AML_1109_lociStitched	84783036	84802126	chr16	84749430	84768520	19091	USP10				2	3	0	0	5	0	4	1	4	6	7	3	6	15	7	7	7	11	43	106	27	19	0	4	54	0	10	10	1	2	8	6	14	3	10	4	6	3	3
1_merged_PDX_cell_lines_AML_1110_lociStitched	63712236	63731323	chr10	61952477	61971564	19088	ARID5B	ARID5B			1	3	0	1	3	0	1	1	3	1	4	0	3	0	5	2	2	0	0	98	14	5	1	0	1	0	6	0	1	2	6	2	0	2	2	22	0	1	2
1_merged_PDX_cell_lines_AML_1111_lociStitched	160605939	160625024	chr1	160636149	160655234	19086	SLAMF1				2	3	6	10	20	2	4	3	4	14	6	2	4	2	8	6	4	8	24	3	11	8	3	5	35	2	10	2	2	6	8	6	4	29	4	93	7	8	6
1_merged_PDX_cell_lines_AML_1112_lociStitched	95029550	95048622	chr10	93269793	93288865	19073	MYOF				3	1	1	0	0	0	0	0	0	0	0	0	0	0	0	0	0	3	0	69	9	5	4	0	0	1	0	1	1	1	2	0	2	7	0	0	6	6	4
1_merged_PDX_cell_lines_AML_1113_lociStitched	214090336	214109397	chr2	213225612	213244673	19062	SPAG16				0	2	0	7	5	0	2	5	0	3	0	0	1	0	0	0	0	0	41	7	3	0	0	47	0	0	8	0	0	0	0	2	0	0	0	48	0	0	0
1_merged_PDX_cell_lines_AML_1114_lociStitched	104934985	104954041	chr10	103175228	103194284	19057	NT5C2				48	27	31	9	12	16	8	15	7	12	14	8	26	38	27	17	16	54	52	113	70	39	47	26	44	23	24	31	19	32	68	18	24	76	61	21	46	47	43
1_merged_PDX_cell_lines_AML_1115_lociStitched	75459799	75478848	chr15	75167458	75186507	19050	C15orf39 MPI PPCDC SNUPN		PPCDC		11	1	12	1	9	2	4	7	9	13	4	3	6	4	3	11	6	16	2	4	15	17	9	3	33	13	2	6	3	11	35	0	13	22	2	0	39	33	15
1_merged_PDX_cell_lines_AML_1116_lociStitched	89033737	89052782	chr16	88967329	88986374	19046	CBFA2T3 SLC22A31 ZFPM1	ZFPM1	ZFPM1		10	0	13	2	4	6	0	6	2	4	4	2	0	7	4	7	6	11	19	15	28	19	17	10	18	23	29	27	14	23	29	1	29	26	16	18	15	23	16
1_merged_PDX_cell_lines_AML_1117_lociStitched	55366694	55385715	chr12	54972910	54991931	19022	KIAA0748 NEUROD4 TESPA1	NEUROD4			20	1	1	14	14	1	3	15	0	25	7	1	1	6	1	0	0	25	40	9	24	19	6	15	18	14	3	16	9	3	34	5	63	45	3	6	34	32	9
1_merged_PDX_cell_lines_AML_1118_lociStitched	72371494	72390514	chr13	71797362	71816382	19021	DACH1	DACH1		DACH1	34	5	5	11	7	13	6	13	2	3	7	7	0	0	0	18	4	16	0	0	2	3	0	0	0	0	0	1	2	1	1	5	0	0	4	0	0	0	0
1_merged_PDX_cell_lines_AML_1119_lociStitched	65530509	65549520	chr11	65763038	65782049	19012	AP5B1 BANF1 C11orf68 CCDC85B CFL1 CTSW DKFZp761E198 DRAP1 EFEMP2 EIF1AD FOSL1 LTBP3 MAP3K11 OVOL1 PRDX5 RNASEH2C RPS6KB2 SART1 SF3B2 TRMT112 YIF1A	DRAP1 FOSL1 OVOL1		FOSL1 OVOL1	10	19	58	3	32	18	15	1	29	27	43	21	37	32	27	30	29	19	3	2	7	17	11	3	5	46	4	4	42	7	6	76	3	12	83	4	2	17	22
1_merged_PDX_cell_lines_AML_1120_lociStitched	197122348	197141358	chr2	196257624	196276634	19011	HECW2 STK17B				23	5	3	9	21	5	5	19	10	24	7	11	4	27	10	9	7	22	40	23	19	23	18	11	26	8	1	6	6	29	51	17	5	52	11	7	16	19	15
1_merged_PDX_cell_lines_AML_1121_lociStitched	85664940	85683949	chr12	85271162	85290171	19010	ALX1	ALX1		ALX1	0	0	0	0	0	0	0	0	0	0	0	0	0	0	57	0	0	0	0	0	0	0	0	0	0	0	0	0	0	0	0	5	0	0	0	0	0	0	0
1_merged_PDX_cell_lines_AML_1122_lociStitched	56959137	56978146	chr12	56565353	56584362	19010	RBMS2				24	2	8	0	6	2	2	9	6	14	11	3	7	17	5	6	6	32	27	6	13	31	38	0	30	30	2	4	23	26	60	20	4	48	11	0	14	58	44
1_merged_PDX_cell_lines_AML_1123_lociStitched	52208400	52227399	chr3	52174384	52193383	19000	ALAS1 GLYCTK POC1A TLR9 TWF2		ALAS1 POC1A		10	1	9	1	9	2	1	0	1	4	2	3	0	3	5	8	3	14	1	0	2	10	6	2	1	11	0	0	16	3	5	21	3	15	20	0	13	19	9
1_merged_PDX_cell_lines_AML_1124_lociStitched	165810534	165829533	chr1	165841297	165860296	19000	ALDH9A1 ILDR2 MAEL MIR3658 MPZL1 TMCO1 UCK2				5	5	12	3	10	4	6	3	1	9	8	5	11	10	12	9	9	19	32	12	16	14	9	1	9	3	8	4	5	13	12	20	0	23	19	3	8	10	11
1_merged_PDX_cell_lines_AML_1125_lociStitched	44586119	44605113	chr11	44564569	44583563	18995	CD82				24	0	12	5	29	11	6	30	5	29	13	25	25	11	15	20	20	32	48	41	48	26	25	10	37	10	19	21	10	40	64	26	24	75	37	16	50	38	31
1_merged_PDX_cell_lines_AML_1126_lociStitched	108538975	108557965	chr3	108820128	108839118	18991	TRAT1				0	1	0	19	9	0	1	2	0	5	1	1	3	0	0	0	0	0	27	0	8	2	0	0	5	1	0	1	0	0	0	0	0	0	0	0	0	1	0
1_merged_PDX_cell_lines_AML_1127_lociStitched	140962358	140981345	chr4	140041204	140060191	18988	MAML3				15	2	15	3	5	2	6	7	2	10	6	3	0	7	16	6	5	17	22	30	30	25	28	0	69	17	4	18	7	18	37	9	65	44	20	0	41	31	18
1_merged_PDX_cell_lines_AML_1128_lociStitched	101439082	101458069	chr8	100426854	100445841	18988	ANKRD46 FBXO43 RNF19A SPAG1 YWHAZ				4	3	8	4	14	4	5	0	0	3	1	2	8	1	9	6	3	3	3	1	7	14	3	15	2	0	1	3	0	7	16	10	0	0	4	62	13	4	9
1_merged_PDX_cell_lines_AML_1129_lociStitched	29367104	29386085	chr7	29327488	29346469	18982	CHN2				10	1	12	1	4	0	14	3	0	14	0	0	4	1	5	2	1	8	108	85	22	17	27	7	22	11	13	3	8	45	64	14	3	42	2	0	4	21	13
1_merged_PDX_cell_lines_AML_1130_lociStitched	75128639	75147620	chr16	75094741	75113722	18982	BCAR1 GLG1 LDHD RFWD3 WDR59 ZFP1 ZNRF1	ZFP1		ZFP1	5	0	5	0	5	1	0	5	1	1	2	0	7	1	3	7	3	11	36	20	22	14	12	0	15	2	6	12	4	7	17	16	7	10	13	6	15	14	6
1_merged_PDX_cell_lines_AML_1131_lociStitched	156081612	156100579	chr1	156111821	156130788	18968	BGLAP LAMTOR2 LMNA MEX3A NTRK1 PIP5K1A PMF1 RRNAD1 SEMA4A SH2D2A SMG5 SSR2 TPM3 TRIM46 TSTD1 YY1AP1				6	18	71	15	21	33	0	4	12	30	9	26	11	23	25	20	28	16	32	19	35	47	26	19	97	6	0	14	10	55	61	10	34	64	38	11	11	30	37
1_merged_PDX_cell_lines_AML_1132_lociStitched	89420713	89439655	chr16	89354305	89373247	18943	ANKRD11				2	0	0	0	3	1	0	0	1	0	1	4	6	4	6	2	5	12	52	28	27	10	10	2	22	1	15	12	2	7	12	12	3	10	16	6	7	3	4
1_merged_PDX_cell_lines_AML_1133_lociStitched	103029927	103048864	chr2	102413467	102432404	18938	IL18RAP SLC9A4				8	0	4	3	7	0	4	3	0	2	8	6	17	0	0	1	1	3	6	2	9	12	5	0	11	1	0	3	1	5	24	5	0	1	4	15	18	8	4
1_merged_PDX_cell_lines_AML_1134_lociStitched	234852198	234871125	chr1	234716451	234735378	18928	NCRNA00184 TOMM20				80	20	35	14	38	34	16	31	13	34	12	28	8	44	24	27	22	63	130	94	93	58	101	5	79	52	51	40	46	75	147	43	80	103	45	12	46	87	79
1_merged_PDX_cell_lines_AML_1135_lociStitched	36241190	36260107	chr4	36239568	36258485	18918	ARAP2 DTHD1				18	2	2	5	7	3	1	29	12	2	7	0	14	3	5	54	5	6	106	40	31	11	8	14	12	2	8	18	4	10	23	22	0	2	25	19	24	9	1
1_merged_PDX_cell_lines_AML_1136_lociStitched	40825008	40843919	chr22	40429004	40447915	18912	ACO2 GRAP2 LGALS2 MKL1 NPTXR PHF5A SGSM3			PHF5A	8	8	15	10	22	6	11	6	13	10	27	7	26	17	25	26	24	26	0	10	11	4	2	16	21	1	6	6	3	36	36	18	13	13	27	8	28	7	26
1_merged_PDX_cell_lines_AML_1137_lociStitched	57017242	57036140	chr16	56983330	57002228	18899	CETP NLRC5 SLC12A3				6	0	4	8	19	3	1	0	3	3	5	1	1	3	8	7	6	4	8	27	22	13	4	11	1	2	9	12	5	2	3	12	11	3	11	41	19	6	4
1_merged_PDX_cell_lines_AML_1138_lociStitched	46116547	46135445	chr12	45722764	45741662	18899	ANO6 ARID2 LOC400027 SCAF11	ARID2	ARID2		116	19	48	24	41	28	149	64	34	81	53	17	41	98	34	35	61	63	56	48	60	44	52	45	61	66	25	39	56	47	93	65	125	111	92	52	62	55	63
1_merged_PDX_cell_lines_AML_1139_lociStitched	88562667	88581562	chr5	89266850	89285745	18896	MEF2C	MEF2C	MEF2C	MEF2C	6	3	1	5	9	0	3	5	0	3	2	1	0	0	1	2	1	6	0	31	14	5	4	1	2	0	1	3	1	9	20	2	23	6	0	77	16	2	4
1_merged_PDX_cell_lines_AML_1140_lociStitched	95937047	95955929	chr11	96203883	96222765	18883	MAML2 MIR1260B				6	3	3	15	18	1	4	2	11	14	9	6	5	12	10	7	7	11	5	15	17	7	1	7	2	0	8	6	2	0	18	5	0	6	13	1	5	4	2
1_merged_PDX_cell_lines_AML_1141_lociStitched	69450973	69469829	chr11	69636205	69655061	18857	CCND1 FGF19 ORAOV1				4	0	1	0	0	0	0	0	0	0	0	0	0	0	0	0	0	0	8	5	7	18	8	77	3	0	0	11	1	5	7	3	2	3	0	3	4	2	2
1_merged_PDX_cell_lines_AML_1142_lociStitched	160533182	160552025	chr1	160563392	160582235	18844	CD244 CD84 SLAMF6				21	6	17	18	38	11	15	18	18	40	20	13	17	18	24	26	16	25	36	7	15	10	9	9	36	9	13	3	9	11	19	27	28	21	33	20	8	17	17
1_merged_PDX_cell_lines_AML_1143_lociStitched	16551845	16570668	chr19	16441034	16459857	18824	C19orf44 CALR3 EPS15L1 IL27RA KLF2 ZNF93	KLF2 ZNF93		KLF2 ZNF93	13	2	2	0	3	0	2	6	2	9	6	8	2	21	6	6	9	21	5	19	21	16	11	58	24	7	2	11	12	16	23	27	11	12	24	35	20	17	21
1_merged_PDX_cell_lines_AML_1144_lociStitched	54361128	54379950	chr17	56283767	56302589	18823	ANKFN1 DGKE				18	5	8	0	13	2	8	13	2	5	5	0	0	2	5	4	2	17	74	17	11	14	20	0	2	11	5	6	11	16	39	21	0	11	14	0	24	20	19
1_merged_PDX_cell_lines_AML_1145_lociStitched	47404852	47423671	chr11	47383301	47402120	18820	ARFGAP2 DDB2 MYBPC3 PACSIN3 PSMC3 RAPSN SLC39A13 SPI1	SPI1	SPI1	SPI1	26	13	70	26	52	64	11	26	32	48	38	73	44	53	30	45	56	42	16	46	37	37	45	20	30	30	22	26	31	80	94	58	32	49	70	12	49	38	73
1_merged_PDX_cell_lines_AML_1147_lociStitched	24923713	24942508	chr6	24923485	24942280	18796	FAM65B				4	3	8	33	55	2	9	14	29	26	35	21	10	20	21	29	20	21	17	20	18	7	0	47	14	0	6	7	1	13	23	5	1	22	27	46	11	10	12
1_merged_PDX_cell_lines_AML_1148_lociStitched	123206385	123225168	chr12	122721838	122740621	18784	CCDC62 DENR GPR109A GPR109B GPR81 HCAR2				11	1	0	0	0	0	0	2	0	0	0	0	0	2	0	1	0	7	14	34	49	29	13	4	12	0	2	5	3	24	75	4	2	32	1	9	15	20	14
1_merged_PDX_cell_lines_AML_1149_lociStitched	144659514	144678285	chr6	144338378	144357149	18772	UTRN				13	9	3	10	22	3	5	8	6	8	21	3	29	16	27	18	21	36	30	51	34	11	16	39	37	6	9	17	6	23	47	23	0	30	20	36	36	26	23
1_merged_PDX_cell_lines_AML_1150_lociStitched	5488162	5506922	chr7	5448531	5467291	18761	FBXL18 MIR589 TNRC18				26	0	3	0	0	0	4	15	0	2	0	0	0	5	0	1	1	15	3	10	11	21	64	1	26	42	0	10	37	50	59	3	24	44	4	0	18	42	38
1_merged_PDX_cell_lines_AML_1151_lociStitched	124307378	124326130	chr10	122547862	122566614	18753	DMBT1				0	0	0	0	0	0	0	0	0	0	0	0	0	0	0	0	0	0	86	1	0	5	0	0	0	0	0	0	0	0	0	0	0	0	0	0	0	0	0
1_merged_PDX_cell_lines_AML_1152_lociStitched	73520106	73538835	chr10	71760349	71779078	18730	C10orf105 C10orf54 CDH23				22	0	29	11	54	25	13	20	51	45	51	18	43	27	31	47	31	38	11	19	26	22	16	8	27	12	12	18	10	20	37	11	18	43	40	14	32	25	30
1_merged_PDX_cell_lines_AML_1153_lociStitched	50293437	50312160	chr7	50253841	50272564	18724	IKZF1	IKZF1		IKZF1	5	3	33	17	22	2	4	9	3	12	7	1	4	1	6	6	3	8	17	5	4	3	5	3	9	3	4	1	2	8	19	6	1	6	8	10	6	4	11
1_merged_PDX_cell_lines_AML_1154_lociStitched	34437282	34456004	chr11	34415735	34434457	18723	ABTB2 CAT				20	7	34	4	28	7	20	17	13	27	20	9	14	13	25	27	17	25	0	2	5	15	21	0	14	19	0	3	29	17	21	36	4	9	45	0	14	30	37
1_merged_PDX_cell_lines_AML_1155_lociStitched	174125226	174143941	chr1	174156088	174174803	18716	KLHL20 RABGAP1L				8	5	4	4	6	1	1	1	2	2	5	1	2	4	5	5	3	8	6	4	12	13	7	4	17	4	3	9	6	5	10	28	14	11	14	68	12	7	6
1_merged_PDX_cell_lines_AML_1156_lociStitched	42293218	42311925	chr6	42325480	42344187	18708	GUCA1B MRPS10 NFYA TRERF1	NFYA TRERF1		NFYA	5	21	19	5	48	13	4	2	8	9	23	22	15	22	19	14	10	27	0	0	2	13	11	0	1	1	0	0	9	7	16	59	1	2	74	0	2	14	17
1_merged_PDX_cell_lines_AML_1158_lociStitched	70450684	70469382	chr16	70416781	70435479	18699	COG4 CTRL FUK ST3GAL2				37	3	16	1	14	8	1	9	14	4	5	28	13	18	14	19	19	33	14	27	33	42	30	13	47	23	12	22	29	20	37	11	43	67	49	24	57	27	39
1_merged_PDX_cell_lines_AML_1159_lociStitched	83250313	83269010	chr5	83954494	83973191	18698	EDIL3 HAPLN1				7	0	1	1	0	0	2	2	0	2	0	0	0	0	0	0	0	8	0	4	3	0	4	0	11	6	0	2	2	0	41	0	0	11	1	0	22	12	1
1_merged_PDX_cell_lines_AML_1160_lociStitched	16652354	16671042	chr2	16471086	16489774	18689	FAM49A				31	1	0	0	0	0	2	26	0	2	0	0	0	4	0	0	0	22	2	0	18	17	12	0	27	17	0	6	6	0	34	0	42	36	0	0	38	27	7
1_merged_PDX_cell_lines_AML_1161_lociStitched	182315417	182334097	chr2	181450690	181469370	18681	ITGA4 PPP1R1C				22	6	104	20	24	27	17	25	3	35	15	10	21	20	15	39	9	25	40	72	49	33	22	32	16	17	13	14	25	31	45	33	66	34	31	41	45	30	21
1_merged_PDX_cell_lines_AML_1162_lociStitched	21617846	21636525	chr13	21043707	21062386	18680	LATS2				15	7	17	1	4	2	0	4	1	2	1	0	1	16	15	8	15	25	7	29	43	22	24	0	34	7	2	30	8	24	13	31	3	21	43	3	33	25	10
1_merged_PDX_cell_lines_AML_1163_lociStitched	39704220	39722896	chrX	39844966	39863642	18677	BCOR				11	0	3	1	9	1	4	8	1	7	0	3	1	1	2	1	0	4	20	6	14	13	15	2	19	6	4	5	3	11	22	7	2	26	5	19	12	17	10
1_merged_PDX_cell_lines_AML_1164_lociStitched	25164467	25183139	chr6	25164239	25182911	18673	C6orf62 CMAH TDP2		TDP2		46	22	42	16	71	11	30	16	11	58	25	22	10	23	27	32	34	41	31	6	29	14	48	0	13	23	1	13	19	26	53	43	20	73	35	1	9	48	59
1_merged_PDX_cell_lines_AML_1165_lociStitched	232172600	232191260	chr2	231307887	231326548	18661	ARMC9 B3GNT7 NMUR1				14	16	25	2	21	9	6	4	3	4	7	4	6	5	16	12	8	10	0	6	6	9	9	5	1	8	1	4	8	18	32	62	0	2	11	1	5	9	25
1_merged_PDX_cell_lines_AML_1166_lociStitched	155548458	155567118	chr7	155755764	155774424	18661	PAXIP1 RBM33 RNF32 SHH				1	1	2	2	4	1	0	0	1	0	4	0	7	5	12	5	5	11	13	4	5	8	5	5	18	8	1	4	5	8	15	14	1	6	15	2	15	11	8
1_merged_PDX_cell_lines_AML_1167_lociStitched	3647698	3666347	chr18	3647698	3666347	18650	DLGAP1 FLJ35776				19	3	8	1	10	6	14	7	5	13	8	28	4	10	14	11	7	19	0	4	17	16	10	4	42	4	0	8	10	12	37	10	40	26	21	0	18	23	29
1_merged_PDX_cell_lines_AML_1168_lociStitched	22394287	22412936	chr8	22536774	22555423	18650	BMP1 C8orf58 CCAR2 DPYSL2 FAM160B2 KIAA1967 PDLIM2 POLR3D PPP3CC REEP4 RHOBTB2 SH2D4A SLC39A14 SORBS3		REEP4		5	1	1	9	9	0	2	3	1	4	1	0	1	5	3	2	6	11	9	97	31	12	4	11	10	2	21	20	1	12	41	3	4	3	6	6	11	10	5
1_merged_PDX_cell_lines_AML_1169_lociStitched	10533450	10552099	chr12	10380851	10399500	18650	KLRC2 KLRC3 KLRC4 KLRK1 MAGOHB				9	12	18	19	35	13	5	7	8	16	10	4	77	6	12	11	9	9	12	12	18	6	4	66	0	4	2	3	4	22	19	24	2	4	0	13	1	17	4
1_merged_PDX_cell_lines_AML_1170_lociStitched	91794390	91813029	chr15	91251160	91269799	18640	FES HDDC3 ISG20 PRC1 RCCD1 SV2B VPS33B				11	0	1	0	16	10	3	4	1	7	0	0	9	3	2	3	9	4	0	12	7	13	9	0	13	8	5	3	5	8	19	5	0	7	30	0	5	7	12
1_merged_PDX_cell_lines_AML_1171_lociStitched	12955735	12974365	chr6	12955503	12974133	18631	GFOD1 PHACTR1				7	7	9	1	10	1	3	3	0	6	5	0	0	3	13	3	2	17	0	28	25	20	11	0	8	7	6	6	7	9	23	10	2	18	21	0	19	13	18
1_merged_PDX_cell_lines_AML_1172_lociStitched	45359956	45378572	chr3	45318464	45337080	18617	LARS2				3	0	0	0	0	0	0	0	0	0	0	0	0	0	0	0	0	0	121	6	4	8	4	0	2	0	0	1	0	0	0	0	0	0	0	0	2	2	0
1_merged_PDX_cell_lines_AML_1173_lociStitched	122511923	122530517	chr12	122074017	122092611	18595	BCL7A C12orf65 DIABLO MLXIP RHOF SETD1B WDR66	MLXIP	SETD1B	MLXIP	19	5	15	9	16	9	2	12	8	15	22	8	24	18	18	15	17	23	34	59	39	25	16	11	28	13	14	17	10	13	25	37	33	26	27	8	15	18	16
1_merged_PDX_cell_lines_AML_1174_lociStitched	21652660	21671238	chr6	21652429	21671007	18579	FLJ22536				2	0	64	0	0	0	0	0	0	0	0	0	0	0	0	0	0	0	9	0	9	14	0	0	5	1	3	5	0	2	5	0	0	10	2	0	4	2	0
1_merged_PDX_cell_lines_AML_1175_lociStitched	75980021	75998598	chr6	75270305	75288882	18578	COX7A2 PHIP SENP6 TMEM30A				12	10	12	9	21	19	17	4	12	11	17	6	8	9	58	15	27	31	5	5	15	11	8	7	18	14	1	10	10	12	13	53	28	20	48	14	22	14	16
1_merged_PDX_cell_lines_AML_1176_lociStitched	57263524	57282097	chr15	56971326	56989899	18574	TCF12	TCF12			1	3	0	1	4	0	1	1	1	2	2	3	3	10	5	3	0	41	3	4	13	8	1	0	9	1	0	3	1	3	5	8	61	8	7	0	7	5	2
1_merged_PDX_cell_lines_AML_1177_lociStitched	95704902	95723471	chr7	96075590	96094159	18570	DYNC1I1 MIR591				0	49	90	1	0	10	16	0	0	0	0	0	0	0	0	0	0	0	0	0	0	0	0	0	0	0	0	0	0	0	0	7	0	0	0	0	0	0	0
1_merged_PDX_cell_lines_AML_1178_lociStitched	28017663	28036217	chr2	27794796	27813350	18555	MRPL33 PLB1 RBKS				12	20	43	14	39	14	29	7	17	32	26	4	13	19	36	33	27	19	0	7	4	12	9	0	8	15	0	0	10	28	28	58	0	5	35	0	3	24	32
1_merged_PDX_cell_lines_AML_1179_lociStitched	160105865	160124419	chr6	159684833	159703387	18555	MRPL18 SOD2 TCP1 WTAP				17	11	10	2	16	7	1	3	11	7	16	17	14	18	17	19	20	17	13	103	39	23	9	11	44	13	21	26	15	10	16	21	34	25	31	11	12	17	15
1_merged_PDX_cell_lines_AML_1180_lociStitched	23916166	23934715	chr1	23589676	23608225	18550	ID3 MDS2			ID3	0	1	0	3	8	0	0	0	0	0	0	0	0	0	0	0	0	0	35	63	16	7	2	7	1	0	19	2	0	0	0	0	3	0	0	22	21	0	0
1_merged_PDX_cell_lines_AML_1181_lociStitched	122474842	122493382	chr3	122755995	122774535	18541	DIRC2 HSPBAP1				13	7	10	1	27	6	7	7	16	19	20	16	21	27	28	31	28	18	0	0	7	9	5	1	9	10	0	3	12	5	10	59	1	1	49	0	1	4	7
1_merged_PDX_cell_lines_AML_1182_lociStitched	102594377	102612906	chr2	101977915	101996444	18530	IL1R2				1	2	0	0	0	0	0	0	0	0	0	0	2	1	1	2	0	0	44	1	4	7	3	7	1	0	1	0	0	9	2	5	0	0	2	1	0	0	2
1_merged_PDX_cell_lines_AML_1183_lociStitched	177863844	177882370	chr5	178436843	178455369	18527	COL23A1 ZFP2	ZFP2		ZFP2	6	3	0	0	3	0	0	0	0	0	0	1	0	7	1	0	0	12	6	9	4	17	4	0	0	22	5	3	12	16	2	3	0	18	5	0	7	44	7
1_merged_PDX_cell_lines_AML_1184_lociStitched	88737806	88756326	chr5	89441989	89460509	18521	MEF2C	MEF2C	MEF2C	MEF2C	9	3	1	5	11	1	5	9	4	5	3	1	4	2	3	6	2	7	0	20	14	5	7	0	13	1	0	3	1	4	34	2	7	10	1	10	17	9	7
1_merged_PDX_cell_lines_AML_1185_lociStitched	206947035	206965543	chr2	206082311	206100819	18509	INO80D LOC100329109 SUMO1				38	17	45	25	19	18	21	19	6	28	17	12	17	32	25	18	20	45	62	52	64	52	59	28	58	43	17	35	28	33	63	51	83	81	84	30	51	44	65
1_merged_PDX_cell_lines_AML_1186_lociStitched	55451723	55470230	chr17	57374362	57392869	18508	MSI2				21	2	1	0	0	0	10	15	0	2	0	0	0	0	0	0	0	35	2	1	15	9	25	1	18	25	0	20	20	5	5	1	13	42	1	1	30	39	13
1_merged_PDX_cell_lines_AML_1187_lociStitched	37747075	37765565	chr4	37745453	37763943	18491	ARAP2 FAM114A1 RELL1				36	22	28	6	12	10	26	13	30	34	34	12	37	54	26	26	25	26	13	64	17	14	60	4	33	26	5	5	23	24	67	40	1	32	51	1	14	40	58
1_merged_PDX_cell_lines_AML_1188_lociStitched	39746535	39765024	chr21	38374613	38393102	18490	ERG KCNJ15	ERG		ERG	24	2	9	0	10	6	14	32	1	20	4	1	5	14	7	8	10	35	10	23	18	7	15	0	21	19	2	21	25	17	48	14	9	30	22	0	65	34	23
1_merged_PDX_cell_lines_AML_1190_lociStitched	24174166	24192649	chr22	23831979	23850462	18484	C22orf15 DDTL DERL3 IGLL1 MIF MMP11 PPM1F SLC2A11 SMARCB1				18	0	10	0	5	0	0	10	0	1	0	0	0	3	3	2	3	10	8	21	27	26	30	32	6	7	16	4	2	19	28	10	6	8	7	10	20	19	8
1_merged_PDX_cell_lines_AML_1191_lociStitched	130831026	130849507	chr6	130509881	130528362	18482	TMEM200A				4	1	0	3	5	0	0	9	0	3	0	0	0	0	0	0	0	9	11	20	11	1	14	0	2	1	6	5	0	9	6	0	0	11	0	1	22	11	4
1_merged_PDX_cell_lines_AML_1192_lociStitched	57871972	57890451	chr17	59794611	59813090	18480	GDPD1 MIR21 RPS6KB1 SKA2 TMEM49 VMP1				16	25	20	12	30	11	16	13	15	25	13	17	13	26	17	15	16	23	0	1	15	11	7	3	6	14	0	1	8	20	38	28	17	15	18	40	19	18	25
1_merged_PDX_cell_lines_AML_1193_lociStitched	73629147	73647620	chr7	74214817	74233290	18474	EIF4H LAT2 MIR590 RFC2				20	2	35	8	36	19	17	19	19	26	18	5	30	16	23	24	21	29	19	79	32	11	21	22	21	17	40	9	14	45	64	28	14	28	26	14	19	32	39
1_merged_PDX_cell_lines_AML_1194_lociStitched	208031683	208050155	chr1	207858338	207876810	18473	CD34 CD55 LOC148696				15	6	15	5	18	4	9	7	9	13	10	1	7	23	20	21	15	30	38	28	26	14	23	15	27	15	16	17	32	27	28	25	0	36	35	9	44	47	33
1_merged_PDX_cell_lines_AML_1195_lociStitched	173371787	173390254	chr1	173402648	173421115	18468	LOC646870 TNFSF4				4	2	4	3	5	0	1	2	4	4	3	0	0	1	3	5	3	4	5	9	12	6	1	79	14	0	7	11	0	9	15	10	2	6	2	60	9	2	10
1_merged_PDX_cell_lines_AML_1196_lociStitched	111013720	111032172	chr12	110575915	110594367	18453	FAM216A GPN3 PPTC7 RAD9B TCTN1				41	27	28	15	17	12	7	6	12	11	18	13	20	38	30	18	21	30	9	43	56	27	29	54	49	13	14	25	17	49	72	58	22	57	54	52	29	29	64
1_merged_PDX_cell_lines_AML_1197_lociStitched	135595393	135613828	chr6	135274255	135292690	18436	AHI1 MYB	MYB	MYB	MYB	29	22	42	28	47	24	61	38	19	54	27	15	14	26	17	22	19	41	0	62	23	12	30	0	15	20	6	9	19	21	56	21	31	33	37	0	29	37	34
1_merged_PDX_cell_lines_AML_1198_lociStitched	54739544	54757968	chr18	57072313	57090737	18425	BOD1P				0	6	17	0	10	3	11	0	2	1	2	0	0	0	11	8	7	0	0	0	2	10	2	0	0	1	0	0	2	0	10	23	0	0	2	5	3	13	10
1_merged_PDX_cell_lines_AML_1199_lociStitched	26421493	26439910	chr12	26268560	26286977	18418	KRAS SSPN		KRAS		55	1	10	0	10	7	4	17	2	22	9	19	6	17	7	12	6	27	0	0	8	26	40	4	14	26	0	2	18	16	31	15	8	103	8	6	9	40	30
1_merged_PDX_cell_lines_AML_1200_lociStitched	16830593	16849008	chr2	16649325	16667740	18416	FAM49A				19	5	30	11	21	8	6	7	15	18	15	13	12	32	38	32	29	16	0	28	24	25	6	54	22	0	6	6	0	43	31	29	0	4	41	37	14	12	26
1_merged_PDX_cell_lines_AML_1201_lociStitched	182640564	182658977	chr2	181775837	181794250	18414	NEUROD1	NEUROD1			6	1	0	0	1	0	3	4	0	4	1	0	0	0	0	0	0	6	9	6	10	12	4	0	45	5	0	2	3	2	12	1	5	31	0	0	16	13	5
1_merged_PDX_cell_lines_AML_1202_lociStitched	8709840	8728245	chr2	8569710	8588115	18406	ID2				11	0	6	0	13	1	0	5	1	3	0	2	0	2	3	5	3	2	20	72	32	13	21	19	9	1	16	5	2	44	33	10	6	8	6	4	17	7	10
1_merged_PDX_cell_lines_AML_1203_lociStitched	45268892	45287293	chr1	44803220	44821621	18402	BEST4 BTBD19 EIF2B3 HECTD3 HPDL KIF2C MMACHC PLK3 PTCH2 RPS8 SNORD38A SNORD38B SNORD46 SNORD55 TCTEX1D4 UROD				67	35	62	19	39	42	9	18	22	33	31	55	41	72	39	38	45	55	108	121	104	74	82	39	97	72	54	73	62	73	120	91	65	128	122	43	58	72	103
1_merged_PDX_cell_lines_AML_1204_lociStitched	81656697	81675095	chr16	81623092	81641490	18399	CMIP MAF	MAF	CMIP	MAF	22	3	16	4	9	2	2	7	1	10	1	2	0	11	7	5	7	22	19	37	38	34	24	2	82	16	2	18	11	15	25	17	81	42	40	1	25	22	21
1_merged_PDX_cell_lines_AML_1205_lociStitched	68831662	68850025	chr12	68437882	68456245	18364	MDM1				16	2	1	1	7	0	6	7	4	10	4	0	2	3	5	7	4	12	19	3	18	8	8	0	2	4	1	7	3	5	16	7	29	21	7	33	47	17	6
1_merged_PDX_cell_lines_AML_1206_lociStitched	121707297	121725655	chr3	121988450	122006808	18359	CD86 CSTA ILDR1 SLC15A2				13	4	11	3	17	7	6	7	10	20	11	17	10	17	18	21	21	17	0	16	19	14	9	11	8	5	14	3	5	29	41	17	2	11	14	44	6	21	25
1_merged_PDX_cell_lines_AML_1207_lociStitched	1881156	1899511	chr7	1841520	1859875	18356	CHST12 ELFN1 MAD1L1 MAFK	MAFK		MAFK	1	0	0	0	0	0	0	0	0	0	0	0	0	0	1	0	2	2	1	6	6	7	1	2	1	1	12	0	1	8	3	0	13	1	2	0	2	5	5
1_merged_PDX_cell_lines_AML_1208_lociStitched	226909184	226927531	chr1	226721483	226739830	18348	ITPKB MRPL55				10	1	9	18	17	1	2	3	4	7	9	1	6	7	4	6	5	7	17	12	31	26	13	8	45	4	8	13	5	22	48	9	8	32	18	12	18	9	20
1_merged_PDX_cell_lines_AML_1209_lociStitched	41826668	41845013	chr19	41320763	41339108	18346	ARHGEF1 AXL B9D2 BCKDHA BLVRB C19orf47 C19orf54 CCDC97 EGLN2 ERCC1 EXOSC5 FBXO46 HNRNPUL1 ITPKC NUMBL SERTAD1 SRRM5 TGFB1 TMEM91 ZNF576	ZNF576			7	0	16	8	39	14	6	14	18	21	18	18	20	14	16	18	19	19	1	11	19	21	12	6	24	7	4	23	6	43	65	8	21	30	19	12	16	15	22
1_merged_PDX_cell_lines_AML_1210_lociStitched	33150702	33169033	chr9	33150704	33169035	18332	ANKRD18B APTX AQP3 B4GALT1 BAG1 CHMP5 DNAJA1 NFX1 NOL6 SMU1 SPINK4 UBAP2	NFX1		NFX1	24	12	39	14	32	11	7	9	18	26	29	28	35	46	47	39	37	44	28	37	40	46	28	13	59	17	6	22	16	26	43	60	20	60	37	63	39	26	27
1_merged_PDX_cell_lines_AML_1211_lociStitched	196395008	196413336	chr2	195530284	195548612	18329	SLC39A10				9	3	4	9	19	1	6	7	6	9	8	3	6	1	10	11	6	10	8	7	13	3	7	14	6	7	1	3	15	16	19	13	0	20	6	6	31	21	15
1_merged_PDX_cell_lines_AML_1212_lociStitched	12982938	13001266	chrX	12964819	12983147	18329	LOC349408 TMSB4X TMSL3				18	5	33	28	32	24	13	13	10	24	13	36	23	17	15	18	29	12	44	27	22	16	12	31	29	10	10	24	11	18	30	40	28	27	25	25	28	25	19
1_merged_PDX_cell_lines_AML_1213_lociStitched	82527426	82545749	chr6	81817709	81836032	18324	FAM46A				6	3	48	0	3	0	6	1	0	3	3	0	0	1	2	52	1	6	0	0	0	0	0	0	0	2	0	1	1	4	9	2	0	0	5	4	2	31	3
1_merged_PDX_cell_lines_AML_1214_lociStitched	25889169	25907488	chr17	27562143	27580462	18320	KSR1 LGALS9 WSB1		WSB1		3	1	4	0	0	0	0	0	0	0	0	0	0	1	1	2	1	4	2	2	8	13	1	0	15	1	1	3	1	0	1	2	9	6	2	3	11	8	2
1_merged_PDX_cell_lines_AML_1215_lociStitched	12865843	12884162	chr12	12712909	12731228	18320	APOLD1 CD69 CDKN1B CLEC4E CREBL2 DDX47 DUSP16 EMP1 GPR19 KLRK1 MANSC1 MIR613 PRH1 TAS2R20	CREBL2			60	18	52	36	49	25	20	51	15	37	48	27	94	65	61	54	50	54	66	92	76	24	81	91	71	61	29	69	83	54	123	76	206	120	147	111	104	50	99
1_merged_PDX_cell_lines_AML_1216_lociStitched	44843415	44861729	chr1	44377743	44396057	18315	ERI3 RNF220				71	10	88	5	1	11	63	43	18	57	15	0	0	0	14	40	26	35	0	0	0	4	0	0	0	0	0	0	0	0	0	0	0	0	0	0	0	51	0
1_merged_PDX_cell_lines_AML_1217_lociStitched	50641783	50660095	chr13	50067647	50085959	18313	DLEU1 DLEU2 MIR15A MIR16-1				11	26	14	15	14	11	6	5	3	6	10	8	18	30	41	15	14	39	32	30	43	18	30	24	45	21	7	25	17	25	50	46	114	74	51	31	45	25	40
1_merged_PDX_cell_lines_AML_1218_lociStitched	108453606	108471916	chr1	107910984	107929294	18311	VAV3				14	4	1	0	1	0	4	8	0	5	5	1	6	8	11	4	3	38	18	12	25	16	29	1	9	16	1	8	13	20	22	9	15	72	12	0	30	35	21
1_merged_PDX_cell_lines_AML_1219_lociStitched	105129376	105147682	chr12	104735598	104753904	18307	ALDH1L2 CHST11 CMKLR1 MIR3922 TXNRD1				15	1	6	2	15	3	2	5	6	11	9	2	1	13	13	12	9	20	6	33	24	14	5	14	12	2	6	7	3	26	27	7	0	10	9	13	18	17	17
1_merged_PDX_cell_lines_AML_1220_lociStitched	80480780	80499083	chr17	82522904	82541207	18304	FOXK2 SECTM1 TMC6 TMC8 WDR45B	FOXK2		FOXK2	5	3	1	1	1	0	2	1	1	3	0	1	6	10	6	2	3	15	8	61	24	13	2	2	21	1	2	6	2	5	18	11	7	27	14	10	8	11	7
1_merged_PDX_cell_lines_AML_1221_lociStitched	89545861	89564162	chr9	86930946	86949247	18302	GAS1				90	0	6	0	0	1	0	0	0	0	2	0	0	0	0	4	0	0	0	0	0	4	0	0	0	0	1	6	0	0	0	1	0	0	0	0	0	0	0
1_merged_PDX_cell_lines_AML_1222_lociStitched	26266341	26284631	chr12	26113408	26131698	18291	BHLHE41 SSPN	BHLHE41			99	0	2	0	2	1	0	42	19	6	67	1	0	62	0	30	0	2	0	1	7	17	9	45	5	18	0	9	10	1	3	3	3	29	0	30	0	7	3
1_merged_PDX_cell_lines_AML_1223_lociStitched	2079732	2098019	chr19	2079733	2098020	18288	ADAT3 ANKRD24 CFD CIRBP CSNK1G2 FSD1 FZR1 GADD45B GNA15 GPR108 IZUMO4 JSRP1 KLF16 LSM7 MED16 MEX3D MKNK2 MOB3A MOBKL2A OAZ1 REXO1 SF3A2 SIRT6 SLC39A3 STAP2 TBXA2R TCF3 TMEM259 TMPRSS9 TNFSF9 TUBB4A UQCR11 ZNF555 ZNF77	KLF16 TCF3 ZNF555 ZNF77	MED16	KLF16	23	11	51	29	52	38	3	18	28	45	41	37	32	42	26	32	37	24	71	164	84	42	44	86	70	11	29	42	23	93	93	50	29	44	66	77	37	36	51
1_merged_PDX_cell_lines_AML_1224_lociStitched	13271436	13289722	chr6	13271204	13289490	18287	PHACTR1 TBC1D7				9	2	17	2	11	4	2	8	3	4	9	12	0	15	14	9	12	17	2	11	19	11	9	18	17	6	4	6	6	19	18	20	7	18	13	20	12	13	13
1_merged_PDX_cell_lines_AML_1225_lociStitched	50622680	50640960	chr22	50184251	50202531	18281	BRD1 HDAC10 MLC1 MOV10L1 ODF3B PANX2 PPP6R2 SELO TRABD TUBGCP6 ZBED4	ZBED4		ZBED4	15	0	32	16	25	23	1	7	14	14	18	22	13	17	15	19	16	20	77	171	91	42	32	20	68	86	81	31	19	81	53	32	16	54	52	49	37	23	26
1_merged_PDX_cell_lines_AML_1226_lociStitched	141008764	141027032	chr4	140087610	140105878	18269	MAML3				14	2	22	4	20	11	5	13	10	20	16	24	15	16	25	20	19	24	9	30	36	29	21	0	93	7	7	18	6	38	68	29	38	58	25	0	42	27	32
1_merged_PDX_cell_lines_AML_1227_lociStitched	3874895	3893157	chr11	3853665	3871927	18263	CHRNA10 NUP98 PGAP2 RHOG STIM1				16	4	15	11	19	8	3	4	8	10	14	8	17	13	24	18	15	21	26	23	26	30	12	19	35	6	14	20	7	9	13	29	16	29	30	29	32	12	15
1_merged_PDX_cell_lines_AML_1228_lociStitched	11586830	11605091	chr16	11492974	11511235	18262	LITAF SNN			LITAF	12	0	3	0	0	1	1	2	2	3	0	0	0	6	5	5	3	20	1	9	22	12	19	11	7	30	24	5	24	15	22	5	0	21	15	3	42	40	26
1_merged_PDX_cell_lines_AML_1229_lociStitched	192695009	192713266	chr2	191830283	191848540	18258	SDPR				11	1	0	0	0	0	0	2	0	0	1	0	0	0	0	0	0	4	0	3	30	14	11	0	9	3	0	11	2	0	8	4	157	9	6	0	22	8	2
1_merged_PDX_cell_lines_AML_1230_lociStitched	131078814	131097066	chr5	131743121	131761373	18253	FNIP1				16	4	2	5	4	1	8	17	1	4	7	4	1	11	7	5	5	27	7	3	10	14	19	0	48	10	0	5	8	9	32	12	41	51	13	0	15	22	14
1_merged_PDX_cell_lines_AML_1231_lociStitched	143620451	143638699	chr2	142862882	142881130	18249	KYNU				28	14	20	13	11	11	16	8	16	32	14	49	12	46	41	34	44	37	0	1	15	12	3	18	5	19	0	1	5	26	66	46	42	16	10	13	0	27	25
1_merged_PDX_cell_lines_AML_1232_lociStitched	62473116	62491356	chr20	63841763	63860003	18241	C20orf135 DNAJC5 TPD52L2 ZBTB46	ZBTB46			19	0	0	0	2	0	0	5	0	0	0	0	0	5	0	1	1	9	1	7	23	24	18	0	22	25	13	17	18	9	34	0	5	32	12	3	38	17	13
1_merged_PDX_cell_lines_AML_1234_lociStitched	23863332	23881569	chr16	23852011	23870248	18238	EARS2 PRKCB SYT17 UBFD1				17	12	32	8	22	4	20	10	18	19	31	10	19	22	24	30	28	20	11	28	21	16	11	18	25	9	10	10	9	8	35	45	1	20	19	32	22	25	23
1_merged_PDX_cell_lines_AML_1235_lociStitched	128198828	128217065	chr3	128479985	128498222	18238	DNAJB8 GATA2 LOC90246	GATA2		GATA2	27	0	13	0	0	3	0	8	0	10	0	0	0	7	0	2	0	17	25	18	45	61	57	0	40	33	0	45	41	26	49	0	186	60	0	0	27	50	26
1_merged_PDX_cell_lines_AML_1236_lociStitched	14896485	14914715	chr6	14896254	14914484	18231	JARID2				33	17	26	1	29	12	16	10	11	23	15	15	7	9	10	13	14	25	11	38	18	16	47	1	7	32	18	3	31	26	63	31	4	38	45	0	13	65	43
1_merged_PDX_cell_lines_AML_1237_lociStitched	25346710	25364939	chr1	25020219	25038448	18230	RUNX3	RUNX3		RUNX3	19	0	30	20	46	17	4	30	3	29	0	27	2	9	4	7	7	14	57	21	40	31	44	11	45	16	13	22	14	92	120	0	2	50	26	51	30	27	38
1_merged_PDX_cell_lines_AML_1238_lociStitched	129463488	129481716	chr2	128705914	128724142	18229	HS6ST1				18	4	16	5	9	5	8	9	2	7	8	3	13	2	3	10	6	22	24	7	9	3	17	2	5	8	2	2	16	14	18	5	0	8	20	0	37	30	19
1_merged_PDX_cell_lines_AML_1239_lociStitched	144465375	144483595	chr8	143383205	143401425	18221	C8orf51 GSDMD MAFA RHPN1 TOP1MT ZC3H3 ZNF696	MAFA ZNF696		MAFA	4	0	2	0	0	0	0	0	2	0	0	0	0	1	2	4	0	2	2	2	9	12	9	22	1	1	18	0	4	0	0	4	0	5	8	1	2	6	3
1_merged_PDX_cell_lines_AML_1240_lociStitched	57172559	57190770	chr16	57138647	57156858	18212	CPNE2 FAM192A RSPRY1				18	0	4	0	2	0	5	3	1	0	1	0	0	4	3	4	5	22	23	38	37	18	13	1	15	3	24	19	4	2	24	1	9	12	10	0	41	23	8
1_merged_PDX_cell_lines_AML_1241_lociStitched	92939245	92957454	chr1	92473688	92491897	18210	BTBD8 EVI5 GFI1 GLMN PKN2 RWDD3	GFI1	GFI1	BTBD8 GFI1	19	9	28	35	23	28	4	8	3	22	5	3	23	16	18	14	19	22	22	68	23	19	37	1	4	26	16	8	30	16	38	38	0	26	58	27	0	28	37
1_merged_PDX_cell_lines_AML_1242_lociStitched	195619278	195637477	chr3	195892407	195910606	18200	LSG1 MUC4 PPP1R2 TNK2 UBXN7				21	0	19	8	25	7	0	10	12	14	18	21	9	21	19	23	26	23	10	70	68	45	20	22	43	10	27	43	13	31	61	35	17	59	44	46	47	21	35
1_merged_PDX_cell_lines_AML_1243_lociStitched	88518136	88536335	1	88451728	88469927	18200	ZC3H18 ZFPM1 ZNF469	ZFPM1 ZNF469	ZFPM1		7	0	4	3	1	0	0	0	0	0	0	0	0	3	3	2	1	6	14	3	23	30	19	1	14	13	3	30	10	7	11	0	48	29	17	27	11	9	6
1_merged_PDX_cell_lines_AML_1244_lociStitched	133027483	133045675	chr6	132706344	132724536	18193	VNN1 VNN2 VNN3				13	4	8	1	13	1	18	11	8	12	11	3	3	2	11	14	11	13	0	13	13	2	21	9	15	2	0	9	2	12	3	10	49	6	1	0	44	7	18
1_merged_PDX_cell_lines_AML_1245_lociStitched	15891574	15909758	chr6	15891343	15909527	18185	ATXN1 MYLIP				4	8	34	2	14	7	10	0	3	10	5	1	8	7	17	12	13	7	0	16	5	5	4	9	4	2	2	0	2	19	13	42	0	4	12	12	2	13	19
1_merged_PDX_cell_lines_AML_1246_lociStitched	20655502	20673676	chr20	20674858	20693032	18175	RALGAPA2				7	2	0	0	1	0	2	1	1	0	2	0	0	2	3	2	1	11	0	1	12	12	6	1	16	2	0	3	1	2	6	7	0	1	1	2	10	6	2
1_merged_PDX_cell_lines_AML_1247_lociStitched	96807677	96825828	chr2	96141938	96160090	18152	ADRA2B ASTL CIAO1 DUSP2 NCAPH STARD7 TMEM127				17	1	6	2	10	0	0	0	0	0	1	5	0	7	2	6	5	5	89	10	31	23	23	34	33	13	5	15	13	15	14	18	5	13	10	39	19	12	16
1_merged_PDX_cell_lines_AML_1248_lociStitched	40459297	40477444	chr17	42307279	42325426	18148	STAT3 STAT5A STAT5B	STAT3 STAT5A STAT5B	STAT5B	STAT3	33	0	2	2	4	1	3	20	1	5	3	0	0	14	3	4	3	42	63	10	46	24	52	1	46	31	3	34	23	31	76	1	68	82	4	4	43	57	27
1_merged_PDX_cell_lines_AML_1249_lociStitched	13767901	13786035	chrX	13749782	13767916	18135	GPM6B OFD1 TRAPPC2				4	5	12	5	18	3	19	5	9	8	7	4	7	6	11	9	16	8	0	28	8	0	0	12	3	3	9	2	2	17	26	19	0	0	11	6	10	9	19
1_merged_PDX_cell_lines_AML_1250_lociStitched	57360164	57378297	chr17	59282803	59300936	18134	TUBD1 YPEL2				13	2	3	0	1	1	6	3	3	1	2	1	0	5	3	4	2	7	1	18	9	10	12	2	21	7	3	10	7	11	27	9	66	39	13	0	7	4	23
1_merged_PDX_cell_lines_AML_1251_lociStitched	245120944	245139070	chr1	244957642	244975768	18127	COX20 EFCAB2 HNRNPU				61	66	113	33	18	48	20	12	10	12	20	19	24	62	49	29	40	65	82	80	89	55	71	19	101	85	77	75	52	67	101	117	84	86	117	31	33	65	107
1_merged_PDX_cell_lines_AML_1252_lociStitched	48971887	48990010	chr13	48397751	48415874	18124	LPAR6 RB1				5	5	2	7	13	3	6	5	3	12	6	2	15	8	19	7	9	17	44	20	36	17	2	0	7	3	3	10	3	27	18	14	5	16	10	8	32	21	12
1_merged_PDX_cell_lines_AML_1255_lociStitched	46542226	46560344	chr18	49015856	49033974	18119	SMAD7			SMAD7	3	1	1	0	0	0	0	0	0	0	0	0	0	0	0	0	0	1	101	67	37	11	19	3	0	5	40	4	1	9	6	1	0	3	1	1	8	6	4
1_merged_PDX_cell_lines_AML_1256_lociStitched	2790434	2808546	chr6	2790200	2808312	18113	MYLK4 SERPINB1 WRNIP1				29	7	14	0	32	8	10	9	12	14	22	13	20	26	23	21	26	32	17	23	21	23	14	1	21	11	6	5	13	13	41	47	10	8	42	0	18	25	21
1_merged_PDX_cell_lines_AML_1258_lociStitched	93040777	93058880	chr14	92574432	92592535	18104	RIN3				28	4	7	3	4	0	6	10	2	6	3	1	4	10	6	6	5	24	52	60	31	22	49	4	38	8	6	9	11	25	47	9	15	49	14	54	18	43	20
1_merged_PDX_cell_lines_AML_1259_lociStitched	101736446	101754546	chr15	101196241	101214341	18101	CHSY1 PCSK6				4	18	20	10	18	5	2	3	6	6	10	20	24	17	45	18	19	20	16	15	12	10	1	0	13	1	2	5	2	12	11	63	3	7	52	12	7	4	14
1_merged_PDX_cell_lines_AML_1260_lociStitched	47676325	47694418	chr14	47207122	47225215	18094	MDGA2				1	1	0	1	0	0	31	1	0	0	1	0	1	0	0	12	0	2	0	0	11	0	1	0	3	1	0	7	0	0	1	0	3	1	1	0	69	1	0
1_merged_PDX_cell_lines_AML_1261_lociStitched	95970204	95988291	chr8	94957976	94976063	18088	C8orf38 TP53INP1				3	2	0	0	3	0	1	2	1	0	0	0	0	2	0	0	0	8	11	25	12	6	0	2	17	2	2	2	2	1	17	0	6	13	3	11	12	4	4
1_merged_PDX_cell_lines_AML_1262_lociStitched	18523432	18541513	chr19	18412622	18430703	18082	ARRDC2 CRTC1 FCHO1 GDF15 HAPLN4 HOMER3 IL12RB1 ISYNA1 KCNN1 KXD1 LRRC25 MAST3 MIR3189 MRPL34 NR2F6 PIK3R2 PTGER1 RAB3A SSBP4 TMEM161A UBA52	NR2F6		NR2F6 SSBP4	35	19	25	0	9	11	0	3	8	1	4	4	20	33	12	15	20	25	69	45	61	79	58	19	28	16	14	52	16	18	47	1	53	32	35	8	30	30	26
1_merged_PDX_cell_lines_AML_1263_lociStitched	1710927	1728992	chr2	1707155	1725220	18066	PXDN				0	0	0	0	0	0	0	0	0	0	0	0	0	0	0	0	0	0	1	171	34	13	0	0	0	10	44	8	0	0	0	0	0	0	0	0	2	1	0
1_merged_PDX_cell_lines_AML_1264_lociStitched	165838484	165856546	chr1	165869247	165887309	18063	ALDH9A1 MIR3658 TMCO1 UCK2				3	3	3	1	6	0	3	1	0	1	6	1	5	4	2	4	6	16	9	48	14	8	11	4	9	3	11	2	5	7	5	11	1	19	15	9	6	11	8
1_merged_PDX_cell_lines_AML_1265_lociStitched	78956393	78974455	chr1	78490708	78508770	18063	PTGFR				0	1	0	0	0	0	0	0	0	0	1	0	0	0	2	0	0	0	0	0	0	0	0	0	0	3	0	0	0	0	0	0	166	0	0	0	0	0	0
1_merged_PDX_cell_lines_AML_1266_lociStitched	182002018	182020070	chr2	181137291	181155343	18053	UBE2E3				3	3	0	6	5	0	4	1	0	4	2	0	2	0	0	0	0	5	13	1	6	3	0	0	0	1	1	0	1	0	2	0	69	0	0	1	8	6	0
1_merged_PDX_cell_lines_AML_1267_lociStitched	30937666	30955716	chr20	32349863	32367913	18051	ASXL1 HCK KIF3B MAPRE1 MYLK2 TM9SF4				16	7	18	3	9	8	1	2	4	4	8	4	15	21	15	10	8	20	30	33	32	26	20	17	23	14	19	14	13	14	20	27	32	20	25	43	15	20	19
1_merged_PDX_cell_lines_AML_1268_lociStitched	67191028	67209074	chr15	66898690	66916736	18047	MAP2K1 SMAD3 SMAD6 SNAPC5 TIPIN UBAP1L ZWILCH	SMAD3 SNAPC5		SMAD3 SMAD6	11	1	6	0	7	3	0	0	1	5	0	0	1	1	5	5	3	2	2	17	9	6	21	6	5	3	11	1	4	10	14	17	0	4	11	0	8	10	12
1_merged_PDX_cell_lines_AML_1270_lociStitched	144265263	144283306	chr4	143344110	143362153	18044	GAB1				5	1	0	1	3	0	4	4	1	1	4	1	7	3	0	0	2	12	0	21	15	10	7	19	5	3	2	4	4	2	8	5	24	14	14	27	10	13	6
1_merged_PDX_cell_lines_AML_1271_lociStitched	81040502	81058533	chr10	79280745	79298776	18032	PPIF ZCCHC24 ZMIZ1				18	0	13	14	43	16	3	42	11	28	10	52	3	26	12	19	13	32	14	8	19	18	20	6	26	7	4	10	14	59	68	5	4	37	41	16	34	22	27
1_merged_PDX_cell_lines_AML_1273_lociStitched	30240514	30258531	chr8	30382998	30401015	18018	RBPMS				5	1	1	0	0	0	0	1	0	0	0	0	0	0	0	0	0	1	0	0	35	35	9	0	36	0	0	19	0	0	2	0	0	22	4	0	71	0	0
1_merged_PDX_cell_lines_AML_1274_lociStitched	60016063	60034080	chr8	59103504	59121521	18018	TOX				22	4	7	2	10	22	0	6	0	4	4	1	21	12	6	6	0	43	26	11	37	60	4	0	14	23	1	28	14	6	20	12	19	50	1	64	74	52	6
1_merged_PDX_cell_lines_AML_1275_lociStitched	233789380	233807396	chr1	233653634	233671650	18017	KCNK1				0	0	0	0	0	0	0	0	0	0	0	0	0	0	0	0	0	0	0	0	0	1	0	0	0	0	0	1	0	0	0	0	0	0	0	0	0	0	0
1_merged_PDX_cell_lines_AML_1276_lociStitched	108583686	108601692	chr1	108041064	108059070	18007	VAV3				22	5	8	1	15	4	14	13	14	11	5	6	11	8	16	25	18	25	15	49	31	14	26	5	27	7	14	21	6	28	63	19	35	55	19	0	38	42	35
1_merged_PDX_cell_lines_AML_1277_lociStitched	5726184	5744189	chr10	5684221	5702226	18006	ASB13 C10orf18				9	3	7	1	4	3	1	2	1	1	2	1	7	9	7	3	6	12	12	22	30	16	70	6	27	20	4	20	25	9	32	16	43	73	28	13	22	5	70
1_merged_PDX_cell_lines_AML_1278_lociStitched	196213407	196231407	chr3	196486536	196504536	18001	C3orf43 PCYT1A RNF168				8	2	8	7	6	4	1	3	5	6	5	7	5	10	12	7	7	9	12	9	30	19	12	11	28	5	3	15	6	18	25	13	35	20	23	16	20	12	13
1_merged_PDX_cell_lines_AML_1279_lociStitched	50243249	50261245	chr7	50203653	50221649	17997	IKZF1	IKZF1		IKZF1	9	1	9	2	16	1	0	9	6	9	11	12	10	6	11	13	9	8	22	9	7	8	11	3	11	2	5	4	3	9	17	10	1	9	9	1	11	13	11
1_merged_PDX_cell_lines_AML_1281_lociStitched	95887576	95905544	chr13	95235322	95253290	17969	ABCC4				7	0	1	0	0	0	4	6	0	5	3	0	0	1	0	0	1	8	0	1	4	6	2	4	5	0	0	2	0	3	4	2	13	7	0	8	10	4	4
1_merged_PDX_cell_lines_AML_1282_lociStitched	14686642	14704603	chr10	14644643	14662604	17962	CDNF FAM107B SUV39H2				7	8	49	17	24	10	8	3	11	13	20	16	19	12	22	17	16	11	23	20	14	20	10	50	7	4	3	5	6	20	23	29	5	22	18	36	9	14	16
1_merged_PDX_cell_lines_AML_1283_lociStitched	101626717	101644677	chr7	101983437	102001397	17961	CUX1	CUX1			3	1	1	0	2	0	0	0	2	0	0	0	0	1	2	1	2	6	51	22	12	9	4	6	5	2	17	8	1	14	14	2	0	5	2	5	7	8	11
1_merged_PDX_cell_lines_AML_1284_lociStitched	133874963	133892915	chr5	134539273	134557225	17953	PHF15				10	0	9	1	8	1	5	3	3	8	5	3	0	7	5	7	13	22	12	44	14	5	10	47	14	11	22	7	10	10	19	2	7	49	23	36	14	22	22
1_merged_PDX_cell_lines_AML_1285_lociStitched	23093692	23111639	chr20	23113055	23131002	17948	CD93 LOC200261 RIN2				10	2	17	1	30	16	7	7	22	28	16	34	20	19	26	34	25	18	1	9	12	17	10	18	8	12	12	2	8	22	19	39	4	15	32	0	6	25	18
1_merged_PDX_cell_lines_AML_1286_lociStitched	37921025	37938968	chr17	39764772	39782715	17944	C17orf37 GRB7 IKZF3	IKZF3		IKZF3	1	1	0	15	17	0	2	0	1	7	2	0	2	0	0	0	0	0	3	0	1	0	1	10	0	1	2	0	0	0	0	1	0	0	0	76	0	1	0
1_merged_PDX_cell_lines_AML_1287_lociStitched	45574013	45591954	chr3	45532521	45550462	17942	LARS2 LIMD1				11	2	4	0	5	1	4	2	1	2	4	2	11	3	7	14	16	11	0	62	13	16	7	1	12	3	7	5	2	17	38	7	3	3	6	0	13	6	15
1_merged_PDX_cell_lines_AML_1288_lociStitched	13199509	13217434	chr19	13088695	13106620	17926	CALR GADD45GIP1 IER2 JUNB LYL1 NACC1 NFIX PTGER1 STX10 TRMT1 ZGLP1	JUNB LYL1 NFIX ZGLP1	LYL1	IER2 JUNB LYL1 NFIX ZGLP1	34	1	44	10	26	24	11	26	26	24	31	16	61	25	18	35	32	31	24	69	41	31	53	18	40	83	33	65	51	48	75	49	85	50	54	21	37	43	42
1_merged_PDX_cell_lines_AML_1289_lociStitched	10014926	10032848	chr17	10111609	10129531	17923	GAS7 RPL26			GAS7	24	8	15	9	19	5	5	8	6	19	5	7	15	31	12	13	7	22	85	85	57	35	33	0	27	4	34	27	8	34	62	30	0	39	37	19	12	18	26
1_merged_PDX_cell_lines_AML_1290_lociStitched	11316112	11334027	chr6	11315879	11333794	17916	NEDD9				4	14	34	2	22	5	2	2	8	12	8	24	9	19	18	15	20	7	2	3	9	12	15	3	33	4	0	1	3	17	13	58	0	7	25	11	5	5	19
1_merged_PDX_cell_lines_AML_1291_lociStitched	101375182	101393094	chr7	101731902	101749814	17913	CUX1	CUX1			25	1	19	0	4	5	7	9	7	11	7	2	1	9	8	11	18	16	26	34	15	21	19	4	10	22	21	5	15	12	43	15	3	15	25	3	19	30	22
1_merged_PDX_cell_lines_AML_1292_lociStitched	246941377	246959287	chr1	246778075	246795985	17911	LOC149134 SCCPDH ZNF124	ZNF124			13	0	5	0	0	1	6	6	0	4	0	0	0	3	2	1	5	7	8	13	37	14	16	0	26	10	14	23	4	6	25	17	19	6	26	1	28	10	16
1_merged_PDX_cell_lines_AML_1293_lociStitched	185301797	185319698	chr4	184380643	184398544	17902	IRF2	IRF2		IRF2	7	2	3	1	9	7	12	2	13	8	12	4	4	5	8	11	16	7	4	117	30	8	4	9	4	0	20	6	0	7	20	9	3	1	5	45	12	6	5
1_merged_PDX_cell_lines_AML_1294_lociStitched	99372862	99390757	chr2	98756399	98774294	17896	MGAT4A				9	0	1	10	52	2	4	18	3	30	8	3	4	3	4	7	3	7	52	15	21	12	5	9	12	4	15	5	5	11	34	5	0	15	8	1	13	11	5
1_merged_PDX_cell_lines_AML_1295_lociStitched	154969685	154987575	chr1	154997209	155015099	17891	ADAM15 AQP10 CKS1B DCST1 DCST2 EFNA3 EFNA4 FAM189B FLAD1 GATAD2B LENEP MIR4258 MSTO1 MTX1 PBXIP1 PYGO2 S100A10 S100A13 SHC1 THBS3 ZBTB7B	GATAD2B ZBTB7B			15	0	27	7	33	21	4	5	42	20	53	16	55	29	26	44	35	26	1	9	13	39	16	21	32	14	16	30	18	14	27	23	25	21	41	25	17	30	29
1_merged_PDX_cell_lines_AML_1298_lociStitched	89670449	89688329	chr15	89127218	89145098	17881	ABHD2				24	2	10	5	15	3	9	14	10	27	12	13	19	24	14	18	16	26	3	10	20	21	15	0	44	6	1	6	9	16	47	12	22	39	26	2	30	26	25
1_merged_PDX_cell_lines_AML_1299_lociStitched	138847182	138865061	chr5	139467597	139485476	17880	DNAJC18 ECSCR HARS2 PAIP2 TMEM173 UBE2D2				34	9	24	5	25	12	13	15	18	24	21	7	21	19	18	23	18	30	33	29	18	41	30	0	41	20	11	10	16	19	50	46	37	44	38	5	18	43	30
1_merged_PDX_cell_lines_AML_1300_lociStitched	5507720	5525596	chr7	5468089	5485965	17877	ACTB FBXL18 MIR589 TNRC18				11	0	2	0	0	0	0	2	0	0	0	0	0	2	1	1	2	7	3	3	5	12	10	0	7	11	8	3	8	9	14	3	9	8	5	0	10	14	10
1_merged_PDX_cell_lines_AML_1301_lociStitched	86157577	86175448	chr15	85614346	85632217	17872	AKAP13				22	5	7	8	21	5	10	14	5	10	6	8	17	26	19	16	17	26	24	28	42	19	10	0	62	3	3	12	3	35	102	13	6	39	19	2	40	24	26
1_merged_PDX_cell_lines_AML_1302_lociStitched	247567659	247585526	chr1	247404357	247422224	17868	GCSAML NLRP3 OR2B11 TRIM58 ZNF124 ZNF496	ZNF124 ZNF496			24	8	26	8	26	14	11	10	13	27	16	14	15	25	33	26	26	15	9	21	26	22	27	2	84	18	18	9	9	33	41	70	4	28	33	3	17	28	25
1_merged_PDX_cell_lines_AML_1303_lociStitched	22289417	22307283	chr22	21935045	21952911	17867	DERL3 PPM1F PRAME TOP3B YPEL1				28	0	17	1	29	13	3	12	15	19	16	15	24	30	22	35	34	32	4	31	38	24	22	4	31	5	20	39	9	35	67	27	17	30	41	1	94	39	33
1_merged_PDX_cell_lines_AML_1304_lociStitched	178897312	178915176	chr1	178928177	178946041	17865	ABL2 ANGPTL1 FAM20B RASAL2 STX6				7	3	18	1	3	4	1	0	2	4	5	1	10	7	16	7	7	12	1	3	2	8	8	9	10	7	0	0	5	2	1	20	0	4	17	0	1	0	7
1_merged_PDX_cell_lines_AML_1305_lociStitched	142372276	142390132	chr5	142992711	143010567	17857	ARHGAP26				14	13	32	8	24	19	10	11	14	33	16	35	13	38	22	18	19	16	8	57	17	20	15	1	24	0	6	4	2	38	31	63	0	13	24	8	6	17	20
1_merged_PDX_cell_lines_AML_1306_lociStitched	52079930	52097785	chr10	50320170	50338025	17856	ASAH2 SGMS1				3	3	11	4	9	1	7	2	2	3	7	1	2	2	7	10	6	16	0	1	15	8	3	1	13	1	0	4	3	19	26	10	59	49	7	5	23	20	26
1_merged_PDX_cell_lines_AML_1307_lociStitched	56615818	56633666	chr19	56104449	56122297	17849	CCDC106 EPN1 ISOC2 LENG1 MZF1 RPS5 U2AF2 ZFP28 ZNF17 ZNF350 ZNF444 ZNF544 ZNF579 ZNF583 ZNF584 ZNF586 ZNF615 ZNF772 ZNF787 ZNF880	MZF1 ZFP28 ZNF17 ZNF350 ZNF444 ZNF544 ZNF579 ZNF583 ZNF584 ZNF586 ZNF615 ZNF772 ZNF787 ZNF880		MZF1 ZFP28	21	5	32	1	15	20	0	3	8	3	17	8	27	32	20	17	24	33	19	75	57	32	33	24	30	13	31	55	15	32	51	39	26	28	47	19	34	19	30
1_merged_PDX_cell_lines_AML_1308_lociStitched	82423492	82441339	chr4	81502338	81520185	17848	RASGEF1B				22	2	12	1	7	1	0	5	3	5	4	11	10	19	18	12	5	20	59	21	62	21	22	15	43	4	3	14	3	36	55	18	8	55	6	3	43	16	16
1_merged_PDX_cell_lines_AML_1311_lociStitched	19703434	19721272	chr7	19663811	19681649	17839	MIR3146 TWISTNB				17	2	2	0	1	0	8	10	0	8	0	0	2	6	0	1	0	21	0	0	7	4	28	8	0	12	0	5	8	12	36	1	73	39	1	0	10	18	13
1_merged_PDX_cell_lines_AML_1312_lociStitched	5170876	5188705	chr11	5149646	5167475	17830	OR51V1 OR52A1 OR52A4 OR52A5				0	0	0	1	0	0	1	0	0	0	0	0	0	0	0	0	0	0	0	0	0	0	0	0	0	0	0	0	0	0	0	2	4	0	0	0	0	0	0
1_merged_PDX_cell_lines_AML_1313_lociStitched	52308808	52326625	chr20	53692269	53710086	17818	ZNF217	ZNF217			1	4	11	5	29	11	2	3	9	7	6	2	4	4	11	13	8	3	14	6	8	10	4	4	10	1	2	6	3	16	30	11	1	6	16	7	18	5	26
1_merged_PDX_cell_lines_AML_1315_lociStitched	45453435	45471251	chr10	44957987	44975803	17817	C10orf10 C10orf25 LOC220980 RASSF4 TMEM72 ZNF22	ZNF22			20	3	22	3	46	14	6	6	36	17	33	12	33	25	28	40	34	19	8	9	17	20	11	10	11	16	13	7	17	12	26	13	5	20	33	19	23	25	25
1_merged_PDX_cell_lines_AML_1316_lociStitched	231518607	231536417	chr2	230653892	230671702	17811	CAB39 SLC16A14 SP110 SP140L	SP110 SP140L			4	1	15	1	14	9	2	2	8	10	5	10	12	7	9	14	10	3	15	5	9	12	5	21	12	10	7	3	6	9	11	18	4	14	9	43	8	14	8
1_merged_PDX_cell_lines_AML_1317_lociStitched	157887722	157905529	chr4	156966570	156984377	17808	PDGFC				62	0	2	0	0	0	1	0	0	0	4	0	0	24	17	0	2	0	0	0	7	12	8	0	0	10	0	19	10	0	8	28	28	6	14	0	5	0	3
1_merged_PDX_cell_lines_AML_1318_lociStitched	46129280	46147071	chr3	46087788	46105579	17792	CCR1 CCR2 TMEM42 XCR1				27	38	84	32	37	67	21	26	46	67	43	135	45	87	44	47	52	25	4	36	11	18	62	40	23	12	6	4	32	64	77	114	0	21	110	32	25	46	82
1_merged_PDX_cell_lines_AML_1319_lociStitched	191873717	191891507	chr2	191008991	191026781	17791	ANKAR MYO1B OSGEPL1 STAT1	STAT1		STAT1	14	6	27	15	25	18	9	9	9	15	15	10	17	19	14	15	17	22	23	13	21	17	9	15	17	26	9	13	23	17	24	44	20	32	37	50	24	29	21
1_merged_PDX_cell_lines_AML_1320_lociStitched	45680109	45697893	chr3	45638617	45656401	17785	LIMD1 LOC644714 SACM1L TMEM158				33	11	15	1	3	2	4	4	3	17	4	4	6	37	9	9	12	30	3	26	14	30	51	1	59	8	0	8	10	16	51	33	9	57	17	1	14	45	31
1_merged_PDX_cell_lines_AML_1321_lociStitched	32953178	32970952	chr2	32728111	32745885	17775	LOC285045 TTC27				0	3	0	0	0	0	4	1	0	17	1	0	0	0	0	0	0	3	0	0	0	0	0	0	0	12	0	0	4	0	0	0	6	3	0	0	1	16	1
1_merged_PDX_cell_lines_AML_1322_lociStitched	39887228	39904999	chr19	39396588	39414359	17772	ALKBH6 ARHGEF1 C19orf54 CCDC97 DPF1 DYRK1B ECH1 EID2B FBL GMFG GRIK5 HNRNPL ITPKC KCNK6 LGALS4 MED29 NFKBIB PAF1 PLAUR PLEKHG2 PSMC4 RAB4B RBM42 RPS16 SAMD4B SARS2 SDHAF1 SERTAD3 SHKBP1 SIRT2 SNRPA SUPT5H TYROBP ZFP36 ZNF285 ZNF546 ZNF574 ZNF780B	DPF1 ZNF285 ZNF546 ZNF574 ZNF780B			37	54	145	50	71	57	5	16	27	46	50	64	79	108	63	69	92	61	52	131	126	105	91	73	116	30	46	119	31	146	172	173	85	101	144	83	61	55	127
1_merged_PDX_cell_lines_AML_1323_lociStitched	65470759	65488513	chr17	67474643	67492397	17755	NOL11 PITPNC1				0	12	32	14	26	6	3	0	3	8	7	32	9	1	25	10	10	0	5	10	4	7	0	1	0	0	1	2	0	4	0	20	0	0	23	0	0	0	2
1_merged_PDX_cell_lines_AML_1324_lociStitched	194749661	194767400	chr2	193884937	193902676	17740	NONE				0	0	0	0	0	0	0	0	0	0	0	0	0	0	0	0	0	0	0	0	0	0	0	0	0	0	0	0	0	0	0	0	0	0	0	0	0	0	0
1_merged_PDX_cell_lines_AML_1325_lociStitched	37721241	37738973	chr7	37681638	37699371	17733	EPDR1 GPR141				14	5	7	0	12	1	6	9	16	13	20	11	17	23	24	18	14	28	0	0	5	7	13	0	8	1	0	7	3	4	23	14	1	14	32	11	8	5	13
1_merged_PDX_cell_lines_AML_1326_lociStitched	175450209	175467932	chr2	174585481	174603204	17724	WIPF1				40	9	15	31	35	7	13	34	12	31	20	23	28	44	28	24	21	42	74	65	52	23	26	42	33	22	15	28	13	33	49	21	7	74	33	46	51	41	37
1_merged_PDX_cell_lines_AML_1327_lociStitched	32372299	32390021	chr13	31798162	31815884	17723	EEF1DP3 RXFP2				10	3	34	4	24	15	13	1	32	26	31	11	16	14	31	28	22	4	0	0	3	4	4	0	7	3	1	1	5	3	5	11	4	3	37	0	0	9	8
1_merged_PDX_cell_lines_AML_1328_lociStitched	14443878	14461598	chr6	14443647	14461367	17721	CD83				20	2	0	0	0	0	7	9	0	5	0	0	0	0	0	0	0	26	11	18	10	14	16	0	5	14	6	4	10	9	36	3	1	10	5	0	4	29	9
1_merged_PDX_cell_lines_AML_1329_lociStitched	21363138	21380855	chr16	21351817	21369534	17718	CRYM				3	3	16	2	4	5	0	0	1	3	1	3	0	1	2	1	1	1	4	21	15	3	2	31	0	0	11	1	1	40	10	29	2	1	6	18	0	2	9
1_merged_PDX_cell_lines_AML_1331_lociStitched	74042243	74059952	chr10	72282485	72300194	17710	ANAPC16 ASCC1 DDIT4 DNAJB12				2	0	31	3	9	11	3	1	4	9	1	17	3	3	10	9	9	4	33	48	26	15	11	13	22	4	17	5	6	27	16	8	13	9	6	29	5	10	19
1_merged_PDX_cell_lines_AML_1332_lociStitched	17585180	17602887	chr22	17104290	17121997	17708	CECR4 CECR5 CECR6 IL17RA				9	0	13	4	42	7	3	10	31	30	34	5	24	13	19	30	18	7	4	11	9	9	5	1	11	0	2	7	0	9	20	24	0	1	11	0	7	14	5
1_merged_PDX_cell_lines_AML_1335_lociStitched	17770419	17788113	chr8	17912910	17930604	17695	ATP6V1B2 CNOT7 FGL1 MTMR7 NAT1 PCM1 VPS37A			CNOT7	32	19	35	18	30	17	9	11	10	12	21	13	34	33	30	20	25	34	35	38	38	54	28	8	37	32	16	33	24	28	44	42	97	51	54	29	28	29	35
1_merged_PDX_cell_lines_AML_1336_lociStitched	99213086	99230778	chr13	98560832	98578524	17693	STK24				12	11	14	6	13	7	0	2	3	2	5	5	3	14	12	12	9	8	34	46	38	29	16	59	34	7	15	36	6	9	13	38	45	16	5	30	19	16	9
1_merged_PDX_cell_lines_AML_1337_lociStitched	12501352	12519026	chr1	12441296	12458971	17675	SNORA59A VPS13D				1	0	0	2	6	0	2	0	0	3	0	0	1	0	4	1	1	7	4	19	8	8	0	0	5	0	3	5	0	5	15	1	12	1	0	3	14	4	5
1_merged_PDX_cell_lines_AML_1338_lociStitched	71300922	71318595	chr8	70388687	70406360	17674	MYBL1 NCOA2	MYBL1 NCOA2			5	19	37	12	12	19	3	0	8	2	20	8	20	7	27	23	25	16	21	21	23	48	16	15	18	13	10	32	17	10	16	69	122	22	43	22	27	16	25
1_merged_PDX_cell_lines_AML_1339_lociStitched	44996121	45013774	chr3	44954629	44972282	17654	EXOSC7 TMEM42 ZDHHC3				7	5	6	0	24	1	1	3	7	4	9	18	14	10	9	16	7	20	0	0	5	16	5	2	2	4	0	2	9	1	19	20	1	4	14	2	6	47	14
1_merged_PDX_cell_lines_AML_1340_lociStitched	58952915	58970566	chr2	58725780	58743431	17652	FLJ30838				14	1	5	0	6	0	39	20	1	19	2	0	0	0	0	11	18	20	0	0	29	4	15	0	24	4	0	11	7	25	34	5	0	24	2	0	65	23	16
1_merged_PDX_cell_lines_AML_1341_lociStitched	23521576	23539218	chr22	23179389	23197031	17643	BCR RAB36 RTDR1				7	1	3	0	3	0	0	2	1	0	1	1	3	5	4	1	1	12	22	109	46	23	14	4	15	7	13	17	5	14	16	5	12	26	13	3	33	8	11
1_merged_PDX_cell_lines_AML_1342_lociStitched	68389367	68407004	chr16	68355464	68373101	17638	CTRL DDX19A PRMT7 SLC7A6 SLC7A6OS SMPD3				3	0	2	0	0	0	0	0	0	0	0	0	0	1	0	1	0	1	17	4	7	11	5	1	2	6	4	0	5	8	11	0	2	4	1	2	12	12	7
1_merged_PDX_cell_lines_AML_1343_lociStitched	99066986	99084622	chr2	98450523	98468159	17637	ACTR1B INPP4A				20	7	19	16	29	22	5	11	12	18	15	16	13	23	24	24	15	21	68	25	27	16	20	47	27	6	14	20	11	32	43	33	5	35	40	36	19	26	37
1_merged_PDX_cell_lines_AML_1344_lociStitched	78731862	78749498	chr17	80758062	80775698	17637	RPTOR				19	1	1	2	5	0	0	16	0	3	0	0	0	5	0	0	0	13	83	60	35	14	22	7	16	9	6	27	10	22	63	1	1	12	3	0	34	40	19
1_merged_PDX_cell_lines_AML_1345_lociStitched	83712490	83730118	chr14	83246146	83263774	17629	NONE				0	0	10	1	2	1	13	2	9	7	11	15	24	4	0	9	9	5	0	0	0	0	5	0	1	17	0	1	14	0	5	19	0	7	45	0	2	0	5
1_merged_PDX_cell_lines_AML_1346_lociStitched	40334042	40351668	chr22	39938038	39955664	17627	ENTHD1 FAM83F GRAP2				2	0	0	8	13	0	0	0	0	3	2	0	0	0	2	0	0	0	26	3	3	6	0	2	3	0	1	1	0	0	0	0	6	0	0	0	11	1	0
1_merged_PDX_cell_lines_AML_1348_lociStitched	132285387	132302996	chr6	131964247	131981856	17610	CTGF				0	2	0	1	0	0	4	0	0	0	0	0	0	0	0	0	0	0	0	1	0	0	0	0	0	0	1	0	0	0	0	0	45	0	0	0	0	0	0
1_merged_PDX_cell_lines_AML_1349_lociStitched	156604868	156622476	chr5	157177857	157195465	17609	FAM71B ITK MED7				0	1	0	24	15	0	1	1	0	8	4	0	1	0	0	0	0	0	14	0	0	1	0	0	0	1	0	0	0	0	0	0	0	3	0	0	0	4	0
1_merged_PDX_cell_lines_AML_1350_lociStitched	112119833	112137437	chr3	112400986	112418590	17605	CD200				5	1	0	0	0	0	1	0	0	37	1	0	1	1	1	0	0	0	0	1	6	4	1	0	3	0	0	1	0	4	7	2	0	0	4	7	28	3	2
1_merged_PDX_cell_lines_AML_1351_lociStitched	151768914	151786517	chr3	152051125	152068728	17604	SUCNR1				47	3	0	0	0	0	1	0	0	0	0	0	0	0	0	0	0	0	0	0	0	0	0	0	0	0	0	1	0	0	0	0	0	0	0	0	0	0	0
1_merged_PDX_cell_lines_AML_1352_lociStitched	76945886	76963482	chr7	77316569	77334165	17597	GSAP PION POMZP3 PTPN12 TMEM60				14	3	1	2	14	5	2	10	3	13	4	6	3	9	5	8	6	9	0	0	6	8	6	15	7	5	0	3	4	8	40	8	2	3	9	3	9	10	16
1_merged_PDX_cell_lines_AML_1353_lociStitched	9056891	9074484	chr18	9056893	9074486	17594	ANKRD12 MTCL1 NDUFV2 RAB12 RNMT				5	0	2	0	9	0	1	2	0	2	0	1	0	1	3	3	3	5	0	3	12	12	6	15	4	6	9	3	3	7	10	11	3	4	4	34	13	7	8
1_merged_PDX_cell_lines_AML_1354_lociStitched	217072243	217089836	chr2	216207520	216225113	17594	XRCC5				7	1	1	1	1	0	3	6	1	2	2	0	2	1	1	1	1	12	0	31	10	10	5	0	47	1	1	10	0	1	5	0	3	19	1	2	11	13	5
1_merged_PDX_cell_lines_AML_1355_lociStitched	203135327	203152911	chr1	203166199	203183783	17585	ADORA1 CHI3L1 CHIT1 MYBPH PLEKHA6 PPFIA4				3	1	1	0	0	0	0	0	0	0	0	0	0	0	0	1	0	0	0	2	13	9	3	3	0	0	28	0	0	0	1	3	0	0	0	0	0	1	1
1_merged_PDX_cell_lines_AML_1356_lociStitched	112045142	112062724	chr1	111502520	111520102	17583	ADORA3 C1orf162 CAPZA1 CELSR2 CTTNBP2NL DENND2D LRIF1 OVGP1 RAP1A SIKE1				32	0	19	12	27	19	8	27	10	25	14	21	14	16	17	22	15	30	14	14	29	28	61	20	54	17	10	20	13	43	63	15	8	101	23	17	25	35	38
1_merged_PDX_cell_lines_AML_1357_lociStitched	1790498	1808077	chr11	1769268	1786847	17580	CTSD IFITM10 KCNQ1 LOC402778 LRRC56 LSP1 MOB2 SYT8 TALDO1 TNNI2 TNNT3				5	0	26	5	27	20	2	6	24	24	23	50	7	8	17	26	19	11	2	0	5	9	7	1	1	1	0	1	10	8	12	23	0	4	20	0	9	10	10
1_merged_PDX_cell_lines_AML_1359_lociStitched	79693712	79711285	chr4	78772558	78790131	17574	BMP2K PRDM8	PRDM8			22	10	24	6	14	12	7	6	3	9	16	9	10	18	16	13	11	24	20	28	35	37	22	24	28	18	12	28	16	19	28	42	90	51	30	44	37	20	19
1_merged_PDX_cell_lines_AML_1360_lociStitched	111253458	111271027	chr6	110932255	110949824	17570	CDK19 GTF3C6 RPF2				28	10	12	1	5	2	3	7	1	9	0	3	0	10	5	4	3	20	2	1	32	11	24	0	38	8	0	14	9	13	37	25	53	54	14	4	34	32	28
1_merged_PDX_cell_lines_AML_1361_lociStitched	120885992	120903558	chr10	119126480	119144046	17567	C10orf88 EIF3A FAM45A FAM45B GRK5 PRDX3 PSTK RGS10 SFXN4				12	15	29	5	21	14	16	3	20	20	21	7	27	20	24	20	19	26	29	13	6	8	27	3	11	31	7	7	35	31	24	22	2	16	42	6	31	47	35
1_merged_PDX_cell_lines_AML_1362_lociStitched	60317292	60334855	chr2	60090157	60107720	17564	BCL11A	BCL11A			35	7	4	0	11	0	5	22	0	0	3	1	4	10	2	4	1	31	92	96	35	11	37	0	32	26	12	8	13	17	48	39	0	18	7	0	44	33	25
1_merged_PDX_cell_lines_AML_1363_lociStitched	41231158	41248721	chr3	41189667	41207230	17564	CTNNB1 ZNF619 ZNF620	ZNF619 ZNF620			13	6	19	7	5	10	2	3	2	6	8	11	12	12	14	36	6	12	9	13	12	29	13	11	28	13	9	19	12	11	15	43	146	33	34	12	11	11	10
1_merged_PDX_cell_lines_AML_1364_lociStitched	150586996	150604557	chr5	151207435	151224996	17562	ANXA6 CCDC69 GM2A				18	3	23	23	36	9	4	18	22	18	31	32	26	28	30	32	34	33	61	16	21	29	19	22	8	16	16	9	11	15	38	29	18	43	34	48	17	26	18
1_merged_PDX_cell_lines_AML_1365_lociStitched	20914458	20932014	chr1	20587965	20605521	17557	CDA FAM43B PINK1				10	0	6	0	16	3	2	2	13	16	17	21	11	12	11	18	21	10	0	0	8	10	4	0	10	3	0	3	5	0	21	16	0	5	22	0	6	10	4
1_merged_PDX_cell_lines_AML_1366_lociStitched	55670260	55687810	chr17	57592899	57610449	17551	DHX40 MRPS23 MSI2				8	3	4	3	12	0	2	2	0	3	0	0	0	1	3	2	2	18	37	33	11	4	1	16	7	3	9	5	2	18	9	7	1	13	3	2	17	8	11
1_merged_PDX_cell_lines_AML_1367_lociStitched	1138179	1155728	chr1	1202799	1220348	17550	B3GALT6 FAM132A MIR200A MIR200B MIR429 SDF4 SMIM1 TNFRSF18 TNFRSF4 TTLL10 UBE2J2		UBE2J2		2	0	0	0	0	0	0	0	0	0	0	0	0	0	0	0	1	2	4	1	13	18	11	1	1	8	8	8	8	5	3	0	0	20	1	2	14	10	3
1_merged_PDX_cell_lines_AML_1368_lociStitched	60546139	60563684	chr14	60079421	60096966	17546	C14orf135 DHRS7				77	12	94	6	33	37	8	5	4	7	9	8	10	18	15	73	11	25	28	19	34	26	23	23	30	26	11	23	23	17	27	46	23	31	40	19	12	20	24
1_merged_PDX_cell_lines_AML_1369_lociStitched	114078735	114096262	chr11	114208013	114225540	17528	NNMT ZBTB16	ZBTB16			5	0	1	0	0	0	2	0	0	0	0	0	1	1	0	0	0	5	9	0	2	12	3	0	0	2	0	2	1	1	1	0	13	17	0	0	0	2	2
1_merged_PDX_cell_lines_AML_1370_lociStitched	235453788	235471313	chr1	235290473	235307998	17526	ARID4B GGPS1				7	3	0	2	3	0	2	1	0	2	1	0	4	9	4	2	3	15	71	4	24	7	4	0	29	2	1	5	2	1	10	4	3	17	11	6	13	12	7
1_merged_PDX_cell_lines_AML_1371_lociStitched	93947808	93965333	chr9	91185526	91203051	17526	LOC100129316 NFIL3	NFIL3		NFIL3	28	8	22	7	7	11	19	12	12	16	7	7	8	26	23	17	21	26	21	4	12	25	16	1	43	38	2	10	26	9	27	32	20	37	22	1	10	31	19
1_merged_PDX_cell_lines_AML_1372_lociStitched	143894341	143911865	chr2	143136772	143154296	17525	ARHGAP15				11	8	7	10	14	3	8	10	6	10	9	3	6	14	31	15	13	27	9	11	24	11	10	13	23	5	2	4	5	19	27	26	16	30	17	8	25	11	18
1_merged_PDX_cell_lines_AML_1373_lociStitched	40666538	40684055	chr6	40698799	40716316	17518	LRFN2				0	1	0	0	0	0	0	0	0	0	0	0	0	0	0	0	0	0	0	21	8	5	2	0	0	0	28	0	0	0	0	0	2	0	0	0	0	0	0
1_merged_PDX_cell_lines_AML_1374_lociStitched	130176900	130194403	chr8	129164654	129182157	17504	LOC728724				1	1	0	0	0	0	0	0	0	0	0	0	0	0	0	0	0	0	70	3	7	2	2	0	0	0	2	2	0	1	0	0	2	0	0	0	4	4	1
1_merged_PDX_cell_lines_AML_1375_lociStitched	17010557	17028049	chr8	17153048	17170540	17493	ZDHHC2				1	2	1	1	6	2	0	1	1	1	3	0	3	0	3	5	2	2	5	15	15	23	8	2	14	0	6	24	2	2	0	25	157	0	29	0	15	0	7
1_merged_PDX_cell_lines_AML_1376_lociStitched	14242599	14260088	chr3	14201099	14218588	17490	LSM3 XPC				10	0	8	0	0	0	4	2	0	0	0	0	0	0	0	2	0	8	1	11	4	10	24	1	12	17	0	1	14	16	14	21	0	14	1	1	7	19	18
1_merged_PDX_cell_lines_AML_1378_lociStitched	90354963	90372443	chr15	89811732	89829211	17481	ANPEP MESP2	MESP2		MESP2	10	0	5	0	23	9	0	12	3	4	7	48	0	3	6	9	1	4	1	8	13	23	11	0	16	1	3	4	3	1	4	9	7	4	7	1	17	7	5
1_merged_PDX_cell_lines_AML_1380_lociStitched	92433763	92451226	chr7	92804449	92821912	17464	CDK6		CDK6		9	9	5	15	5	3	6	9	2	3	4	8	15	18	15	7	4	36	20	7	6	5	5	0	18	9	1	3	6	11	19	11	8	28	18	30	10	21	11
1_merged_PDX_cell_lines_AML_1381_lociStitched	35472066	35489527	chr5	35471964	35489425	17462	CAPSL PRLR SPEF2				17	23	24	3	17	4	20	3	14	30	21	3	32	24	27	26	27	16	0	6	13	4	1	0	11	5	0	3	6	7	20	139	44	24	50	0	0	13	4
1_merged_PDX_cell_lines_AML_1382_lociStitched	13555941	13573400	chr18	13555942	13573401	17460	C18orf1 CEP192				7	8	16	5	12	3	3	4	4	4	3	20	5	7	12	12	10	1	17	43	28	16	15	40	24	2	4	12	7	70	52	13	2	5	21	38	27	12	41
1_merged_PDX_cell_lines_AML_1383_lociStitched	43562549	43580004	chr13	42988413	43005868	17456	DNAJC15 EPSTI1				8	2	4	3	4	0	2	1	0	2	4	0	1	1	2	2	1	5	17	6	22	20	3	19	5	1	3	10	2	7	8	7	73	1	0	42	28	9	8
1_merged_PDX_cell_lines_AML_1384_lociStitched	72283154	72300607	chr13	71709022	71726475	17454	DACH1	DACH1		DACH1	53	6	7	5	2	1	3	2	0	0	2	2	2	0	0	5	1	16	0	0	3	2	0	0	0	0	0	1	0	2	1	6	0	0	3	0	0	0	0
1_merged_PDX_cell_lines_AML_1385_lociStitched	117425131	117442580	chr7	117785077	117802526	17450	CTTNBP2				0	0	0	0	0	0	0	0	0	4	0	0	0	0	0	0	0	0	0	0	0	3	0	0	12	0	0	1	0	0	0	0	2	1	0	0	1	0	0
1_merged_PDX_cell_lines_AML_1386_lociStitched	7475230	7492672	chr17	7571912	7589354	17443	ACAP1 CD68 DVL2 EIF4A1 FGF11 FXR2 GPS2 KCTD11 MINK1 MPDU1 NEURL4 PLSCR3 SAT2 SENP3 SHBG SNORA48 SNORA67 SNORD10 SOX15 TMEM107 TMEM256 TNFSF12 TNFSF12-TNFSF13 TNFSF13 WRAP53 YBX2 ZBTB4 ZFP3	SOX15 YBX2 ZBTB4 ZFP3		SOX15 ZBTB4 ZFP3	48	18	65	16	28	41	7	12	21	21	39	27	38	56	35	36	36	46	50	56	52	42	51	23	31	55	29	41	48	43	55	79	69	58	91	34	42	39	65
1_merged_PDX_cell_lines_AML_1387_lociStitched	40494956	40512395	chr1	40029284	40046723	17440	C1orf50 CAP1 COL9A2 CTPS1 MFSD2A PABPC4 PPIE RLF SMAP2 TRIT1 ZFP69 ZMPSTE24 ZNF684	RLF ZFP69 ZNF684			28	6	31	14	32	25	11	22	10	23	19	27	34	29	24	23	23	30	15	16	30	24	24	27	36	13	11	17	13	37	68	32	20	25	46	18	36	26	34
1_merged_PDX_cell_lines_AML_1388_lociStitched	11193878	11211310	chr19	11083202	11100634	17433	CARM1 CCDC159 CDC37 EIF3G JUNB KANK2 KRI1 LDLR MAN2B1 P2RY11 PDE4A SWSAP1 TMEM205 YIPF2	JUNB	LDLR	JUNB	11	43	66	8	16	16	5	7	12	21	17	31	40	48	44	26	36	23	41	99	64	53	17	42	51	8	4	42	8	40	87	43	41	65	62	37	37	65	59
1_merged_PDX_cell_lines_AML_1389_lociStitched	159891234	159908655	chr5	160464227	160481648	17422	EBF1 MIR146A MIR3142 PTTG1 SLU7	EBF1		PTTG1	15	1	0	2	12	0	7	12	0	7	1	2	1	1	0	1	1	6	11	65	21	23	19	6	12	17	4	15	9	23	35	10	21	47	12	35	9	8	13
1_merged_PDX_cell_lines_AML_1390_lociStitched	106956612	106974026	chr6	106508737	106526151	17415	AIM1 CD24				13	14	23	26	50	11	9	17	16	39	34	22	22	28	51	41	31	13	37	26	32	9	9	25	25	0	11	22	3	23	12	50	0	7	53	48	23	6	21
1_merged_PDX_cell_lines_AML_1391_lociStitched	59689422	59706836	chr15	59397223	59414637	17415	FAM81A MYO1E				1	0	1	1	6	0	2	1	3	2	2	0	0	0	8	11	7	1	1	0	7	4	4	15	1	1	0	1	1	11	17	10	0	0	2	5	8	4	9
1_merged_PDX_cell_lines_AML_1392_lociStitched	6441285	6458690	chr12	6332119	6349524	17406	CD27 CD9 GAPDH LTBR MAGOHB MRPL51 NDUFA9 PHC1 PLEKHG6 SCNN1A TAPBPL TNFRSF1A				26	3	24	21	42	22	4	24	26	33	54	28	38	25	19	27	30	32	24	58	42	32	30	3	42	19	13	31	18	33	65	25	35	40	47	22	45	32	33
1_merged_PDX_cell_lines_AML_1393_lociStitched	116709438	116726838	chr12	116271633	116289033	17401	MED13L RNFT2		MED13L		12	9	18	10	12	12	3	10	5	26	17	12	23	25	21	21	20	22	20	20	16	27	14	12	23	36	6	19	25	11	28	35	36	40	45	4	20	23	17
1_merged_PDX_cell_lines_AML_1394_lociStitched	31643822	31661222	chr15	31351619	31369019	17401	KLF13 MTMR10	KLF13		KLF13	10	0	6	15	25	2	2	6	7	9	9	5	16	16	17	9	11	33	56	18	27	27	12	7	18	6	11	14	5	13	19	20	22	20	14	17	34	16	9
1_merged_PDX_cell_lines_AML_1395_lociStitched	8611952	8629349	chr2	8471822	8489219	17398	C2orf46				18	1	9	3	10	4	7	11	4	6	4	3	1	5	8	11	8	12	2	9	16	13	12	11	6	8	4	1	5	29	29	9	4	11	4	56	23	23	25
1_merged_PDX_cell_lines_AML_1396_lociStitched	182162869	182180253	chr2	181298142	181315526	17385	ITGA4				30	15	81	39	28	17	48	40	9	51	17	12	26	36	28	37	19	38	73	94	57	16	40	62	12	23	14	18	27	66	82	64	47	44	44	84	59	38	47
1_merged_PDX_cell_lines_AML_1397_lociStitched	143067933	143085310	chr7	143370840	143388217	17378	EPHA1 FAM131B LOC285965 ZYX				27	3	37	15	58	26	7	22	31	29	34	27	38	33	29	43	31	28	21	31	22	38	25	8	34	13	4	20	15	30	44	46	17	36	54	9	20	30	36
1_merged_PDX_cell_lines_AML_1398_lociStitched	113637256	113654618	chr12	113199451	113216813	17363	C12orf52 CCDC42B DDX54 IQCD OAS1 PLBD2 RITA1 SLC8B1 TPCN1				11	0	6	2	20	5	3	7	3	13	10	6	9	2	3	8	5	5	5	4	3	8	6	9	14	8	4	2	2	7	3	4	5	10	2	8	4	16	1
1_merged_PDX_cell_lines_AML_1399_lociStitched	57633222	57650582	chr16	57599310	57616670	17361	GPR56				16	0	0	0	3	0	0	4	0	0	0	0	0	1	0	0	0	10	36	9	18	10	9	0	11	6	13	6	6	3	14	0	9	8	0	8	33	15	4
1_merged_PDX_cell_lines_AML_1400_lociStitched	23903583	23920941	chr16	23892262	23909620	17359	PRKCB				12	2	0	1	4	0	3	6	1	1	2	0	0	4	2	2	2	13	12	17	22	9	12	2	26	8	4	14	5	3	33	3	7	27	5	6	27	23	9
1_merged_PDX_cell_lines_AML_1401_lociStitched	102228655	102246012	chrX	102973727	102991084	17358	RAB40AL TCEAL4				3	6	6	0	16	6	3	0	1	0	12	0	3	0	3	0	2	2	0	8	1	3	10	0	1	7	1	2	17	3	4	44	0	21	43	0	3	0	15
1_merged_PDX_cell_lines_AML_1402_lociStitched	37629462	37646810	chr22	37233422	37250770	17349	C1QTNF6 CYTH4 RAC2 SSTR3				7	0	15	11	24	8	4	7	11	13	17	13	26	11	14	16	19	18	13	14	15	13	8	51	19	3	10	13	4	12	21	15	8	20	17	25	28	13	18
1_merged_PDX_cell_lines_AML_1404_lociStitched	119119315	119136652	chr10	117359804	117377141	17338	PDZD8 SLC18A2				13	0	3	1	4	2	1	1	1	1	6	4	4	11	5	5	3	26	9	5	31	38	12	5	33	8	2	23	17	4	14	22	74	49	22	9	13	17	5
1_merged_PDX_cell_lines_AML_1405_lociStitched	64294139	64311468	chr8	63381581	63398910	17330	YTHDF3				1	1	2	0	0	0	0	0	0	0	1	0	0	0	0	0	0	0	0	0	0	1	1	0	1	0	0	0	1	0	0	2	0	0	1	0	6	5	0
1_merged_PDX_cell_lines_AML_1406_lociStitched	68149853	68167170	chr1	67684170	67701487	17318	GADD45A GNG12				11	0	8	1	2	4	3	3	2	2	3	2	7	3	4	8	8	11	4	10	16	13	8	9	15	3	3	9	6	7	7	11	21	13	13	6	24	15	6
1_merged_PDX_cell_lines_AML_1407_lociStitched	3806251	3823568	chr17	3902957	3920274	17318	ATP2A3 CAMKK1 CTNS CYB5D2 EMC6 MED11 P2RX1 RPA1 SHPK SMYD4 SPNS3 UBE2G1 ZZEF1		EMC6		25	4	29	1	9	8	2	7	8	11	16	10	14	21	17	21	23	24	114	119	69	21	52	34	30	19	65	19	11	44	38	49	25	45	33	30	20	26	31
1_merged_PDX_cell_lines_AML_1408_lociStitched	34457090	34474404	chr11	34435543	34452857	17315	CAT				17	6	12	6	17	7	14	25	9	22	16	11	12	22	23	18	13	33	3	8	19	21	9	7	30	13	10	13	18	14	23	26	22	17	54	4	25	18	22
1_merged_PDX_cell_lines_AML_1409_lociStitched	43327179	43344487	chr3	43285687	43302995	17309	SNRK				24	10	19	18	28	6	13	15	11	19	22	10	36	39	30	25	21	43	18	20	22	28	25	10	51	13	6	25	16	22	62	42	19	44	56	6	36	23	35
1_merged_PDX_cell_lines_AML_1410_lociStitched	1086238	1103543	chr7	1046602	1063907	17306	C7orf50 GPER GPR146 MIR339				3	0	1	0	3	0	0	2	0	0	0	0	0	0	1	0	1	3	4	3	14	15	10	1	5	4	9	7	3	15	13	0	6	9	8	0	10	8	3
1_merged_PDX_cell_lines_AML_1411_lociStitched	50181433	50198732	chr7	50141837	50159136	17300	C7orf72 ZPBP				12	0	1	0	3	0	0	1	0	0	0	0	0	0	0	0	0	6	122	37	22	10	6	40	11	1	15	7	2	1	12	4	13	10	2	12	24	12	3
1_merged_PDX_cell_lines_AML_1413_lociStitched	179467982	179485272	chr5	180040982	180058272	17291	MIR340 RNF130				3	2	0	0	0	0	3	2	1	2	2	0	0	2	1	1	2	9	0	3	5	12	1	0	6	1	0	0	2	2	3	1	60	19	4	0	5	12	2
1_merged_PDX_cell_lines_AML_1414_lociStitched	73720662	73737935	chr11	74009617	74026890	17274	PPME1 RAB6A UCP2 UCP3				13	6	17	6	38	14	9	10	23	12	13	23	2	26	24	33	20	29	14	64	31	4	8	7	5	3	15	6	4	28	22	17	18	27	25	5	18	41	30
1_merged_PDX_cell_lines_AML_1415_lociStitched	38380692	38397958	chr1	37915020	37932286	17267	C1orf122 FHL3 INPP5B MEAF6 SF3A3				19	1	7	5	12	2	10	16	2	9	6	2	4	9	5	7	5	24	8	5	25	18	13	6	32	3	2	12	6	23	41	7	47	27	19	6	41	19	24
1_merged_PDX_cell_lines_AML_1416_lociStitched	61593233	61610499	chr11	61825761	61843027	17267	C11orf10 FADS1 FADS2 FADS3 FEN1 MIR1908 MIR611 MYRF RAB3IL1 TMEM258	MYRF		MYRF	22	0	20	0	1	0	4	8	4	6	6	1	0	20	12	17	9	17	99	17	33	21	20	16	55	25	33	24	25	18	43	5	63	63	23	24	37	39	32
1_merged_PDX_cell_lines_AML_1417_lociStitched	7444358	7461624	chr10	7402396	7419662	17267	SFMBT2				6	3	4	1	6	0	0	1	0	0	0	0	0	0	3	1	2	2	12	18	11	20	10	9	11	3	5	8	0	2	7	23	0	8	6	13	1	8	2
1_merged_PDX_cell_lines_AML_1418_lociStitched	56531526	56548792	chr15	56239328	56256594	17267	MYZAP RFX7 TEX9	RFX7		RFX7	8	0	4	2	4	1	4	3	0	5	4	0	2	7	5	2	3	11	15	8	13	9	7	8	16	12	5	16	11	7	12	16	23	14	15	14	17	11	10
1_merged_PDX_cell_lines_AML_1419_lociStitched	4866801	4884059	chr3	4825117	4842375	17259	EGOT ITPR1				7	3	15	7	27	5	7	10	1	20	4	18	3	2	4	5	1	10	44	14	18	12	9	3	22	18	5	7	9	26	18	9	4	24	6	18	20	30	6
1_merged_PDX_cell_lines_AML_1420_lociStitched	3958699	3975947	chr11	3937469	3954717	17249	STIM1				12	2	0	9	14	1	2	6	2	7	5	0	8	4	12	6	5	19	58	32	22	14	11	1	19	6	4	8	6	6	15	7	4	23	11	6	26	12	6
1_merged_PDX_cell_lines_AML_1422_lociStitched	158313641	158330878	chr2	157457129	157474366	17238	CYTIP ERMN				17	16	34	25	30	15	6	18	9	31	12	44	18	29	17	11	15	9	6	58	31	14	18	46	38	6	3	8	6	50	71	54	0	42	38	37	22	16	42
1_merged_PDX_cell_lines_AML_1423_lociStitched	198565304	198582524	chr1	198596174	198613394	17221	PTPRC				5	3	0	5	7	0	2	2	4	4	4	0	1	1	1	2	1	10	0	6	8	3	2	29	6	4	10	2	4	4	13	3	2	8	1	13	12	9	5
1_merged_PDX_cell_lines_AML_1425_lociStitched	112028227	112045436	chr7	112388172	112405381	17210	IFRD1 LSMEM1				8	1	2	1	0	0	0	0	0	0	0	0	0	0	0	0	0	4	2	1	3	7	7	2	2	7	1	6	10	0	4	4	5	8	0	0	4	9	1
1_merged_PDX_cell_lines_AML_1426_lociStitched	29632305	29649509	chr17	31305287	31322491	17205	ADAP2 ANKRD13B EVI2A EVI2B NF1 NLE1 OMG RAB11FIP4				45	21	47	79	62	24	37	66	29	75	35	46	69	60	39	39	33	39	41	40	51	23	26	64	30	29	18	15	23	46	88	46	0	84	59	74	33	60	65
1_merged_PDX_cell_lines_AML_1427_lociStitched	21317872	21335071	chr1	20991379	21008578	17200	EIF4G3				6	2	0	1	1	0	0	1	1	4	6	1	3	8	6	4	3	18	0	0	9	4	0	0	0	0	0	3	3	0	0	4	52	7	9	4	1	4	0
1_merged_PDX_cell_lines_AML_1428_lociStitched	90019212	90036411	chr13	89366958	89384157	17200	MIR622				0	0	0	1	0	0	1	0	0	0	0	0	0	0	0	0	0	3	0	0	1	0	2	0	0	0	0	1	0	0	0	0	0	0	0	0	1	0	0
1_merged_PDX_cell_lines_AML_1429_lociStitched	4333971	4351169	chr17	4430676	4447874	17199	CAMKK1 CHRNE MED11 P2RX1 SPNS3 TMEM256 TRPV1 ZNF594	ZNF594			18	0	3	0	5	0	7	16	0	0	1	1	0	6	3	4	4	17	19	26	25	12	32	1	11	18	11	7	12	36	63	8	0	15	8	0	29	27	24
1_merged_PDX_cell_lines_AML_1430_lociStitched	32678629	32695824	chr13	32104492	32121687	17196	CCDC169 FRY				32	10	48	44	37	32	15	53	4	73	11	60	17	23	15	15	13	30	0	3	19	9	26	4	18	16	0	3	12	64	86	74	7	32	33	0	1	34	38
1_merged_PDX_cell_lines_AML_1431_lociStitched	72458333	72475527	chr13	71884195	71901389	17195	DACH1	DACH1		DACH1	2	4	92	2	0	0	63	0	0	0	1	0	0	0	0	0	0	0	0	0	0	0	0	0	0	0	0	0	0	0	0	0	0	0	0	0	0	0	0
1_merged_PDX_cell_lines_AML_1432_lociStitched	119664578	119681772	chr6	119343413	119360607	17195	MAN1A1				4	7	8	3	2	1	7	1	0	3	4	0	7	17	12	5	15	22	13	10	32	23	14	49	22	13	4	21	11	11	19	45	11	27	17	35	11	25	1
1_merged_PDX_cell_lines_AML_1433_lociStitched	63937836	63955014	chr14	63471118	63488296	17179	PPP2R5E				8	2	0	1	3	0	1	2	1	0	2	1	3	7	6	1	1	19	0	3	13	10	1	2	18	1	0	7	1	7	27	3	3	23	5	16	9	7	7
1_merged_PDX_cell_lines_AML_1434_lociStitched	111734924	111752097	chr1	111192302	111209475	17174	CEPT1 CHI3L2 DENND2D DRAM2 OVGP1				12	3	14	19	35	11	9	3	13	12	19	11	20	24	12	25	21	25	56	23	25	25	30	10	10	16	11	8	19	19	38	27	36	16	20	45	23	28	25
1_merged_PDX_cell_lines_AML_1435_lociStitched	43388658	43405831	chr22	42992652	43009825	17174	ARFGAP3 PACSIN2 PMM1 RRP7A TSPO TTLL12				7	2	7	14	22	12	2	4	7	8	7	26	11	10	20	13	8	16	5	21	22	13	8	1	22	2	2	10	5	22	33	22	7	17	24	11	26	9	22
1_merged_PDX_cell_lines_AML_1436_lociStitched	39288812	39305978	chr3	39247321	39264487	17167	CSRNP1 CX3CR1 GORASP1 ULK4	CSRNP1			38	3	30	8	38	11	3	19	35	47	25	14	12	27	20	32	29	26	11	14	21	16	35	13	29	7	4	10	10	18	68	21	3	30	29	4	23	34	35
1_merged_PDX_cell_lines_AML_1438_lociStitched	117870138	117887290	chr11	117999423	118016575	17153	HTR3A IL10RA TMPRSS13				6	1	20	11	39	9	11	13	21	24	21	30	13	29	23	36	21	25	2	16	21	18	2	12	31	2	15	8	4	23	36	10	4	53	19	16	43	32	26
1_merged_PDX_cell_lines_AML_1440_lociStitched	41844057	41861199	chr17	43766689	43783831	17143	C17orf105 DUSP3 ETV4 G6PC3 LSM12 MPP3 PTGES3L RUNDC1 SOST	ETV4		ETV4	18	9	30	13	24	14	6	9	8	20	7	6	24	22	21	25	20	22	0	9	29	21	16	8	14	18	0	18	19	28	30	36	16	15	15	5	21	27	23
1_merged_PDX_cell_lines_AML_1441_lociStitched	50415962	50433104	chr7	50348264	50365406	17143	IKZF1	IKZF1		IKZF1	23	6	24	30	45	12	11	15	14	32	23	10	19	21	18	17	17	35	38	18	12	14	21	5	25	12	1	5	9	15	33	10	32	33	32	30	10	20	26
1_merged_PDX_cell_lines_AML_1442_lociStitched	128559121	128576259	chr3	128840278	128857416	17139	ACAD9 CCDC14 CNBP LOC653712 SLC12A8			CNBP	18	14	18	0	6	4	4	0	14	5	22	5	16	3	8	14	9	14	8	33	7	15	20	2	2	15	9	6	29	7	12	61	31	13	13	1	9	20	21
1_merged_PDX_cell_lines_AML_1443_lociStitched	25654684	25671809	chr6	25654456	25671581	17126	SCGN				0	1	0	1	0	0	1	0	0	0	0	0	0	0	0	0	0	0	0	0	0	0	0	0	0	0	0	0	0	0	0	0	17	0	0	0	0	0	0
1_merged_PDX_cell_lines_AML_1444_lociStitched	106163390	106180511	chr14	105697053	105714174	17122	TMEM121				2	1	1	1	0	0	0	0	0	0	0	0	0	0	3	0	1	0	1	1	5	4	6	88	0	0	2	4	0	1	1	0	5	1	1	52	4	3	4
1_merged_PDX_cell_lines_AML_1445_lociStitched	32037768	32054888	chr12	31884834	31901954	17121	C12orf35				0	0	3	18	15	2	3	8	17	16	18	10	13	7	8	3	3	11	15	28	4	1	6	33	14	1	2	2	2	4	9	11	1	19	5	12	21	3	7
1_merged_PDX_cell_lines_AML_1446_lociStitched	28194601	28211718	chr8	28337084	28354201	17118	ELP3 FZD3 NUGGC PNOC SCARA5 ZNF395	ZNF395			8	0	11	3	10	2	0	1	4	2	3	2	1	3	8	11	8	15	0	22	7	6	7	23	11	5	6	13	10	17	17	13	1	1	5	52	19	6	18
1_merged_PDX_cell_lines_AML_1448_lociStitched	46388132	46405242	chr3	46346641	46363751	17111	CCR1 CCR2 CCR5 CCRL2 FYCO1 KIAA1143 KIF15 LZTFL1				3	4	11	4	47	10	16	9	24	39	18	7	9	8	22	28	15	7	1	2	3	5	2	10	5	0	3	2	2	10	14	17	0	7	7	12	4	6	13
1_merged_PDX_cell_lines_AML_1449_lociStitched	71452052	71469161	chr1	70986369	71003478	17110	PTGER3				0	1	0	0	0	0	1	0	0	0	1	0	0	0	0	0	0	0	0	0	0	3	0	0	0	3	0	0	1	0	0	0	10	0	0	0	0	4	0
1_merged_PDX_cell_lines_AML_1450_lociStitched	119426262	119443360	chr5	120090567	120107665	17099	PRR16				3	1	1	0	33	0	2	58	15	6	21	0	1	67	0	29	47	31	0	0	30	1	1	4	0	3	0	14	2	0	0	3	0	2	0	0	0	87	0
1_merged_PDX_cell_lines_AML_1451_lociStitched	94981854	94998949	chr5	95646150	95663245	17096	GPR150 RFESD RHOBTB3 SPATA9				55	2	2	2	1	2	1	2	0	2	2	1	7	0	1	1	0	6	2	0	3	4	6	3	5	6	7	1	6	1	3	6	27	5	6	3	14	8	4
1_merged_PDX_cell_lines_AML_1452_lociStitched	87521462	87538555	chr13	86869207	86886300	17094	LOC642345				9	1	0	0	0	0	0	8	0	0	1	0	0	0	0	0	0	10	0	0	7	2	17	0	8	20	0	4	7	0	19	0	2	43	0	0	23	8	5
1_merged_PDX_cell_lines_AML_1454_lociStitched	56401019	56418092	chr6	56536221	56553294	17074	DST				51	0	5	1	0	0	4	1	0	1	1	0	0	0	3	3	0	3	0	2	2	4	0	0	11	5	0	3	3	0	0	10	7	4	2	8	10	2	0
1_merged_PDX_cell_lines_AML_1455_lociStitched	2671479	2688550	chr7	2631845	2648916	17072	AMZ1 BRAT1 CHST12 IQCE LFNG TTYH3				10	2	34	2	12	11	0	0	14	2	5	10	9	26	16	22	21	10	10	70	39	22	35	45	19	0	47	14	5	25	13	15	17	26	43	9	11	11	15
1_merged_PDX_cell_lines_AML_1456_lociStitched	141085837	141102908	chr3	141366995	141384066	17072	ZBTB38	ZBTB38			1	4	11	1	2	1	0	0	0	0	0	0	0	0	6	3	3	1	0	0	0	2	6	0	0	0	0	0	0	0	0	2	4	0	0	86	0	0	0
1_merged_PDX_cell_lines_AML_1457_lociStitched	140886184	140903240	chr4	139965030	139982086	17057	MAML3 SCOC				6	0	4	2	7	2	6	4	12	17	10	2	7	10	16	9	10	19	2	8	19	11	8	1	13	3	3	5	2	17	36	8	0	11	9	2	27	19	18
1_merged_PDX_cell_lines_AML_1458_lociStitched	180089097	180106151	chr2	179224370	179241424	17055	SESTD1				0	2	0	2	2	0	2	2	2	2	0	1	6	15	4	5	3	0	0	2	0	2	1	0	11	5	0	2	4	3	11	8	94	4	14	2	0	0	3
1_merged_PDX_cell_lines_AML_1459_lociStitched	72769925	72786974	chr17	74773786	74790835	17050	CD300C CDR2L MIR3615 NAT9 RAB37 SLC9A3R1 TMEM104				9	0	53	1	13	8	12	3	7	17	16	6	30	14	24	16	23	9	24	57	21	22	10	13	66	1	14	17	2	18	18	42	11	14	24	5	22	2	15
1_merged_PDX_cell_lines_AML_1460_lociStitched	56579528	56596575	chrX	56553095	56570142	17048	UBQLN2				9	2	9	4	5	4	3	3	4	2	8	4	3	9	6	38	4	9	10	5	12	10	9	7	16	10	3	9	7	9	13	11	12	19	16	8	10	9	10
1_merged_PDX_cell_lines_AML_1461_lociStitched	37935277	37952304	chr8	38077759	38094786	17028	ASH2L EIF4EBP1				27	2	1	0	0	0	0	4	0	0	1	0	0	4	2	1	1	22	1	6	13	52	25	0	19	11	5	7	18	1	11	6	97	49	1	0	30	47	7
1_merged_PDX_cell_lines_AML_1462_lociStitched	51734590	51751609	chr18	54208220	54225239	17020	MBD2 POLI SNORA37	MBD2			8	1	7	1	7	2	1	1	2	2	3	2	5	9	6	7	6	7	13	8	15	12	9	7	11	4	3	11	5	9	13	15	9	15	14	47	7	8	9
1_merged_PDX_cell_lines_AML_1463_lociStitched	21431941	21448959	chr18	23851977	23868995	17019	LAMA3				7	3	5	2	7	1	3	2	1	1	4	0	11	0	6	10	7	8	8	108	36	10	15	5	17	0	14	7	3	36	70	38	0	8	11	1	32	10	28
1_merged_PDX_cell_lines_AML_1464_lociStitched	207792840	207809857	chr1	207619495	207636512	17018	CR1 CR1L				3	1	0	0	0	0	1	0	0	0	1	0	0	0	0	0	0	1	0	0	0	0	0	0	1	0	0	1	0	0	0	0	48	0	0	0	0	1	0
1_merged_PDX_cell_lines_AML_1465_lociStitched	6878928	6895942	chr6	6878695	6895709	17015	RREB1	RREB1		RREB1	25	28	62	5	43	8	7	7	20	25	16	37	7	20	23	29	25	23	3	1	5	15	33	1	4	22	0	1	17	16	23	25	4	10	21	0	4	23	32
1_merged_PDX_cell_lines_AML_1466_lociStitched	77185195	77202206	chr7	77555878	77572889	17012	GSAP PTPN12 RSBN1L				7	8	8	2	8	3	3	2	2	6	12	12	16	19	23	12	12	19	0	0	5	7	3	0	13	2	0	1	4	6	12	20	4	4	29	7	4	3	10
1_merged_PDX_cell_lines_AML_1467_lociStitched	55590362	55607372	chr7	55522669	55539679	17011	VOPP1				2	0	3	4	15	1	3	4	1	9	2	16	7	4	3	6	4	5	3	3	6	10	1	19	7	1	3	2	1	28	19	6	0	11	1	64	7	4	16
1_merged_PDX_cell_lines_AML_1468_lociStitched	79714152	79731150	chr6	79004435	79021433	16999	PHIP				41	3	0	2	3	4	123	34	1	1	3	0	2	3	2	0	3	8	0	0	0	0	0	0	3	0	0	1	1	1	3	0	19	0	1	0	2	41	3
1_merged_PDX_cell_lines_AML_1469_lociStitched	81707539	81724530	chr5	82411720	82428711	16992	ATP6AP1L TMEM167A				0	7	24	0	32	4	8	0	5	11	6	0	4	1	17	14	9	4	4	1	3	1	6	4	0	1	0	0	1	17	1	58	5	7	2	0	2	10	8
1_merged_PDX_cell_lines_AML_1470_lociStitched	52353662	52370636	chr6	52488864	52505838	16975	EFHC1 TRAM2				3	1	4	0	2	0	0	0	2	0	0	0	0	1	6	5	3	6	0	53	17	5	1	60	1	2	17	1	0	1	3	14	2	2	1	14	10	10	2
1_merged_PDX_cell_lines_AML_1471_lociStitched	53118959	53135932	chr16	53085047	53102020	16974	CHD9				10	0	6	2	22	8	5	15	7	14	7	11	12	11	10	12	9	20	6	26	24	18	18	8	19	5	20	12	10	29	52	11	10	33	17	23	20	18	13
1_merged_PDX_cell_lines_AML_1472_lociStitched	90055407	90072378	chr6	89345688	89362659	16972	GABRR2 PNRC1 RNGTT RRAGD UBE2J1				35	13	26	12	22	12	12	16	6	14	22	12	20	19	24	19	26	33	42	48	31	31	34	54	27	28	14	28	18	24	33	49	4	51	54	86	20	34	30
1_merged_PDX_cell_lines_AML_1474_lociStitched	45099878	45116841	chr11	45078327	45095290	16964	PRDM11 TP53I11				5	0	4	0	4	0	0	4	1	0	1	0	1	0	1	2	1	0	10	4	12	7	8	3	14	1	8	9	1	7	12	8	4	5	5	0	14	8	7
1_merged_PDX_cell_lines_AML_1475_lociStitched	49717819	49734770	chr5	50421985	50438936	16952	EMB PARP8				13	11	12	7	7	2	11	4	4	14	5	3	7	9	12	7	8	13	24	32	27	7	16	19	21	11	2	5	8	29	37	10	0	24	23	6	22	20	31
1_merged_PDX_cell_lines_AML_1476_lociStitched	85802773	85819714	chr2	85575650	85592591	16942	C2orf68 CAPG GGCX MAT2A RNF181 TMEM150A USP39 VAMP5 VAMP8				24	7	27	10	26	19	19	14	17	23	15	5	27	20	22	24	21	34	14	50	31	22	20	8	30	25	15	24	19	25	44	31	7	31	31	8	39	38	25
1_merged_PDX_cell_lines_AML_1477_lociStitched	81384682	81401607	chr15	81092341	81109266	16926	C15orf26				6	0	0	0	1	0	0	1	0	0	0	0	0	2	0	1	0	2	0	1	9	17	6	0	17	0	0	6	1	0	10	2	15	5	0	0	21	18	2
1_merged_PDX_cell_lines_AML_1478_lociStitched	22015176	22032099	chr6	22014947	22031870	16924	FLJ22536 LOC729177 SOX4	SOX4		SOX4	6	3	3	2	14	4	5	4	2	5	6	2	6	2	7	8	9	13	73	8	14	7	7	0	15	7	5	4	9	11	26	8	11	24	10	0	18	13	12
1_merged_PDX_cell_lines_AML_1479_lociStitched	50052710	50069625	chr12	49658927	49675842	16916	FMNL3 MCRS1 PRPF40B SPATS2 TMBIM6 TROAP				10	1	8	17	31	7	6	12	2	16	6	17	5	5	4	8	5	15	33	39	41	34	26	11	31	6	9	5	3	14	79	20	17	45	5	15	23	18	15
1_merged_PDX_cell_lines_AML_1480_lociStitched	107168259	107185174	chr14	106713012	106776935	16916	NCRNA00221				7	1	0	0	0	0	1	13	0	2	0	0	0	0	0	0	0	3	55	29	16	8	5	0	11	4	28	18	3	9	12	1	2	8	1	35	23	6	7
1_merged_PDX_cell_lines_AML_1481_lociStitched	63800105	63817020	chr10	62040346	62057261	16916	ARID5B	ARID5B			3	1	4	12	12	1	5	1	2	13	7	4	7	4	21	3	5	3	8	10	9	12	3	26	8	1	2	3	1	4	10	8	13	7	8	81	6	6	4
1_merged_PDX_cell_lines_AML_1483_lociStitched	71464388	71481287	chr18	73797153	73814052	16900	FBXO15				0	0	0	0	0	0	0	0	0	0	0	0	0	0	0	0	0	0	0	0	3	0	0	0	0	0	0	1	0	0	0	0	0	0	0	0	18	0	0
1_merged_PDX_cell_lines_AML_1484_lociStitched	18604101	18620995	chr19	18493291	18510185	16895	C19orf50 CRTC1 ELL FKBP8 ISYNA1 SSBP4 UBA52			SSBP4	5	1	2	0	7	0	0	0	1	0	0	2	1	3	4	2	4	14	4	4	9	15	4	2	19	0	2	9	1	10	10	6	3	13	20	3	14	7	7
1_merged_PDX_cell_lines_AML_1485_lociStitched	85656591	85673483	chr1	85190908	85207800	16893	SYDE2				0	0	1	2	30	0	87	0	0	53	33	0	0	0	0	0	0	0	0	0	0	16	0	4	0	0	0	1	0	0	4	9	25	0	10	0	0	0	0
1_merged_PDX_cell_lines_AML_1486_lociStitched	80926378	80943265	chr4	80005224	80022111	16888	ANTXR2				5	3	3	1	11	2	7	3	5	14	13	3	6	8	13	9	8	16	0	7	6	4	1	1	11	3	0	4	3	7	16	8	6	18	11	0	15	16	8
1_merged_PDX_cell_lines_AML_1487_lociStitched	174434556	174451441	chr4	173513405	173530290	16886	HAND2 NBLA00301	HAND2		HAND2	0	0	0	0	0	0	0	0	0	0	0	0	0	0	0	0	0	0	0	0	0	0	0	0	0	0	0	0	0	0	0	0	82	0	0	0	0	0	0
1_merged_PDX_cell_lines_AML_1488_lociStitched	238499353	238516234	chr2	237590710	237607591	16882	LRRFIP1 PRLH RAB17				17	1	9	0	0	0	0	0	3	0	0	0	1	2	5	5	2	3	53	91	67	31	22	4	40	0	32	24	0	12	18	5	0	14	0	0	8	9	7
1_merged_PDX_cell_lines_AML_1489_lociStitched	45171433	45188310	chr20	46542794	46559671	16878	C20orf123 SLC13A3 SLC2A10 TP53RK ZNF334	ZNF334			1	0	6	3	8	1	0	2	0	5	0	1	10	0	2	2	1	4	1	2	3	10	4	2	3	0	1	0	0	9	7	24	0	7	1	2	4	11	3
1_merged_PDX_cell_lines_AML_1490_lociStitched	71588172	71605048	chr5	72292345	72309221	16877	MRPS27 PTCD2				5	2	4	3	6	3	3	2	2	1	3	2	5	5	6	5	4	10	4	6	7	3	3	14	19	2	2	7	5	3	5	8	9	10	11	63	10	8	5
1_merged_PDX_cell_lines_AML_1491_lociStitched	12169192	12186060	chr11	12147645	12164513	16869	MICAL2				5	6	14	2	25	6	7	2	12	3	13	5	2	8	20	22	15	7	10	6	13	16	15	0	7	10	8	0	6	11	15	24	15	26	1	0	10	17	16
1_merged_PDX_cell_lines_AML_1493_lociStitched	91861494	91878355	chr14	91395150	91412011	16862	CCDC88C				4	3	2	6	14	0	0	0	4	3	8	2	9	5	8	7	6	12	18	30	23	17	4	5	22	1	11	11	4	3	12	11	5	12	16	20	21	9	5
1_merged_PDX_cell_lines_AML_1494_lociStitched	2615527	2632383	chr19	2615529	2632385	16857	DIRAS1 GADD45B GNA15 GNG7 JSRP1 LMNB2 LSM7 NCLN NFIC OAZ1 SLC39A3 SPPL2B ZNF555 ZNF556	NFIC ZNF555 ZNF556	NCLN	NFIC	9	11	25	6	16	6	6	2	30	14	21	20	15	24	22	23	18	12	45	50	30	15	21	7	24	7	23	16	7	38	22	25	7	11	24	30	21	32	24
1_merged_PDX_cell_lines_AML_1495_lociStitched	3692924	3709778	chr17	3789630	3806484	16855	C17orf85 CAMKK1 CNTROB CTNS CXCL16 CYB5D2 ITGAE MINK1 RPA1 SMYD4 SPNS2 TAX1BP3 TRAPPC1 ZZEF1				19	4	7	22	49	14	4	22	4	21	4	44	5	10	12	12	10	17	33	15	16	9	21	0	2	12	5	1	9	75	26	26	1	22	28	0	13	18	22
1_merged_PDX_cell_lines_AML_1496_lociStitched	91986440	92003291	chr13	91334186	91351037	16852	GPC5 MIR17 MIR17HG MIR18A MIR19A MIR19B1 MIR20A MIR92A1				8	52	17	3	5	8	1	3	18	1	5	1	9	6	39	34	5	9	13	19	14	14	17	46	15	19	6	19	17	6	21	23	34	22	23	19	53	15	13
1_merged_PDX_cell_lines_AML_1497_lociStitched	45960034	45976885	chr10	45464586	45481437	16852	43898				2	1	0	1	2	0	1	2	1	4	0	0	0	1	0	0	0	10	1	0	6	9	1	1	3	7	2	1	3	6	6	0	5	42	1	1	6	9	2
1_merged_PDX_cell_lines_AML_1498_lociStitched	188656495	188673345	chr3	188938706	188955556	16851	LPP TPRG1				1	3	28	8	35	27	6	2	34	17	30	95	21	9	37	41	35	7	1	3	2	1	3	0	0	0	1	0	2	10	5	42	0	0	25	0	0	2	13
1_merged_PDX_cell_lines_AML_1499_lociStitched	28626100	28642943	chr8	28768583	28785426	16844	EXTL3 FZD3 INTS9 KIF13B				0	4	13	1	45	14	3	0	5	8	15	14	5	3	15	15	16	8	0	7	3	1	0	1	2	1	2	9	0	29	30	29	0	0	0	4	9	5	9
1_merged_PDX_cell_lines_AML_1500_lociStitched	145567195	145584034	chr4	144646043	144662882	16840	HHIP				0	0	0	0	0	0	2	1	0	1	1	0	0	0	0	0	0	0	29	3	2	9	0	0	0	1	4	1	1	0	0	0	0	1	0	0	0	4	0
1_merged_PDX_cell_lines_AML_1501_lociStitched	47292360	47309188	chr2	47065221	47082049	16829	C2orf61 CALM2 TTC7A				2	9	30	0	12	10	0	0	16	0	15	8	13	35	15	24	14	11	1	56	26	16	0	37	7	0	10	8	0	26	27	16	5	5	5	3	10	2	17
1_merged_PDX_cell_lines_AML_1502_lociStitched	120646670	120663497	chr8	119634430	119651257	16828	DSCC1 ENPP2 MRPL13				6	2	9	1	11	0	1	3	0	5	4	0	2	4	6	2	1	4	1	8	8	7	7	86	3	6	2	2	8	10	4	20	0	9	5	17	24	23	9
1_merged_PDX_cell_lines_AML_1504_lociStitched	29651494	29668317	chr16	29640173	29656996	16824	ASPHD1 MAZ NFATC2IP PPP4C PRRT2 QPRT SEZ6L2 SLC7A5P1 SPN	MAZ			16	1	5	1	8	2	5	3	1	3	2	2	4	5	7	7	5	10	8	4	16	12	21	2	10	11	6	6	15	27	18	14	9	18	17	11	25	13	23
1_merged_PDX_cell_lines_AML_1505_lociStitched	39481965	39498787	chr22	39085960	39102782	16823	APOBEC3F APOBEC3G APOBEC3H CBX7 DESI1 MGAT3				5	0	1	2	8	0	0	0	2	0	0	0	0	1	2	4	1	4	27	7	22	10	4	26	3	0	2	5	2	4	7	3	3	3	3	33	63	11	15
1_merged_PDX_cell_lines_AML_1506_lociStitched	71578321	71595135	chr17	73582182	73598996	16815	SDK2				1	0	0	2	3	0	0	0	0	0	0	0	0	1	0	0	0	1	5	54	18	10	2	4	3	0	20	10	0	12	13	0	3	1	0	0	5	1	2
1_merged_PDX_cell_lines_AML_1507_lociStitched	105477348	105494160	chr14	105011011	105027823	16813	AHNAK2 C14orf79 CDCA4 GPR132				11	2	18	6	14	13	5	4	6	14	11	19	13	12	15	11	12	11	14	23	23	16	18	15	54	7	5	16	10	23	68	32	22	34	39	18	25	9	24
1_merged_PDX_cell_lines_AML_1508_lociStitched	135633843	135650655	chr6	135312705	135329517	16813	AHI1 MYB	MYB	MYB	MYB	18	7	16	12	10	5	30	24	3	16	6	2	2	8	7	8	8	27	38	0	12	13	17	0	14	13	0	5	14	8	44	3	22	34	5	6	23	27	11
1_merged_PDX_cell_lines_AML_1509_lociStitched	1310370	1327167	chr5	1310255	1327052	16798	CLPTM1L SLC6A19 TERT				1	0	2	0	0	0	0	0	0	0	0	0	0	0	0	0	0	0	10	47	11	1	1	4	0	0	26	0	0	3	6	2	0	0	0	15	1	8	3
1_merged_PDX_cell_lines_AML_1510_lociStitched	81861384	81878181	chr16	81827779	81844576	16798	ATMIN GAN MPHOSPH6 PLCG2	ATMIN			8	1	4	3	8	2	2	5	5	6	7	5	8	7	6	7	4	10	8	18	24	16	11	19	9	3	10	10	5	6	18	6	1	7	13	49	12	13	10
1_merged_PDX_cell_lines_AML_1512_lociStitched	150970970	150987758	chr1	150998494	151015282	16789	ANXA9 BNIPL BOLA1 C1orf56 CDC42SE1 CERS2 FAM63A GABPB2 LASS2 MLLT11 PIP5K1A PRUNE SEMA6C		CERS2		40	15	21	5	13	5	2	5	8	9	17	11	14	27	19	20	20	34	51	29	53	44	37	12	60	12	9	23	12	21	36	39	51	47	41	11	23	29	32
1_merged_PDX_cell_lines_AML_1513_lociStitched	9113870	9130642	chr20	9133223	9149995	16773	PLCB4				7	1	0	0	0	0	1	0	1	0	0	0	0	0	1	1	0	10	0	1	14	14	6	0	2	1	0	3	2	0	3	0	63	10	1	0	15	4	2
1_merged_PDX_cell_lines_AML_1514_lociStitched	6053173	6069936	chr19	6053162	6069925	16764	CAPS CCL25 DENND1C GPR108 HNRNPM NCLN NDUFA11 PRR22 RANBP3 RAVER1 RFX2 SH2D3A STAP2 TNFSF14 TNFSF9 TUBB4A VAV1 VMAC ZNF57	RFX2 ZNF57	NCLN	RFX2	87	69	105	17	57	44	8	31	24	29	17	55	23	92	48	32	43	52	68	19	96	111	127	1	177	36	6	29	23	96	224	134	58	156	121	1	24	88	109
1_merged_PDX_cell_lines_AML_1515_lociStitched	137101655	137118417	chr6	136780517	136797279	16763	MAP3K5 MAP7 PEX7				21	8	19	15	33	8	8	17	13	21	26	11	30	28	24	23	24	24	0	10	23	15	19	18	26	19	7	14	23	19	38	35	72	35	49	40	33	23	26
1_merged_PDX_cell_lines_AML_1516_lociStitched	36147083	36163844	chr9	36147086	36163847	16762	CCIN CLTA CREB3 GLIPR2 HINT2 RECK RNF38	CREB3		CREB3	45	22	24	3	12	7	5	7	12	8	14	18	15	45	13	22	17	26	51	25	50	26	58	4	43	21	3	22	16	46	85	18	7	43	28	8	48	38	39
1_merged_PDX_cell_lines_AML_1517_lociStitched	232524610	232541371	chr2	231659899	231676661	16762	MIR1244-2 NMUR1 PTMA SP140	SP140		SP140	30	17	41	7	25	20	7	8	12	10	11	8	7	21	14	18	16	19	24	67	59	32	25	68	19	47	69	34	28	22	48	39	21	30	36	46	48	35	28
1_merged_PDX_cell_lines_AML_1518_lociStitched	3592939	3609688	chr18	3592941	3609690	16750	DLGAP1 FLJ35776 MYL12B NDC80				36	4	21	17	31	20	13	29	14	24	13	60	18	28	30	28	27	23	16	14	43	24	21	31	38	21	5	33	24	31	67	36	25	70	42	8	46	54	71
1_merged_PDX_cell_lines_AML_1519_lociStitched	105143313	105160061	chr6	104695438	104712186	16749	HACE1				8	2	1	0	3	0	3	5	0	4	1	5	17	2	0	1	0	4	2	11	19	7	4	0	12	2	0	5	1	0	44	5	52	7	0	0	33	21	9
1_merged_PDX_cell_lines_AML_1520_lociStitched	1891950	1908688	chr8	1943784	1960522	16739	ARHGEF10 KBTBD11 MYOM2				4	1	0	0	0	55	5	2	0	1	2	2	11	1	6	4	7	2	5	89	16	11	9	0	14	12	21	8	9	9	14	1	0	1	29	0	0	8	10
1_merged_PDX_cell_lines_AML_1521_lociStitched	86099138	86115863	chr8	85186903	85203628	16726	C8orf59 CA13 E2F5	E2F5		E2F5	9	2	0	2	1	0	2	5	0	1	0	0	0	2	0	0	0	11	9	3	14	6	5	47	16	3	0	11	2	18	36	9	15	14	0	46	28	10	15
1_merged_PDX_cell_lines_AML_1522_lociStitched	81583424	81600144	chr15	81291083	81307803	16721	BTBD1 IL16 MEX3B PSMA4 STARD5				16	0	18	27	38	8	6	12	16	21	20	13	11	14	22	27	21	16	20	11	28	11	8	53	24	2	17	15	4	45	52	19	0	13	20	36	36	13	25
1_merged_PDX_cell_lines_AML_1523_lociStitched	62417309	62434019	chr2	62190174	62206884	16711	B3GNT2				20	5	14	4	13	7	2	4	3	4	12	4	13	15	20	21	16	30	44	35	31	34	18	17	24	10	8	19	12	18	28	42	43	38	25	37	35	18	18
1_merged_PDX_cell_lines_AML_1524_lociStitched	42352472	42369178	chr1	41886801	41903507	16707	HIVEP3	HIVEP3			11	0	3	1	8	1	1	5	1	1	0	0	0	2	1	2	1	14	34	4	20	13	10	3	13	8	2	12	4	7	14	7	0	24	4	2	45	18	14
1_merged_PDX_cell_lines_AML_1525_lociStitched	136987600	137004286	chr2	136230030	136246716	16687	CXCR4				7	3	27	13	20	6	10	5	4	27	4	26	15	11	16	11	7	7	9	49	30	9	9	46	8	16	24	2	6	22	19	50	3	12	21	19	9	17	7
1_merged_PDX_cell_lines_AML_1526_lociStitched	20732014	20748699	chr17	20828701	20845386	16686	CCDC144NL				0	18	90	21	0	30	34	0	0	1	13	0	0	0	0	17	0	0	0	0	0	1	0	0	0	0	0	0	0	0	0	0	0	0	0	0	0	0	0
1_merged_PDX_cell_lines_AML_1527_lociStitched	130611660	130628342	chr9	127849381	127866063	16683	AK1 ENG FPGS ST6GALNAC4 ST6GALNAC6		FPGS		15	2	2	2	18	3	2	13	2	6	3	6	10	6	4	7	8	12	15	60	40	30	13	2	22	18	30	23	9	10	36	10	13	13	6	3	31	26	11
1_merged_PDX_cell_lines_AML_1528_lociStitched	15243471	15260146	chr6	15243240	15259915	16676	CD83 JARID2 MBOAT1				24	14	24	7	17	15	4	7	6	9	14	25	18	38	31	21	23	33	64	46	39	42	28	32	45	27	12	22	28	24	38	44	25	56	60	46	20	33	30
1_merged_PDX_cell_lines_AML_1529_lociStitched	176723412	176740071	chr5	177296411	177313070	16660	LMAN2 MXD3 NSD1 PRELID1 RAB24 RGS14	MXD3			20	0	23	3	30	12	1	7	19	20	33	13	23	21	16	25	28	22	8	33	36	25	22	17	35	9	16	27	12	28	45	29	32	40	43	21	23	26	29
1_merged_PDX_cell_lines_AML_1530_lociStitched	19245118	19261770	chr8	19387607	19404259	16653	CSGALNACT1 SH2D4A				1	2	2	0	0	1	1	0	1	0	0	0	0	0	2	0	0	0	2	67	11	1	2	1	1	0	8	0	1	3	3	1	0	1	1	4	1	1	3
1_merged_PDX_cell_lines_AML_1531_lociStitched	44559532	44576183	chr6	44591795	44608446	16652	CDC5L ENPP4	CDC5L		CDC5L	2	1	4	0	3	0	0	0	0	0	0	0	0	0	3	5	5	1	0	0	3	3	3	0	0	0	0	1	0	4	4	2	0	0	0	0	8	1	12
1_merged_PDX_cell_lines_AML_1532_lociStitched	42377629	42394268	chr19	41873561	41890197	16640	ARHGEF1 CD79A DMRTC2 DPF1 FBXO46 GIPR LYPD3 LYPD4 NUMBL PAFAH1B3 RPS19 ZNF226 ZNF526	DMRTC2 DPF1 ZNF226 ZNF526			14	0	12	20	31	6	2	10	9	12	17	4	13	11	6	12	11	17	28	31	34	22	12	42	23	8	23	28	8	9	33	12	13	21	18	34	27	22	15
1_merged_PDX_cell_lines_AML_1533_lociStitched	116502409	116519045	chr7	116862355	116878991	16637	CAPZA2				9	10	22	4	5	8	3	3	4	3	13	5	14	22	13	10	13	17	9	10	19	29	11	12	21	8	3	11	9	12	40	39	125	37	40	9	11	10	15
1_merged_PDX_cell_lines_AML_1535_lociStitched	11768658	11785289	chr16	11674802	11691433	16632	LITAF SNN TXNDC11			LITAF	2	0	5	1	6	0	4	0	3	2	3	2	6	7	8	7	5	9	0	5	5	2	0	50	5	1	5	2	1	8	7	2	0	3	5	21	7	3	9
1_merged_PDX_cell_lines_AML_1536_lociStitched	48001660	48018290	chr11	47980108	47996738	16631	PTPRJ				8	4	12	3	18	4	2	2	7	7	13	8	20	6	22	19	16	8	4	11	16	13	4	18	14	2	2	4	3	6	10	40	14	4	19	7	16	4	8
1_merged_PDX_cell_lines_AML_1537_lociStitched	130664446	130681074	chr9	127902167	127918795	16629	AK1 C9orf16 DPM2 ENG FAM102A PIP5KL1 PTGES2 RPL12 SET SH2D3C ST6GALNAC4 ST6GALNAC6				20	2	3	9	22	5	4	6	10	4	8	6	7	10	9	15	9	15	31	25	26	16	22	42	24	9	14	22	9	19	36	13	7	17	11	53	34	20	24
1_merged_PDX_cell_lines_AML_1538_lociStitched	24899395	24916014	chr22	24503427	24520046	16620	C22orf13 C22orf45 GSTT2B SNRPD3 UPB1				7	3	11	2	27	5	5	4	4	25	12	27	11	4	16	23	27	13	1	12	10	18	12	6	12	2	4	5	5	14	32	28	5	29	10	9	20	17	29
1_merged_PDX_cell_lines_AML_1539_lociStitched	43167617	43184236	chr20	44538976	44555595	16620	PKIG SERINC3				5	1	0	1	0	0	1	0	0	0	2	0	0	0	0	0	0	2	1	0	2	12	1	0	4	1	0	0	2	3	4	1	18	14	5	0	0	1	1
1_merged_PDX_cell_lines_AML_1540_lociStitched	38365513	38382131	chr7	38325912	38342530	16619	TARP				17	3	4	3	13	3	3	10	6	8	5	5	9	17	9	8	7	15	18	1	7	8	8	0	11	9	4	4	10	7	21	13	15	13	23	0	13	16	12
1_merged_PDX_cell_lines_AML_1541_lociStitched	37320382	37336996	chr17	39164129	39180743	16615	ARL5C CACNB1 CWC25 PLXDC1 RPL19 STAC2				7	4	16	4	7	10	6	1	3	15	6	0	2	1	9	9	15	5	35	9	8	4	4	0	9	5	21	7	3	4	11	48	1	9	23	1	15	12	16
1_merged_PDX_cell_lines_AML_1542_lociStitched	23524157	23540770	chr16	23512836	23529449	16614	CDR2 COG7 DCTN5 EARS2 GGA2 UBFD1 USP31				1	5	25	4	26	10	8	1	8	6	8	5	9	3	15	14	11	4	0	1	1	0	0	11	1	0	0	1	2	11	5	62	0	0	19	5	1	0	10
1_merged_PDX_cell_lines_AML_1543_lociStitched	32568418	32585031	chr6	32600641	32617254	16614	HLA-DQA1 HLA-DQB1 HLA-DRB1 HLA-DRB6				1	2	24	5	12	2	1	4	1	7	3	2	1	10	22	9	8	2	0	63	20	2	15	25	28	0	12	21	0	78	49	10	4	11	1	35	32	3	40
1_merged_PDX_cell_lines_AML_1544_lociStitched	56789955	56806559	chr8	55877396	55894000	16605	LYN TGS1 TMEM68				35	18	31	6	33	20	3	8	21	15	36	24	34	54	31	30	40	32	8	7	43	56	36	31	51	20	5	23	18	33	48	59	38	61	62	33	57	34	31
1_merged_PDX_cell_lines_AML_1545_lociStitched	219983460	220000056	chr2	219118738	219135334	16597	C2orf24 FAM134A NHEJ1 SLC23A3				1	1	0	0	0	0	0	0	0	0	0	0	0	0	0	0	0	0	0	0	0	6	0	0	0	0	0	0	0	0	0	0	5	1	0	0	0	0	0
1_merged_PDX_cell_lines_AML_1547_lociStitched	232721860	232738446	chr1	232586114	232602700	16587	SIPA1L2				2	3	4	1	12	0	3	1	2	0	5	1	4	2	15	7	7	2	1	66	22	10	2	0	6	0	3	4	0	24	30	20	0	0	3	6	6	4	13
1_merged_PDX_cell_lines_AML_1548_lociStitched	142093898	142110482	chr8	141083799	141100383	16585	DENND3 PTK2 TRAPPC9 ZNF250	ZNF250			17	0	13	1	29	6	2	3	12	4	14	9	6	9	11	19	19	9	0	13	25	23	12	37	11	1	19	7	3	16	20	10	3	1	11	18	39	26	11
1_merged_PDX_cell_lines_AML_1549_lociStitched	3323584	3340164	chr12	3214418	3230998	16581	TSPAN9				0	0	0	0	0	0	0	0	0	0	0	0	0	0	0	0	0	0	45	44	30	8	2	6	2	0	42	7	0	0	4	2	2	0	4	0	12	1	1
1_merged_PDX_cell_lines_AML_1550_lociStitched	5143007	5159582	chr20	5162361	5178936	16576	C20orf30 CDS2 PCNA PCNA-AS1		CDS2		15	1	2	0	6	0	1	2	2	0	3	0	0	7	5	4	3	11	8	69	37	17	7	3	14	1	14	9	1	4	10	5	7	11	8	0	33	8	5
1_merged_PDX_cell_lines_AML_1551_lociStitched	2748432	2765004	chr7	2708798	2725370	16573	AMZ1				6	0	4	0	7	0	0	3	0	1	0	0	0	0	0	0	1	4	16	32	18	11	15	14	24	3	14	12	2	11	6	0	11	15	2	3	12	14	6
1_merged_PDX_cell_lines_AML_1552_lociStitched	84130618	84147185	chr4	83209465	83226032	16568	COQ2				9	4	3	7	17	2	6	5	13	8	9	3	2	13	12	11	6	8	12	2	11	5	4	30	8	3	4	3	4	6	19	9	0	6	15	28	12	8	12
1_merged_PDX_cell_lines_AML_1553_lociStitched	60769533	60786100	chr2	60542398	60558965	16568	BCL11A PEX13	BCL11A			36	0	15	4	21	6	27	12	22	33	25	6	30	21	20	46	40	20	31	80	54	30	18	36	46	31	14	41	31	21	43	42	48	46	42	20	59	30	27
1_merged_PDX_cell_lines_AML_1554_lociStitched	71216717	71233283	chr10	69456961	69473527	16567	TACR2 TSPAN15				3	0	1	0	2	0	0	0	0	0	0	0	0	0	0	0	0	0	2	8	6	14	3	0	2	0	2	0	0	5	1	4	0	1	0	0	49	2	1
1_merged_PDX_cell_lines_AML_1555_lociStitched	38069516	38086076	chr4	38067895	38084455	16561	PTTG2 TBC1D1				19	5	26	7	17	12	9	11	16	32	21	31	26	39	26	31	31	29	0	19	17	8	12	2	12	3	2	4	4	21	28	18	1	19	36	8	17	18	24
1_merged_PDX_cell_lines_AML_1556_lociStitched	55146345	55162902	chr5	55850517	55867074	16558	IL31RA				0	10	50	6	11	15	6	0	4	0	4	3	13	4	24	10	8	0	0	4	2	5	2	0	2	2	0	0	2	4	4	116	0	1	6	0	0	0	8
1_merged_PDX_cell_lines_AML_1557_lociStitched	35655074	35671630	chr10	35366146	35382702	16557	CCNY				6	1	0	0	2	0	0	1	0	0	1	0	2	3	1	1	0	14	4	27	29	26	8	1	54	2	4	18	2	3	15	1	26	34	11	1	20	7	2
1_merged_PDX_cell_lines_AML_1558_lociStitched	75757995	75774544	chr9	73143079	73159628	16550	ANXA1				33	11	20	17	21	7	12	30	20	27	19	19	37	46	22	25	18	37	64	5	30	17	17	3	46	17	0	8	18	24	60	51	8	62	47	3	22	40	37
1_merged_PDX_cell_lines_AML_1559_lociStitched	16480557	16497105	chr6	16480326	16496874	16549	ATXN1 GMPR				1	2	0	2	4	0	0	0	0	0	2	0	0	0	0	0	0	3	14	1	2	4	0	3	0	0	0	0	0	0	0	0	0	0	1	66	1	1	0
1_merged_PDX_cell_lines_AML_1560_lociStitched	182297231	182313775	chr2	181432504	181449048	16545	ITGA4				5	2	69	1	1	4	2	5	0	2	3	0	0	0	0	31	0	5	17	2	9	4	1	3	2	2	0	2	3	2	9	3	4	3	1	0	11	8	0
1_merged_PDX_cell_lines_AML_1562_lociStitched	33867458	33884000	chr6	33899681	33916223	16543	MIR1275				6	2	0	0	0	0	2	2	0	0	0	0	0	0	0	0	0	6	87	17	16	16	11	0	27	1	22	20	4	7	17	0	0	6	2	0	40	27	13
1_merged_PDX_cell_lines_AML_1563_lociStitched	36418700	36435240	chr11	36397150	36413690	16541	PRR5L				9	0	6	1	10	4	7	6	5	11	1	5	3	6	7	7	8	8	3	28	17	13	14	4	22	3	6	14	2	21	37	4	6	38	10	1	43	18	23
1_merged_PDX_cell_lines_AML_1564_lociStitched	5727115	5743654	chr7	5687484	5704023	16540	ACTB RNF216				10	3	13	8	37	14	2	5	13	22	13	34	19	45	16	18	25	14	28	10	15	17	0	30	20	3	3	6	3	25	18	11	25	12	24	25	34	23	13
1_merged_PDX_cell_lines_AML_1565_lociStitched	960184	976722	chr7	920547	937086	16539	ADAP1 C7orf50 COX19 CYP2W1 GET4 GPR146 LFNG				5	5	24	13	15	14	0	1	11	9	11	3	6	16	18	14	17	10	7	3	16	14	19	7	30	1	8	4	8	39	39	23	5	28	33	25	14	21	38
1_merged_PDX_cell_lines_AML_1566_lociStitched	59027098	59043635	chr15	58734899	58751436	16538	ADAM10 FAM63B HSP90AB4P RNF111				7	7	16	7	13	10	5	2	4	5	11	6	30	19	26	16	18	13	14	17	26	24	11	14	35	3	5	19	7	16	26	56	46	22	45	10	24	11	15
1_merged_PDX_cell_lines_AML_1567_lociStitched	104184654	104201186	chr8	103172426	103188958	16533	ATP6V1C1 BAALC C8orf56 LOC100499183 MIR3151				20	5	20	6	5	8	23	15	1	2	3	0	2	4	11	7	9	17	0	117	34	16	13	0	41	4	6	14	4	17	51	13	8	49	52	5	57	11	23
1_merged_PDX_cell_lines_AML_1568_lociStitched	31157335	31173862	chr20	32569533	32586060	16528	DNMT3B HCK HM13 LOC149950 NOL4L PDRG1				9	0	5	1	3	0	0	1	0	0	0	0	2	2	2	3	1	11	10	10	24	26	12	2	16	9	7	10	7	3	11	10	20	15	9	2	30	16	7
1_merged_PDX_cell_lines_AML_1569_lociStitched	218898805	218915331	chr2	218034082	218050608	16527	CXCR2P1 RUFY4 TNS1				3	5	18	2	20	10	13	4	13	9	7	10	7	6	20	17	14	3	0	1	1	2	2	0	2	1	3	5	1	4	4	28	0	0	5	63	0	2	8
1_merged_PDX_cell_lines_AML_1570_lociStitched	112742126	112758642	chr11	112871403	112887919	16517	NCAM1				1	1	0	0	0	0	0	0	0	0	0	0	0	0	0	0	0	0	2	0	15	4	4	0	0	0	0	5	0	0	1	1	0	0	0	0	35	1	0
1_merged_PDX_cell_lines_AML_1571_lociStitched	114470139	114486638	chr1	113927517	113944016	16500	AP4B1 BCL2L15 DCLRE1B HIPK1 MAGI3 OLFML3 RSBN1				43	26	40	18	23	16	6	10	11	15	27	14	40	67	41	27	29	46	105	81	67	54	50	36	66	25	14	48	23	40	70	93	42	60	103	26	40	31	48
1_merged_PDX_cell_lines_AML_1572_lociStitched	166044685	166061183	chr2	165188175	165204673	16499	SCN2A SCN3A				0	0	0	0	0	0	1	0	0	0	0	0	0	0	0	0	0	0	25	5	0	0	0	14	0	0	0	0	0	0	0	0	0	0	0	36	1	0	0
1_merged_PDX_cell_lines_AML_1573_lociStitched	78946573	78963070	chr13	78372438	78388935	16498	POU4F1	POU4F1			2	1	0	0	0	0	5	0	0	10	0	0	2	0	0	0	0	0	0	120	12	2	2	0	1	12	0	0	0	1	15	0	0	2	5	0	0	0	0
1_merged_PDX_cell_lines_AML_1574_lociStitched	99163468	99179965	chr10	97403711	97420208	16498	EXOSC1 PGAM1 RRP12 UBTD1 ZDHHC16		ZDHHC16		19	5	20	6	20	10	3	5	17	19	15	15	15	14	14	18	13	19	37	12	15	13	12	3	7	2	7	15	5	17	29	11	7	13	26	1	20	17	23
1_merged_PDX_cell_lines_AML_1575_lociStitched	41675505	41691999	chr8	41817987	41834481	16495	ANK1 GINS4 POLB				4	0	6	0	3	0	0	0	2	0	1	0	1	0	3	5	2	2	0	2	3	8	4	2	1	6	2	3	6	1	0	6	23	13	3	2	1	7	3
1_merged_PDX_cell_lines_AML_1577_lociStitched	74252543	74269035	chr2	74025416	74041908	16493	TET3	TET3			9	2	2	4	6	1	3	5	6	7	7	2	6	8	13	7	7	19	6	15	17	13	9	4	29	4	6	13	6	9	23	9	13	36	18	18	23	10	16
1_merged_PDX_cell_lines_AML_1579_lociStitched	138035128	138051615	chr6	137713991	137730478	16488	TNFAIP3				9	4	3	0	10	2	3	5	4	3	7	3	3	4	8	5	3	11	50	0	7	3	9	0	13	4	0	3	6	5	16	10	5	25	8	0	13	14	13
1_merged_PDX_cell_lines_AML_1580_lociStitched	90152495	90168981	chr1	89686936	89703422	16487	LRRC8C				12	17	28	10	23	4	11	10	10	13	14	5	15	18	22	17	11	22	0	99	31	9	6	25	20	4	13	2	3	24	44	25	6	15	17	11	21	22	18
1_merged_PDX_cell_lines_AML_1581_lociStitched	231080375	231096861	chr2	230215660	230232146	16487	SP110 SP140	SP110 SP140		SP140	13	1	10	9	10	1	1	5	6	7	10	3	6	6	12	13	7	10	18	7	11	8	5	39	10	3	4	9	2	16	9	10	3	7	8	37	15	8	8
1_merged_PDX_cell_lines_AML_1582_lociStitched	72148289	72164773	chr2	71921159	71937643	16485	CYP26B1				0	0	1	0	0	0	0	0	0	0	0	0	0	0	2	1	0	0	0	0	0	3	1	0	0	0	0	0	0	1	0	8	0	0	0	0	0	0	1
1_merged_PDX_cell_lines_AML_1583_lociStitched	92524658	92541136	chr12	92130882	92147360	16479	BTG1				20	5	28	30	38	20	12	14	17	27	44	51	40	32	64	35	30	33	18	21	19	19	8	23	27	14	5	14	19	8	18	118	16	33	115	46	18	21	17
1_merged_PDX_cell_lines_AML_1585_lociStitched	145205432	145221882	chr2	144447865	144464315	16451	ZEB2	ZEB2	ZEB2	ZEB2	12	10	20	9	7	7	8	6	5	10	9	12	14	33	29	18	24	35	0	13	24	15	4	3	17	6	0	6	2	10	15	10	42	16	16	2	3	27	12
1_merged_PDX_cell_lines_AML_1586_lociStitched	47694934	47711380	chr14	47225731	47242177	16447	MDGA2				10	0	1	0	1	0	25	3	0	0	0	0	1	2	0	11	0	10	0	0	19	6	10	0	21	3	0	7	1	0	7	0	15	15	5	0	33	10	5
1_merged_PDX_cell_lines_AML_1587_lociStitched	62362552	62378995	chr2	62135417	62151860	16444	B3GNT2 COMMD1				5	5	2	0	3	0	4	1	0	0	1	1	0	0	2	2	2	9	5	105	22	13	3	15	5	0	18	5	1	14	11	9	22	10	0	37	18	7	3
1_merged_PDX_cell_lines_AML_1588_lociStitched	80220828	80237268	chr6	79511111	79527551	16441	LCA5				0	2	0	0	0	0	1	0	0	0	0	0	0	0	0	0	0	0	0	0	0	0	0	0	0	0	0	0	0	0	0	0	118	0	0	0	0	0	0
1_merged_PDX_cell_lines_AML_1589_lociStitched	29157977	29174410	chr16	29146656	29163089	16434	LAT RRN3P2				55	24	43	3	9	6	5	6	12	17	11	8	14	22	8	7	11	20	36	33	44	44	40	1	75	31	2	14	23	39	86	78	62	70	65	0	8	51	51
1_merged_PDX_cell_lines_AML_1590_lociStitched	72245038	72261455	chr10	70485282	70501699	16418	KIAA1274 NODAL PALD1 PRF1 SGPL1				8	1	2	0	25	2	1	9	0	2	0	3	0	1	2	0	0	5	4	34	24	18	6	7	5	1	10	5	0	15	27	1	0	3	6	11	17	6	2
1_merged_PDX_cell_lines_AML_1591_lociStitched	16802257	16818669	chr2	16620989	16637401	16413	FAM49A				20	0	21	6	29	9	4	12	22	24	17	15	24	23	30	27	19	16	0	16	25	20	6	19	14	2	6	4	3	16	40	21	0	8	32	3	20	32	18
1_merged_PDX_cell_lines_AML_1592_lociStitched	47429282	47445692	chr20	48812745	48829155	16411	ARFGEF2 PREX1 PTGIS		PREX1		7	2	11	10	25	6	3	8	14	13	15	14	24	13	18	19	19	12	15	57	21	18	9	18	26	4	9	9	5	13	25	24	5	15	18	29	26	10	13
1_merged_PDX_cell_lines_AML_1593_lociStitched	52512438	52528848	chr15	52220241	52236651	16411	GNB5 MIR1266 MYO5C				2	0	1	8	7	0	3	1	0	5	1	1	0	2	1	0	0	6	18	19	8	3	0	74	4	0	4	4	0	5	5	1	5	3	0	25	7	2	3
1_merged_PDX_cell_lines_AML_1595_lociStitched	8651074	8667453	chr2	8510944	8527323	16380	ID2				10	2	8	2	7	2	6	8	3	4	3	1	1	1	6	11	5	9	9	10	10	14	8	6	14	3	2	1	5	15	19	13	5	9	8	42	15	17	17
1_merged_PDX_cell_lines_AML_1596_lociStitched	92029353	92045731	chr9	89414438	89430816	16379	SEMA4D				3	2	6	7	27	2	2	8	1	3	1	18	3	2	5	4	2	26	6	5	12	13	7	6	13	5	1	9	10	10	7	15	4	39	10	59	23	16	22
1_merged_PDX_cell_lines_AML_1597_lociStitched	202046673	202063049	chr2	201181950	201198326	16377	CASP10 CASP8				12	4	11	8	14	1	3	5	5	9	10	5	11	13	12	9	10	25	31	30	31	12	17	21	29	10	7	20	12	11	37	16	20	38	15	7	42	27	17
1_merged_PDX_cell_lines_AML_1598_lociStitched	19637185	19653554	chr1	19310691	19327060	16370	AKR7A2 AKR7A3 AKR7L NBL1 OTUD3 PQLC2				9	2	32	15	33	13	3	3	5	11	9	3	7	6	17	13	10	13	6	7	12	16	9	8	13	1	2	8	3	16	12	29	16	11	16	6	14	6	18
1_merged_PDX_cell_lines_AML_1599_lociStitched	172189958	172206321	chr5	172762955	172779318	16364	DUSP1 GPRIN1 NEURL1B STK10				75	22	84	10	16	25	1	10	34	18	34	73	49	104	60	45	53	58	121	129	123	85	92	72	121	38	33	79	27	81	100	125	51	101	105	34	36	49	90
1_merged_PDX_cell_lines_AML_1600_lociStitched	31277837	31294189	chr10	30988908	31005260	16353	ZNF438	ZNF438			1	18	5	2	8	11	10	1	8	23	23	22	52	9	48	6	16	14	1	0	5	2	1	0	2	2	0	1	8	0	7	25	2	7	85	0	2	5	4
1_merged_PDX_cell_lines_AML_1601_lociStitched	43266114	43282455	chr20	44637473	44653814	16342	ADA FITM2 LOC79015 TOMM34 TOX2			TOX2	23	2	10	4	17	6	4	20	4	11	6	3	2	19	9	10	9	29	77	76	31	25	19	8	42	19	20	8	18	27	65	26	10	37	42	33	44	30	25
1_merged_PDX_cell_lines_AML_1603_lociStitched	43921662	43937982	chr21	42501552	42517872	16321	RSPH1 SLC37A1 UBASH3A				13	2	10	0	2	1	2	3	0	3	2	0	0	5	4	5	4	11	19	13	26	27	14	14	10	7	5	25	7	10	15	15	24	17	7	15	20	9	10
1_merged_PDX_cell_lines_AML_1604_lociStitched	116207178	116223498	chr1	115664557	115680877	16321	VANGL1				20	1	1	0	0	0	0	28	0	0	0	1	0	9	0	0	1	25	46	2	28	13	5	0	25	8	2	3	7	3	52	0	5	47	9	1	31	22	2
1_merged_PDX_cell_lines_AML_1606_lociStitched	106640876	106657183	chr7	107000431	107016738	16308	PRKAR2B				0	1	0	0	0	0	0	0	0	0	0	0	0	0	0	0	0	2	0	0	0	6	1	0	0	0	0	0	0	0	1	0	50	2	0	0	2	3	1
1_merged_PDX_cell_lines_AML_1607_lociStitched	99155619	99171914	chr13	98503365	98519660	16296	STK24				13	4	4	4	12	5	5	13	5	7	3	11	4	15	7	8	8	11	3	38	24	10	10	59	46	1	2	8	3	13	24	7	19	24	1	35	12	11	8
1_merged_PDX_cell_lines_AML_1608_lociStitched	176853596	176869885	chr3	177135808	177152097	16290	TBL1XR1				9	3	4	3	8	2	5	7	1	2	5	2	3	10	4	2	4	18	27	39	34	12	9	11	12	4	4	8	2	15	47	5	4	56	12	7	45	9	25
1_merged_PDX_cell_lines_AML_1609_lociStitched	54983753	55000035	chr20	56408697	56424979	16283	AURKA C20orf108 C20orf43 CASS4 CSTF1 FAM209A FAM210B				38	2	9	9	24	9	10	13	14	22	11	17	20	21	15	19	18	29	1	3	20	22	35	3	59	9	0	16	13	13	53	17	24	37	38	0	38	32	35
1_merged_PDX_cell_lines_AML_1610_lociStitched	28577808	28594082	chr2	28354941	28371215	16275	FOSL2	FOSL2	FOSL2	FOSL2	24	1	17	0	1	0	0	2	1	3	1	5	0	7	5	4	7	11	30	14	48	50	56	2	28	19	9	11	17	33	44	5	7	45	16	4	35	40	22
1_merged_PDX_cell_lines_AML_1611_lociStitched	8794816	8811088	chr7	8755186	8771458	16273	NXPH1				0	0	0	0	0	0	0	0	0	0	1	0	0	0	0	0	0	0	0	0	0	0	0	0	0	0	0	0	0	0	0	0	103	0	0	0	0	0	0
1_merged_PDX_cell_lines_AML_1612_lociStitched	110559141	110575412	chr5	111223443	111239714	16272	CAMK4				0	0	0	22	11	0	0	0	0	6	4	0	0	0	0	0	0	0	73	9	2	4	1	0	0	0	2	0	0	0	0	0	0	0	0	25	0	0	0
1_merged_PDX_cell_lines_AML_1613_lociStitched	14905449	14921715	chr9	14905451	14921717	16267	FREM1				0	0	0	0	0	0	1	0	0	0	1	0	0	0	0	0	0	0	0	0	0	0	0	0	0	0	0	0	0	0	0	0	105	0	0	0	0	0	0
1_merged_PDX_cell_lines_AML_1614_lociStitched	85902164	85918421	chr11	86191122	86207379	16258	CREBZF EED PICALM	CREBZF	PICALM		13	8	22	7	18	7	6	11	21	21	22	17	22	23	23	22	18	18	0	4	8	7	10	14	13	22	5	10	18	11	16	43	17	21	21	3	7	12	14
1_merged_PDX_cell_lines_AML_1615_lociStitched	77964834	77981088	chr11	78253788	78270042	16255	GAB2 USP35		GAB2		7	3	1	0	2	0	4	0	2	1	0	0	0	3	3	2	2	6	0	2	4	8	3	1	8	8	0	1	5	1	7	3	2	4	11	0	0	3	5
1_merged_PDX_cell_lines_AML_1616_lociStitched	150934112	150950366	chr6	150612976	150629230	16255	PLEKHG1				0	0	0	2	1	0	1	0	0	1	0	0	0	0	0	0	0	0	0	1	8	7	0	63	0	0	6	3	0	0	0	0	9	0	0	3	5	0	0
1_merged_PDX_cell_lines_AML_1617_lociStitched	28709705	28725956	chr13	28135568	28151819	16252	FLT3 LOC100288730 PAN3		FLT3		34	29	29	27	14	14	9	12	4	7	10	9	29	35	25	14	20	40	43	88	66	40	39	23	54	35	14	46	13	42	70	56	40	41	68	21	31	30	39
1_merged_PDX_cell_lines_AML_1618_lociStitched	64886186	64902431	chrX	65666319	65682570	16246	MSN				11	3	11	8	18	9	6	8	9	9	19	13	24	14	14	17	14	22	13	24	22	17	10	8	18	9	3	11	7	13	37	22	14	27	21	19	17	13	19
1_merged_PDX_cell_lines_AML_1619_lociStitched	79428508	79444752	chr5	80132685	80148929	16245	SERINC5 THBS4				5	2	5	6	27	3	4	2	11	10	13	4	18	6	7	15	8	3	9	83	12	8	2	2	0	4	15	0	1	2	4	17	0	2	14	1	1	3	4
1_merged_PDX_cell_lines_AML_1620_lociStitched	57855314	57871557	chr17	59777953	59794196	16244	MIR21 TMEM49				22	19	34	28	42	18	17	23	29	46	25	41	25	40	26	27	22	31	1	5	21	22	12	29	19	19	5	9	16	28	56	38	12	54	33	50	30	31	32
1_merged_PDX_cell_lines_AML_1621_lociStitched	235139356	235155585	chr1	235003609	235019838	16230	SNORA14B				23	5	24	16	30	11	10	16	2	33	2	23	1	15	11	12	12	15	24	31	32	13	19	14	59	14	13	14	9	53	63	25	2	58	23	47	23	26	32
1_merged_PDX_cell_lines_AML_1622_lociStitched	157157763	157173980	chr6	156836629	156852846	16218	ARID1B				4	4	0	1	1	0	3	2	0	0	3	0	9	4	2	0	2	11	0	28	18	7	5	6	12	2	3	4	4	12	9	4	8	16	9	15	7	2	5
1_merged_PDX_cell_lines_AML_1623_lociStitched	34282797	34299011	chr22	33886809	33903023	16215	LARGE				0	0	0	0	0	0	0	0	0	0	0	0	0	0	0	0	0	0	0	46	5	0	0	0	0	0	9	1	0	0	0	0	0	0	0	2	0	0	0
1_merged_PDX_cell_lines_AML_1624_lociStitched	15762973	15779182	chrX	15744850	15761059	16210	CA5B INE2 ZRSR2				17	28	27	11	14	8	9	10	10	21	11	4	21	45	17	18	29	21	34	31	51	21	25	3	39	5	4	9	8	30	92	32	29	60	37	3	8	30	41
1_merged_PDX_cell_lines_AML_1625_lociStitched	55623874	55640080	chr17	57546513	57562719	16207	MRPS23 MSI2				12	7	11	0	1	0	4	6	0	1	0	0	0	1	1	0	0	23	161	238	68	18	5	42	12	3	55	12	3	11	19	30	1	11	4	4	17	6	10
1_merged_PDX_cell_lines_AML_1626_lociStitched	175090549	175106753	chr5	175663546	175679750	16205	ARL10 HRH2 SFXN1				0	0	5	0	7	0	1	0	6	1	9	2	6	4	10	9	9	6	13	4	2	7	4	0	2	6	1	0	4	9	0	12	1	2	17	0	0	9	2
1_merged_PDX_cell_lines_AML_1627_lociStitched	161695434	161711638	chr1	161725644	161741848	16205	ATF6 DUSP12 FCRLA FCRLB HSPA6 RPL31P11	ATF6			0	0	8	8	44	6	5	1	6	44	9	18	3	3	15	14	3	4	0	0	4	13	1	18	17	4	3	2	4	8	8	0	0	7	7	21	8	5	4
1_merged_PDX_cell_lines_AML_1628_lociStitched	168757468	168773669	chr3	169039680	169055881	16202	MECOM	MECOM			84	0	0	0	0	0	1	1	0	0	0	0	1	15	0	0	0	53	0	0	0	0	0	0	0	0	0	0	0	0	0	0	0	0	0	0	0	24	0
1_merged_PDX_cell_lines_AML_1629_lociStitched	161223838	161240037	chr2	160367327	160383526	16200	RBMS1				7	5	3	1	6	1	2	2	10	6	7	4	18	26	22	15	14	16	1	1	17	14	5	2	12	3	0	5	5	1	11	23	0	18	25	0	10	13	7
1_merged_PDX_cell_lines_AML_1631_lociStitched	153408134	153424325	chr6	153086999	153103190	16192	RGS17				0	2	4	1	4	1	0	0	0	0	3	0	1	0	2	0	0	0	0	0	0	0	0	0	0	0	0	0	0	0	0	16	0	0	0	0	0	0	0
1_merged_PDX_cell_lines_AML_1632_lociStitched	50635403	50651590	chr3	50597972	50614159	16188	ABHD14A C3orf18 CISH HEMK1 HYAL2 IFRD2 MAPKAPK3 NPRL2 PARP3 PCBP4 RBM6 RRP9 SPCS1 TEX264 ZMYND10				20	6	33	11	37	18	6	8	6	21	15	10	15	14	21	16	10	37	26	28	15	21	21	5	19	52	19	30	48	28	24	32	32	42	18	4	54	41	40
1_merged_PDX_cell_lines_AML_1633_lociStitched	117066383	117082568	chr12	116628578	116644763	16186	MAP1LC3B2 MED13L		MED13L		11	10	19	12	32	6	14	10	7	24	15	1	14	8	16	14	13	18	0	37	13	15	9	0	13	3	4	3	3	9	23	32	8	5	24	0	16	12	20
1_merged_PDX_cell_lines_AML_1636_lociStitched	65882907	65899072	chr1	65417224	65433389	16166	AK4 GNG12 LEPR LEPROT RAVER2				14	2	9	4	13	11	5	14	5	34	5	8	22	34	16	15	14	27	3	46	23	29	9	2	30	20	2	14	16	9	77	21	52	30	23	7	12	37	15
1_merged_PDX_cell_lines_AML_1637_lociStitched	85403464	85419627	chr16	85369858	85386021	16164	KIAA0182				5	0	0	0	0	0	0	0	0	0	0	0	0	1	0	0	0	5	1	3	24	32	24	0	5	17	3	6	11	0	2	0	23	8	0	0	19	12	5
1_merged_PDX_cell_lines_AML_1638_lociStitched	172214128	172230282	chr5	172787125	172803279	16155	DUSP1 ERGIC1				9	1	9	0	2	4	2	1	13	7	11	30	9	25	18	15	15	13	3	47	19	11	6	1	3	1	19	2	3	13	9	14	13	12	23	2	13	7	10
1_merged_PDX_cell_lines_AML_1639_lociStitched	50020469	50036622	chr8	49107910	49124063	16154	C8orf22				0	1	0	0	0	0	0	0	0	0	0	0	0	0	0	0	0	0	0	0	2	0	0	0	0	0	0	0	1	0	1	0	46	2	0	0	2	0	0
1_merged_PDX_cell_lines_AML_1640_lociStitched	4878878	4895030	chr6	4878644	4894796	16153	CDYL				1	4	0	0	1	0	0	1	0	0	0	0	2	1	0	0	0	6	0	24	8	4	1	3	4	0	7	0	0	9	3	7	3	0	6	2	4	3	0
1_merged_PDX_cell_lines_AML_1641_lociStitched	7965835	7981983	chr9	7965835	7981983	16149	C9orf123				12	2	11	0	7	0	2	2	13	17	17	12	29	16	13	15	16	17	25	7	7	9	10	8	7	14	3	3	15	2	7	57	0	8	31	2	22	17	5
1_merged_PDX_cell_lines_AML_1642_lociStitched	38493236	38509383	chr17	40336984	40353131	16148	CASC3 CCR7 CDC6 DUSP3 EIF1 GJD3 IGFBP4 MED1 MED24 RAPGEFL1 RARA SMARCE1 TOP2A WIPF2	RARA	MED24	MED1 RARA	14	9	27	0	12	4	0	1	13	6	10	17	16	22	16	20	24	22	23	19	49	47	24	13	27	5	22	22	6	23	23	20	28	35	22	6	17	16	9
1_merged_PDX_cell_lines_AML_1643_lociStitched	72337998	72354143	chr13	71763866	71780011	16146	DACH1	DACH1		DACH1	47	2	3	4	3	2	3	8	0	1	4	1	0	0	0	6	3	12	0	0	5	2	0	0	0	0	0	2	1	0	0	2	0	1	1	0	0	1	0
1_merged_PDX_cell_lines_AML_1645_lociStitched	24444101	24460230	chr10	24155172	24171301	16130	KIAA1217				0	0	0	0	0	0	0	0	0	0	0	0	0	0	0	0	0	0	0	0	2	5	0	0	0	0	0	0	0	0	0	0	13	0	0	0	14	0	0
1_merged_PDX_cell_lines_AML_1646_lociStitched	108495516	108511637	chr8	107483288	107499409	16122	ANGPT1				43	2	52	0	2	0	2	24	1	6	1	0	0	29	0	2	1	17	18	0	36	17	25	0	56	1	0	20	7	20	32	10	20	14	11	0	84	8	24
1_merged_PDX_cell_lines_AML_1647_lociStitched	102703335	102719454	chr4	101782178	101798297	16120	BANK1				10	3	2	4	2	1	3	2	0	5	6	0	4	1	0	22	0	12	0	27	16	9	3	19	6	6	6	12	8	10	13	4	80	1	17	12	10	41	0
1_merged_PDX_cell_lines_AML_1648_lociStitched	75616113	75632229	chr10	73856355	73872471	16117	CAMK2G NDST2 PLAU				15	3	6	1	20	1	5	7	9	8	8	1	3	11	7	12	9	26	8	17	20	13	5	4	19	3	6	15	4	10	36	6	6	15	23	2	36	20	20
1_merged_PDX_cell_lines_AML_1649_lociStitched	9080198	9096311	chr18	9080200	9096313	16114	ANKRD12 NDUFV2				9	3	2	1	7	0	0	1	0	10	1	4	1	4	2	1	0	12	0	0	6	11	14	5	10	13	0	4	10	5	8	8	5	24	4	21	33	30	12
1_merged_PDX_cell_lines_AML_1651_lociStitched	90754385	90770496	chr4	89833234	89849345	16112	MMRN1 SNCA				39	0	74	1	22	4	78	27	18	45	26	0	0	15	0	58	21	4	0	0	7	13	2	0	1	1	1	6	0	0	5	10	6	3	1	0	10	2	1
1_merged_PDX_cell_lines_AML_1652_lociStitched	45347602	45363709	chr19	44844345	44860452	16108	APOE BCAM BCL3 BLOC1S3 CLPTM1 PVR PVRL2 TOMM40 ZNF180 ZNF234 ZNF283 ZNF780B	ZNF180 ZNF234 ZNF283 ZNF780B		BCL3	20	5	26	3	17	10	3	12	3	9	2	2	4	19	15	13	8	22	1	20	46	43	15	0	30	11	7	53	13	9	46	24	25	21	34	1	37	29	17
1_merged_PDX_cell_lines_AML_1654_lociStitched	16804028	16820118	chr21	15431709	15447799	16091	USP25				15	1	0	1	33	0	4	7	12	1	3	2	8	4	1	15	13	22	0	18	69	5	4	0	10	3	0	47	3	3	32	3	100	21	2	0	130	9	8
1_merged_PDX_cell_lines_AML_1655_lociStitched	72053784	72069873	chr10	70294028	70310117	16090	LRRC20 NODAL NPFFR1 PPA1 PRF1				14	0	7	0	9	3	6	4	11	11	8	2	1	8	8	13	13	15	0	1	3	8	15	1	4	21	0	1	16	9	24	9	0	6	39	0	2	18	18
1_merged_PDX_cell_lines_AML_1657_lociStitched	98018844	98034928	chr10	96259087	96275171	16085	BLNK DNTT				5	1	3	4	6	0	3	1	4	2	1	1	0	2	5	9	4	2	0	25	11	2	1	20	1	1	8	2	1	14	14	3	1	0	0	60	6	11	10
1_merged_PDX_cell_lines_AML_1658_lociStitched	108980105	108996186	chr5	109644404	109660485	16082	MAN2A1				27	2	11	2	3	2	4	2	3	7	7	0	11	11	3	6	7	11	12	9	16	20	32	0	36	3	1	2	6	7	32	17	45	5	9	0	12	27	10
1_merged_PDX_cell_lines_AML_1659_lociStitched	99118577	99134654	chr2	98502114	98518191	16078	COA5 INPP4A				13	4	14	1	14	3	1	2	14	10	10	12	5	25	22	22	18	14	6	1	9	14	10	2	31	5	0	6	8	13	11	21	23	12	47	4	8	12	12
1_merged_PDX_cell_lines_AML_1660_lociStitched	126281035	126297112	chr10	124592466	124608543	16078	LHPP				3	0	2	0	0	0	0	0	0	0	0	0	0	1	4	1	1	0	7	79	24	8	6	3	2	0	48	0	0	1	3	0	2	2	1	1	12	3	3
1_merged_PDX_cell_lines_AML_1661_lociStitched	12626402	12642468	chr10	12584403	12600469	16067	CAMK1D LOC283070				6	1	0	0	3	0	0	0	0	0	0	0	0	0	0	0	0	2	61	53	19	9	8	0	3	1	2	1	1	1	10	0	0	4	1	1	11	8	1
1_merged_PDX_cell_lines_AML_1663_lociStitched	45338942	45354996	chr6	45371205	45387259	16055	ENPP4 RUNX2 SUPT3H	RUNX2	RUNX2	RUNX2	24	13	68	18	11	11	28	26	11	45	25	6	10	42	15	33	10	36	42	15	26	21	28	16	26	25	9	31	22	16	33	27	20	35	29	6	30	57	28
1_merged_PDX_cell_lines_AML_1665_lociStitched	37185539	37201587	chr9	37185542	37201590	16049	ZCCHC7				2	4	9	17	8	3	19	3	2	10	3	7	16	1	13	7	7	10	0	33	9	7	5	9	18	2	3	3	3	29	24	20	12	15	9	22	24	8	18
1_merged_PDX_cell_lines_AML_1666_lociStitched	85882414	85898456	chr11	86171372	86187414	16043	EED				22	3	4	0	5	1	2	6	2	7	4	6	0	7	6	8	5	13	0	4	9	13	13	2	18	4	0	2	4	7	8	6	16	25	13	1	5	10	9
1_merged_PDX_cell_lines_AML_1667_lociStitched	146855919	146871961	chr5	147476356	147492398	16043	DPYSL3				28	4	5	0	1	0	1	0	0	1	4	0	1	18	0	6	8	3	0	2	24	26	54	0	129	10	0	11	4	10	3	33	24	164	7	0	8	7	30
1_merged_PDX_cell_lines_AML_1669_lociStitched	13974417	13990454	chr6	13974186	13990223	16038	RNF182				0	1	0	0	0	0	0	0	0	0	0	0	0	0	0	0	0	0	0	0	0	1	0	0	0	0	0	0	0	0	0	0	97	0	0	0	0	0	0
1_merged_PDX_cell_lines_AML_1670_lociStitched	12199713	12215749	chr1	12139656	12155692	16037	DHRS3 TNFRSF1B TNFRSF8 VPS13D				9	0	15	4	26	6	3	6	23	31	16	25	11	20	20	29	25	17	6	17	18	23	9	14	15	9	9	8	4	14	23	18	1	15	26	35	24	18	14
1_merged_PDX_cell_lines_AML_1671_lociStitched	23203565	23219597	chr15	22653498	22669530	16033	GOLGA8IP WHAMML1				65	31	114	21	9	7	62	19	8	24	16	1	0	4	5	8	6	8	0	4	4	6	1	0	4	4	1	14	0	1	81	4	88	0	48	2	14	76	22
1_merged_PDX_cell_lines_AML_1674_lociStitched	52491845	52507847	chr18	54824614	54840616	16003	RAB27B				8	1	2	6	1	0	2	1	0	2	1	0	0	0	4	0	0	11	6	0	19	6	14	0	1	1	0	5	4	1	6	0	1	12	0	0	24	17	5
1_merged_PDX_cell_lines_AML_1675_lociStitched	35097576	35113578	chr11	35076029	35092031	16003	CD44				10	11	42	6	18	12	3	5	4	14	5	20	7	24	14	14	15	5	13	47	38	9	20	46	25	1	16	9	3	67	71	45	0	28	36	20	11	9	46
1_merged_PDX_cell_lines_AML_1676_lociStitched	44976402	44992401	chr13	44402266	44418265	16000	SERP2 TSC22D1	TSC22D1			6	0	1	0	0	0	0	0	0	0	0	0	0	2	0	0	0	7	2	28	29	20	18	0	10	5	0	7	2	1	32	0	8	6	3	0	38	18	8
1_merged_PDX_cell_lines_AML_1677_lociStitched	76906593	76922591	chr17	78910511	78926509	15999	C1QTNF1 CBX8 CEP131 CYTH1 DUS1L LGALS3BP SRP68 TIMP2 TNRC6C				22	2	19	3	17	15	4	7	16	13	15	17	8	23	22	26	20	23	18	19	22	22	17	4	29	17	9	28	15	19	34	28	0	27	42	1	28	22	28
1_merged_PDX_cell_lines_AML_1678_lociStitched	75602106	75618101	chr9	72987190	73003185	15996	ALDH1A1				8	2	0	1	0	0	1	1	0	0	3	0	0	0	0	35	0	1	0	0	4	2	6	0	5	6	1	5	4	0	14	0	14	16	2	0	20	11	9
1_merged_PDX_cell_lines_AML_1679_lociStitched	139307291	139323279	chr7	139622545	139638533	15989	CLEC2L HIPK2				23	1	2	1	6	1	5	4	2	5	4	0	4	14	5	7	6	19	42	28	16	23	25	1	23	17	4	2	9	6	20	4	40	33	7	0	11	23	15
1_merged_PDX_cell_lines_AML_1681_lociStitched	128077168	128093149	chr7	128437114	128453095	15982	ATP6V1F C7orf68 HILPDA IMPDH1 METTL2B RBM28 TNPO3				8	10	9	10	9	2	10	5	5	12	8	1	4	5	10	10	6	8	0	0	1	5	7	5	3	3	0	0	4	6	13	30	1	2	20	0	0	6	14
1_merged_PDX_cell_lines_AML_1682_lociStitched	10620408	10636386	chr11	10598861	10614839	15979	CTR9 LOC100129827 LYVE1 MRVI1				19	8	14	4	10	3	6	5	34	14	21	12	30	40	22	31	25	19	0	35	28	21	27	20	26	4	5	5	5	11	49	12	3	9	22	1	11	40	23
1_merged_PDX_cell_lines_AML_1683_lociStitched	72112413	72128389	chr18	74445178	74461154	15977	CNDP2 FAM69C				3	0	0	0	0	0	0	0	0	0	0	0	0	0	0	0	0	0	0	0	5	6	2	0	0	0	1	0	0	0	0	0	0	0	0	0	0	3	0
1_merged_PDX_cell_lines_AML_1684_lociStitched	75068192	75084167	chr16	75034294	75050269	15976	LDHD WDR59 ZFP1 ZNRF1	ZFP1		ZFP1	13	2	4	9	4	3	17	17	2	12	3	1	2	6	6	5	5	22	6	4	13	9	20	0	26	9	0	8	8	20	42	2	28	49	10	4	10	19	13
1_merged_PDX_cell_lines_AML_1685_lociStitched	4399853	4415827	chr17	4496558	4512532	15975	ARRB2 CAMKK1 CLUH CYB5D2 GGT6 MYBBP1A PELP1 SPNS2 SPNS3 UBE2G1				25	0	0	0	0	0	0	10	0	0	0	0	0	12	0	0	0	16	10	95	36	32	28	1	20	14	0	11	11	9	56	0	7	24	8	0	26	24	9
1_merged_PDX_cell_lines_AML_1686_lociStitched	8775618	8791589	chr18	8775620	8791591	15972	KIAA0802				0	0	1	0	0	0	0	0	0	0	0	0	0	0	0	0	0	0	1	2	13	13	3	1	0	0	21	2	0	3	2	0	4	0	0	0	1	5	2
1_merged_PDX_cell_lines_AML_1688_lociStitched	119873788	119889753	chr5	120538093	120554058	15966	PRR16				0	1	45	0	0	0	1	0	0	0	0	0	0	27	0	0	1	6	0	0	0	0	0	0	0	0	0	0	0	0	0	0	0	0	0	0	0	19	0
1_merged_PDX_cell_lines_AML_1689_lociStitched	231729013	231744973	chr2	230864298	230880258	15961	ARMC9 GPR55 ITM2C SLC16A14				10	0	8	0	1	0	0	3	0	2	0	0	0	1	1	0	3	4	19	53	33	19	8	36	19	3	16	25	0	11	12	2	1	17	14	24	32	8	8
1_merged_PDX_cell_lines_AML_1691_lociStitched	43640630	43656587	chr2	43413491	43429448	15958	THADA				7	5	8	6	15	6	29	9	16	18	15	4	6	19	23	22	19	15	3	1	9	6	6	4	21	7	0	3	6	17	35	29	7	15	7	18	9	9	14
1_merged_PDX_cell_lines_AML_1692_lociStitched	29590787	29606740	chr22	29194799	29210751	15954	ASCC2 CHEK2 EMID1 EWSR1 GAS2L1 HSCB KREMEN1 MYO18B OSM RHBDD3 THOC5 XBP1 ZNRF3	XBP1		XBP1	21	1	6	0	1	0	2	6	0	3	0	0	0	6	2	2	1	10	14	15	20	31	18	0	23	13	7	24	12	4	22	2	28	28	13	4	48	25	10
1_merged_PDX_cell_lines_AML_1693_lociStitched	19302742	19318695	chr8	19445231	19461184	15954	CSGALNACT1 SH2D4A				5	2	1	3	2	0	3	1	0	1	1	0	5	0	2	0	0	2	6	37	10	15	1	2	5	0	2	1	0	0	4	0	0	0	4	0	8	4	0
1_merged_PDX_cell_lines_AML_1694_lociStitched	102442743	102458694	chr5	103107039	103122990	15952	GIN1 PPIP5K2				21	11	16	6	13	10	5	12	4	7	12	7	15	20	18	12	11	30	12	26	20	13	14	19	34	15	5	7	19	17	62	30	17	28	36	17	33	18	24
1_merged_PDX_cell_lines_AML_1695_lociStitched	126612381	126628332	chr8	125600137	125616088	15952	TRIB1				2	2	7	1	16	2	0	0	4	2	2	7	3	1	10	15	8	4	0	3	8	12	2	28	0	1	9	1	3	5	2	20	0	0	5	38	5	5	3
1_merged_PDX_cell_lines_AML_1696_lociStitched	134362036	134377977	chr5	135026346	135042287	15942	PITX1	PITX1		PITX1	0	0	0	0	0	52	36	0	31	0	0	0	0	0	0	0	32	0	1	0	0	0	2	17	0	0	0	0	0	0	0	0	18	0	0	0	0	0	0
1_merged_PDX_cell_lines_AML_1697_lociStitched	32702940	32718879	chr17	34375921	34391860	15940	CCL1 CCL13				13	1	7	0	3	1	5	8	5	9	1	2	1	3	9	10	4	21	16	4	9	10	15	4	47	14	3	4	10	8	17	4	25	26	3	7	19	35	24
1_merged_PDX_cell_lines_AML_1698_lociStitched	184120352	184136291	chr1	184151218	184167157	15940	ARPC5 TSEN15				6	0	9	0	5	7	4	0	13	8	14	13	10	5	8	16	10	4	0	6	8	13	3	0	1	2	0	3	0	0	5	13	0	11	11	1	6	8	3
1_merged_PDX_cell_lines_AML_1699_lociStitched	20372695	20388627	chr9	20372697	20388629	15933	MLLT3				0	1	0	1	1	0	0	0	0	0	2	0	1	0	0	0	0	0	0	0	26	11	0	0	12	0	0	11	1	0	0	3	30	1	0	0	74	0	0
1_merged_PDX_cell_lines_AML_1700_lociStitched	16425992	16441920	chr19	16315181	16331109	15929	CIB3 FAM32A ILVBL KLF2	KLF2		KLF2	26	10	34	7	7	8	1	1	15	13	23	16	40	37	29	35	30	21	51	64	68	44	49	42	67	9	12	32	9	23	61	56	23	47	31	27	3	24	31
1_merged_PDX_cell_lines_AML_1701_lociStitched	92866212	92882132	chr13	92213959	92229879	15921	GPC5				2	1	4	0	0	2	8	0	0	26	0	4	6	2	0	0	0	6	0	0	0	0	0	0	6	13	0	0	5	0	4	0	0	12	2	0	0	11	0
1_merged_PDX_cell_lines_AML_1702_lociStitched	61868048	61883966	chr5	62572221	62588139	15919	IPO11 LRRC70				19	6	6	2	3	0	5	5	2	1	5	1	13	10	7	4	4	27	20	31	46	15	17	7	27	0	4	20	3	12	49	14	7	24	5	2	44	26	18
1_merged_PDX_cell_lines_AML_1704_lociStitched	16042469	16058386	chr16	15948612	15964529	15918	ABCC1 FOPNL				11	1	5	2	6	0	0	1	0	1	0	0	0	10	2	4	2	13	70	21	26	27	18	19	25	21	4	15	15	16	27	9	11	70	10	24	21	37	14
1_merged_PDX_cell_lines_AML_1705_lociStitched	33035700	33051611	chr6	33067923	33083834	15912	HLA-DPA1 HLA-DPB1 HLA-DPB2				2	2	28	3	11	1	3	2	2	4	2	1	0	7	30	12	11	1	0	47	26	6	6	51	25	0	12	32	0	89	25	19	1	0	3	39	67	0	23
1_merged_PDX_cell_lines_AML_1706_lociStitched	42890976	42906886	chr6	42923238	42939148	15911	C6orf226 CNPY3 CUL7 CUL9 GNMT MRPL2 PEX6 PPP2R5D PTCRA RPL7L1 RRP36 SRF TBCC	SRF	PEX6	SRF	30	12	29	12	24	15	6	12	13	14	24	17	25	33	17	20	28	29	45	24	35	28	21	32	41	21	15	26	13	25	45	30	33	36	37	20	43	25	35
1_merged_PDX_cell_lines_AML_1707_lociStitched	43393907	43409815	chr2	43166768	43182676	15909	LOC100129726 ZFP36L2		ZFP36L2		30	6	16	10	32	2	5	13	18	20	18	9	7	25	13	24	21	24	44	33	40	32	19	32	23	21	19	7	13	21	87	30	26	44	39	8	11	30	22
1_merged_PDX_cell_lines_AML_1708_lociStitched	50315903	50331810	chr22	49922255	49938162	15908	ALG12 CRELD2 MAPK11 PANX2 PIM3 SHANK3		ALG12		6	0	3	1	7	0	0	1	7	2	6	6	1	13	7	12	9	7	8	106	41	13	5	3	13	2	53	34	2	9	16	5	8	14	4	21	28	7	8
1_merged_PDX_cell_lines_AML_1710_lociStitched	41622029	41637929	chr8	41764511	41780411	15901	ANK1				0	0	0	0	0	0	0	0	0	0	0	0	0	0	0	0	0	0	0	0	0	5	0	0	0	0	0	0	0	0	0	0	10	1	0	0	0	0	0
1_merged_PDX_cell_lines_AML_1711_lociStitched	14197583	14213477	chr17	14294266	14310160	15895	ADPRM COX10 HS3ST3B1 MGC12916 MPRIP SCO1				10	0	2	1	6	5	0	2	0	1	0	2	2	1	3	1	1	2	3	21	15	17	5	5	12	4	5	12	4	4	2	14	153	7	17	0	10	8	0
1_merged_PDX_cell_lines_AML_1713_lociStitched	212656283	212672176	chr1	212482941	212498834	15894	ATF3 NENF RPS6KC1	ATF3		ATF3	9	2	14	0	0	0	0	0	0	2	0	2	0	10	2	3	2	2	1	14	10	5	13	8	5	1	1	0	2	22	8	12	0	2	2	2	0	5	9
1_merged_PDX_cell_lines_AML_1714_lociStitched	219080743	219096634	chr2	218216020	218231911	15892	AAMP ARPC2 CXCR1 GPBAR1 PNKD				26	5	26	23	31	20	12	23	12	26	24	22	36	39	26	24	24	43	20	31	42	24	19	17	47	13	7	27	13	30	60	31	25	39	43	26	50	28	30
1_merged_PDX_cell_lines_AML_1715_lociStitched	19074717	19090608	chr19	18963908	18979799	15892	ARMC6 CERS1 COPE CRLF1 DDX49 GDF1 HOMER3 ISYNA1 LRRC25 MED26 NR2C2AP PGLS PKN1 SLC25A42 SSBP4 UPF1 ZNF14 ZNF714	ZNF14 ZNF714		SSBP4	35	19	38	2	25	16	16	12	28	35	33	29	37	33	33	29	27	29	0	10	6	27	18	0	15	55	2	5	43	15	35	64	0	37	96	0	5	60	25
1_merged_PDX_cell_lines_AML_1716_lociStitched	74695089	74710979	chr13	74120952	74136842	15891	KLF12	KLF12		KLF12	0	0	2	6	5	0	2	2	0	2	1	0	1	0	0	0	2	1	30	16	17	20	0	17	0	12	11	23	0	3	5	0	9	0	0	8	0	0	0
1_merged_PDX_cell_lines_AML_1717_lociStitched	11347694	11363582	chr8	11490185	11506073	15889	BLK FAM167A				0	0	1	5	6	0	1	0	0	1	0	0	2	0	1	2	1	0	51	15	12	7	0	28	0	0	17	0	0	10	5	2	0	0	0	33	4	0	2
1_merged_PDX_cell_lines_AML_1719_lociStitched	125289868	125305747	chr10	123530352	123546231	15880	ACADSB C10orf88 GPR26 HMX2 HMX3 IKZF5 PSTK	HMX2 HMX3 IKZF5		IKZF5	12	5	6	3	10	2	21	7	0	11	3	0	1	0	4	4	2	5	0	29	2	0	0	1	0	2	10	0	1	6	5	6	0	0	0	0	0	3	5
1_merged_PDX_cell_lines_AML_1720_lociStitched	71442598	71458472	chr14	70975881	70991755	15875	PCNX				20	8	9	9	8	2	8	18	3	10	5	2	13	29	12	29	7	36	10	17	22	9	25	0	1	9	1	7	10	13	42	17	9	20	30	0	23	21	23
1_merged_PDX_cell_lines_AML_1721_lociStitched	955285	971156	chr5	955170	971041	15872	CLPTM1L NKD2 SLC6A19				2	0	6	0	0	2	0	0	0	6	0	0	0	0	1	0	0	0	110	81	21	7	9	0	1	0	27	0	0	28	9	0	2	14	12	0	0	0	7
1_merged_PDX_cell_lines_AML_1722_lociStitched	142349051	142364909	chr5	142969486	142985344	15859	ARHGAP26				10	6	11	2	16	9	10	7	6	21	11	24	8	19	16	9	8	11	2	31	10	15	5	0	32	1	6	3	1	10	19	12	1	16	17	0	8	12	9
1_merged_PDX_cell_lines_AML_1723_lociStitched	88706442	88722296	chr9	86091527	86107381	15855	GOLM1				90	2	5	0	0	0	0	0	0	0	1	0	0	0	1	2	0	0	0	0	0	11	1	0	0	0	0	3	0	0	0	11	7	0	0	3	0	0	0
1_merged_PDX_cell_lines_AML_1725_lociStitched	75984417	76000260	chr15	75692076	75707919	15844	COMMD4 CSPG4 DNM1P35 FBXO22 IMP3 ODF3L1 SNX33				4	3	9	6	12	1	2	0	0	4	0	1	0	0	4	4	4	2	1	13	11	11	6	5	2	6	14	2	6	22	16	17	7	16	6	3	5	16	23
1_merged_PDX_cell_lines_AML_1726_lociStitched	31552365	31568200	chr15	31260162	31275997	15836	AVEN KLF13	KLF13		KLF13	21	0	33	18	40	31	7	17	32	41	26	16	11	22	20	30	28	24	17	8	12	20	20	5	16	19	6	10	15	26	31	20	13	23	28	17	23	21	36
1_merged_PDX_cell_lines_AML_1727_lociStitched	11710741	11726570	chr8	11853232	11869061	15830	CTSB FDFT1 XKR6				6	0	34	4	23	16	4	2	15	8	24	10	20	20	34	26	27	9	7	15	13	27	5	6	17	5	8	9	4	16	12	29	8	13	20	6	16	13	11
1_merged_PDX_cell_lines_AML_1728_lociStitched	90571536	90587365	chr15	90028304	90044133	15830	ANPEP AP3S2 PEX11A ZNF710	ZNF710			27	1	10	0	15	7	3	5	11	8	12	15	19	17	9	14	12	16	16	14	33	32	41	3	38	9	9	17	12	25	40	10	37	31	20	17	43	34	14
1_merged_PDX_cell_lines_AML_1729_lociStitched	110431495	110447321	chr13	109779148	109794974	15827	IRS2		IRS2		10	3	22	1	5	3	2	1	5	29	10	9	21	17	20	20	10	16	8	26	15	22	10	7	20	18	5	21	14	2	7	88	28	18	47	0	6	40	4
1_merged_PDX_cell_lines_AML_1731_lociStitched	112171266	112187090	chr9	109408986	109424810	15825	PTPN3				0	6	2	1	0	0	0	0	0	0	0	0	0	0	0	0	0	0	16	80	9	1	0	36	0	5	5	0	0	4	0	5	0	0	0	7	0	0	1
1_merged_PDX_cell_lines_AML_1732_lociStitched	32616809	32632627	chr18	35036845	35052663	15819	MAPRE2 TRAPPC8 ZSCAN30	ZSCAN30			26	3	9	6	12	2	3	12	5	7	9	3	8	18	21	11	10	27	38	33	48	26	23	37	50	7	9	18	8	23	57	31	20	44	32	11	34	27	19
1_merged_PDX_cell_lines_AML_1733_lociStitched	17991024	18006842	chr2	17809757	17825575	15819	GEN1 MSGN1	MSGN1		MSGN1	1	2	2	3	4	0	9	0	0	1	0	0	0	0	2	0	1	0	0	13	6	2	1	13	6	0	5	0	0	2	2	5	0	0	0	8	0	0	1
1_merged_PDX_cell_lines_AML_1734_lociStitched	99846793	99862609	chr15	99306588	99322404	15817	LRRC28				0	2	0	1	0	0	2	3	0	0	1	0	0	0	0	0	0	0	0	0	0	0	0	0	0	0	0	0	0	0	3	0	0	0	0	0	0	0	0
1_merged_PDX_cell_lines_AML_1736_lociStitched	229157963	229173758	chr1	229022216	229038011	15796	NUP133 RAB4A RHOU				16	4	20	0	18	10	4	4	17	14	17	10	21	12	23	23	13	24	12	2	10	17	14	1	7	5	6	3	10	4	19	29	12	6	32	0	16	38	13
1_merged_PDX_cell_lines_AML_1737_lociStitched	55756786	55772581	chr19	55245418	55261213	15796	BRSK1 FCAR GP6 HSPBP1 LAIR2 LILRA5 LILRB1 LILRB2 MBOAT7 NAT14 NLRP2 POLD1 PPP6R1 PTPRH RDH13 RPL28 SHISA7 TMEM150B TMEM238 TMEM86B TTYH1 U2AF2 UBE2S ZNF524 ZNF549 ZNF581 ZNF766	ZNF524 ZNF549 ZNF581 ZNF766			42	7	36	15	42	19	6	21	20	16	28	8	35	32	22	24	25	46	52	76	68	49	63	43	71	25	29	54	22	57	100	47	49	68	50	37	50	54	52
1_merged_PDX_cell_lines_AML_1738_lociStitched	144425346	144441115	chr8	143343176	143358945	15770	C8orf33 C8orf51 MROH6 RHPN1 TOP1MT				6	6	39	13	21	18	16	1	3	27	7	15	14	2	15	10	15	4	47	3	5	11	10	0	7	19	10	1	12	0	5	37	0	12	28	0	1	12	7
1_merged_PDX_cell_lines_AML_1739_lociStitched	15754207	15769975	chr4	15752584	15768352	15769	BST1 CD38				13	0	4	0	3	0	2	8	0	6	2	1	3	7	14	1	4	17	30	18	14	14	17	0	19	8	7	4	6	12	30	18	0	17	11	7	15	30	7
1_merged_PDX_cell_lines_AML_1741_lociStitched	74256490	74272244	chr17	76260409	76276163	15755	FAM100B QRICH2 RNF157 SRP68 ST6GALNAC1 TRIM47 TRIM65				27	7	23	6	21	8	1	7	11	11	16	10	23	28	22	23	17	32	47	52	52	30	23	59	35	15	16	41	14	26	37	49	28	29	46	85	41	26	31
1_merged_PDX_cell_lines_AML_1743_lociStitched	74796497	74812241	chr5	75500672	75516416	15745	COL4A3BP GCNT4 POLK				11	6	11	6	7	5	2	2	4	3	11	3	14	13	18	13	9	13	9	7	16	17	7	22	21	7	5	17	8	11	16	45	55	17	23	18	14	10	12
1_merged_PDX_cell_lines_AML_1744_lociStitched	95960128	95975871	chr14	95493791	95509534	15744	C14orf49 GLRX5 SCARNA13 SNHG10				8	3	10	4	24	6	5	2	10	5	9	4	19	10	16	16	16	14	3	19	22	13	14	10	12	6	7	11	9	27	42	16	3	19	27	46	26	17	29
1_merged_PDX_cell_lines_AML_1745_lociStitched	6960569	6976308	chr10	6918607	6934346	15740	LOC439949 TAF3				28	8	13	21	24	11	17	38	0	15	3	16	11	3	6	3	2	16	35	56	26	18	33	9	27	11	6	8	4	21	46	8	21	28	6	12	34	29	15
1_merged_PDX_cell_lines_AML_1746_lociStitched	169778171	169793909	chr5	170351167	170366905	15739	KCNIP1 KCNMB1 LOC257358				12	0	6	5	22	7	3	10	10	15	6	6	9	6	14	22	13	6	1	8	16	14	15	0	6	3	9	7	9	20	16	13	2	5	20	0	23	10	21
1_merged_PDX_cell_lines_AML_1747_lociStitched	65078574	65094309	chr2	64851440	64867175	15736	ACTR2 AFTPH CNRIP1 LGALSL LOC400958 SERTAD2				33	29	44	10	24	22	9	7	25	26	25	32	34	56	33	42	28	22	4	31	30	19	36	16	19	31	17	9	32	53	37	65	6	24	51	11	30	59	55
1_merged_PDX_cell_lines_AML_1748_lociStitched	98184586	98200312	chr15	97641356	97657082	15727	LOC91948				0	1	0	0	0	0	0	0	0	0	0	0	0	0	0	0	0	0	0	0	0	0	0	0	0	0	0	1	0	0	0	0	0	0	0	0	84	0	0
1_merged_PDX_cell_lines_AML_1750_lociStitched	20711034	20726757	chr20	20730391	20746114	15724	RALGAPA2				22	3	8	1	14	3	6	14	9	14	8	16	12	13	13	20	12	23	2	14	20	18	19	0	27	13	8	6	13	8	30	19	6	8	10	12	17	26	18
1_merged_PDX_cell_lines_AML_1751_lociStitched	33856616	33872337	chr17	35529597	35545318	15722	AP2B1 FNDC8 PEX12 RDM1 SLFN12 SLFN12L SLFN14 SLFN5 SNORD7 TAF15				16	2	9	16	14	4	6	9	4	7	7	3	6	11	8	6	5	16	23	10	23	5	12	5	14	6	13	12	7	15	32	13	0	25	20	35	40	18	21
1_merged_PDX_cell_lines_AML_1752_lociStitched	70158145	70173865	chr14	69691428	69707148	15721	KIAA0247 SRSF5				14	1	6	0	10	1	6	4	5	8	10	4	11	15	6	12	11	24	8	6	28	21	24	6	33	10	8	12	8	18	38	16	46	35	11	8	31	38	16
1_merged_PDX_cell_lines_AML_1753_lociStitched	139508209	139523925	chr9	136613757	136629473	15717	AGPAT2 DNLZ EGFL7 MIR126 NOTCH1 SEC16A				9	0	6	0	12	4	0	4	5	2	0	11	0	7	2	7	2	7	11	5	17	11	14	5	3	4	8	14	7	15	22	0	5	7	10	1	26	18	14
1_merged_PDX_cell_lines_AML_1754_lociStitched	50461739	50477455	chr14	49995021	50010737	15717	ARF6 C14orf182				15	7	24	10	31	14	3	14	12	17	8	22	5	21	13	19	17	17	88	11	27	14	13	17	23	5	6	7	7	46	48	23	6	19	19	32	10	24	31
1_merged_PDX_cell_lines_AML_1755_lociStitched	6242457	6258162	chr12	6133291	6148996	15706	CD9 TAS2R20 VWF				13	0	28	5	20	12	2	13	14	19	9	18	6	26	14	14	12	9	0	5	14	17	8	1	27	6	4	5	4	7	52	11	23	26	13	0	24	14	16
1_merged_PDX_cell_lines_AML_1756_lociStitched	4367040	4382744	chr19	4367043	4382747	15705	ATP8B3 C19orf71 C3 CACTIN CHAF1A DIRAS1 FSD1 IZUMO4 MPND PIP5K1C PLIN5 SAFB SAFB2 SBNO2 SH3GL1 SIRT6 STAP2 TMIGD2 TUBB4A UBXN6	SAFB SAFB2	SH3GL1		3	0	3	0	15	1	0	0	2	0	3	4	4	3	4	7	3	9	8	6	14	11	8	8	12	3	3	5	8	18	13	9	14	11	8	20	21	9	15
1_merged_PDX_cell_lines_AML_1757_lociStitched	194290555	194306259	chr3	194569826	194585530	15705	ATP13A3 GP5 TMEM44				15	5	16	2	13	7	2	2	3	1	3	11	6	11	12	11	7	7	10	8	18	15	14	7	15	12	5	16	11	14	15	28	17	21	26	10	6	11	17
1_merged_PDX_cell_lines_AML_1758_lociStitched	22085508	22101212	chr1	21759015	21774719	15705	ECE1 EMC1 LDLRAD2 USP48				3	13	13	2	6	4	2	1	6	14	13	4	18	12	15	8	7	13	1	12	10	10	5	5	7	6	3	1	7	14	9	29	3	10	15	40	11	7	14
1_merged_PDX_cell_lines_AML_1759_lociStitched	62448106	62463807	chr20	63816753	63832454	15702	C20orf135 TPD52L2 ZBTB46	ZBTB46			2	0	0	0	0	0	0	1	0	0	0	0	0	1	0	0	0	0	0	2	10	14	2	0	8	6	2	13	2	3	4	0	0	9	1	0	17	1	1
1_merged_PDX_cell_lines_AML_1760_lociStitched	238354303	238370003	chr2	237445660	237461360	15701	COL6A3 MLPH				2	0	0	0	0	0	0	0	0	0	0	0	0	0	0	0	0	0	0	64	10	14	1	0	2	0	10	1	0	0	5	0	4	0	0	1	0	0	0
1_merged_PDX_cell_lines_AML_1761_lociStitched	89816670	89832369	chr10	88056913	88072612	15700	NUTM2D PTEN				10	3	8	4	21	5	7	8	23	14	17	11	16	16	18	20	17	16	12	4	7	11	5	4	3	2	4	1	3	10	16	8	4	5	8	3	11	12	9
1_merged_PDX_cell_lines_AML_1762_lociStitched	22580283	22595981	chr14	22112330	22128024	15699	OR4E2				0	1	0	2	1	0	0	1	0	0	1	0	0	0	0	0	0	0	0	0	0	0	0	0	0	0	0	0	0	0	0	0	0	0	0	0	0	0	0
1_merged_PDX_cell_lines_AML_1763_lociStitched	1850312	1866008	chr19	1850313	1866009	15697	ABHD17A ADAT3 AMH ATP8B3 C19orf25 CIRBP CSNK1G2 DAZAP1 ELANE FAM108A1 FSTL3 GADD45B GIPC3 GNA15 JSRP1 KLF16 LINGO3 LMNB2 LOC100288123 LSM7 MBD3 MEX3D MIR1909 MKNK2 MOB3A NCLN OAZ1 PCSK4 PIP5K1C PLEKHJ1 POLR2E PTBP1 REXO1 RPS15 SCAMP4 SPPL2B TCF3 TIMM13 TMEM259 TMPRSS9 UQCR11 ZNF555	KLF16 MBD3 TCF3 ZNF555	NCLN	KLF16	30	8	43	13	26	32	0	7	17	16	20	12	13	31	20	23	24	27	46	44	54	39	37	24	33	20	42	65	29	29	49	57	47	34	49	19	31	26	41
1_merged_PDX_cell_lines_AML_1764_lociStitched	31568870	31584557	chr3	31527378	31543065	15688	STT3B				28	17	34	14	13	20	11	15	4	10	16	12	21	28	28	18	19	39	43	46	27	43	33	24	45	41	17	30	37	30	59	67	62	53	64	21	42	38	35
1_merged_PDX_cell_lines_AML_1766_lociStitched	75314871	75330556	chr17	77318789	77334474	15686	SEPT9 TMC6 TMC8 TRIM65				5	0	6	2	4	1	0	2	3	3	0	5	0	8	11	8	5	6	23	24	19	17	7	72	11	1	8	18	0	6	11	14	4	9	6	5	8	13	5
1_merged_PDX_cell_lines_AML_1767_lociStitched	35693665	35709349	chr19	35202762	35218446	15685	CD22 FAM187B FXYD1 FXYD5 FXYD7 LSR SCN1B USF2 ZNF566	USF2 ZNF566		USF2	8	2	9	12	15	2	4	2	3	9	6	1	5	7	6	6	4	2	67	142	44	24	8	11	38	1	33	10	1	14	21	12	0	23	3	32	7	13	8
1_merged_PDX_cell_lines_AML_1768_lociStitched	108349032	108364715	chr8	107336804	107352487	15684	ANGPT1				13	1	5	1	0	0	1	12	0	2	3	0	1	7	1	0	0	5	1	0	14	8	17	0	21	1	0	3	2	11	25	0	4	9	1	0	40	4	9
1_merged_PDX_cell_lines_AML_1769_lociStitched	134540351	134556025	chr9	131664964	131680638	15675	RAPGEF1				7	3	2	11	23	2	0	10	0	9	5	27	3	4	10	4	3	11	20	66	27	20	4	21	15	0	17	10	1	32	15	12	0	3	15	55	14	7	5
1_merged_PDX_cell_lines_AML_1770_lociStitched	20954769	20970439	chr14	20486610	20502280	15671	APEX1 OSGEP PNP RNASE10 TMEM55B				12	3	5	0	21	2	11	4	3	11	10	3	25	6	9	14	6	9	0	1	14	9	5	4	3	4	12	2	7	2	24	18	4	5	32	15	6	16	7
1_merged_PDX_cell_lines_AML_1771_lociStitched	15330699	15346364	chr3	15289192	15304857	15666	SH3BP5				0	4	14	1	19	8	1	2	13	12	11	24	14	19	16	22	22	7	3	8	12	7	8	17	8	1	7	5	1	7	4	15	3	2	19	15	11	10	6
1_merged_PDX_cell_lines_AML_1772_lociStitched	60765564	60781217	chr20	62190508	62206161	15654	GTPBP5 HRH3 MTG2 OSBPL2 PSMA7 SS18L1				0	0	0	0	0	0	0	0	0	0	0	0	0	0	1	0	1	1	1	46	6	1	0	1	1	0	7	2	0	2	3	0	0	0	1	0	3	0	2
1_merged_PDX_cell_lines_AML_1773_lociStitched	15942577	15958213	chr1	15616082	15631718	15637	AGMAT DDI2 PLEKHM2 RSC1A1				6	2	8	5	11	6	4	2	5	4	9	3	10	9	10	8	9	11	6	17	12	10	4	13	15	2	2	4	4	11	12	16	7	11	12	16	6	6	10
1_merged_PDX_cell_lines_AML_1774_lociStitched	133228094	133243728	chr12	132651508	132667142	15635	LOC645277 P2RX2 PGAM5 POLE PXMP2				4	0	0	0	2	0	0	7	1	0	0	0	2	4	0	0	2	7	6	147	28	10	1	0	15	1	18	16	1	1	11	0	0	1	1	0	22	9	3
1_merged_PDX_cell_lines_AML_1776_lociStitched	169751241	169766872	chr5	170324237	170339868	15632	KCNIP1 KCNMB1 LCP2 LOC257358				11	2	11	10	23	5	3	6	5	17	10	25	14	8	10	11	10	12	19	9	11	18	9	0	19	3	8	9	7	8	20	11	23	21	14	8	19	14	14
1_merged_PDX_cell_lines_AML_1777_lociStitched	107138728	107154358	chr6	106690853	106706483	15631	QRSL1				0	1	0	0	0	0	0	0	0	0	0	0	0	0	0	0	0	0	0	94	13	2	1	16	0	0	22	0	0	1	0	1	0	0	0	2	0	3	0
1_merged_PDX_cell_lines_AML_1779_lociStitched	12965079	12980700	chrX	12946960	12962581	15622	LOC349408 TLR8 TMSB4X				20	8	32	24	34	21	9	19	12	28	19	32	26	20	15	21	34	16	29	19	19	15	20	33	24	10	8	16	15	33	48	35	19	28	27	31	22	25	28
1_merged_PDX_cell_lines_AML_1780_lociStitched	30603129	30618748	chrX	30585012	30600631	15620	CXorf21				11	13	20	9	26	7	13	8	13	17	15	16	24	12	19	24	23	10	1	55	21	4	11	9	6	2	10	1	6	28	35	46	0	6	23	3	24	6	40
1_merged_PDX_cell_lines_AML_1781_lociStitched	16210065	16225674	chr16	16116208	16131817	15610	ABCC1 ABCC6				29	1	4	0	1	1	11	9	0	5	0	0	0	10	0	1	2	29	5	2	22	16	37	0	40	19	0	15	13	17	49	0	36	36	0	0	26	32	25
1_merged_PDX_cell_lines_AML_1782_lociStitched	24598069	24613675	chr22	24202101	24217707	15607	GGT5 POM121L9P SLC2A11 SUSD2				16	2	9	2	14	3	7	14	4	25	4	18	6	13	6	6	8	23	2	50	19	13	8	0	8	20	16	4	16	13	37	9	6	20	14	0	41	34	26
1_merged_PDX_cell_lines_AML_1783_lociStitched	37423411	37439010	chr20	38794768	38810367	15600	ACTR5 DHX35 FAM83D PPP1R16B				20	0	4	2	4	0	0	2	0	0	3	0	0	4	1	4	1	7	91	46	64	55	46	13	88	9	10	16	2	18	52	14	6	48	0	17	15	27	7
1_merged_PDX_cell_lines_AML_1784_lociStitched	8674059	8689655	chr2	8533929	8549525	15597	ID2				20	2	36	6	30	34	8	16	11	33	12	35	8	13	25	29	21	15	12	26	25	23	41	15	11	20	26	5	22	35	29	59	14	27	34	33	20	38	32
1_merged_PDX_cell_lines_AML_1785_lociStitched	17940709	17956300	chr3	17899217	17914808	15592	TBC1D5				15	8	8	3	6	2	16	6	0	5	2	1	4	1	6	2	3	7	11	21	13	5	13	0	6	10	9	7	9	11	36	6	0	5	8	0	27	18	14
1_merged_PDX_cell_lines_AML_1786_lociStitched	10226601	10242190	chr3	10184917	10200506	15590	BRK1 GHRL IRAK2 SEC13 TATDN2 VHL				19	4	7	5	31	5	4	8	4	10	6	23	15	11	8	13	13	10	5	34	45	20	15	14	33	3	18	14	3	31	60	25	28	21	21	36	46	24	30
1_merged_PDX_cell_lines_AML_1787_lociStitched	34615351	34630938	chr15	34323150	34338737	15588	C15orf55 DPH6 EMC4 EMC7 FAM98B LPCAT4 MIR1233-1 NOP10 RASGRP1 RYR3 SLC12A6				18	1	8	18	29	10	8	26	14	27	20	36	30	25	14	21	22	26	32	51	40	20	14	2	43	7	5	20	9	21	55	26	12	47	32	71	34	33	26
1_merged_PDX_cell_lines_AML_1788_lociStitched	145784912	145800472	chr5	146405349	146420909	15561	TCERG1				0	1	0	0	0	0	0	0	0	0	0	0	0	0	0	0	0	0	0	0	0	2	0	0	0	0	0	0	1	0	0	0	68	0	0	0	0	0	0
1_merged_PDX_cell_lines_AML_1789_lociStitched	109390266	109405814	chr6	109069063	109084611	15549	CEP57L1 SESN1				5	14	3	3	2	0	0	1	0	1	3	0	5	41	1	1	0	10	0	1	16	6	2	0	9	0	0	5	1	2	12	12	0	1	4	0	11	1	0
1_merged_PDX_cell_lines_AML_1790_lociStitched	104646481	104662029	chr7	105006034	105021582	15549	LOC100216545 MLL5 SRPK2				67	48	92	33	25	37	25	15	10	28	36	44	75	74	57	37	44	77	122	153	80	91	92	132	109	123	52	74	84	92	122	140	170	149	158	101	36	67	111
1_merged_PDX_cell_lines_AML_1792_lociStitched	99411821	99427364	chr2	98795358	98810901	15544	C2orf55 COA5 MGAT4A				6	0	1	0	8	0	0	0	1	2	3	0	2	1	1	5	1	2	9	1	4	12	3	1	1	6	0	0	6	0	5	6	0	3	11	0	2	7	2
1_merged_PDX_cell_lines_AML_1794_lociStitched	124664279	124679812	chr2	123906702	123922235	15534	CNTNAP5				0	0	0	0	0	0	1	1	0	0	0	0	0	0	0	0	0	0	5	11	23	4	3	0	7	0	0	19	1	0	8	0	16	22	0	0	43	0	1
1_merged_PDX_cell_lines_AML_1795_lociStitched	119823426	119838955	chr5	120487731	120503260	15530	PRR16				0	1	60	0	0	0	0	12	0	0	2	0	2	49	0	0	1	13	0	0	0	0	0	0	0	0	0	0	0	0	0	0	0	0	0	0	0	61	0
1_merged_PDX_cell_lines_AML_1796_lociStitched	160746275	160761803	chr2	159889764	159905292	15529	CD302 LY75 LY75-CD302				11	3	5	2	6	2	1	2	1	1	4	0	1	7	6	6	6	7	8	9	11	8	7	9	11	2	5	12	5	9	11	14	0	9	14	64	11	7	7
1_merged_PDX_cell_lines_AML_1798_lociStitched	51481437	51496951	chr13	50907301	50922815	15515	RNASEH2B TRIM13				36	25	26	12	24	13	9	21	6	19	25	6	28	38	30	22	22	47	48	40	39	20	41	34	34	32	12	19	30	38	56	45	32	47	58	20	56	34	46
1_merged_PDX_cell_lines_AML_1799_lociStitched	104986847	105002357	chr12	104593069	104608579	15511	CHST11 MIR3922 USP30				15	4	23	9	16	7	9	7	7	16	8	20	9	10	24	15	11	27	16	30	21	24	20	2	28	7	3	8	5	13	26	11	19	76	18	6	30	36	17
1_merged_PDX_cell_lines_AML_1800_lociStitched	5576708	5592218	chr9	5576708	5592218	15511	KIAA1432				2	1	0	1	4	0	1	0	0	0	0	0	0	0	0	0	0	0	0	0	1	4	0	3	2	0	1	1	0	0	0	0	9	1	0	41	1	1	0
1_merged_PDX_cell_lines_AML_1801_lociStitched	95091204	95106707	chr11	95358040	95373543	15504	SESN3				11	5	9	1	12	3	8	5	9	26	14	2	14	5	15	13	6	9	0	4	6	7	5	0	2	8	0	3	7	2	17	26	0	1	29	0	6	9	7
1_merged_PDX_cell_lines_AML_1802_lociStitched	7106511	7122013	chr17	7203192	7218694	15503	ACADVL ACAP1 ALOX12 ASGR1 ASGR2 BCL6B C17orf100 C17orf49 C17orf81 CLDN7 CLEC10A CLUH CTC1 CTDNEP1 DLG4 DVL2 EIF5A ELP5 FGF11 FXR2 GABARAP GPS2 KCTD11 MED31 MIR324 MPDU1 NDEL1 PFAS PHF23 PLSCR3 SCIMP SENP3 TMEM102 TMEM256 TNFSF13 WRAP53	BCL6B	PFAS	BCL6B	21	2	10	0	5	1	0	0	3	0	0	1	1	10	6	8	8	10	86	51	41	53	44	24	9	4	12	15	5	12	17	22	14	13	12	7	21	15	23
1_merged_PDX_cell_lines_AML_1803_lociStitched	88624912	88640414	chr6	87915194	87930696	15503	SPACA1				0	1	0	0	0	0	0	0	0	0	0	1	0	0	0	0	0	0	2	25	9	2	1	83	0	0	13	1	0	0	0	1	0	0	0	17	0	0	0
1_merged_PDX_cell_lines_AML_1804_lociStitched	148177653	148193154	chr5	148798090	148813591	15502	ADRB2 FBXO38				23	9	16	7	21	6	16	12	12	25	17	10	16	22	22	18	14	23	4	21	9	8	19	27	18	13	6	3	14	26	41	40	6	19	28	8	6	29	32
1_merged_PDX_cell_lines_AML_1805_lociStitched	36993524	37009021	chr9	36993527	37009024	15498	PAX5	PAX5		PAX5	0	0	3	1	0	0	0	0	0	1	0	0	0	0	0	0	0	0	1	50	7	4	1	17	0	0	2	0	0	2	0	2	0	0	0	34	0	0	0
1_merged_PDX_cell_lines_AML_1806_lociStitched	4100477	4115970	chr19	4100479	4115972	15494	AMH CHAF1A CREB3L3 EBI3 EEF2 FSD1 MAP2K2 MRPL54 PCSK4 PEX11G SHD ZBTB7A	CREB3L3 ZBTB7A	MAP2K2		1	0	2	1	10	0	0	2	1	1	0	3	1	1	3	2	4	4	5	4	8	4	3	3	11	4	3	8	3	12	14	6	1	6	6	7	13	8	10
1_merged_PDX_cell_lines_AML_1807_lociStitched	158363783	158379270	chr1	158393993	158409480	15488	CD1E OR10K2 OR10T2				0	1	0	0	1	0	0	1	0	0	0	0	1	0	0	0	0	0	114	1	1	0	0	1	0	0	0	0	0	0	0	1	0	0	0	0	2	0	0
1_merged_PDX_cell_lines_AML_1808_lociStitched	268388	283870	chr9	268388	283870	15483	CBWD1 DOCK8 KANK1				26	7	22	9	24	10	12	13	11	15	22	23	27	48	24	23	27	45	97	74	43	18	33	7	32	9	4	21	12	56	79	22	0	69	31	14	46	46	48
1_merged_PDX_cell_lines_AML_1809_lociStitched	803014	818495	chr18	803013	818494	15482	ADCYAP1 METTL4 NDC80 YES1				9	6	0	1	4	6	0	0	0	1	6	0	3	10	0	2	1	21	27	6	21	47	29	0	1	23	0	29	24	17	26	0	18	45	0	28	22	40	23
1_merged_PDX_cell_lines_AML_1810_lociStitched	3505252	3520730	chr1	3588688	3604166	15479	MEGF6 MIR551A TP73 TPRG1L WDR8	TP73			9	0	0	0	0	0	0	0	0	0	0	0	0	1	0	0	1	1	12	8	18	14	6	2	3	1	3	9	2	1	9	0	0	8	2	0	21	10	3
1_merged_PDX_cell_lines_AML_1811_lociStitched	196331889	196347361	chr2	195467165	195482637	15473	SLC39A10				0	4	2	0	0	0	13	0	0	0	1	0	2	0	2	0	0	3	1	10	8	4	6	1	2	6	0	2	6	1	2	14	3	10	1	1	6	6	2
1_merged_PDX_cell_lines_AML_1812_lociStitched	77497389	77512860	chr14	77031046	77046517	15472	ANGEL1 C14orf4 CIPC IRF2BPL VASH1				20	7	30	14	27	17	14	16	18	20	13	13	11	23	26	30	23	23	26	98	42	31	32	20	36	26	24	35	23	36	58	42	50	45	40	20	24	36	48
1_merged_PDX_cell_lines_AML_1814_lociStitched	48276296	48291759	chr8	47363728	47379195	15464	KIAA0146 SPIDR				14	20	22	3	30	6	4	5	25	9	25	17	24	21	25	23	19	23	0	0	5	19	7	0	5	6	0	1	6	4	5	45	1	2	6	1	10	15	6
1_merged_PDX_cell_lines_AML_1815_lociStitched	38662564	38678027	chr4	38660943	38676406	15464	FLJ13197 KLF3 KLHL5 TLR10	KLF3		KLF3	38	8	19	11	15	10	5	11	9	11	15	10	23	44	22	23	22	37	0	47	51	47	39	9	81	38	2	41	24	30	68	37	60	90	61	39	40	35	36
1_merged_PDX_cell_lines_AML_1816_lociStitched	4788979	4804440	chr3	4747295	4762756	15462	EGOT ITPR1				15	6	36	8	26	13	32	12	9	51	15	7	8	18	16	14	15	24	1	4	11	12	8	1	18	36	0	4	21	20	19	27	3	53	29	10	13	49	23
1_merged_PDX_cell_lines_AML_1817_lociStitched	2852018	2867467	chr6	2851784	2867233	15450	MGC39372 SERPINB1 SERPINB9 WRNIP1				19	11	16	8	50	10	7	6	13	24	17	20	14	22	20	20	25	20	35	56	24	26	19	42	19	9	11	11	9	57	62	29	35	11	16	75	22	23	42
1_merged_PDX_cell_lines_AML_1818_lociStitched	74157678	74173125	chr6	73447955	73463402	15448	C6orf150 COX7A2 EEF1A1 MTO1				19	11	35	8	35	17	3	5	11	7	26	8	20	16	22	21	24	15	21	33	27	22	25	22	24	18	13	19	21	35	31	62	10	20	37	30	35	23	29
1_merged_PDX_cell_lines_AML_1819_lociStitched	40674931	40690377	chr5	40674829	40690275	15447	CARD6 PTGER4 RPL37 TTC33 UGT3A2				23	2	18	17	22	8	8	10	5	19	13	9	4	13	21	19	11	12	30	13	37	15	12	26	16	8	9	16	8	19	26	69	1	26	40	11	41	13	11
1_merged_PDX_cell_lines_AML_1820_lociStitched	135721552	135736991	chr9	132846165	132861604	15440	C9orf9 C9orf98				1	0	0	0	0	0	0	0	0	0	0	0	0	0	0	0	0	0	52	6	5	3	1	1	0	0	5	0	0	0	0	0	0	0	0	0	5	0	0
1_merged_PDX_cell_lines_AML_1821_lociStitched	34621043	34636481	chr6	34653266	34668704	15439	C6orf106 MAPK14 SKIV2L SNRPC TBC1D22B TMEM217 UHRF1BP1				15	13	8	3	13	3	9	9	5	15	9	3	8	17	16	9	15	31	9	4	19	8	17	4	25	32	1	22	21	16	29	21	35	47	24	56	37	34	28
1_merged_PDX_cell_lines_AML_1822_lociStitched	75395650	75411087	chr14	74928947	74944384	15438	ACYP1 AREL1 BATF DLST FCF1 MLH3 PGF RPS6KL1 ZC2HC1C	BATF	DLST	BATF	21	2	6	2	9	5	3	3	8	4	4	5	5	3	7	13	11	10	0	49	35	12	18	12	16	3	32	24	7	10	16	9	6	4	10	7	40	8	19
1_merged_PDX_cell_lines_AML_1823_lociStitched	16584941	16600377	chr2	16403673	16419109	15437	FAM49A				13	1	0	0	0	0	4	11	0	1	0	0	0	1	0	0	0	10	0	0	3	15	0	0	2	3	0	0	0	0	10	0	17	14	0	0	9	9	2
1_merged_PDX_cell_lines_AML_1824_lociStitched	196191135	196206570	chr2	195326411	195341846	15436	SLC39A10				4	2	1	1	1	0	14	3	0	0	2	0	2	0	0	0	0	7	6	34	14	8	7	8	7	11	0	3	8	0	9	5	0	31	5	0	16	8	9
1_merged_PDX_cell_lines_AML_1826_lociStitched	14655826	14671252	chr11	14634280	14649706	15427	COPB1 PDE3B PSMA1				13	9	14	13	11	5	7	4	3	16	6	9	10	9	10	9	6	0	12	2	10	11	7	20	29	10	0	2	8	4	7	52	23	0	27	0	19	13	2
1_merged_PDX_cell_lines_AML_1827_lociStitched	135752290	135767709	chr9	132876903	132892322	15420	C9orf9 C9orf98 TSC1		TSC1		12	2	4	0	0	0	0	1	0	0	0	0	0	4	2	1	1	3	140	124	45	18	17	17	15	4	21	19	4	8	26	9	3	9	4	3	37	8	9
1_merged_PDX_cell_lines_AML_1828_lociStitched	68118271	68133681	chr13	67544139	67559549	15411	PCDH9				1	2	3	4	9	2	4	0	0	3	1	2	0	0	0	0	0	3	0	0	0	0	0	0	0	8	0	0	5	0	0	0	4	4	2	0	0	1	0
1_merged_PDX_cell_lines_AML_1829_lociStitched	75181078	75196487	chr3	75131927	75147336	15410	FAM86DP				0	0	0	1	0	0	0	0	0	0	0	0	0	0	0	0	0	0	0	0	0	0	0	0	0	0	0	0	0	0	0	0	0	0	0	0	0	0	0
1_merged_PDX_cell_lines_AML_1830_lociStitched	74344052	74359459	chr5	75048227	75063634	15408	GCNT4				63	0	1	5	4	0	0	21	0	3	3	0	0	0	0	0	0	0	95	1	16	11	1	0	3	0	0	15	0	0	3	0	9	0	0	1	13	3	0
1_merged_PDX_cell_lines_AML_1831_lociStitched	46352064	46367471	chr3	46310573	46325980	15408	CCR1 CCR2 CCR5				0	2	11	3	54	15	9	13	41	36	21	28	15	11	22	26	15	6	0	0	0	2	1	6	1	1	1	0	2	11	15	12	0	0	6	2	3	3	11
1_merged_PDX_cell_lines_AML_1832_lociStitched	39855835	39871232	chr22	39459830	39475227	15398	ATF4 MGAT3 SMCR7L TAB1	ATF4		ATF4	5	0	3	0	0	0	0	0	1	0	2	0	0	1	2	3	1	3	1	2	12	9	2	24	4	0	1	3	0	4	4	3	14	6	1	2	53	1	5
1_merged_PDX_cell_lines_AML_1833_lociStitched	234901753	234917148	chr1	234766006	234781401	15396	IRF2BP2 NCRNA00184		IRF2BP2		42	26	89	39	62	57	21	49	27	88	35	85	45	50	33	32	39	37	30	31	30	31	45	4	46	45	25	8	37	57	83	101	37	63	70	9	17	52	52
1_merged_PDX_cell_lines_AML_1834_lociStitched	72441665	72457060	chr11	72730620	72746015	15396	ARAP1 ATG16L2 NUMA1 P2RY2 STARD10				19	6	32	9	25	16	6	5	20	20	19	33	25	28	29	31	36	23	6	18	28	17	17	24	69	7	4	26	9	35	45	29	14	36	44	27	26	15	38
1_merged_PDX_cell_lines_AML_1835_lociStitched	19871780	19887173	chr22	19884257	19899650	15394	C22orf29 COMT GNB1L TBX1 TXNRD2	TBX1			8	1	7	5	11	2	0	1	3	1	0	1	0	6	6	6	6	7	73	51	11	12	6	9	9	7	15	4	4	2	5	8	4	7	8	0	28	13	5
1_merged_PDX_cell_lines_AML_1836_lociStitched	123029932	123045323	chr6	122708787	122724178	15392	FABP7 PKIB SMPDL3A				4	4	12	24	30	15	9	14	7	30	7	19	4	4	14	14	17	4	0	0	3	0	1	0	4	0	0	2	1	5	23	21	3	0	6	0	6	3	11
1_merged_PDX_cell_lines_AML_1837_lociStitched	172226794	172242183	chr3	172509004	172524393	15390	TNFSF10				6	3	9	10	22	5	8	7	17	32	19	9	15	18	19	19	13	14	11	4	18	12	2	5	4	3	2	7	4	9	29	18	0	25	17	17	26	27	10
1_merged_PDX_cell_lines_AML_1839_lociStitched	105576016	105591396	chr6	105128141	105143521	15381	BVES C6orf112 POPDC3				53	0	3	0	0	1	0	0	0	0	0	0	0	0	0	0	0	0	0	1	0	2	0	0	0	0	3	1	0	0	0	6	0	0	0	1	0	0	0
1_merged_PDX_cell_lines_AML_1840_lociStitched	229271784	229287161	chr1	229136037	229151414	15378	RAB4A				2	1	1	0	3	0	0	0	0	0	0	0	0	0	1	1	0	0	53	6	6	11	8	1	3	1	11	1	1	1	5	2	2	2	4	0	0	7	0
1_merged_PDX_cell_lines_AML_1841_lociStitched	94558792	94574164	chr12	94165016	94180388	15373	PLXNC1				5	0	2	4	17	6	8	13	9	11	14	27	10	7	5	13	14	7	1	10	7	10	13	5	6	1	3	3	3	17	18	18	16	1	6	12	0	6	9
1_merged_PDX_cell_lines_AML_1842_lociStitched	19543653	19559025	chr8	19686142	19701514	15373	CSGALNACT1				6	2	0	1	4	1	2	4	4	1	2	1	11	5	3	4	1	6	7	15	11	6	3	9	2	1	2	2	4	3	10	4	0	1	7	14	14	8	5
1_merged_PDX_cell_lines_AML_1843_lociStitched	57226296	57241663	chr17	59148935	59164302	15368	C17orf64 C17orf71 GDPD1 MIR301A MIR454 PRR11 SKA2 SMG8 TRIM37				10	2	13	6	9	2	3	3	3	7	6	2	8	12	10	6	7	14	21	19	20	8	13	9	24	23	7	13	15	12	27	13	89	26	21	17	24	14	24
1_merged_PDX_cell_lines_AML_1844_lociStitched	152087269	152102635	chr3	152369480	152384846	15367	MBNL1 TMEM14E		MBNL1		14	9	3	12	13	3	12	15	5	29	8	6	9	18	11	9	13	30	1	4	12	5	3	13	21	6	1	8	5	17	31	4	17	27	15	12	10	13	14
1_merged_PDX_cell_lines_AML_1845_lociStitched	167617514	167632872	chr1	167648277	167663635	15359	RCSD1				6	1	2	4	8	1	2	4	3	3	5	2	6	6	9	7	6	11	13	44	22	15	5	3	15	2	5	6	1	3	6	5	1	4	7	5	15	3	4
1_merged_PDX_cell_lines_AML_1846_lociStitched	19994275	20009633	chr11	19972729	19988087	15359	NAV2				0	0	0	0	0	0	2	0	0	3	0	0	0	0	0	0	0	0	0	16	3	5	1	8	0	0	9	0	0	0	0	1	3	0	0	1	0	6	0
1_merged_PDX_cell_lines_AML_1847_lociStitched	57551422	57566777	chr11	57783950	57799305	15356	BTBD18 C11orf31 CTNND1 RTN4RL2 SSRP1 ZDHHC5				6	1	12	13	38	6	4	16	7	27	7	17	7	7	6	11	8	7	1	9	19	12	9	4	17	2	2	5	3	37	48	8	11	31	8	7	16	9	17
1_merged_PDX_cell_lines_AML_1848_lociStitched	72513704	72529051	chr11	72802659	72818006	15348	ATG16L2 RNF121 STARD10				36	16	70	27	41	39	7	31	33	49	37	40	46	49	26	34	41	37	41	23	40	35	38	23	52	38	15	55	34	62	76	74	36	61	79	18	29	38	61
1_merged_PDX_cell_lines_AML_1850_lociStitched	95262050	95277388	chr4	94340899	94356237	15339	HPGDS				20	2	1	1	2	0	5	12	3	4	3	0	1	5	0	8	1	15	0	0	32	11	10	0	23	8	0	15	5	10	44	9	3	31	1	0	26	13	8
1_merged_PDX_cell_lines_AML_1851_lociStitched	174195952	174211289	chr4	173274801	173290138	15338	GALNT7 HMGB2 SAP30			HMGB2	7	1	2	0	1	1	4	3	1	0	2	0	2	1	1	0	2	12	13	0	5	0	7	1	9	14	0	0	4	8	11	2	3	24	9	0	7	7	6
1_merged_PDX_cell_lines_AML_1854_lociStitched	82525420	82540749	chr10	80765664	80780993	15330	SH2D4B				8	0	0	0	0	0	0	0	0	1	0	0	0	0	0	0	0	0	0	0	0	0	1	0	0	0	0	0	0	0	0	0	0	0	0	0	0	16	0
1_merged_PDX_cell_lines_AML_1855_lociStitched	80920774	80936096	chr5	81624955	81640277	15323	SSBP2			SSBP2	13	2	0	1	0	0	5	15	0	1	0	0	2	9	0	2	0	21	8	60	31	10	24	0	14	11	8	5	6	19	52	0	1	31	2	2	31	25	12
1_merged_PDX_cell_lines_AML_1856_lociStitched	36677048	36692363	chr5	36676946	36692261	15316	CAPSL NUP155 SLC1A3 SPEF2				14	6	24	0	30	13	19	3	12	20	17	9	15	12	23	19	21	10	2	4	4	9	17	1	5	17	2	8	18	13	26	37	3	9	44	4	7	14	17
1_merged_PDX_cell_lines_AML_1857_lociStitched	30746967	30762278	chr6	30779190	30794501	15312	FLOT1 IER3				1	2	8	1	31	8	0	2	10	11	8	40	11	9	16	17	12	3	18	35	10	6	15	3	5	5	5	3	5	9	4	30	0	5	0	2	0	4	4
1_merged_PDX_cell_lines_AML_1858_lociStitched	56679704	56695014	chr12	56285920	56301230	15311	ANKRD52 CNPY2 COQ10A CS IL23A PAN2				9	2	11	3	11	7	3	3	4	4	10	6	17	14	9	7	9	14	10	9	11	9	8	8	15	7	4	12	7	11	16	15	13	17	18	10	11	8	13
1_merged_PDX_cell_lines_AML_1859_lociStitched	80004405	80019713	chr10	78244648	78259956	15309	RPS24				8	0	8	1	10	5	0	3	1	3	5	13	3	1	3	4	2	7	2	6	8	16	11	0	1	4	3	2	7	5	18	16	5	4	15	0	4	19	7
1_merged_PDX_cell_lines_AML_1860_lociStitched	103111989	103127288	chr8	102099761	102115060	15300	ANKRD46 NCALD RRM2B				17	6	1	2	1	0	1	3	0	0	0	0	1	0	0	0	0	9	4	94	37	8	15	0	27	3	0	5	1	15	41	4	0	19	0	1	4	13	15
1_merged_PDX_cell_lines_AML_1861_lociStitched	20648495	20663791	chr6	20648264	20663560	15297	CDKAL1				5	4	0	0	0	0	4	2	0	3	0	0	0	2	0	0	0	13	0	0	2	3	4	0	6	18	0	0	13	1	6	0	0	33	8	0	3	44	4
1_merged_PDX_cell_lines_AML_1862_lociStitched	218082	233377	chr6	218082	233377	15296	DUSP22 HUS1B				6	0	0	0	8	0	0	2	0	0	0	1	0	0	0	2	0	1	1	1	11	7	5	3	4	1	1	1	2	7	10	2	3	3	2	38	4	10	5
1_merged_PDX_cell_lines_AML_1863_lociStitched	21042344	21057631	chr17	21139031	21154318	15288	DHRS7B KCNJ12 TMEM11 USP22				11	5	10	10	22	8	9	5	23	26	26	3	16	20	17	24	15	17	0	1	16	10	19	0	5	7	0	1	10	22	59	13	0	13	35	0	10	7	31
1_merged_PDX_cell_lines_AML_1864_lociStitched	47077327	47092613	chr11	47055776	47071062	15287	ARFGAP2 C11orf49				5	2	0	0	0	0	5	4	0	0	0	0	0	0	0	0	0	7	3	0	7	3	4	0	8	1	0	2	5	3	12	4	5	6	2	0	7	7	5
1_merged_PDX_cell_lines_AML_1865_lociStitched	224683211	224698493	chr1	224495509	224510791	15283	CNIH3 CNIH4 NVL WDR26				5	2	9	2	15	9	9	11	11	19	9	3	8	5	11	17	9	11	4	5	12	12	9	0	8	5	11	4	5	15	18	17	5	14	14	4	20	20	21
1_merged_PDX_cell_lines_AML_1867_lociStitched	120662138	120677406	chr12	120224335	120239603	15269	GCN1L1 PXN RPLP0				15	0	1	0	4	0	0	3	14	2	8	7	2	12	4	16	6	10	4	10	20	19	12	3	26	6	3	19	8	2	19	5	6	6	20	3	24	6	11
1_merged_PDX_cell_lines_AML_1869_lociStitched	66903384	66918651	chr15	66611046	66626313	15268	LCTL SMAD6 TPM1			SMAD6	16	1	12	4	13	8	2	9	4	8	6	5	2	5	7	10	5	9	4	19	21	16	25	1	6	6	4	14	8	17	47	10	43	16	13	0	39	20	20
1_merged_PDX_cell_lines_AML_1870_lociStitched	177308593	177323857	chr3	177590805	177606069	15265	TBL1XR1				9	0	4	2	11	2	5	4	4	6	3	2	8	4	8	6	2	12	3	10	16	10	7	5	4	3	3	4	3	8	20	4	6	4	0	4	17	12	6
1_merged_PDX_cell_lines_AML_1871_lociStitched	73681272	73696528	chr11	73970227	73985483	15257	DNAJB13 UCP2 UCP3				26	14	38	18	26	15	10	7	17	16	21	10	17	33	21	22	21	29	76	74	37	19	28	71	33	19	27	19	19	30	47	43	33	45	49	32	23	33	31
1_merged_PDX_cell_lines_AML_1872_lociStitched	15536810	15552066	chr10	15494811	15510067	15257	FAM171A1				0	0	0	0	0	0	0	0	0	0	0	0	0	0	0	0	0	0	0	12	1	2	0	0	0	1	3	0	0	0	0	0	0	0	0	0	0	8	0
1_merged_PDX_cell_lines_AML_1873_lociStitched	60816455	60831705	chr18	63149222	63164472	15251	BCL2		BCL2		7	2	3	12	14	0	2	4	0	4	3	1	4	3	2	2	2	10	5	7	7	9	3	29	5	2	1	1	1	7	13	10	0	2	3	105	10	7	6
1_merged_PDX_cell_lines_AML_1874_lociStitched	177656677	177671922	chr5	178229676	178244921	15246	AGXT2L2 COL23A1 GMCL1L HNRNPAB ZFP2	ZFP2		ZFP2	18	2	19	4	25	11	0	10	11	4	8	3	8	14	18	23	13	19	9	15	21	17	20	9	25	8	9	23	11	30	41	18	11	28	24	17	29	24	31
1_merged_PDX_cell_lines_AML_1876_lociStitched	145833016	145848258	chr7	146135924	146151166	15243	CNTNAP2				0	1	0	1	5	0	0	0	0	0	1	0	0	0	0	0	0	0	0	0	0	0	0	0	0	0	0	0	0	0	0	2	0	0	0	0	0	0	0
1_merged_PDX_cell_lines_AML_1877_lociStitched	89256055	89271293	chr10	87496298	87511536	15239	MINPP1				1	0	0	1	1	0	4	0	0	1	1	1	0	0	1	0	0	1	1	0	3	6	0	0	6	13	0	5	7	0	0	2	100	34	3	2	9	1	0
1_merged_PDX_cell_lines_AML_1878_lociStitched	36722621	36737854	chr22	36326576	36341809	15234	MYH9 TXN2		MYH9		11	2	12	16	28	14	3	24	5	11	9	16	17	29	14	11	12	28	78	50	31	16	31	7	35	9	2	20	6	59	58	14	36	40	23	9	63	23	16
1_merged_PDX_cell_lines_AML_1879_lociStitched	11243594	11258818	chr10	11201631	11216855	15225	CELF2 PROSER2				9	3	4	3	8	2	4	2	1	2	3	1	8	10	13	6	7	24	15	21	19	14	11	3	9	7	3	5	3	14	20	6	3	15	9	17	17	14	9
1_merged_PDX_cell_lines_AML_1880_lociStitched	15784441	15799661	chr16	15690584	15705804	15221	KIAA0430 MIR484 MYH11 NDE1				2	1	1	0	1	0	0	0	2	0	0	0	0	3	1	2	4	4	1	56	13	1	0	0	11	0	0	6	0	2	4	0	0	2	1	0	13	1	3
1_merged_PDX_cell_lines_AML_1881_lociStitched	67946305	67961522	chr14	67479588	67494805	15218	PLEKHH1 TMEM229B				9	0	8	1	11	5	4	1	5	2	7	0	0	5	5	7	7	6	12	10	15	11	6	6	11	4	3	10	4	11	22	4	1	7	8	4	18	9	21
1_merged_PDX_cell_lines_AML_1882_lociStitched	151586697	151601911	chr3	151868909	151884123	15215	SUCNR1				43	10	14	6	14	4	24	37	6	24	9	23	12	33	17	16	13	34	4	1	30	7	37	0	19	22	1	6	20	31	67	29	15	39	50	1	22	39	44
1_merged_PDX_cell_lines_AML_1883_lociStitched	49125842	49141055	chr20	50509305	50524518	15214	PTPN1				18	7	13	7	21	4	1	5	6	5	13	13	36	18	34	19	14	20	16	14	19	24	15	61	28	4	8	10	8	7	21	36	14	33	37	84	21	22	23
1_merged_PDX_cell_lines_AML_1884_lociStitched	26495940	26511151	chr17	28168914	28184125	15212	NLK PYY2				23	1	2	0	2	0	6	16	1	3	1	0	1	6	0	1	1	30	0	4	11	13	31	0	16	13	1	7	7	2	19	0	11	56	5	0	20	19	11
1_merged_PDX_cell_lines_AML_1885_lociStitched	43649756	43664961	chr22	43253750	43268955	15206	SCUBE1 TTLL12				14	1	6	0	4	0	3	18	0	4	0	1	0	2	1	1	0	10	87	27	22	22	19	0	15	9	5	10	4	25	47	5	2	47	3	2	19	34	18
1_merged_PDX_cell_lines_AML_1887_lociStitched	1265575	1280776	chr7	1225939	1241140	15202	UNCX	UNCX			0	0	0	0	0	0	0	0	0	0	0	0	0	0	0	0	0	0	0	0	0	0	1	0	0	0	0	0	0	4	40	0	0	0	0	0	0	0	0
1_merged_PDX_cell_lines_AML_1888_lociStitched	113943986	113959186	chr6	113622784	113637984	15201	MARCKS				9	4	13	1	7	2	4	0	8	6	8	25	6	39	12	19	27	9	0	3	14	5	0	56	3	2	0	1	3	14	11	50	0	9	39	84	10	0	11
1_merged_PDX_cell_lines_AML_1889_lociStitched	104352195	104367395	chr10	102592438	102607638	15201	SUFU TRIM8				12	1	0	0	3	0	0	5	0	0	0	0	0	6	1	1	2	18	1	2	20	30	7	1	14	2	0	8	3	2	30	0	36	18	3	0	27	18	9
1_merged_PDX_cell_lines_AML_1890_lociStitched	4474841	4490038	chr11	4453611	4468808	15198	OR52K1 OR52K2				3	0	3	0	14	3	0	2	10	5	11	8	8	6	4	9	4	0	0	0	5	3	4	0	0	1	0	0	4	3	5	12	0	0	18	0	17	6	5
1_merged_PDX_cell_lines_AML_1891_lociStitched	17101900	17117086	chr8	17244391	17259577	15187	CNOT7 PCM1 VPS37A ZDHHC2			CNOT7	15	6	11	4	10	8	3	6	3	3	14	4	13	20	12	9	12	26	20	14	29	39	12	5	48	14	7	21	13	11	19	22	58	32	36	9	28	19	18
1_merged_PDX_cell_lines_AML_1892_lociStitched	6384921	6400103	chr6	6384688	6399870	15183	F13A1 LY86-AS1				15	16	26	2	42	21	11	6	23	26	28	4	5	26	33	21	20	11	4	3	2	4	13	23	20	5	1	0	6	12	6	43	4	1	20	13	0	9	14
1_merged_PDX_cell_lines_AML_1894_lociStitched	126224539	126239716	chr8	125212297	125227474	15178	NSMCE2 TRIB1				8	21	23	11	14	12	11	5	8	16	12	18	16	26	26	16	24	18	0	0	5	7	3	2	10	20	0	1	14	11	10	52	6	7	35	43	9	22	19
1_merged_PDX_cell_lines_AML_1895_lociStitched	32530154	32545327	chr5	32530048	32545221	15174	DROSHA SUB1				1	2	6	3	10	4	3	0	1	3	3	3	8	0	4	7	2	3	0	0	1	4	1	5	3	0	0	1	0	7	3	13	3	1	2	41	3	4	7
1_merged_PDX_cell_lines_AML_1896_lociStitched	85943238	85958408	chr15	85400007	85415177	15171	AKAP13				4	3	16	6	6	2	7	3	1	2	2	3	9	2	10	3	3	9	1	41	24	7	6	41	17	0	4	10	0	18	10	26	0	11	12	28	14	10	9
1_merged_PDX_cell_lines_AML_1897_lociStitched	172172716	172187880	chr2	171316206	171331370	15165	METTL8 TLK1				8	2	1	2	3	0	2	6	0	2	0	1	0	1	1	0	1	7	1	5	7	6	2	31	12	0	0	2	0	2	6	3	12	15	0	124	8	9	4
1_merged_PDX_cell_lines_AML_1898_lociStitched	2091080	2106237	chr6	2090846	2106003	15158	GMDS				35	2	0	1	0	0	0	20	0	17	1	10	0	8	0	0	0	15	0	0	3	1	0	0	0	6	0	0	5	0	2	1	0	5	6	0	7	45	0
1_merged_PDX_cell_lines_AML_1899_lociStitched	138427214	138442371	chr7	138742469	138757626	15158	ATP6V0A4 TMEM213				2	0	0	0	0	0	0	0	0	0	0	0	0	0	0	0	0	0	93	21	6	9	4	0	19	1	0	2	0	2	3	0	0	2	0	0	2	5	1
1_merged_PDX_cell_lines_AML_1900_lociStitched	135154250	135169405	chr2	134396679	134411834	15156	LOC151162 MGAT5				5	1	2	1	5	0	3	0	2	7	3	1	2	5	4	4	4	6	6	1	5	7	2	3	0	3	2	2	5	0	5	14	0	2	27	0	1	12	3
1_merged_PDX_cell_lines_AML_1903_lociStitched	58303300	58318441	chr2	58076165	58091306	15142	VRK2				25	2	0	2	14	0	84	1	7	22	15	0	1	0	0	0	1	1	0	0	0	0	0	0	0	0	0	1	0	0	0	0	0	0	0	0	1	0	0
1_merged_PDX_cell_lines_AML_1904_lociStitched	46117496	46132630	chr11	46095945	46111079	15135	PHF21A	PHF21A			2	4	0	1	2	0	3	0	1	1	1	0	1	4	3	0	0	10	9	5	13	5	41	0	13	2	2	6	5	31	9	6	1	13	10	3	6	4	15
1_merged_PDX_cell_lines_AML_1905_lociStitched	30644341	30659473	chr20	32056538	32071670	15133	C20orf160 C20orf203 HCK MYLK2 TM9SF4 TRPC4AP				7	3	10	5	27	8	6	4	18	18	18	25	31	22	17	28	21	11	0	0	4	8	2	6	5	2	2	0	5	8	8	17	0	2	25	2	11	10	11
1_merged_PDX_cell_lines_AML_1906_lociStitched	17615874	17631003	chr10	17573875	17589004	15130	PTPLA RSU1				11	3	14	15	6	6	19	7	1	23	6	2	0	10	16	5	4	13	0	4	13	6	2	0	14	18	0	10	9	4	21	1	1	18	10	0	36	13	10
1_merged_PDX_cell_lines_AML_1907_lociStitched	14071520	14086647	chr1	13745025	13760152	15128	PRDM2	PRDM2		PRDM2	5	1	8	4	6	6	1	2	2	3	5	22	10	13	7	8	7	10	7	25	11	12	24	16	12	6	6	9	10	3	14	18	9	16	22	21	5	1	31
[truncated: 5,087 more rows]
[truncated: 360 more columns]
