# Supplementary material for: A distinct core regulatory module enforces oncogene expression in KMT2A-rearranged leukemia
Source: Genes Dev. 2022 Mar 1;36(5-6):368–89. doi: 10.1101/gad.349284.121 (PMC8973843; doi:10.1101/gad.349284.121)
Supplement: Supplemental Material [file supp_gad.349284.121_Supplemental_Data.zip › Harada et al Supplementary Data/Supplementary Data 6_SLAM-seq after MEF2D degradation.csv]

	MEF2D 2h SLAM-seq (TC counts)						MEF2D 24h SLAM-seq (TC counts)						MEF2D 2h RNA-seq (total transcript counts)				MEF2D 24h RNA-seq (total transcript counts)				TURNOVER
gene_ID	baseMean	log2FoldChange	lfcSE	stat	pvalue	padj	baseMean	log2FoldChange	lfcSE	stat	pvalue	padj	basemean	Log2 FC	pval	padj	basemean	Log2 FC	pval	padj	TC count fraction	estimated t1/2
FUT4	720.7381145	-0.725491824	0.121865242	5.953230069	2.63E-09	2.14E-06	279.3396447	-0.932592418	0.307972277	3.028170028	0.002460396	0.043435455	4100.093773	-0.452441776	0.000286127	0.231901533	3339.91087	-0.7573655	0.00449092	0.08937526	0.206715905	136.4567219
ZFP36	234.1442383	-0.955017279	0.182128577	5.243643236	1.57E-07	6.42E-05	333.1228025	-1.629974581	0.27529036	5.92092865	3.20E-09	2.45E-06	557.2255384	-0.658724235	0.038111557	0.533725268	768.2948	-1.4772408	0.02500702	0.12367456	0.487655584	62.16393111
BHLHE40	311.8308636	-0.707214798	0.143528871	4.927334796	8.34E-07	0.000193521	106.177703	-1.034874727	0.379570429	2.726436644	0.006402224	0.062258918	1234.120027	-0.499715687	0.017710481	0.533725268	699.948361	-1.0189966	0.00202878	0.07158677	0.288975234	107.4589344
PTGER4	147.8244442	-1.073063018	0.218913616	4.901764616	9.50E-07	0.000193521	77.13369207	-1.127994986	0.431678923	2.613041608	0.008974038	0.068817537	500.5496902	-0.943651479	0.003248974	0.446305572	521.45127	-1.0862464	0.00314778	0.08213833	0.333816312	94.97241846
KLF10	362.0285284	-0.697104665	0.158938751	4.385995614	1.15E-05	0.00188194	132.2335824	-0.69661712	0.35174668	1.98045116	0.047652856	0.143145687	1254.542883	-0.545175106	0.00887874	0.520592276	488.769195	-0.7565284	0.07273806	0.16693484	0.321538937	98.21607851
MYC	801.3854073	-0.71956044	0.173195344	4.154617689	3.26E-05	0.004425883	180.4826779	-1.136296226	0.299008358	3.800215602	0.00014457	0.008731282	2321.185574	-0.654780058	0.075383119	0.533725268	1262.17508	-1.4703257	0.0002681	0.03666829	0.377942875	84.22559429
F3	560.6728382	-0.620417559	0.153744125	4.035390361	5.45E-05	0.006346707	159.7268752	-0.828028953	0.319981532	2.587739827	0.009660792	0.070430198	2251.3992	-0.5409374	0.064368628	0.533725268	1538.14918	-0.9532572	0.00231173	0.07566124	0.274952382	111.7647787
TNFAIP3	157.891482	-0.651856455	0.167829618	3.884037052	0.000102736	0.010466255	26.49552075	-0.680526101	0.405509127	1.678201689	0.093307732	0.208511437	619.1040402	-0.519754322	0.006014519	0.50255543	230.916565	-1.0508295	0.00049387	0.04603854	0.288121947	107.714912
PIM1	2286.150548	-0.408932373	0.111911634	3.654064886	0.000258121	0.019124419	322.0124535	-0.812508541	0.276598661	2.937499903	0.003308703	0.047459205	12649.48983	-0.454522954	0.007756902	0.520592276	9629.42033	-0.895011	0.00102897	0.05473802	0.191809711	142.93514
PMAIP1	96.72889214	-0.843920493	0.229285934	3.680646592	0.000232643	0.019124419	106.9131847	-0.962061135	0.325660703	2.954182457	0.003134986	0.046422215	454.1101267	-0.784941165	0.000847213	0.298775527	531.692566	-1.2774948	0.00153399	0.06517194	0.232160189	126.4084496
TXNIP	1039.281169	-0.544186064	0.148114353	3.674094056	0.000238695	0.019124419	345.2353082	-1.038950902	0.302896661	3.430050689	0.000603469	0.018715679	5009.837297	-0.468078322	0.057565712	0.533725268	3174.10047	-0.9601944	0.00119081	0.05809211	0.230949488	126.861045
IER2	296.5494955	-0.623779614	0.173191843	3.601668553	0.000316181	0.021473981	736.7787367	-1.219062751	0.178265033	6.83848498	8.00E-12	1.84E-08	1501.427384	-0.459110194	4.68805E-05	0.085577831	3310.41992	-1.2749492	0.00056111	0.04711642	0.220604042	130.8281322
ID2	164.5268815	-0.889734478	0.259699044	3.42602139	0.000612492	0.038398546	101.0879277	-1.544522707	0.332873845	4.639964144	3.48E-06	0.000843894	887.0431494	-0.905243615	0.023717916	0.533725268	670.907176	-1.2117333	0.00667702	0.09676844	0.201697819	138.5839568
TP53RK	107.7084173	-0.662943734	0.194676693	3.40535749	0.000660775	0.03846654	24.69303036	-0.879500746	0.368981114	2.383592853	0.017144559	0.090452327	1939.114091	-0.478020045	0.000109675	0.163804726	1404.95832	-0.7986715	0.00212514	0.07192798	0.063723103	238.3223803
KLF6	106.1171921	-0.687074092	0.202951212	3.385415077	0.000710707	0.038615079	169.867225	-1.655624624	0.35102823	4.716499938	2.40E-06	0.000688318	515.3695467	-0.590071049	0.035399074	0.533725268	684.433861	-1.2934209	0.00067424	0.04944456	0.231410972	126.6882495
KLF11	92.5891067	-0.690876691	0.21643688	3.192046993	0.001412683	0.071958564	26.29440259	-1.325454292	0.445078952	2.978020611	0.002901165	0.046422215	498.6369448	-0.705521944	0.005664686	0.497674435	375.365491	-0.9752743	0.00083991	0.0519046	0.202347089	138.3057601
CDC42EP3	429.2106984	-0.621621035	0.197407596	3.148921564	0.001638742	0.074198584	90.01716628	-0.980478906	0.318804821	3.075483306	0.002101617	0.041224024	4812.270786	-0.583790953	0.008436325	0.520592276	2504.67994	-1.0410351	0.00053375	0.04711642	0.098956046	200.2241002
CDKN1B	334.2383655	-0.671219973	0.213021484	3.150949661	0.001627405	0.074198584	88.47198466	-1.308199725	0.353292772	3.702877127	0.000213168	0.011062985	1018.187519	-0.751129907	0.062066988	0.533725268	539.833059	-1.47847	0.00062749	0.04855771	0.352259358	90.31740377
ZBTB33	194.9624031	-0.750837101	0.240756841	3.118653229	0.001816796	0.077931006	60.94235395	-1.280399828	0.491901	2.602962445	0.009242208	0.068913934	3047.619723	-0.636831484	0.041025465	0.533725268	1736.62491	-0.9453019	0.1470621	0.25459287	0.072641604	226.9836083
RANBP6	117.8751474	-0.612078584	0.197409573	3.100551682	0.001931605	0.078712904	35.39256083	-0.990362317	0.447295264	2.21411313	0.026820998	0.113151084	1423.47179	-0.477177048	0.011058827	0.533725268	1254.10387	-0.7049343	0.03491247	0.12915765	0.093285373	205.3323186
CPEB2	204.9685083	-0.614560875	0.200652764	3.062807924	0.002192708	0.085097935	61.1433194	-1.258925472	0.313060653	4.021346862	5.79E-05	0.005491025	721.7952771	-0.889879019	0.001884129	0.376121951	702.823004	-1.474057	0.00016817	0.0331747	0.283033077	109.2574456
SATB2	294.9105959	-0.519276064	0.170548244	3.04474588	0.00232877	0.086270338	60.55354791	-1.119472513	0.412502574	2.713855823	0.00665051	0.062403624	4297.075342	-0.369465359	0.000291306	0.231901533	3462.28451	-0.7659261	0.00735461	0.09880503	0.079494396	219.1801814
DUSP6	316.0069306	-0.549999517	0.1821521	3.019451965	0.002532324	0.089732367	108.7448551	-0.913731915	0.324988431	2.811582902	0.004929838	0.056009799	1073.737943	-0.694564326	0.054671505	0.533725268	922.741489	-1.5198025	0.00015214	0.0331747	0.309675316	101.4703021
ZFP36L2	1618.476577	-0.429250608	0.146890819	2.922242601	0.003475207	0.11801225	331.0747557	-0.90382342	0.267706296	3.376175436	0.00073501	0.021644716	4950.265075	-0.476850294	0.149789859	0.538688085	5999.92785	-1.5032767	0.000000708	0.00389304	0.350320871	90.79506907
100534589_HOXA9-HOXA10_readthrough	218.7377107	-0.544061389	0.194380495	2.798950523	0.005126899	0.122894791	137.5499149	-0.949038325	0.287812916	3.297413954	0.000975796	0.027647544	2570.60704	-0.368069054	0.03134761	0.533725268	1818.42534	-0.783623	0.00924142	0.10523359	0.098788802	200.3705204
BACH1	88.79449932	-0.655685341	0.227790034	2.878463692	0.003996173	0.122894791	17.780679	-0.766821716	0.515063051	1.488791935	0.136542167	0.257137246	596.5586564	-0.763598241	0.001818267	0.371881348	518.782633	-1.1312133	0.00174157	0.06888018	0.155269713	161.2290988
CPD	192.3838885	-0.475227197	0.167332601	2.840015606	0.004511133	0.122894791	32.21387544	-0.939324843	0.359572937	2.612334654	0.008992618	0.068817537	18977.75614	-0.292797854	0.083404092	0.533725268	18003.1529	-0.3360848	0.29844295	0.42071927	0.011760353	384.5954892
CXCL8	300.448794	-0.630156293	0.223465152	2.819930928	0.004803399	0.122894791	255.1677024	-0.853128902	0.30255641	2.81973501	0.004806332	0.05570976	672.5573398	-0.649101076	0.009970925	0.520592276	600.851649	-1.0277749	0.01529167	0.1150536	0.478234851	63.85252959
IER5	170.5113011	-0.472071044	0.164902717	2.862724483	0.004200156	0.122894791	70.11259643	-0.620843728	0.261274226	2.376214974	0.017491269	0.091189728	1034.918021	-0.325056289	0.003331785	0.446305572	596.682448	-0.8870153	0.00345367	0.08331574	0.184668333	146.2194959
LONP1	99.63828023	0.573265355	0.204438646	-2.804094856	0.005045806	0.122894791	69.77502279	0.465839392	0.352713126	-1.320731659	0.186590854	0.30609436	16843.93691	0.229732347	0.185322243	0.552917436	13407.2975	-0.2220887	0.30899717	0.43107541	0.005667182	447.7891582
RGS16	415.2020941	-0.4922948	0.174666081	2.818491132	0.004824994	0.122894791	160.9238002	-0.897369562	0.244349955	3.672476894	0.000240211	0.01138518	1208.342414	-0.399040919	0.029563803	0.533725268	993.134419	-1.2548845	0.0000711	0.02831219	0.375941676	84.68515413
TMEM167A	88.68205294	-0.728104818	0.259511062	2.80567931	0.005021064	0.122894791	21.58069197	-0.58770172	0.39203791	1.499094106	0.13384922	0.255003506	6338.871054	-0.428638986	0.02848672	0.533725268	5497.56607	-0.646141	0.06010422	0.15296175	0.016797339	353.7374104
TRIM59	181.7283084	-0.527191731	0.184851846	2.851968985	0.004344934	0.122894791	44.2164851	-0.52596354	0.36252959	1.45081548	0.146831248	0.268734899	1473.02414	-0.435193034	0.029271557	0.533725268	1342.45177	-0.7598296	0.00682372	0.09735525	0.137400993	171.8121399
YOD1	85.42286366	-0.605210088	0.215407478	2.809605748	0.004960222	0.122894791	18.86484686	-1.143302149	0.655696823	1.743644483	0.081221102	0.192417879	376.9072471	-0.877443957	0.012637597	0.533725268	348.372647	-1.1969514	0.00103857	0.05473802	0.23019486	127.1443484
SNORD22	139.5021264	-0.514615326	0.186139253	2.764679234	0.005697879	0.132679194	61.59214156	-1.254119489	0.320068688	3.918282345	8.92E-05	0.00676138	302.7378968	-0.243666693	0.388181723	0.696530967	157.95348	-0.4878064	0.1001635	0.19834356	0.539030175	53.49372348
C3orf80	302.9784436	-0.452168326	0.164243995	2.753028062	0.005904683	0.133675473	56.58999514	-1.114531574	0.375852655	2.965341762	0.003023468	0.046422215	3582.218	-0.368736597	0.006127802	0.50255543	1688.15075	-0.6243749	0.03822135	0.13175908	0.094211377	204.4772941
G3BP2	94.60795695	-0.691175214	0.253667689	2.724727048	0.006435467	0.138023821	28.61647759	-0.796911541	0.363166598	2.194341514	0.028210867	0.11520274	6134.711903	-0.451720815	0.041097538	0.533725268	5048.46283	-0.7712505	0.03004447	0.12627641	0.018040477	347.5571246
LMO2	160.1605477	-0.446206438	0.16362619	2.726986668	0.006391562	0.138023821	48.70842766	-0.770349331	0.368394456	2.091099142	0.036519178	0.128293034	5404.292913	-0.171219776	0.001326589	0.334260486	4885.126	-0.4788646	0.0174504	0.11648076	0.035269493	289.5261222
DYRK1A	253.0859459	-0.381778577	0.142781471	2.673866391	0.007498232	0.148655258	59.53461628	-0.880486552	0.356034223	2.473039093	0.013396949	0.082595826	2379.08612	-0.444261743	0.022063707	0.533725268	1674.55556	-0.8443132	0.00433015	0.08937526	0.113346336	188.4714206
NRARP	142.3183138	-0.429410313	0.160987925	2.667344845	0.007645318	0.148655258	45.95084286	-0.788850751	0.33375119	2.36358933	0.018098863	0.092829815	1454.308853	-0.209830371	0.0436801	0.533725268	937.407683	-0.7208413	0.00640428	0.09600639	0.113102249	188.658029
PKM	227.9582385	0.488634012	0.183237757	-2.666666638	0.007660762	0.148655258	66.90900104	-0.150568269	0.29361353	0.51281107	0.608083485	0.688266209	37910.44641	0.25506628	0.083527376	0.533725268	31661.9247	-0.0866968	0.66522539	0.75458951	0.00595005	443.5729524
SOX4	168.6896889	-0.567604814	0.21154253	2.683171154	0.007292766	0.148655258	51.24066765	-0.776541262	0.320473173	2.423108475	0.015388331	0.086591987	1848.928467	-0.431039659	0.088429371	0.533725268	1132.14213	-0.9614007	0.00753857	0.09880503	0.104255435	195.7083302
CDKN2AIP	185.6619417	-0.449905696	0.170183219	2.643654876	0.008201623	0.151794113	68.56373793	-1.206855522	0.315234727	3.828434558	0.000128961	0.008221258	1338.703457	-0.289359196	0.033911855	0.533725268	1067.78126	-0.6064056	0.016661	0.11648076	0.156957968	160.2929894
PAFAH1B2	149.2576791	-0.629038385	0.237996489	2.643057419	0.00821611	0.151794113	33.71314804	-1.127784939	0.422826263	2.667253758	0.007647391	0.066453863	3858.780437	-0.314992468	0.016511843	0.533725268	3220.24905	-0.6620194	0.00934401	0.1052346	0.047562274	263.6423105
SEPHS2	160.843694	-0.543205897	0.20663285	2.62884578	0.00856752	0.151794113	42.62326636	-1.14062231	0.397588223	2.868853362	0.004119627	0.052890005	2633.368582	-0.254845354	0.08216093	0.533725268	2048.92508	-0.606966	0.00533257	0.09055854	0.073788357	225.6277804
ZEB2	484.1137564	-0.424873901	0.1613493	2.633255309	0.008457075	0.151794113	152.5507361	-0.808996929	0.263419993	3.071129562	0.002132506	0.041475433	4956.61032	-0.321711832	0.010489943	0.527031435	3845.87163	-0.8774684	0.00123172	0.05916554	0.109972303	191.0872728
RBM3	140.9949935	-0.67847	0.259701635	2.612497998	0.008988322	0.155861326	79.59461681	-0.518433224	0.264543977	1.959724162	0.050028039	0.146633909	19835.13478	-0.009869896	0.886027574	0.966015786	14619.4065	-0.2645393	0.11928951	0.22161537	0.009817897	400.222216
H3-3B	331.5078867	-0.469597086	0.181709224	2.584332682	0.009756763	0.1636723	153.6249218	-1.394330113	0.323291878	4.312914149	1.61E-05	0.002465085	12138.34914	-0.219964709	0.165670035	0.544358602	8006.06094	-0.5417393	0.02605767	0.12404658	0.032601647	296.3346796
NFKBIA	247.565838	-0.530343523	0.205701364	2.578220743	0.009931053	0.1636723	60.51277308	-0.673829543	0.405756402	1.660675073	0.096778722	0.211714207	1050.386087	-0.723866754	0.02299478	0.533725268	426.086884	-1.0749731	0.00302292	0.08185026	0.245207565	121.6754764
SFMBT2	138.6963902	-0.508557182	0.197543527	2.574405701	0.010041245	0.1636723	39.01761002	-1.025925274	0.316310594	3.243411047	0.001181077	0.031155992	2080.589516	-0.205201416	0.124523582	0.534402903	1951.43847	-0.7814412	0.00209799	0.07167038	0.079740215	218.9129218
HOXA9	148.1720998	-0.676955001	0.265434778	2.550362867	0.010761085	0.171966358	80.83521267	-1.06311995	0.307656572	3.455541165	0.000549189	0.017815843	1780.583649	-0.538848242	0.043078682	0.533725268	1241.32504	-0.9301975	0.00763429	0.09926387	0.095930818	202.9117096
CALM2	122.5993854	-0.525576287	0.207262467	2.535800599	0.01121906	0.175837184	21.91214893	-0.314031052	0.410587129	0.764834136	0.444370318	0.546837266	10462.87664	-0.393332329	0.080260837	0.533725268	8849.73844	-0.6066477	0.05160478	0.14372008	0.013507014	372.6088431
MIR155HG	153.1661443	-0.467830782	0.189326065	2.471032094	0.013472373	0.200841098	47.44018539	-1.126813891	0.313493084	3.594381979	0.000325162	0.013541234	737.9610995	-0.300434085	0.160586368	0.541973745	529.147263	-0.9664415	0.000216	0.0353146	0.235275535	125.2546069
NAV3	150.0794735	-0.635323239	0.257120798	2.470913454	0.013476843	0.200841098	39.54479888	-0.692513636	0.376001611	1.841783693	0.065506796	0.171618833	1820.085998	-0.415227341	0.072107043	0.533725268	1960.38319	-0.7269275	0.01342196	0.11193444	0.097039232	201.9172839
TOMM20	192.6242324	-0.488468048	0.197850115	2.468879272	0.013553694	0.200841098	49.73020867	-1.257705827	0.442776094	2.840500749	0.004504277	0.053711996	12205.23204	-0.295648607	0.128199218	0.535410057	9591.24607	-0.604025	0.06294953	0.15599118	0.018598844	344.9185958
NR3C1	130.3264505	-0.451633186	0.183577833	2.460172765	0.013887015	0.202105662	33.47482845	-0.862077526	0.374744181	2.300442729	0.02142315	0.099985819	2333.836872	-0.448934124	0.003034198	0.441140119	2061.79462	-0.8360826	0.00373306	0.08488469	0.060546305	242.7490357
SNHG1	658.8127702	-0.372213521	0.151829262	2.451526903	0.014225155	0.203394763	213.9387675	-1.19817888	0.32490454	3.687787432	0.000226212	0.011278953	2883.398532	-0.041263857	0.784212336	0.920625549	2208.90775	-0.4984188	0.01349998	0.11194046	0.273529466	112.2139104
MSL2	227.1592726	-0.561984419	0.2311744	2.430997627	0.015057313	0.211581211	51.03035368	-1.214305258	0.326840652	3.715282207	0.000202977	0.010949161	1326.307963	-0.696283668	0.078650752	0.533725268	1011.8371	-1.3188897	0.00126443	0.06047296	0.180880581	148.013434
EIF5	475.279793	-0.466178547	0.193436219	2.409985829	0.01595314	0.21669682	178.4157517	-1.102124333	0.301270237	3.658258264	0.000253935	0.011429621	7332.365782	-0.329007872	0.050804971	0.533725268	5257.72577	-0.7505326	0.00343968	0.08331574	0.075226351	223.9570848
XBP1	697.2026342	-0.311823984	0.129169649	2.414065432	0.015775629	0.21669682	421.168416	-0.802304629	0.275533613	2.911821248	0.003593282	0.047945246	14259.97639	-0.161109798	0.012971901	0.533725268	13073.9578	-0.455552	0.03137892	0.12710626	0.056662601	248.4875613
PTP4A2	127.1137392	-0.552783276	0.230453872	2.398672113	0.016454642	0.219844801	35.92790079	-0.893843017	0.42897531	2.083670076	0.037190188	0.12950875	6606.344826	-0.117634133	0.252885971	0.598827273	5059.48647	-0.440696	0.06530537	0.15832294	0.024323299	321.6910368
SNHG8	260.4515251	-0.45910498	0.192365264	2.386631404	0.01700353	0.220763271	89.30124087	-0.723768155	0.299180266	2.419170767	0.015555935	0.086863435	3221.966168	0.22335225	0.311746882	0.640852043	2944.89886	0.06720874	0.81794792	0.87311277	0.112086085	189.4392545
SRSF10	236.3312698	-0.489768358	0.205614743	2.381971019	0.017220253	0.220763271	106.2593585	-1.13285449	0.314528646	3.601752989	0.000316079	0.013433341	6837.472007	-0.228748971	0.164088932	0.544352546	6169.86975	-0.6648439	0.01977597	0.11952687	0.041286235	275.8917207
ZNF217	221.0338439	-0.505826292	0.212576464	2.379502797	0.017336011	0.220763271	48.0726928	-1.259700078	0.365898846	3.442754989	0.000575821	0.018231185	774.9942402	-0.695946892	0.078012638	0.533725268	565.37232	-1.526545	0.00025132	0.03637477	0.293268892	106.1822429
CXCR4	117.0322198	-0.455283507	0.192658548	2.363162768	0.018119709	0.227193279	41.32876397	-0.487884484	0.347490053	1.404024316	0.160311609	0.281065808	846.9823405	-0.409805143	0.099188998	0.533725268	1277.61308	-0.7334766	0.00235087	0.07566124	0.153489634	162.227212
EIF4A2	422.246361	-0.406874394	0.17304587	2.351251689	0.018710373	0.231044759	85.87283661	-1.267046462	0.418051886	3.030835413	0.002438781	0.043387624	4066.41666	-0.22759484	0.232197755	0.58391841	5585.73893	-0.5881662	0.01473216	0.1134036	0.120504661	183.1703484
EEF2	395.9349887	-0.3192852	0.136434315	2.340211847	0.019272804	0.234437843	216.8817574	-0.725349673	0.267328076	2.713331436	0.006661045	0.062403624	63379.39992	0.056748267	0.501568307	0.771271594	52519.2113	-0.2938114	0.16919664	0.28067608	0.007758629	420.598957
TAOK1	143.7377179	-0.432312038	0.18541113	2.331640162	0.019719629	0.236345555	36.33874766	-1.09926328	0.357129846	3.078049321	0.002083604	0.041223033	2222.694252	-0.45386352	0.007233489	0.520592276	2500.51473	-0.8462875	0.01095651	0.10819327	0.070538909	229.5262156
C2orf69	90.72128005	-0.599642176	0.259574412	2.310097403	0.020882762	0.23971058	21.77678704	-0.751735435	0.61479884	1.222733984	0.221430187	0.338571634	627.6918789	-0.792229703	0.021716616	0.533725268	575.164892	-1.3665094	0.00128572	0.06096106	0.150884479	163.709021
PIK3AP1	221.6230076	-0.543502997	0.234997285	2.312805432	0.020733339	0.23971058	55.27264634	-0.960729866	0.354434701	2.710597645	0.006716207	0.062403624	12853.49052	-0.286676564	0.084930036	0.533725268	10782.4479	-0.6076093	0.04967922	0.14186465	0.020875608	334.9222784
THAP12	92.68065045	-0.49021639	0.211758282	2.314980955	0.020613974	0.23971058	22.77602713	-1.618668252	0.531041919	3.048098831	0.002302942	0.042814987	2558.572145	-0.359888446	0.000827155	0.298775527	1912.36709	-0.649569	0.02185349	0.12089399	0.041722476	274.9818852
CCR1	417.6930208	-0.314778692	0.137972887	2.281453248	0.02252164	0.251564757	82.75063557	-0.759461218	0.31376733	2.420459826	0.015500892	0.086767188	3519.507397	-0.442501553	0.003718143	0.449729506	1938.84854	-0.7570426	0.00591566	0.09331933	0.123874609	180.7828556
CDK6	161.191094	-0.398120709	0.174865427	2.276726254	0.022802578	0.251564757	32.77703399	-1.032472399	0.392840994	2.628219597	0.008583309	0.068817537	5291.597025	-0.235003523	0.048906566	0.533725268	3665.92481	-0.6238026	0.01434773	0.11289897	0.034677805	290.9906155
TFRC	376.2828988	-0.419149445	0.184154417	2.276075977	0.022841463	0.251564757	109.0796365	-0.844813432	0.327597819	2.578812744	0.009914051	0.070966839	22833.44692	-0.24188983	0.063118042	0.533725268	22740.0202	-0.5642549	0.04067243	0.13395112	0.019271997	341.8410086
ARRDC4	176.965518	-0.496890566	0.220110641	2.257458177	0.02397946	0.257148157	21.36231645	-1.11552065	0.428597015	2.602726126	0.00924858	0.068913934	1303.092508	-0.582794563	0.031711073	0.533725268	295.147375	-1.1412868	0.00107984	0.05565956	0.145249401	167.0037529
SRSF3	223.3370361	-0.560600426	0.248125219	2.259344814	0.023861944	0.257148157	49.11969376	-0.957652532	0.470218221	2.03661298	0.041688841	0.134565246	14456.32151	-0.449432881	0.148205736	0.538688085	9614.5542	-0.727436	0.05134265	0.14352456	0.017503024	350.1751214
BTG2	312.2926964	-0.343752082	0.155720837	2.207489302	0.027279894	0.259160739	602.0366314	-1.145657622	0.282125736	4.060805078	4.89E-05	0.005101554	1241.456324	-0.29073637	0.065609254	0.533725268	1526.62207	-0.8697004	0.20732862	0.32395097	0.275951256	111.4508787
C6orf120	146.0035711	-0.473353528	0.217557428	2.175763581	0.029572943	0.259160739	58.84945798	-1.294886468	0.438122711	2.955533769	0.003121285	0.046422215	9655.366047	-0.024907031	0.746290519	0.910107475	8436.8719	-0.2633243	0.12365554	0.2269685	0.02008047	338.2837906
CBX3	112.923436	-0.663054541	0.303336661	2.185870111	0.028825109	0.259160739	35.88271533	-0.877343347	0.360564005	2.433252724	0.014963852	0.08540195	11033.39504	-0.39340597	0.111321387	0.533725268	9299.54938	-0.6705231	0.03803098	0.13159508	0.012583241	378.7411546
EEF1A1	100.5403763	-0.61745185	0.275312753	2.242728837	0.024914306	0.259160739	50.54134284	-1.273650713	0.428222293	2.974274656	0.002936821	0.046422215	1332.004279	-0.235282345	0.146092041	0.537955801	867.324359	-0.5234289	0.03778628	0.13122233	0.09632633	202.5555591
FRAT2	154.1203878	-0.425879851	0.191832982	2.220055416	0.026415006	0.259160739	69.98473526	-0.771778902	0.358159269	2.154848327	0.031173705	0.121070279	1445.147043	-0.234263588	0.008115479	0.520592276	1450.1781	-0.6195754	0.01235256	0.11047009	0.122508004	181.7431248
KTI12	92.82888329	-0.485494456	0.216790882	2.239459756	0.025126017	0.259160739	33.80644028	-0.776311401	0.479805405	1.617971353	0.105668771	0.223597888	534.6140515	-0.394052912	0.008181461	0.520592276	329.398971	-0.7270818	0.00076947	0.05037006	0.19672468	140.7450078
MIS12	111.0006209	-0.434908219	0.19764591	2.200441275	0.027775602	0.259160739	32.68787666	-0.580478136	0.370930854	1.564922758	0.117601022	0.237930762	745.5094513	-0.424133602	0.0384002	0.533725268	561.429806	-0.9504588	0.00069668	0.05004067	0.162790017	157.1349517
PBX3	163.1853592	-0.396815792	0.178255485	2.226107054	0.026007012	0.259160739	28.07847093	-1.200617353	0.500117066	2.400672632	0.01636497	0.088193839	3115.013302	-0.427952171	0.088895825	0.533725268	3492.74803	-0.7504819	0.0178711	0.11648076	0.056522275	248.7021993
PRNP	97.13425565	-0.451331771	0.205708167	2.194039151	0.028232595	0.259160739	47.93835627	-1.162814411	0.375640862	3.095548243	0.001964494	0.040283518	5021.08737	-0.084249435	0.20926876	0.566965116	3940.28878	-0.4712808	0.04444135	0.13645762	0.024271541	321.8754303
RELT	112.5836391	0.53173694	0.244026591	-2.179012287	0.029330755	0.259160739	47.54557396	-0.115097336	0.300773215	0.382671493	0.701963354	0.761344942	1818.803982	0.250705798	0.077977195	0.533725268	1403.23458	-0.2017299	0.37742503	0.49726618	0.05948756	244.2760908
RPL15	170.798004	-0.421402307	0.190393478	2.213323221	0.02687537	0.259160739	42.36346744	-0.444122254	0.468993984	0.946967912	0.34365513	0.457372634	22018.61968	-0.100616162	0.204430892	0.562390343	17887.9156	-0.3000867	0.12543906	0.22904144	0.009413147	403.8664276
RPL22L1	193.4148923	-0.390482973	0.177754075	2.196759614	0.028037619	0.259160739	101.3473475	-0.693619089	0.306514498	2.262924247	0.023640359	0.104638688	5958.62148	0.250852551	0.444879685	0.735081731	6736.81633	0.06339796	0.87147819	0.91251802	0.051143979	257.3575066
SERTAD2	162.6492056	-0.380938757	0.171825226	2.217012992	0.026622204	0.259160739	44.9682535	-0.787366948	0.404503037	1.946504418	0.051594178	0.148709299	845.2852006	-0.558444524	0.004749736	0.476978612	945.440169	-0.962582	0.0003124	0.03776218	0.19621094	140.9713569
SLC38A2	203.274092	-0.410086811	0.188043404	2.18080934	0.029197521	0.259160739	79.85978994	-1.191278411	0.45637412	2.610311054	0.009045993	0.068913934	3360.329815	-0.683026985	0.00027942	0.231901533	5251.63504	-0.8471329	0.00464763	0.08937526	0.062255315	240.33955
ST3GAL1	202.7477711	-0.443310173	0.199563725	2.221396561	0.026324114	0.259160739	63.41385461	-0.732647171	0.353943582	2.069954674	0.038456589	0.130944106	2189.400975	-0.349293814	0.000357055	0.231901533	1497.98111	-0.9238538	0.00026286	0.03666829	0.101644733	197.9035585
TNFSF14	97.77450336	0.432349669	0.197988162	-2.18371475	0.028983215	0.259160739	26.86568189	-0.507352222	0.444608439	1.141121439	0.253819391	0.370321361	1905.13322	0.05988983	0.612664087	0.83906788	1352.33878	-0.489552	0.0586091	0.15094718	0.048150963	262.5774918
YWHAZ	154.7742101	-0.521582182	0.235475594	2.215015886	0.026758974	0.259160739	34.35604703	-0.944714848	0.449077025	2.103681095	0.035406275	0.126833275	25441.63115	-0.27321599	0.219426473	0.573099173	19097.8098	-0.634289	0.06094082	0.15364407	0.007249399	426.4753793
SIGMAR1	98.74363038	0.412550155	0.19014821	-2.169624188	0.030035327	0.260412679	36.21430441	-0.49537343	0.3502144	1.414486183	0.157219202	0.278409003	8004.15958	0.273859643	0.087985274	0.533725268	7128.89774	-0.108428	0.63317337	0.72877546	0.012975459	376.0842349
SLC25A36	92.90370132	-0.60042739	0.277456607	2.164040701	0.030461226	0.261325253	27.9429358	-0.942606617	0.47761369	1.973575374	0.048430046	0.144534403	2443.526703	-0.446030707	0.094340384	0.533725268	3206.65203	-0.9722245	0.016519	0.11648076	0.044310187	269.7730667
MTPN	100.4452964	-0.479801841	0.222484537	2.156562639	0.031039758	0.262454477	24.68452412	-0.718676949	0.407007821	1.765757101	0.077436608	0.188659253	10944.60713	-0.242881534	0.083131689	0.533725268	9716.79407	-0.5539492	0.06151207	0.15430787	0.010962679	390.6753469
RBMX	250.1915034	-0.373518375	0.17364035	2.151103562	0.031468026	0.262454477	107.495802	-0.64068994	0.25504796	2.512037111	0.012003646	0.079161979	12320.63114	-0.027600074	0.723903514	0.900036329	9061.62743	-0.4007626	0.0601306	0.15296175	0.025225309	318.5390548
RCOR1	126.1021275	-0.425107695	0.198102303	2.145899807	0.031880973	0.262454477	22.52724987	-0.418705128	0.369120701	1.1343312	0.256655647	0.372800449	3379.279426	-0.169604744	0.028112105	0.533725268	2687.76826	-0.5993776	0.01077104	0.10809712	0.04490942	268.6102866
THBD	1020.247912	-0.267024704	0.124394919	2.146588505	0.031826056	0.262454477	108.716915	-0.624225634	0.308635885	2.022530963	0.043121528	0.137069123	12395.84034	-0.339379957	0.0044549	0.474678985	4263.50169	-0.7509441	0.00140842	0.06375576	0.087903591	210.4760452
LMNB2	129.2408986	0.416551782	0.196491979	-2.119942935	0.034010858	0.277188493	54.1316181	-0.209208621	0.316389822	0.661236885	0.50846041	0.603369514	12671.75775	0.130698858	0.301614273	0.633584753	10785.5769	-0.360617	0.13498993	0.24085795	0.010032478	398.3506901
DUSP2	91.70473714	-0.492939604	0.234693862	2.100351493	0.035697933	0.283374386	192.1575816	-1.424687771	0.271225964	5.252770604	1.50E-07	6.88E-05	246.6238469	-0.221239485	0.307257786	0.637454641	510.948952	-1.3632488	0.00083366	0.05180934	0.430953202	72.86381292
SH2B3	363.1368441	-0.312933095	0.148982937	2.100462647	0.035688163	0.283374386	67.14420161	-0.672901771	0.376496236	1.787273568	0.073893284	0.182771366	5967.293294	-0.174616088	0.004950161	0.478450077	2862.94259	-0.7344229	0.00238888	0.07572829	0.069652425	230.6209568
SMIM15	96.35471675	-0.615940312	0.293988606	2.095116272	0.036160658	0.283374386	35.65110307	-0.900441986	0.366083575	2.459662345	0.013906778	0.082894132	2177.896855	-0.647148316	0.071281438	0.533725268	1992.93492	-0.8739632	0.04362176	0.1362422	0.04768411	263.4208554
SRGN	482.3479505	-0.372271572	0.177479293	2.097549332	0.035944975	0.283374386	167.5706621	-0.607547548	0.29047339	2.091577298	0.036476345	0.128293034	77131.36568	-0.476683489	0.090802996	0.533725268	70311.9743	-0.6722196	0.04391011	0.13624944	0.006537355	435.4246308
ARL6IP1	212.0866545	-0.428395758	0.207863299	2.060949477	0.03930786	0.295078417	59.94149557	-1.08488496	0.38152953	2.843515049	0.00446189	0.053711996	13508.74199	-0.28451583	0.110934354	0.533725268	12973.464	-0.5081138	0.08050474	0.17622927	0.018068119	347.4245937
FAM107B	210.0481313	-0.384308628	0.186353373	2.062257432	0.039183233	0.295078417	27.3280767	-0.820747841	0.484479347	1.694082205	0.090249663	0.204263291	12708.60852	-0.179392122	0.046022089	0.533725268	8101.83936	-0.578242	0.01258721	0.11094473	0.019535088	340.6673062
FNDC3B	418.4726417	-0.401260864	0.194874776	2.059070306	0.039487504	0.295078417	75.51429115	-0.859656506	0.379280047	2.266548194	0.02341784	0.104638688	3970.393835	-0.584279195	0.043378037	0.533725268	4115.65363	-0.8679517	0.0074627	0.09880503	0.109828345	191.2006595
HSPA5	92.56464364	-0.541300934	0.262154545	2.064816133	0.038940401	0.295078417	57.98601942	-1.184125326	0.428507496	2.763371325	0.005720764	0.059278504	4330.075761	-0.126532783	0.404714408	0.707490288	3545.30693	-0.4053702	0.09308678	0.19004884	0.027130863	312.2352738
LARP1	237.6973572	0.365484593	0.178128307	-2.051805237	0.040188594	0.295078417	52.03016127	-0.741112321	0.302339966	2.451254891	0.01423591	0.084204677	15421.94919	0.12067373	0.079321845	0.533725268	12743.4351	-0.3911819	0.09069333	0.1876296	0.015086051	363.038461
NUCKS1	124.3940788	-0.37970068	0.184907021	2.053468156	0.040027195	0.295078417	21.925984	-0.862648405	0.503792269	1.712309732	0.086839604	0.200097281	17079.85264	-0.31047671	0.044477297	0.533725268	14958.9827	-0.7125126	0.02377318	0.12315406	0.00812719	416.5816581
VCP	106.1647661	0.404125987	0.195920334	-2.062705687	0.039140599	0.295078417	36.78844074	-0.743037428	0.414862212	1.791046297	0.073285866	0.182419807	5816.453764	0.242560814	0.030949623	0.533725268	4606.48323	-0.1772761	0.39706023	0.51676083	0.018439487	345.6634604
RAD21	180.3138577	-0.505203432	0.247463207	2.041529475	0.041198227	0.299790671	42.40491134	-0.938513971	0.397425392	2.361484668	0.018201925	0.092829815	12475.22679	-0.450085887	0.061802757	0.533725268	11437.018	-0.6966396	0.04569489	0.13759752	0.016283851	356.4248584
ARF6	244.7320121	-0.307040285	0.153187985	2.004336601	0.045034016	0.30165187	67.57822093	-0.425761358	0.262785929	1.620183239	0.105192921	0.223328171	4904.903803	-0.41990939	0.054286717	0.533725268	3890.92201	-0.8463111	0.01057997	0.10809712	0.051620181	256.5552593
BRWD1	88.59194721	-0.41114454	0.204406929	2.011402166	0.044282995	0.30165187	27.41468305	-1.156203148	0.568234279	2.034729671	0.041878081	0.134796909	1099.492694	-0.419500496	0.030980805	0.533725268	1158.73461	-0.7043912	0.03991575	0.13313318	0.087062386	211.3083976
MCL1	547.7347982	-0.386657629	0.192931987	2.004113654	0.045057887	0.30165187	916.3514521	-1.032763302	0.360112228	2.867892897	0.004132154	0.052890005	13084.30126	-0.431588398	0.009564465	0.520592276	9170.47842	-0.7904841	0.02834428	0.1247802	0.046035099	266.4673169
SRSF6	215.1472502	-0.402139763	0.199554796	2.015184656	0.043885305	0.30165187	86.61616219	-1.011299844	0.339079572	2.98248531	0.002859184	0.046422215	8550.207561	-0.258223476	0.160803551	0.541973745	5904.93758	-0.5122238	0.06512323	0.1581708	0.028964662	306.5737429
SUMO3	112.6247797	-0.382231441	0.189750401	2.014390686	0.043968531	0.30165187	37.39171942	-1.007822085	0.364807994	2.762609647	0.00573413	0.059278504	7834.399418	-0.085413177	0.363788485	0.676784172	5564.51545	-0.423953	0.07225281	0.16634177	0.017214403	351.6144011
TENT5A	498.0548686	-0.378279435	0.186664904	2.026516111	0.042711923	0.30165187	87.60175966	-0.842502415	0.347329258	2.425659212	0.015280612	0.086376856	2541.317826	-0.412579178	0.215676492	0.571587235	2755.48478	-0.8331331	0.00791657	0.10034169	0.211494359	134.4785346
TTF1	118.6107075	-0.467629964	0.23344085	2.003205373	0.045155249	0.30165187	48.43738492	-0.631915323	0.385941304	1.637335306	0.101560428	0.218348645	2369.065103	-0.076907294	0.51443225	0.780028374	1882.2264	-0.4728512	0.0356396	0.12921648	0.062754415	239.6483531
UBE2W	123.6312541	-0.458453613	0.226004515	2.028515281	0.042507685	0.30165187	35.52713659	-0.601489414	0.444044385	1.354570475	0.175554446	0.296466117	1990.22059	-0.568557609	0.003080034	0.443876135	2643.42206	-0.8235735	0.00369933	0.08488469	0.06706321	233.9000795
ZNF24	248.866603	-0.34887251	0.172590823	2.021385052	0.043239921	0.30165187	59.30937169	-0.193705143	0.294044761	0.658760734	0.510049425	0.604317724	3789.163981	-0.423002668	0.005077465	0.482183066	3796.33298	-0.7823001	0.00768402	0.0993859	0.069838154	230.3904458
ZNF398	138.2870037	-0.389060274	0.192173589	2.024525206	0.042916141	0.30165187	31.12827603	-0.514732474	0.368471984	1.396937884	0.162432251	0.283603263	972.1097955	-0.339994208	0.012257825	0.533725268	675.589354	-0.8471114	0.00020395	0.03399246	0.157345729	160.0794048
MYB	169.3349742	-0.356263688	0.179031338	1.989951551	0.046596273	0.306623558	28.67723435	-1.020023179	0.38531843	2.647221365	0.008115621	0.067728545	2468.643833	-0.440091778	0.056142441	0.533725268	3551.83192	-0.7820265	0.00139455	0.06375576	0.071653854	228.1687128
RPL36A-HNRNPH2	139.4488821	-0.333909325	0.167840303	1.989446624	0.046651928	0.306623558	73.45700152	-0.523222346	0.255306263	2.049390952	0.040423901	0.133103089	7469.880547	-0.014524847	0.877100585	0.964065399	6230.60099	-0.4366622	0.06026203	0.15298016	0.022645562	327.8776724
CITED2	257.5992971	-0.400219143	0.203103	1.970523048	0.048778456	0.318035535	93.45714539	-0.625992974	0.368132757	1.700454419	0.089045483	0.202572362	1635.77033	-0.686892328	0.015735405	0.533725268	1664.34036	-1.1970557	0.00022218	0.0353146	0.159020148	159.1631118
B4GALT5	337.1947362	-0.257577611	0.132860329	1.938709724	0.052536694	0.318705417	145.5794771	-0.780568969	0.297612683	2.622767819	0.008721869	0.068817537	7612.64022	-0.300084805	5.94532E-08	0.000488378	12439.2741	-0.4676588	0.05829536	0.15067255	0.047876695	263.0719568
FBXO45	200.0004845	-0.405460883	0.206770661	1.960920768	0.049888266	0.318705417	46.1353961	-0.950492472	0.389692455	2.439083593	0.014724562	0.085145014	3593.221523	-0.452013866	0.013659959	0.533725268	3489.52568	-0.7098751	0.01104626	0.10829664	0.060902424	242.2413929
FOSL1	232.8899872	-0.300192998	0.154735196	1.940043411	0.052374414	0.318705417	179.7258276	-0.997950152	0.236654227	4.216912432	2.48E-05	0.002991594	1146.393879	-0.143275948	0.218879767	0.573099173	715.681873	-0.7700125	0.03142078	0.12710626	0.229066433	127.5697219
INHBA	121.0220098	-0.600633161	0.313675172	1.914825319	0.055514784	0.318705417	41.71505406	-0.979627666	0.374103264	2.618602292	0.008829082	0.068817537	833.3117259	-0.465626036	0.186567625	0.554170946	353.414816	-1.2659951	0.0002853	0.03666829	0.166650607	155.1060916
IRF2BP2	662.532005	-0.313413408	0.162318513	1.930854364	0.053501065	0.318705417	198.8302673	-0.934869004	0.260394319	3.590205075	0.000330418	0.013541234	5775.527563	-0.484779987	0.03141312	0.533725268	6334.95864	-0.8958036	0.00145304	0.06419031	0.118836922	184.3766973
LATS1	110.1836189	-0.432629396	0.225322001	1.920049506	0.054851647	0.318705417	37.84772067	-0.701556635	0.357906911	1.960165099	0.049976496	0.146633909	925.4844479	-0.417267363	0.027960043	0.533725268	924.885073	-1.0186122	0.00233618	0.07566124	0.131984816	175.2933679
NCK2	95.74088866	-0.391686245	0.204566495	1.914713571	0.055529042	0.318705417	26.96447042	-0.58973549	0.334848926	1.761198692	0.078204779	0.189722137	1765.130783	-0.109155293	0.115129822	0.533725268	1406.10033	-0.568164	0.01398997	0.11289897	0.063868469	238.1251393
RAB5IF	91.1220722	-0.397812014	0.205190635	1.938743521	0.052532576	0.318705417	30.24477557	-0.987092122	0.397110831	2.485684207	0.012930265	0.08152461	4124.646742	0.031765209	0.742412736	0.908261266	3650.41141	-0.1503386	0.39147235	0.51142469	0.028920115	306.7069753
RBAK	99.63096764	-0.641707649	0.327720045	1.958097038	0.050218627	0.318705417	27.17057982	-0.97482248	0.449547938	2.168450565	0.030124422	0.119405092	564.9681435	-0.495584214	0.130361819	0.53609619	479.177961	-1.2500048	0.00311617	0.08213833	0.203833949	137.6720242
RCC2	181.6238364	0.311271614	0.162486339	-1.915678675	0.055406008	0.318705417	54.52305676	-0.186157396	0.286797466	0.649090099	0.516280141	0.610280506	17972.58716	0.108810345	0.052783582	0.533725268	13403.9535	-0.3445388	0.1234586	0.22679436	0.010210773	396.8258449
RFWD3	161.5872478	-0.43351441	0.226303745	1.915630738	0.055412114	0.318705417	39.48718476	-0.51195733	0.382698783	1.337755313	0.180976213	0.301627022	3379.139671	-0.257947407	0.003683701	0.449729506	2586.72516	-0.662093	0.01543409	0.11569348	0.056595445	248.5902147
SIAH2	106.1794108	-0.542537147	0.277915043	1.952169052	0.050918137	0.318705417	26.2218372	-1.137961018	0.961087906	1.184034271	0.236399497	0.35375126	2125.452152	-0.256863035	0.075742955	0.533725268	1683.30947	-0.6915261	0.01441197	0.11289897	0.061466927	241.4427498
SMC4	224.9800891	-0.469984903	0.240068971	1.957707826	0.050264306	0.318705417	44.06994648	-1.195538796	0.493599607	2.422082146	0.015431862	0.086591987	10316.64492	-0.222124436	0.299499185	0.632451429	11190.7852	-0.5296494	0.05247238	0.14455202	0.026279609	314.9947415
TGIF2-RAB5IF	91.1220722	-0.397812014	0.205190635	1.938743521	0.052532576	0.318705417	30.24477557	-0.987092122	0.397110831	2.485684207	0.012930265	0.08152461	4123.495837	0.032298583	0.738510102	0.906732118	3647.82454	-0.1488852	0.39560758	0.51535805	0.028937582	306.6547102
TRA2B	188.9452138	-0.484132805	0.250685036	1.931239348	0.05345346	0.318705417	57.41827825	-1.326587772	0.379306501	3.497403209	0.000469811	0.016336615	6169.314189	-0.534996965	0.12488532	0.534402903	4869.86392	-0.8242381	0.04396848	0.13624944	0.033101471	295.0176506
TRIAP1	103.6756188	-0.364673902	0.188892935	1.930585186	0.053534371	0.318705417	30.37462475	-0.854085316	0.409677715	2.084773678	0.037089849	0.129363531	2611.966764	-0.242677265	0.087853025	0.533725268	2216.49823	-0.4025994	0.04437861	0.13645762	0.046242315	266.0785532
VDR	111.4572751	0.374105308	0.195076735	-1.917734105	0.055144735	0.318705417	18.20433312	-0.81019577	0.476057271	1.701887186	0.088776518	0.202526948	3207.616596	0.107209005	0.19558183	0.556993921	1649.01702	-0.4684504	0.03243717	0.12797217	0.034056158	292.5564303
CHD2	141.3318713	-0.331083286	0.175727577	1.884071311	0.05955533	0.321345905	54.9471142	-1.205648788	0.327402207	3.682469953	0.000230985	0.011278953	970.6479514	-0.198359594	0.074190547	0.533725268	930.743162	-0.748244	0.00401281	0.08775518	0.164838657	156.0524088
CYP1B1	570.3375298	-0.383180012	0.20416444	1.876820528	0.060542696	0.321345905	103.9625558	-0.577327523	0.315687544	1.828794117	0.067430457	0.174271282	8084.089796	-0.362836512	0.183343421	0.551372701	3298.95872	-0.5732209	0.11018767	0.21039133	0.07761643	221.2496465
DCTN4	96.68040908	-0.422125264	0.223653302	1.887409036	0.059105331	0.321345905	22.16193251	-1.29786274	0.570288112	2.275801847	0.022857872	0.103265387	2073.422961	-0.398532019	0.034807794	0.533725268	1927.25965	-0.7236816	0.01753254	0.11648076	0.051405155	256.9165891
DEK	87.68953689	-0.533944934	0.282437277	1.890490305	0.058692416	0.321345905	25.72500161	-1.002271935	0.376992366	2.658600084	0.007846604	0.066453863	12057.41689	-0.451309497	0.081484046	0.533725268	11954.5854	-0.7008302	0.05647252	0.14893239	0.008174593	416.078241
GADD45B	123.5852469	-0.396077376	0.212147936	1.866986707	0.061903444	0.321345905	128.2648503	-0.685680437	0.229314739	2.990128062	0.002788605	0.046422215	826.8114483	-0.064110227	0.529691601	0.790342707	521.273062	-0.7739231	0.02119309	0.12089399	0.178621175	149.1014988
GNAQ	238.23268	-0.42762664	0.228634145	1.870353352	0.061434765	0.321345905	39.21226014	-1.164593562	0.40265736	2.892269404	0.003824698	0.050446452	3937.007587	-0.475804932	0.091431388	0.533725268	3820.75265	-0.6969036	0.05579716	0.14821751	0.065409304	236.0616193
HSP90AA1	272.6200175	-0.352405857	0.186178067	1.892843026	0.058378748	0.321345905	144.3151248	-1.221056183	0.31037271	3.934160904	8.35E-05	0.00676138	31559.54579	-0.256726728	0.154586557	0.540194927	33663.9219	-0.4472591	0.10021954	0.198389	0.009861037	399.842699
ITPRIP	101.317066	-0.384104705	0.203352905	1.888857723	0.058910896	0.321345905	70.83649647	-0.812872338	0.235228748	3.455667497	0.000548932	0.017815843	450.984892	-0.265444573	0.050940836	0.533725268	305.831066	-0.7874636	0.00875862	0.10340168	0.247762184	120.7783255
KCNAB2	92.95555227	0.470055097	0.251497987	-1.86902131	0.06161985	0.321345905	59.00457645	-0.413580278	0.296486553	1.394937726	0.163034619	0.283888051	17303.70325	0.199244105	0.210589004	0.56829283	15202.7015	-0.2889754	0.21097762	0.32843954	0.005118981	456.5956566
MAZ	174.3045564	0.374299426	0.198979963	-1.88109104	0.059959536	0.321345905	71.14290226	-0.240986403	0.270320273	0.891484759	0.372669164	0.487059073	16579.15022	0.10770347	0.338027611	0.657292909	12574.8491	-0.2744539	0.19543813	0.31084722	0.010183016	397.0614799
NUFIP2	301.5445215	-0.376906031	0.199664789	1.88769403	0.059067038	0.321345905	61.75373532	-0.968484257	0.32779289	2.954561507	0.003131137	0.046422215	3297.448146	-0.622969171	0.00937184	0.520592276	3265.80428	-0.953567	0.00365215	0.08487292	0.094234621	204.4559395
PDCD2	106.3481922	-0.423771285	0.226776408	1.868674476	0.061668117	0.321345905	45.29373536	-0.667344626	0.409846259	1.628280387	0.103465446	0.221092364	2684.92059	-0.201521003	0.203686357	0.561895001	2244.36016	-0.5037002	0.06234376	0.15523092	0.047347022	264.0349495
SAPCD2	115.5901357	0.460145227	0.241174655	-1.907933592	0.0563998	0.321345905	42.12194758	-0.514896832	0.464279167	1.109024202	0.267419742	0.382623633	5889.002047	0.185952421	0.258777959	0.602298896	6213.25166	-0.2427212	0.24702801	0.36765095	0.019090611	342.6595757
THUMPD1	157.4642146	-0.430724153	0.230037402	1.872409221	0.06115001	0.321345905	46.47159962	-0.62858378	0.371561633	1.691734895	0.090696532	0.204848299	1649.181312	-0.459566124	0.060777733	0.533725268	1386.06734	-0.8086971	0.00531926	0.09055854	0.104984121	195.1054178
ZNF367	129.2851101	-0.43514845	0.230228621	1.890071045	0.058748459	0.321345905	32.32694948	-0.444259793	0.525176158	0.845925288	0.397594424	0.507531744	523.4874351	-0.661453543	0.089761488	0.533725268	470.279241	-1.5052739	0.0000867	0.02831219	0.252238044	119.2285325
BCLAF1	124.4880207	-0.527159051	0.283015231	1.862652583	0.062511161	0.322446812	39.99554059	-1.187911618	0.353616471	3.359322075	0.000781339	0.022698406	5151.031725	-0.472998854	0.159700892	0.541559726	4068.21099	-0.8223514	0.05548595	0.14788456	0.027061315	312.4574557
CHI3L1	188.015796	0.310353764	0.167263758	-1.855475252	0.06352839	0.325632943	34.24011499	-0.614830508	0.357351158	1.720521942	0.085337609	0.198387785	26668.16142	0.281807279	0.042266199	0.533725268	21895.2411	-0.1119262	0.58843952	0.69198576	0.007635689	421.9815595
PNRC2	143.2023706	-0.445521292	0.24223125	1.839239539	0.065879961	0.335576054	44.22763194	-0.992228679	0.460990982	2.15238197	0.031367283	0.121070279	2327.999013	-0.544993812	0.047755273	0.533725268	2225.31677	-0.9049302	0.01359547	0.11201553	0.06590819	235.403906
GLUL	582.4436942	-0.241588455	0.131868666	1.832038358	0.066945706	0.337497738	219.695768	-0.457601948	0.292571909	1.564066587	0.117801932	0.237988938	21905.06138	-0.0721743	0.218518118	0.573099173	27203.7718	-0.1711071	0.42958623	0.54819588	0.031305208	299.8472097
ZSCAN12	85.73737524	-0.391747634	0.213941007	1.831101196	0.06708544	0.337497738	28.44868163	-0.544238029	0.402635177	1.351690215	0.176474437	0.297145145	386.2226353	-0.20494746	0.23417599	0.584642186	222.588332	-0.5948492	0.04084468	0.1341777	0.256135053	117.9014035
DUSP5	144.7115534	-0.345228807	0.188981715	1.826784177	0.067732226	0.338661129	40.88119059	-1.184990247	0.388726487	3.048390799	0.002300705	0.042814987	677.8669541	-0.458964008	0.016608473	0.533725268	230.494944	-0.985286	0.00728876	0.09880503	0.220964321	130.6868794
PARP8	111.6357199	-0.426893063	0.234237103	1.822482677	0.06838178	0.338753229	36.92100925	-1.658576747	0.421269765	3.937089451	8.25E-05	0.00676138	2261.29211	-0.504905928	0.040842943	0.533725268	2415.73188	-0.7523659	0.02795992	0.1247802	0.052959119	254.3386239
ZCCHC3	234.9823987	-0.26561404	0.145848507	1.821163928	0.068581942	0.338753229	70.93312919	-0.487287121	0.269947328	1.805119262	0.071056021	0.180585373	1740.323732	-0.190864925	0.106652825	0.533725268	1160.37727	-0.6584435	0.00461817	0.08937526	0.150460442	163.9526319
HIPK3	87.09170444	-0.529787988	0.292429947	1.811674877	0.070036448	0.343853644	16.99199186	-1.386810737	0.447210622	3.101023696	0.001928529	0.040236119	3338.299579	-0.79862415	0.059649395	0.533725268	2172.42532	-1.2047957	0.00832528	0.10209373	0.026309357	314.8968123
UTP23	115.7090015	-0.523956258	0.290405382	1.804223649	0.071196253	0.347454769	35.29221962	-0.805151506	0.380522175	2.115912179	0.034352277	0.125723406	2069.627946	-0.401065481	0.054365524	0.533725268	1801.43904	-0.818294	0.00072863	0.05004067	0.064821021	236.8436667
MDM2	92.0887803	-0.422500423	0.234654947	1.80051786	0.071778906	0.348213145	31.16804244	-0.421467187	0.385288101	1.093901386	0.273998231	0.38852294	2066.684634	-0.505985952	0.024640891	0.533725268	2002.86996	-0.7587419	0.01123107	0.10924928	0.048378516	262.16938
TSR1	118.1056268	-0.378376588	0.211008587	1.793180999	0.072943987	0.3517713	39.90889617	-0.857813329	0.360712407	2.378108747	0.017401693	0.091189728	3012.294879	-0.004993755	0.961362814	0.984342621	2202.25439	-0.4851382	0.03211031	0.1278369	0.048447106	262.0467427
EIF4G2	112.268759	-0.538802134	0.301606584	1.786440227	0.074028007	0.354898976	31.66299176	-1.212051813	0.442009719	2.742138378	0.006104062	0.060853062	9540.883715	-0.441597545	0.178977634	0.549098701	7021.87328	-0.7244079	0.06319972	0.15636458	0.013546057	372.3589944
CAB39	104.9889849	-0.327814058	0.184304727	1.778652473	0.075296756	0.358356393	16.96797107	-0.800319246	0.617781886	1.295472179	0.195157393	0.312994359	4510.281139	-0.166460104	0.11186799	0.533725268	3683.24346	-0.531364	0.02288968	0.12199395	0.026636535	313.8269852
CELF2	128.138516	-0.33971852	0.191788656	1.771317068	0.076507991	0.358356393	36.08473386	-1.024557063	0.440910377	2.323730892	0.020139922	0.098134042	11063.19225	-0.198986548	0.197665525	0.558652486	8416.75756	-0.68055	0.01720606	0.11648076	0.013356566	373.578426
MOB1A	129.2242016	-0.374317388	0.210780084	1.775866962	0.075754848	0.358356393	38.605472	-1.033527472	0.361314753	2.860462968	0.00423023	0.052976712	11114.96389	-0.301778303	0.094914185	0.533725268	9352.97887	-0.6451962	0.0333304	0.12844663	0.013185074	374.6970292
PPP2CA	126.551993	-0.451872375	0.254735639	1.773887535	0.076081755	0.358356393	39.00221519	-0.938424924	0.350203778	2.679653911	0.007369831	0.065892122	5221.539816	-0.384513719	0.186509887	0.554170946	4026.36785	-0.7252076	0.05163959	0.14372008	0.027029667	312.5587462
CCNL2	174.5839411	0.297412231	0.169466758	-1.754988615	0.079261255	0.368264811	63.91724195	-0.636492577	0.314533159	2.023610417	0.043010252	0.137069123	3097.430146	0.156047327	0.167266837	0.545463738	3151.72477	-0.5437351	0.00939215	0.1052346	0.05895054	245.0610702
SERP1	153.7775739	-0.386371604	0.220351078	1.753436416	0.079527125	0.368264811	58.90118567	-0.827529336	0.36055743	2.295138769	0.021725173	0.100320466	10386.12485	-0.41100363	0.044489123	0.533725268	9071.82045	-0.6150699	0.05467234	0.14735534	0.016248589	356.6125028
TXNDC12	277.2712366	-0.343354238	0.196133229	1.750617372	0.080011841	0.368416104	117.2685923	-0.745725343	0.270347945	2.758391014	0.005808667	0.059297058	9857.96826	0.017111191	0.834828512	0.945042212	7795.22037	-0.2302905	0.19321095	0.30833025	0.034062925	292.539232
CCDC59	90.97484855	-0.506502302	0.291032724	1.740362027	0.081795469	0.370157623	55.32611006	-1.340066885	0.360053949	3.721850267	0.000197768	0.010949161	2416.356043	-0.23845856	0.235565315	0.584872685	1752.96659	-0.5915656	0.01786291	0.11648076	0.045801296	266.9080667
IRF4	157.2433369	-0.297580495	0.170937838	1.74086966	0.081706428	0.370157623	30.08498957	-0.87153117	0.375629772	2.320186619	0.020330784	0.098437025	1532.402478	-0.317434327	0.014399058	0.533725268	845.007191	-0.8245838	0.0024575	0.07636304	0.111192465	190.1321439
RAN	188.1665111	-0.288962244	0.165976108	1.740986987	0.08168586	0.370157623	49.37931127	-0.493061109	0.304740133	1.617972348	0.105668557	0.223597888	11046.6552	0.005989321	0.930317562	0.974664141	7897.68171	-0.2759093	0.10286291	0.20170536	0.02018944	337.8153171
RPS6KA1	85.27479146	0.408601958	0.235141563	-1.73768496	0.08226634	0.370157623	24.93942114	-0.213978674	0.365289091	0.585778989	0.558024045	0.644521984	6138.884225	0.269761012	0.091538835	0.533725268	4993.55365	-0.0852985	0.6901688	0.77420526	0.01416167	368.5118857
ZFX	125.9078803	-0.350777111	0.202124477	1.735450928	0.082660966	0.370157623	31.38495053	-0.909139287	0.371263151	2.448773288	0.014334364	0.084522246	802.8722138	-0.532519596	0.005548017	0.492693916	644.760715	-0.9857747	0.00028237	0.03666829	0.157253664	160.1300677
SRSF7	100.9658748	-0.350247016	0.202283796	1.731463531	0.083369124	0.371288721	29.73484664	-1.209317627	0.402807592	3.002221533	0.002680171	0.045902921	3669.261705	-0.238592331	0.117856019	0.533725268	3024.94586	-0.4157751	0.1029474	0.20170536	0.030631907	301.7292604
ARL8B	86.84528538	-0.457940139	0.267650063	1.710965932	0.087087402	0.372791854	20.22527525	-0.948377246	0.515618516	1.839300213	0.065871042	0.172332703	5984.921314	-0.405984595	0.096347801	0.533725268	4282.30461	-0.6497241	0.05797957	0.15045418	0.016341913	356.1167579
CCDC137	152.0307519	0.3324081	0.192708997	-1.724922577	0.084541426	0.372791854	60.01208443	-0.352278659	0.32750143	1.075655333	0.282081431	0.396495551	2375.553232	0.197616417	0.035417696	0.533725268	1525.02719	-0.3814561	0.09340666	0.19041387	0.064648676	237.0741221
CNOT1	226.9925625	-0.290059277	0.169784852	1.708393142	0.087563419	0.372791854	76.12579399	-0.855288745	0.340318485	2.513200963	0.011964116	0.079161979	15309.27044	-0.046563962	0.742841756	0.908430271	15340.8073	-0.472919	0.03417541	0.12915765	0.01791409	348.165688
MAP3K1	96.93293055	-0.382213219	0.22340523	1.710851707	0.087108492	0.372791854	32.08810368	-1.02298728	0.402810494	2.539624205	0.011097163	0.075669605	1002.050803	-0.872780509	0.004451491	0.474678985	1213.43418	-1.2508177	0.00069078	0.05004067	0.091897058	206.6302505
NRIP1	228.0137724	-0.337062377	0.195967822	1.719988378	0.085434554	0.372791854	30.36964169	-1.016240861	0.448972027	2.263483694	0.023605889	0.104638688	3151.829584	-0.620160292	0.007833007	0.520592276	3435.6227	-1.0015907	0.00334628	0.08309038	0.073305445	226.1961493
PURB	178.8289955	-0.267873485	0.156906706	1.707215022	0.087782094	0.372791854	89.28687515	-1.130005888	0.377927046	2.990010639	0.002789677	0.046422215	2882.255527	-0.275021374	0.102809953	0.533725268	2158.02228	-0.6990361	0.03255727	0.12797217	0.067053533	233.9125704
SCD	133.3432856	0.339479818	0.198944796	-1.706402105	0.087933239	0.372791854	100.8014448	-0.470553994	0.247217286	1.903402473	0.056988049	0.156845967	32052.13885	0.051118751	0.569076164	0.815057116	30680.6893	-0.2753848	0.20818971	0.3249733	0.004145796	474.8481074
SENP5	89.30962196	0.356205463	0.206989653	-1.720885354	0.08527163	0.372791854	19.46775719	-0.543797545	0.399139602	1.362424432	0.173063978	0.294645274	1491.820341	-0.022380392	0.833895556	0.944862728	1122.43024	-0.6440102	0.00808078	0.10088696	0.056418142	248.8618222
STK17B	116.6588053	-0.368449538	0.216158107	1.704537211	0.08828077	0.372791854	21.59267928	-0.45843479	0.383059233	1.19677259	0.231395204	0.348230816	1866.513919	-0.50923045	0.000365283	0.231901533	1345.49575	-0.7389848	0.00635432	0.09561907	0.065758225	235.6010897
ZBTB43	95.09540468	-0.354698738	0.207507345	1.709331007	0.087389653	0.372791854	18.74873571	-1.091047058	0.543518465	2.007378088	0.04470942	0.138847252	492.234802	-0.439018617	0.064244745	0.533725268	346.208362	-1.0597139	0.00104002	0.05473802	0.20795371	135.9399401
ZNF268	132.7041598	-0.401362821	0.23603498	1.700437878	0.089048592	0.37409589	37.01918894	-0.671152894	0.486038333	1.380864118	0.167320745	0.288189516	1186.305461	-0.31464733	0.155890756	0.540194927	706.969085	-0.7356683	0.0117973	0.10969596	0.128048298	177.9144009
EIF1	426.1755267	-0.213682733	0.126145986	1.693932087	0.090278189	0.375391449	358.9710365	-0.884173093	0.250351909	3.531720992	0.000412865	0.015040072	8082.953915	-0.105797457	0.092080509	0.533725268	5806.30228	-0.4588736	0.02437298	0.1233517	0.060258983	243.1607913
YTHDF3	133.033324	-0.450753815	0.265946567	1.69490368	0.090093694	0.375391449	28.5731132	-0.795497116	0.41084046	1.93626771	0.052834921	0.150069486	2466.411606	-0.496597398	0.025759816	0.533725268	2220.49093	-0.8828973	0.00170855	0.06888018	0.059391102	244.4165638
IRF8	174.9212133	-0.279330933	0.1651714	1.691157992	0.090806632	0.375672106	33.98238299	-0.836978712	0.340058512	2.46127852	0.013844285	0.082894132	6545.372457	-0.018869838	0.803095257	0.92915859	5545.20608	-0.5455452	0.00250052	0.07683152	0.03113936	300.3070128
AZIN1	124.8432153	-0.36678014	0.217503433	1.686318854	0.091734401	0.376373335	25.34161746	-0.970542508	0.434233638	2.235069841	0.025412764	0.110042063	7477.757471	-0.336846212	0.155080425	0.540194927	6162.54919	-0.6811536	0.03666252	0.13038724	0.018620527	344.8177388
SET	169.7810528	-0.353395987	0.209673246	1.685460566	0.091899747	0.376373335	37.00013802	-0.955734008	0.397983133	2.401443499	0.016330531	0.088193839	16576.21912	-0.2252091	0.242907932	0.592111632	12496.5438	-0.5892667	0.04601103	0.1378326	0.011792301	384.360656
RREB1	223.6906732	-0.250517788	0.149247209	1.678542534	0.093241234	0.378976251	53.95185268	-0.90144029	0.378077799	2.384271945	0.017112951	0.090452327	1413.789522	-0.406851032	0.017601287	0.533725268	986.061626	-0.9540803	0.00143818	0.0641868	0.162834709	157.1111909
RRM2	339.5528326	-0.285199564	0.170025307	1.677394784	0.093465309	0.378976251	120.294348	-0.751798926	0.292790109	2.567706016	0.010237394	0.072619583	14671.22571	-0.207673116	0.105027481	0.533725268	11649.4702	-0.5152514	0.02160641	0.12089399	0.02615423	315.4087146
NOLC1	152.3643046	-0.310486656	0.185925924	1.669948168	0.094929619	0.383008117	64.65578966	-0.958312069	0.323835063	2.959259756	0.00308379	0.046422215	7812.170149	-0.05443416	0.591593477	0.827233963	5711.18447	-0.4917366	0.04293986	0.13541812	0.023371621	325.145902
ATXN1	104.0141643	-0.328456432	0.197713669	1.661273262	0.096658578	0.384276784	22.90024488	-0.778921257	0.505906176	1.539655562	0.123644334	0.24491577	2158.959045	-0.16938925	0.04633598	0.533725268	2384.86553	-0.5190567	0.02770621	0.1247802	0.055407265	250.4268618
CELF1	180.706595	0.264536776	0.159154772	-1.662135371	0.096485635	0.384276784	45.50983868	-0.402012331	0.443288287	0.90688688	0.36446662	0.477971939	3652.630279	-0.103601818	0.404211335	0.707145648	3787.37932	-0.6410507	0.01951799	0.11927663	0.0474445	263.8569194
RAC1	87.33916215	-0.398881583	0.240016039	1.661895537	0.096533722	0.384276784	19.17224434	-1.145978579	0.575574343	1.991017481	0.046478965	0.140790995	5476.227919	-0.157743643	0.257064997	0.601486414	4188.27208	-0.473788	0.03453074	0.12915765	0.019300542	341.7128907
RPS3A	118.2425254	-0.351694416	0.213468852	1.647520995	0.099451004	0.391558302	43.46198495	-0.474790757	0.499257533	0.950993677	0.341607586	0.455807796	5666.627811	0.460775062	0.149237022	0.538688085	6232.78033	0.31666675	0.40646614	0.52607689	0.034993298	290.2066529
ZNF627	105.0104499	-0.328516113	0.199322906	1.648160357	0.099319769	0.391558302	17.19111703	-0.672913971	0.528950285	1.272168651	0.203313203	0.321131316	341.7249955	-0.359344265	0.121435574	0.533725268	238.777773	-1.2427242	0.000006	0.01648977	0.328142099	96.45644399
FOXP1	96.43726854	-0.378566126	0.230153539	1.644841651	0.10000247	0.391836602	25.74875527	-1.764685294	0.545556374	3.23465251	0.001217909	0.031437675	2105.118245	-0.3250278	0.14606829	0.537955801	1822.76077	-0.7678731	0.01174015	0.1096147	0.051066957	257.4879664
FAF2	96.86650607	-0.311753276	0.190018848	1.640643963	0.100871343	0.393349976	31.21812295	-1.026925474	0.378672343	2.711910426	0.006689667	0.062403624	2487.070321	-0.119882744	0.068234167	0.533725268	2312.43491	-0.5294934	0.0236577	0.12315406	0.045501173	267.4771478
GNA13	125.7536014	-0.407820672	0.250514365	1.627933278	0.103539034	0.401830061	28.24513872	-1.11663248	0.608656309	1.834586224	0.066567021	0.172960662	3098.469778	-0.551391098	0.052468457	0.533725268	3124.31625	-0.8266862	0.03509726	0.12920678	0.042950478	272.4709203
PTGES3	162.6095534	-0.385255	0.23734634	1.623176497	0.104551681	0.40383706	42.48269711	-1.208853792	0.437525122	2.762935729	0.005728405	0.059278504	18584.66649	-0.536459669	0.086505708	0.533725268	15424.407	-0.8322123	0.03427798	0.12915765	0.009248537	405.3935425
GAS5	216.0389101	-0.461265573	0.285637138	1.614865548	0.106339814	0.406850031	58.52799343	-1.312291737	0.362771985	3.617400988	0.000297576	0.012885607	1771.936573	0.100752121	0.371286713	0.682518012	1557.60094	-0.1315239	0.614354	0.71363379	0.171773334	152.4853201
PDP1	85.82842748	-0.423665757	0.262720583	1.612609684	0.106829333	0.406850031	21.09110657	-0.486032279	0.511429043	0.95034157	0.341938723	0.455984526	814.2614729	-0.633808193	0.058759404	0.533725268	872.538345	-0.8405795	0.03319619	0.1284324	0.107526085	193.0344843
TSC22D3	166.8158603	-0.302072967	0.187091397	1.614574332	0.106402908	0.406850031	240.2086139	-0.846735368	0.216415741	3.912540585	9.13E-05	0.00676138	2576.88343	0.01350563	0.89089728	0.966015786	1326.188	-0.4924776	0.05786993	0.15027603	0.078344605	220.4413354
IPO7	86.33612779	-0.454383808	0.282709757	1.607244877	0.108000661	0.409397855	23.00297814	-1.059232145	0.388307694	2.727816527	0.006375506	0.062258918	5056.2492	-0.349759448	0.14454812	0.537955801	5182.6561	-0.7116154	0.02337572	0.12297434	0.019700207	339.9387244
DDX21	329.1940417	-0.363366594	0.226428459	1.604774399	0.108543462	0.409550563	92.98803494	-0.868976699	0.297934428	2.916670974	0.003537888	0.04784536	17088.85305	-0.341671579	0.137057444	0.53778525	11673.8034	-0.7049304	0.02806107	0.1247802	0.021500711	332.3683074
CD44	85.30717476	-0.370845736	0.231758294	1.600140082	0.109567511	0.409621658	9.319435645	-0.207560971	0.481322944	0.431230161	0.666301025		6658.223252	-0.03315075	0.674279107	0.873362618	3897.75196	-0.4838086	0.03185013	0.12752737	0.015518161	360.5939144
JMJD1C	140.8344803	-0.351186087	0.219219056	1.60198704	0.109158475	0.409621658	58.05950897	-1.105548389	0.364529059	3.032812782	0.002422859	0.043387624	2872.906936	-0.37152884	0.002676215	0.426869244	2492.45089	-0.7491905	0.00735024	0.09880503	0.055910407	249.6443613
CHML	138.9900368	-0.399986684	0.251919163	1.587758069	0.112341056	0.418072881	51.77892134	-0.591966001	0.371944907	1.591542161	0.111487615	0.231236456	3992.961973	-0.387857525	0.119444465	0.533725268	2249.87993	-0.6788963	0.06444021	0.15796019	0.038697883	281.4960938
BAHCC1	85.77696239	0.373210035	0.235801548	-1.582729367	0.113483162	0.420403531	55.28532731	-0.560071783	0.2524327	2.218697429	0.026507316	0.112491175	5242.503859	0.166810279	0.049993176	0.533725268	5651.51982	-0.4953076	0.04357025	0.1362422	0.016038237	357.7404359
PA2G4	117.1964703	-0.280542657	0.177596786	1.579660665	0.114184598	0.421087998	49.13900789	-1.170660706	0.362371072	3.230557834	0.001235489	0.031504971	6443.869935	0.091587282	0.364547054	0.677612499	4955.11035	-0.3500021	0.06505015	0.15809863	0.022259205	329.3672464
RAB14	99.1953073	-0.444507112	0.28242073	1.573918148	0.115506374	0.423705277	20.59556537	-1.109805304	0.389659932	2.848138112	0.004397584	0.053399229	4596.131102	-0.356479914	0.102656233	0.533725268	3684.54579	-0.6815477	0.02733756	0.1247802	0.024674429	320.4503691
RAB8A	207.4434277	-0.260277569	0.165563493	1.572071018	0.115934082	0.423705277	68.69935019	-0.530751902	0.263117323	2.017168217	0.043677962	0.137928528	7064.749291	0.066178803	0.464860699	0.74907248	5314.06876	-0.3961607	0.08333541	0.17987817	0.035101101	289.9403954
UBE3A	101.8276714	-0.443925882	0.282802136	1.569740202	0.116475564	0.423783862	23.07186052	-1.008707764	0.420394179	2.399433234	0.016420474	0.088193839	3665.424784	-0.502457233	0.112532482	0.533725268	3245.94341	-0.738259	0.03879013	0.13222541	0.030124216	303.175949
CCNT1	217.160734	-0.260424418	0.167165544	1.557883351	0.119260903	0.424587017	60.00610557	-0.664655078	0.308657418	2.153374711	0.031289241	0.121070279	1765.573382	-0.426937179	0.005519115	0.492693916	1782.7122	-0.9516437	0.00158599	0.06629645	0.128714183	177.4654238
DAZAP2	170.7636063	-0.313189853	0.200251133	1.563985424	0.117820991	0.424587017	62.3947715	-0.718614346	0.348859177	2.059898069	0.039408286	0.132032142	19788.07304	0.002193103	0.97666157	0.989307166	14408.2468	-0.3432425	0.10334242	0.20218995	0.010668396	393.0307749
GPATCH2L	87.29628979	-0.335975227	0.215147356	1.561605184	0.118381028	0.424587017	26.41339635	-1.083538087	0.554077318	1.955571996	0.050515595	0.147310406	2021.115239	-0.242667875	0.014789881	0.533725268	1888.36906	-0.6342252	0.03073971	0.12668848	0.048597619	261.7782342
SNHG7	250.940474	-0.237908572	0.152729334	1.557713676	0.119301137	0.424587017	99.80777094	-0.633320321	0.274531725	2.30691124	0.021059769	0.099448908	1711.981086	0.04013791	0.644313498	0.858397511	1355.43468	-0.3551306	0.06436176	0.15796019	0.175552743	150.6014134
TGFBR1	231.0908932	-0.26963801	0.17236556	1.564338085	0.117738193	0.424587017	34.81437895	-0.491957339	0.446061629	1.102890962	0.27007452	0.38522848	6030.511268	-0.306886121	0.030749858	0.533725268	4663.21955	-0.7085988	0.01722666	0.11648076	0.041620198	275.1943425
MAK16	233.4853712	-0.257965252	0.166068146	1.553369858	0.1203348	0.426403747	62.24636161	-0.957484532	0.338525687	2.828395506	0.004678197	0.054499809	5146.632619	-0.268515623	0.009949848	0.520592276	3871.82195	-0.6102156	0.00255077	0.07703249	0.050165648	259.0293842
RSL24D1	96.4092813	-0.330252843	0.21291406	1.551108659	0.120875646	0.426466025	32.61051314	-1.309159192	0.483686171	2.706629358	0.00679701	0.06268815	7062.862817	-0.325012351	0.013938807	0.533725268	6336.75006	-0.4375254	0.04671795	0.13881743	0.015135882	362.753004
SNHG6	146.2403463	-0.279139884	0.180693751	1.544823115	0.122389055	0.429944308	65.82211194	-0.540608394	0.272428535	1.984404438	0.047210772	0.142003566	14566.49107	0.132238331	0.535627688	0.793205993	12578.5501	0.01498686	0.95633374	0.97143514	0.013347332	373.6382887
TPM4	185.8653611	-0.345936036	0.224272464	1.542481093	0.122956729	0.430084696	130.5148634	-0.652245661	0.433107735	1.505966317	0.132075821	0.253016701	18107.2299	0.002209836	0.974278241	0.9887218	11104.7947	-0.448877	0.06126297	0.15417358	0.012763921	377.5070758
HNRNPF	161.1644059	-0.296345413	0.192475889	1.539649538	0.123645803	0.430646709	35.09281519	-0.794997186	0.351824614	2.259640614	0.023843565	0.105232656	7634.301624	-0.186700101	0.207913854	0.565343246	5906.50833	-0.4937541	0.03944082	0.13287873	0.024279047	321.8486649
SATB1	228.3210849	-0.429765677	0.280150025	1.534055464	0.125016008	0.433566157	46.02653378	-1.10466733	0.408166719	2.706412059	0.006801459	0.06268815	3825.065983	-0.634323576	0.099487311	0.533725268	4324.42875	-1.0799732	0.00631596	0.09540423	0.061606742	241.2460768
CHERP	135.5623631	0.327113189	0.215616513	-1.517106386	0.129239826	0.43887691	61.25163881	-0.379683336	0.260193357	1.459235318	0.144500351	0.266368117	3789.365126	0.151664236	0.038126285	0.533725268	3183.32736	-0.4003435	0.07195974	0.16608417	0.035668378	288.5526343
DCP1A	91.10448347	-0.347156885	0.228249628	1.520952687	0.128271711	0.43887691	24.6963862	-0.545392535	0.380684786	1.432661759	0.151954523	0.272202935	1145.961015	-0.300534966	0.059291326	0.533725268	1042.97032	-0.6898037	0.00853012	0.10267684	0.090930508	207.545507
HMGB1	138.3749035	-0.379489202	0.249404961	1.521578403	0.128114752	0.43887691	41.95092236	-1.400717169	0.441851961	3.170105135	0.001523838	0.035653862	21040.52188	-0.360414044	0.176994747	0.548214693	16982.4816	-0.7158249	0.04357716	0.1362422	0.007215165	426.8851124
MTDH	145.0634187	-0.477024491	0.31413309	1.518542639	0.128877659	0.43887691	39.35888719	-1.263072669	0.490261369	2.576325099	0.009985671	0.071171164	15367.65142	-0.423108231	0.135334278	0.53724161	13067.8977	-0.7490955	0.04406552	0.13624944	0.010708243	392.7080651
PPP3R1	127.0929969	-0.328988224	0.216377245	1.520438177	0.128400886	0.43887691	31.96386907	-0.979859157	0.401356344	2.441369548	0.014631674	0.085011875	6206.099992	-0.322593339	0.104753988	0.533725268	4301.46422	-0.6397983	0.03367022	0.12896152	0.022691092	327.7038091
CHSY1	191.7422134	-0.256463446	0.170168986	1.507110386	0.131782365	0.445654056	32.39675367	-0.71267513	0.335061874	2.126995594	0.033420449	0.125205756	4147.131976	-0.497164044	0.026505267	0.533725268	3085.75513	-0.8244091	0.01064956	0.10809712	0.046909561	264.8384522
IL17RA	213.3348542	0.259367211	0.173240857	-1.497148044	0.134354741	0.452475677	48.89419695	-0.810805311	0.501749581	1.61595613	0.106103799	0.223607179	6451.991841	0.043920567	0.506779853	0.774212962	5323.79974	-0.427325	0.08858925	0.18547427	0.033935728	292.8630731
AMD1	201.182571	-0.301437363	0.202182815	1.490914862	0.135983849	0.456077518	65.63613979	-1.1850161	0.334136252	3.54650563	0.000390376	0.014687112	4472.117881	-0.386212606	0.084034785	0.533725268	3345.912	-0.8105398	0.01608437	0.11634641	0.047279749	264.1580285
SLC20A1	91.26390967	-0.35380042	0.237987736	1.486632991	0.137111769	0.457975787	12.62096931	-0.844845064	0.584524765	1.445353755	0.148358546	0.270010201	2335.982532	-0.134899834	0.463845262	0.748233479	1522.77824	-0.5377287	0.03671179	0.13043595	0.046512681	265.5739262
HNRNPUL2-BSCL2	85.22485613	0.347455374	0.234857794	-1.479428756	0.139025759	0.45872872	33.65057694	-0.616351289	0.429261526	1.435840977	0.151047597	0.272202935	21978.12245	0.20642425	0.10783128	0.533725268	18832.1426	-0.3512848	0.1514003	0.25985384	0.004084064	476.1467191
P2RY8	244.4965541	-0.216379633	0.146101923	1.481018383	0.138601675	0.45872872	165.3206835	-0.844515284	0.315885903	2.673482031	0.00750683	0.066452024	6610.477056	0.045082785	0.669151735	0.870628152	7733.62428	-0.369329	0.11370391	0.21475671	0.043990014	270.4008083
SSR3	93.44692277	-0.421438906	0.284132315	1.483248766	0.138008329	0.45872872	30.15037821	-1.05809702	0.36518395	2.897435713	0.003762268	0.049909861	10246.39449	-0.153077023	0.155996753	0.540194927	7680.07394	-0.454689	0.06664848	0.15974392	0.01134256	387.7265955
LCP1	86.19862664	-0.309329148	0.213045598	1.451938699	0.146518651	0.473266284	40.03677317	-0.203345603	0.327492876	0.620916112	0.534654819	0.625080393	13747.06433	0.033684774	0.602735495	0.833673873	9531.43783	-0.2920219	0.19142612	0.3062818	0.007840881	419.6861096
LYST	295.3344654	-0.248967585	0.170459086	1.460570923	0.144133231	0.473266284	112.9540461	-0.570268602	0.260255682	2.191185976	0.028438337	0.115917106	5211.707845	-0.162553768	0.101445944	0.533725268	6456.88021	-0.5688006	0.02369227	0.12315406	0.064760552	236.9244547
NRROS	93.78282727	-0.310697523	0.213859431	1.452811884	0.146275991	0.473266284	28.10699663	-1.132639119	0.600683021	1.885585375	0.05935085	0.160247294	982.3466995	-0.283469994	0.063446538	0.533725268	674.170653	-0.6182395	0.02180112	0.12089399	0.10637769	193.9639491
PAK2	166.9295375	-0.339977741	0.233858892	1.45377299	0.146009254	0.473266284	37.36581933	-1.031569446	0.3832162	2.691873268	0.007105194	0.064965817	12949.09727	-0.235105454	0.109050185	0.533725268	10808.5067	-0.5984843	0.02824784	0.1247802	0.014804474	364.6693793
PGAM5	99.9091043	0.3703785	0.254675289	-1.454316597	0.145858551	0.473266284	27.10370545	-0.147685347	0.387371387	0.381250014	0.703017741	0.761911406	4657.878537	0.155004271	0.204350397	0.562390343	3747.45665	-0.2241003	0.2657007	0.3863971	0.021231933	333.4572291
ZFP91	139.2235446	-0.287550702	0.198240827	1.450512015	0.146915791	0.473266284	30.5346784	-0.88599065	0.39933635	2.218657654	0.026510024	0.112491175	5759.470862	-0.28061681	0.00657663	0.51416909	4723.03392	-0.671847	0.02041027	0.11964349	0.02676421	313.4130683
NIP7	184.8156921	-0.291476733	0.202192987	1.441576868	0.149421778	0.479443894	61.0968744	-0.824198474	0.376725775	2.187794224	0.028684595	0.115917106	4232.145542	-0.153430725	0.165598041	0.544358503	2612.84022	-0.472552	0.02711747	0.12476436	0.050183394	258.9987684
ABCE1	88.39509886	-0.437947689	0.306187525	1.430325055	0.152623747	0.480263914	18.81577966	-1.30988115	0.507454681	2.581277107	0.009843553	0.070966839	5619.408412	-0.447317665	0.156844007	0.540194927	4300.29062	-0.7854808	0.03978724	0.13298681	0.017255245	351.4092747
ASB1	87.61252963	0.346121913	0.241162944	-1.435220135	0.151224378	0.480263914	14.08340248	-0.787109202	0.565505583	1.391868136	0.163962333	0.284639602	1241.799186	-0.114735768	0.232466776	0.58391841	1128.66342	-0.5852655	0.01663494	0.11648076	0.06432496	237.5086526
ATXN7L3B	136.55728	-0.246615146	0.172274059	1.431528038	0.152278937	0.480263914	34.61529255	-0.359629386	0.286894414	1.253525228	0.210014624	0.327938363	2574.349683	-0.050555522	0.50252046	0.772037917	2141.71338	-0.4697152	0.04250098	0.13539263	0.061901692	240.8326407
PHIP	102.4248837	-0.432955656	0.301771989	1.434711213	0.151369408	0.480263914	27.90465651	-1.383561518	0.525513754	2.632778889	0.008468946	0.068817537	1722.182415	-0.566764793	0.096503549	0.533725268	2156.16871	-1.0083781	0.01094013	0.10819327	0.062983855	239.3324474
RUNX1	340.975782	-0.195090814	0.136096575	1.433473354	0.151722608	0.480263914	67.89697451	-0.670794252	0.328097038	2.044499566	0.04090422	0.133854985	6325.355198	-0.486971475	0.003583514	0.449729506	5044.96662	-0.860624	0.005422	0.09093658	0.053328005	253.7377702
HNRNPU	146.0145416	-0.379013472	0.266555868	1.421891307	0.155057807	0.486046588	68.88849953	-0.855214647	0.284303805	3.008101305	0.002628855	0.045362571	12750.47789	-0.28441921	0.248256219	0.596635668	10548.5639	-0.6078539	0.061117	0.15391662	0.013150167	374.926501
TOMM22	85.87866663	0.335266796	0.236635624	-1.416806103	0.156539625	0.488811473	21.70520096	-0.909466824	0.41708232	2.180545135	0.029217077	0.116817407	5375.753405	0.041678258	0.592678542	0.82819731	4175.13213	-0.2609128	0.13135502	0.23632732	0.015356097	361.502678
ADO	143.8334622	-0.280247733	0.20418625	1.372510307	0.169904632	0.495084132	41.39874929	-0.964708821	0.460188999	2.096331773	0.03605277	0.127884246	1328.75267	-0.520742316	0.018070683	0.533725268	1251.4363	-0.8128013	0.01385534	0.11267165	0.109638526	191.3503953
CAPRIN1	197.8601642	-0.299732508	0.218066139	1.374502753	0.169285656	0.495084132	45.31029081	-1.738093472	0.53738385	3.234361194	0.001219152	0.031437675	12620.68087	-0.395486119	0.133195299	0.53724161	11170.3923	-0.7043478	0.05713924	0.14971774	0.016882857	353.2978287
CHTF8	119.7609058	0.269140073	0.195483579	-1.376791209	0.16857681	0.495084132	22.60558614	-0.002898358	0.3965389	0.00730914	0.994168202	0.99460158	5043.019375	0.150064286	0.277911155	0.617550734	4671.62041	-0.2482179	0.22961084	0.34875059	0.024617833	320.6491458
HELQ	86.67884013	-0.293488543	0.212139231	1.383471324	0.166520394	0.495084132	36.20113836	-0.771121864	0.333230467	2.314079713	0.02066335	0.09880769	672.1114664	-0.092260123	0.451843137	0.740165948	633.252094	-0.535367	0.02718456	0.12476436	0.152330018	162.8836699
MIDN	306.2334193	-0.198123305	0.141051503	1.40461676	0.16013527	0.495084132	136.4538668	-0.667032404	0.307908432	2.166333675	0.030285698	0.119631114	2683.053181	-0.230031164	0.028544621	0.533725268	1695.91752	-0.7495957	0.01253634	0.11094473	0.121891712	182.1796836
MXD1	169.3180204	-0.233789806	0.170417663	1.371863703	0.170105872	0.495084132	37.11812967	-0.745065075	0.410478277	1.815114504	0.069506315	0.177438256	1061.006556	-0.361587319	0.06279938	0.533725268	715.241139	-0.8622756	0.00942627	0.1052346	0.165299997	155.810484
NORAD	253.4169767	-0.236230004	0.17063139	1.384446347	0.166221826	0.495084132	91.16835132	-0.786429313	0.249669496	3.149881451	0.001633367	0.036902219	7101.672745	-0.146976398	0.162730728	0.543665635	6068.47459	-0.5988991	0.02929502	0.12550898	0.04070351	277.1221792
PATZ1	142.2485587	-0.24891834	0.178419855	1.395126909	0.162977573	0.495084132	40.47988871	-0.454703571	0.346758416	1.311297866	0.189757149	0.30886004	1247.774934	-0.204396961	0.013884845	0.533725268	1217.65201	-0.6463407	0.00612584	0.09469525	0.124326575	180.4676036
PHF13	110.2110187	-0.268208501	0.191949621	1.397285909	0.162327611	0.495084132	21.0107729	-0.445158268	0.419492242	1.061183554	0.288606492	0.402645531	1719.658659	-0.2220877	0.001634061	0.366087613	825.755163	-0.6658788	0.00322046	0.0823838	0.071320893	228.5718848
PLD6	139.2530074	-0.236790794	0.170923588	1.38536054	0.165942251	0.495084132	50.81814029	-0.751498049	0.335709614	2.238535976	0.025186124	0.109473778	1058.614683	-0.314861089	0.021693358	0.533725268	1023.49952	-0.7536295	0.00133023	0.06200227	0.137880042	171.510867
PPP1R15B	163.0333369	-0.300546963	0.214618453	1.400378015	0.16140015	0.495084132	43.17903109	-0.649824182	0.39108008	1.661614119	0.096590171	0.211521414	2131.521518	-0.555291131	0.03464004	0.533725268	1758.20992	-0.9506256	0.00435643	0.08937526	0.077689181	221.1685487
RPL36A	104.6945943	-0.396651527	0.285584812	1.388909736	0.164860199	0.495084132	34.04110841	-1.543162165	0.497385478	3.102547687	0.001918626	0.040236119	324.0215454	-0.274712588	0.509480714	0.776325442	172.784637	-0.9367845	0.01951409	0.11927663	0.365514426	87.11998476
RRS1	127.3566584	-0.346865655	0.250626469	1.383994501	0.166360139	0.495084132	30.14911184	-0.79927191	0.36223152	2.206522252	0.027347454	0.113999837	2284.213986	-0.203089587	0.372436108	0.68343045	1541.24828	-0.8473746	0.01018632	0.10783844	0.064498994	237.2747717
SGTA	94.08123273	0.423240386	0.304074471	-1.391897135	0.16395355	0.495084132	26.87190299	-0.693612138	0.333827296	2.07775741	0.037731708	0.129794608	4874.62784	0.257087611	0.106742075	0.533725268	3573.81294	-0.2257752	0.28976437	0.41175663	0.01840416	345.8294552
SNHG15	203.7598162	-0.25597338	0.185843686	1.377358495	0.168401438	0.495084132	82.29664569	-0.789735924	0.233520869	3.381864451	0.000719957	0.021644716	1904.02945	0.245606095	0.26144238	0.604188738	899.184937	-0.0092978	0.9734438	0.98394235	0.140431603	169.9236271
SPTY2D1	85.31107725	-0.311227065	0.227178786	1.369965347	0.170697719	0.495084132	22.96566154	-0.922127905	0.349578186	2.637830226	0.008343834	0.068651295	1766.648307	-0.374571328	0.009589841	0.520592276	1330.61979	-0.7653708	0.00666666	0.09674571	0.052288012	255.442559
THAP9-AS1	94.74567615	-0.785160281	0.563652016	1.392987622	0.163623534	0.495084132	58.31221024	-1.086721072	0.455034293	2.38821796	0.016930298	0.089898714	640.8800616	-0.250648816	0.157926603	0.540943518	582.17238	-0.8083765	0.0065182	0.09638071	0.190759866	143.4102254
TKT	214.4544567	0.239879557	0.172842136	-1.387853464	0.165181671	0.495084132	71.38288615	-0.403943092	0.321346877	1.257031328	0.208742292	0.326560027	43243.0856	0.295098413	0.109116012	0.533725268	35116.1483	-0.1224413	0.58060943	0.68512162	0.005489619	450.5446994
TMBIM6	202.8800178	-0.223487958	0.162730173	1.373365208	0.16963884	0.495084132	53.67728314	-0.360680789	0.336213935	1.072771683	0.283373569	0.396792154	23865.96998	0.016582966	0.850811522	0.952575111	18371.1895	-0.2949484	0.12723979	0.23115403	0.010124406	397.5611343
ZNF562	100.8143719	-0.280791133	0.202819791	1.384436555	0.166224822	0.495084132	22.23517367	-0.807830655	1.232232727	0.65558286	0.512092557	0.606425396	1108.193561	-0.264300772	0.091394394	0.533725268	957.642232	-0.882312	0.00245439	0.07636304	0.099871922	199.4266237
YWHAG	468.744758	-0.211371469	0.154595535	1.367254677	0.171545492	0.49577864	103.5280051	-0.683987351	0.356384541	1.919239675	0.054954009	0.152318176	24185.47007	-0.218369661	0.093035957	0.533725268	19251.9779	-0.6118475	0.03823029	0.13175908	0.021217731	333.5151488
MCM4	91.87495559	0.315223752	0.230923886	-1.365054771	0.172235836	0.496014863	32.53303792	-0.568730588	0.295294491	1.925977641	0.054107166	0.151249629	15633.74572	0.067567304	0.260598062	0.603434186	14822.8909	-0.253652	0.16792693	0.27941253	0.005952598	443.5358912
ANKFY1	90.08064839	0.255843299	0.189547692	-1.349756866	0.177093985	0.499417294	30.21435585	-0.727426429	0.307841805	2.3629878	0.018128266	0.092829815	2395.654506	0.042258347	0.592633358	0.82819731	2117.32279	-0.515067	0.01866091	0.1181209	0.038393798	282.1789748
E2F3	174.9170143	-0.233609599	0.172786476	1.352013215	0.176371088	0.499417294	44.07884583	-0.498442195	0.301459996	1.653427324	0.098243926	0.213489873	2221.651117	-0.444388893	0.000871441	0.298775527	1883.48626	-0.839926	0.00151798	0.06497188	0.080774304	217.797586
FBXO28	112.273609	-0.265128925	0.19624463	1.351012381	0.176691467	0.499417294	25.209037	-0.525962747	0.368839538	1.425993402	0.153870247	0.274384006	1999.780919	-0.369438194	0.009267087	0.520592276	1875.33901	-0.6376089	0.02689189	0.12476436	0.05841107	245.8568632
JUNB	185.674279	-0.248497482	0.183197427	1.356446351	0.174957194	0.499417294	617.7527192	-0.786594025	0.169933089	4.628845572	3.68E-06	0.000843894	1087.01281	-0.22925275	0.120157011	0.533725268	2887.29982	-0.9580285	0.00740891	0.09880503	0.186191254	145.5085672
MIEF1	234.8218914	-0.20617898	0.152300565	1.35376372	0.175811772	0.499417294	50.93958027	-0.620441999	0.432448665	1.434718267	0.151367397	0.272202935	4682.132185	-0.107719259	0.040584751	0.533725268	3666.85625	-0.5482122	0.01756401	0.11648076	0.056899398	248.1265674
WTAP	112.2110252	-0.334857591	0.246640273	1.357676045	0.174566501	0.499417294	30.62140608	-1.091637419	0.456321532	2.392254894	0.016745209	0.089532488	2997.387469	-0.346347049	0.187842455	0.555358259	2134.98083	-0.7257018	0.02658491	0.12467038	0.041176616	276.1218552
RC3H1	86.30750019	-0.407519948	0.303138247	1.344336955	0.17883945	0.502600525	22.97790568	-1.101326618	0.54929072	2.004997679	0.044963295	0.13927934	1242.27201	-0.566149829	0.046373275	0.533725268	1151.55828	-0.9373444	0.02325111	0.12278553	0.072199039	227.5125935
CCT3	222.1020055	0.239637682	0.179481533	-1.335166227	0.181821948	0.509226417	63.83665207	-0.528285936	0.25004684	2.112747901	0.034622351	0.125924399	29363.64017	0.211615998	0.319402329	0.645440683	25791.2662	-0.1451748	0.51409425	0.62631928	0.008292957	414.8338617
FAM32A	197.0414674	-0.218142731	0.163860595	1.331270224	0.183100112	0.51104997	96.43337509	-0.774893211	0.254111579	3.049421103	0.002292828	0.042814987	6781.339499	0.116515948	0.321525493	0.646690685	6174.43037	-0.2064197	0.26761639	0.38872049	0.036358294	286.8943021
MEIS1	109.7054026	-0.274179119	0.206495663	1.327771807	0.184253503	0.512514011	27.68287297	-0.864578035	0.413668299	2.090027289	0.036615348	0.128293034	1483.542008	-0.183874337	0.221708571	0.574223232	954.972631	-0.7569355	0.00977598	0.1063658	0.082755596	215.6999592
CD164	130.824775	-0.345280868	0.262433637	1.31568831	0.188278679	0.518302967	36.98141341	-0.99825893	0.492130078	2.028445273	0.042514823	0.136463664	7033.897082	-0.546577289	0.11430521	0.533725268	6093.60478	-0.8151709	0.05770215	0.1501719	0.019233553	342.0138558
COPB2	96.27392444	0.245679099	0.186334089	-1.318487132	0.18734063	0.518302967	30.5654477	-0.133355769	0.32146179	0.414841743	0.678257759	0.742412178	13878.84767	0.057649332	0.650739721	0.861400185	12120.4264	-0.327146	0.09375477	0.19069273	0.007257346	426.3805344
E2F2	109.7636887	0.2683392	0.203719866	-1.317197015	0.187772594	0.518302967	29.15057256	-0.337863882	0.334014622	1.011524227	0.311765591	0.425894067	1012.541602	-0.090844864	0.298287401	0.631109299	823.936228	-0.6854431	0.00525139	0.09055854	0.101526136	198.0046157
TMEM201	114.8727583	0.359606501	0.273693127	-1.313904024	0.188878504	0.518302967	43.80149213	-0.458296254	0.296404138	1.546187097	0.122059389	0.243165189	2144.572108	0.166473476	0.216886563	0.572246734	1474.34797	-0.3286319	0.15482075	0.26346704	0.051993524	255.9314542
SRXN1	295.1977853	-0.215820587	0.164663141	1.310679399	0.189966101	0.519538163	43.09362407	-0.344227721	0.375848503	0.915868276	0.359735988	0.473934611	2814.572873	0.001563012	0.982484851	0.992025298	1284.01434	-0.348583	0.08990258	0.18664107	0.120589405	183.1094964
POLR2D	162.4490358	-0.217850794	0.166698674	1.306853787	0.191262374	0.521333894	40.23601256	-0.685734577	0.343180673	1.99817365	0.045697837	0.140022078	3670.493815	-0.027045551	0.737635167	0.906285415	2862.00092	-0.4735483	0.01941036	0.11914839	0.051046624	257.5224384
RASSF2	247.5025528	0.198466297	0.152105703	-1.30479195	0.191963701	0.521501388	73.29266032	-0.501682166	0.364097023	1.377880437	0.168240206	0.289438735	11714.81199	0.053528661	0.570271328	0.815598562	8762.48356	-0.3096632	0.17948517	0.29245103	0.021795276	331.1904427
TET3	178.8076659	-0.213679374	0.16417049	1.301569936	0.193063443	0.522746531	41.69680561	-0.750941449	0.380092591	1.97568031	0.048190996	0.144167171	2595.684722	-0.298068164	0.013175139	0.533725268	2353.35575	-0.7811539	0.00588914	0.09331933	0.073159965	226.3681084
CDV3	596.862873	-0.19739817	0.154001057	1.281797504	0.19991369	0.523889574	147.8959668	-0.80613118	0.330968917	2.435670353	0.014864224	0.085353647	19152.71355	-0.143384369	0.210368851	0.568258773	14762.8273	-0.5678254	0.0273733	0.1247802	0.034928868	290.3661786
CNBP	707.7804456	-0.250537198	0.195375193	1.282338838	0.199723809	0.523889574	146.7956764	-0.734526166	0.389841955	1.884163971	0.059542799	0.160336481	33154.66534	-0.139257376	0.388500534	0.696588639	23042.1312	-0.4066071	0.12914495	0.23326674	0.02451062	321.0269533
EAF1	127.1275997	-0.22533667	0.174718869	1.289709985	0.197151371	0.523889574	23.66511872	-0.454428527	0.544357556	0.834797868	0.403831527	0.511757788	1675.865274	-0.223969937	0.00823187	0.520592276	1312.43483	-0.5751424	0.01990923	0.11960916	0.081701716	216.8093886
KBTBD8	129.6711907	-0.374008139	0.288429003	1.296707802	0.194731744	0.523889574	24.73885836	-1.193686563	0.527304335	2.263752609	0.023589335	0.104638688	1108.372501	-0.932048096	0.000992453	0.319706169	754.908709	-1.1051843	0.01161856	0.1096147	0.106515946	193.8515199
NSD1	163.3605912	-0.245300408	0.189744488	1.292793328	0.196082549	0.523889574	32.95440483	-1.131068841	0.496321756	2.278902398	0.022672868	0.102913581	2594.217143	0.019848645	0.758805604	0.915867666	2593.26155	-0.5031557	0.04606083	0.13786915	0.072798364	226.79701
P2RY2	312.7089966	0.259685725	0.201351979	-1.289710316	0.197151256	0.523889574	73.53661259	-0.132512048	0.299030084	0.44313952	0.657664822	0.727042758	4821.24766	0.218300653	0.094153285	0.533725268	4732.30431	-0.3075888	0.19932045	0.31492746	0.067892685	232.8360023
PLEK	279.3570129	-0.194415246	0.151189897	1.28590104	0.198477601	0.523889574	109.6980664	-0.353476961	0.276508858	1.278356736	0.201123672	0.319210806	14599.82939	-0.037191611	0.672514934	0.872569868	10372.3283	-0.3603045	0.10072572	0.19899118	0.022291237	329.2427698
PTPRJ	97.15947311	-0.299209587	0.232656255	1.286058642	0.198422597	0.523889574	9.237460385	-1.075756398	0.583323449	1.844185073	0.065156173		2101.127711	0.036117266	0.709626339	0.892610619	1856.02542	-0.4846696	0.06244411	0.15523092	0.05606506	249.4052537
TMPO	113.382054	-0.286362816	0.222350244	1.287890719	0.197784007	0.523889574	29.1474285	-0.962056422	0.435505679	2.209055973	0.027170748	0.113812695	8139.00066	-0.442968456	0.095851275	0.533725268	7881.66616	-0.7555866	0.02759705	0.1247802	0.014448848	366.7741037
TMSB10	99.03927379	0.40113165	0.312826292	-1.282282404	0.199743598	0.523889574	46.46678151	0.212052972	0.344813787	-0.614978229	0.538569098	0.628325502	12725.69921	0.451911926	0.142249281	0.537955801	10440.4214	0.17866792	0.63468705	0.72965118	0.0088081	409.6172047
HOXA10	228.5941832	-0.207913945	0.163175827	1.274171235	0.202602737	0.527543868	98.76708677	-1.032387861	0.269313796	3.833401317	0.000126384	0.008221258	3504.220378	-0.151514708	0.109563107	0.533725268	2741.0701	-0.6113435	0.01148959	0.1096147	0.070515843	229.5545258
TOB2	90.93649016	-0.291648716	0.228865079	1.274325976	0.202547914	0.527543868	36.69711525	-0.256111934	0.316069822	0.810301762	0.417766763	0.523634473	1094.19787	-0.240332922	0.003315792	0.446305572	1141.70838	-0.8034356	0.00014191	0.0331747	0.093410501	205.2162872
ACSL1	211.0891625	-0.272483705	0.217425987	1.253225106	0.210123796	0.531835073	30.05476425	-0.783753392	0.474264607	1.652565636	0.098419297	0.213489873	11815.86175	-0.236593476	0.130797832	0.536169603	7853.2148	-0.6617957	0.01354983	0.11201553	0.020252786	337.5441498
AP1G1	98.94067929	-0.253687635	0.201250304	1.260557775	0.20746822	0.531835073	21.98424377	-0.389839555	0.411211035	0.94802795	0.343115226	0.457022312	4455.720457	-0.165413545	0.247115044	0.595897997	3856.99645	-0.5823679	0.05733861	0.14985144	0.025164357	318.7484673
KAT6A	93.73429434	-0.264733354	0.211156108	1.25373287	0.209939116	0.531835073	18.50629947	-1.336643899	0.456590891	2.927443198	0.003417615	0.047667983	1583.171184	-0.307431494	0.124318827	0.534402903	1341.36782	-0.782225	0.01084234	0.10819327	0.063346949	238.8348629
KLF16	142.6219045	-0.318150122	0.252086357	1.262067993	0.206924321	0.531835073	71.70746362	-0.299153115	0.279485375	1.070371266	0.284452228	0.397817101	3820.200727	-0.026110025	0.81941243	0.936691261	3007.05213	-0.4067244	0.12827549	0.23234488	0.04265389	273.070733
MALAT1	995.9958074	-0.480101311	0.380508914	1.261734728	0.207044256	0.531835073	864.3991983	-1.364847002	0.305437899	4.468492634	7.88E-06	0.00129131	26505.23555	-0.006371708	0.985709158	0.993689198	25883.8686	-0.6959673	0.039736	0.13298681	0.048043844	262.7702759
MAT2A	543.7774878	-0.19219874	0.152763662	1.258144364	0.208339552	0.531835073	336.6023013	-1.040810651	0.300364048	3.465163882	0.000529908	0.017815843	11959.28905	-0.028209436	0.741434056	0.907901673	7059.78827	-0.5867893	0.01343774	0.11194046	0.0526038	254.9213502
MTHFD2	126.2020501	-0.229938199	0.182976207	1.256656278	0.208878126	0.531835073	40.00146804	-0.853959522	0.362201743	2.357690262	0.018389029	0.093369075	7443.971198	-0.341893119	0.084881476	0.533725268	5658.72751	-0.6082788	0.04584102	0.13769343	0.017666958	349.3681521
PTBP1	341.7306463	-0.185038178	0.146307982	1.264716902	0.205972829	0.531835073	196.2201856	-0.931706321	0.3063541	3.041272569	0.002355805	0.043252573	18263.82999	0.08500843	0.225437062	0.576761526	15196.4064	-0.2984977	0.18300233	0.29677512	0.022625241	327.9553811
SERBP1	170.493681	-0.298535524	0.237133191	1.258936053	0.20805343	0.531835073	37.67390451	-0.907670205	0.513867645	1.766350175	0.077337119	0.188659253	16029.0534	-0.38220812	0.141698477	0.537955801	14225.0916	-0.734788	0.0428848	0.13541812	0.011328507	387.8339038
ARPP19	118.4577929	-0.243219172	0.195100586	1.246634756	0.212531452	0.534787696	22.32548128	-0.976499026	0.413416452	2.362022653	0.018175532	0.092829815	7760.98101	-0.297543626	0.024017032	0.533725268	6360.52669	-0.6537059	0.03073297	0.12668848	0.016510755	355.2270062
POLR1D	151.3285535	-0.209655859	0.168445069	1.244654176	0.213258897	0.534787696	24.66811242	-0.874953329	0.409900238	2.134551894	0.03279763	0.123437678	6682.594854	-0.032239819	0.657775165	0.863909289	6383.49085	-0.4693506	0.02022893	0.11964349	0.026402186	314.5919282
USP22	185.8353425	-0.244934	0.196542804	1.246211997	0.212686576	0.534787696	54.28342706	-0.69817189	0.256876396	2.717929324	0.006569187	0.062403624	8881.429953	0.023426905	0.827366392	0.941655868	6489.10763	-0.4093059	0.0694444	0.16266789	0.024817407	319.9502299
EDEM1	149.7655679	0.229390376	0.185002952	-1.239928192	0.215001955	0.535640452	40.04929369	-0.452479906	0.305400076	1.481597227	0.138447497	0.258743491	10043.84774	-0.083626944	0.191045466	0.556341038	8138.02737	-0.4516636	0.05823378	0.15065182	0.014499405	366.4717476
SRSF1	356.5864443	0.196186706	0.158420484	-1.238392296	0.215570636	0.535640452	164.0877237	-0.927415257	0.324915971	2.854323392	0.00431286	0.052976712	31817.9121	-0.010995864	0.894960712	0.966015786	27900.5763	-0.4427803	0.07248865	0.16665638	0.01138097	387.4339634
TMSB4X	149.2332618	-0.220858935	0.178029478	1.240575088	0.21476276	0.535640452	101.0709609	-1.00716564	0.274473928	3.669440111	0.000243082	0.01138518	12893.26071	0.140282147	0.534558067	0.792204386	9460.54303	-0.1307632	0.59824885	0.69985508	0.015118733	362.8511384
ILRUN	101.9519831	-0.233085216	0.188642878	1.235589801	0.216611078	0.536589751	20.92174509	-0.764240268	0.424519754	1.800246659	0.071821699	0.181289285	4831.939558	0.081074117	0.493623226	0.766149714	4724.84703	-0.3180901	0.16397013	0.27453143	0.02586017	316.3874665
AKAP2	161.8915708	-0.238076719	0.195742458	1.216275309	0.223880064	0.545622974	42.3729768	-0.812911369	0.417435732	1.947392873	0.051487652	0.148709299	3737.171938	-0.259979662	0.034353254	0.533725268	3571.29587	-0.6921827	0.01680599	0.11648076	0.04770319	263.386227
GID8	85.29985258	-0.274202555	0.226070573	1.212906886	0.225165422	0.545622974	25.15127095	-0.430213861	0.341263912	1.260648562	0.207435494	0.325625485	3750.488449	-0.008766675	0.886677839	0.966015786	2617.18367	-0.4128971	0.04583504	0.13769343	0.027020218	312.5890123
HNRNPDL	335.8111089	-0.177494049	0.14626142	1.21353977	0.224923519	0.545622974	181.0604196	-0.857548954	0.290285744	2.954154553	0.003135269	0.046422215	19044.76838	-0.004760313	0.951954043	0.980522834	13038.8917	-0.4423471	0.04574252	0.13766559	0.0207025	335.6430717
KPNA4	150.5893975	-0.248992437	0.20429136	1.218810415	0.222916158	0.545622974	30.85462954	-0.874129639	0.432570786	2.020778259	0.043302724	0.137454706	5756.727401	-0.185582472	0.258569344	0.602045883	4065.3945	-0.625228	0.01818017	0.11681357	0.029386364	305.3225598
PALM2AKAP2	161.8915708	-0.238076719	0.195742458	1.216275309	0.223880064	0.545622974	42.3729768	-0.812911369	0.417435732	1.947392873	0.051487652	0.148709299	3737.171938	-0.259979662	0.034353254	0.533725268	3571.29587	-0.6921827	0.01680599	0.11648076	0.04770319	263.386227
PEA15	133.0472872	0.204061785	0.16825137	-1.212838775	0.225191467	0.545622974	44.24751075	-0.430405421	0.314292315	1.369443033	0.170860831	0.292371442	6815.82687	0.195848424	0.075525431	0.533725268	5614.32465	-0.250263	0.22026226	0.33843901	0.021333921	333.0424238
RBM39	268.4043162	-0.180290924	0.147471976	1.222543625	0.221502117	0.545622974	129.4455194	-0.453810308	0.223319964	2.032108103	0.042142713	0.135458721	10228.01803	-0.050470939	0.622716957	0.845226114	9594.68307	-0.5076402	0.02416319	0.1233517	0.030800752	301.2534374
ZNF195	124.1948006	-0.255637332	0.210967832	1.211736073	0.225613426	0.545622974	39.45556198	-0.340610449	0.391622674	0.869741391	0.384441747	0.497262211	1744.322739	-0.055004917	0.564234687	0.813338958	1411.28323	-0.5674054	0.01088707	0.10819327	0.084788279	213.599481
OTUD6B-AS1	90.01716893	-0.623607255	0.520080239	1.199059699	0.230504733	0.555802833	35.97638077	-1.179606687	0.586583313	2.010978938	0.044327681	0.138518856	1730.219623	-0.39972366	0.031524662	0.533725268	1621.34427	-0.7769612	0.01884156	0.1181209	0.061405182	241.5297466
PLAU	306.6425646	-0.195581215	0.163911563	1.193211829	0.232786423	0.559648776	102.7780971	-0.895650023	0.304431878	2.942037572	0.003260604	0.04706343	2139.520397	-0.234732367	0.000910021	0.305116956	1364.30009	-0.7674756	0.00131459	0.06168786	0.150905623	163.6968917
RRP7A	104.7829486	0.280304388	0.235852578	-1.188472859	0.234647167	0.560813609	66.69160903	0.116520457	0.25135898	-0.463561944	0.642961625	0.715223165	4398.298991	0.196637802	0.229605905	0.581163752	3069.43616	-0.1170082	0.58686891	0.69062115	0.024983676	319.3722246
RSRP1	159.1982766	-0.228043627	0.19181411	1.188878269	0.234487573	0.560813609	149.2594665	-0.711236401	0.240173384	2.96134563	0.00306298	0.046422215	851.1137649	0.112290288	0.610409154	0.837831883	1181.53607	-0.619333	0.0116225	0.1096147	0.231492605	126.6577192
CDC42SE2	94.47782031	-0.284210932	0.239797017	1.185214624	0.235932599	0.562237042	18.72948192	-0.714809326	0.522050471	1.369234135	0.170926099	0.292371442	3867.877512	-0.278134637	0.024969113	0.533725268	3860.18992	-0.4761393	0.0862107	0.18261462	0.027326305	311.6139485
ACTB	991.2033107	-0.160626619	0.137091681	1.171672983	0.241328374	0.568446892	1055.826583	-0.964774624	0.203980097	4.729748815	2.25E-06	0.000688318	142831.6841	-0.047500071	0.762633231	0.915867666	104953.141	-0.4909795	0.03712297	0.13096621	0.007849675	419.5890836
AUP1	171.5353468	-0.240001184	0.204761929	1.172098668	0.241157444	0.568446892	91.34481055	-0.544929035	0.219497518	2.482620487	0.013041995	0.081912464	9879.391363	0.305014877	0.1090338	0.533725268	8889.47047	-0.0543264	0.81170365	0.86855449	0.022972909	326.6353597
DIAPH1	95.9959704	0.221592044	0.189094703	-1.171857491	0.241254276	0.568446892	23.27634742	-0.28040706	0.432135667	0.648886637	0.516411652	0.610280506	9935.721064	0.191432143	0.106630787	0.533725268	8103.3013	-0.1641561	0.45438799	0.57077069	0.01059834	393.6010727
LDLR	290.1944856	0.170652754	0.145603589	-1.172036726	0.241182311	0.568446892	264.8821295	-0.489369654	0.23190268	2.110237162	0.034837933	0.126415388	2355.682371	-0.063656579	0.341332914	0.659633562	3859.27395	-0.6654622	0.00420957	0.0889911	0.123383578	181.1266621
CRKL	264.2632731	-0.202787781	0.173933601	1.165891925	0.243658144	0.569489819	56.46201582	-0.829437282	0.276832016	2.996175418	0.002733891	0.046422215	5012.97229	-0.106418487	0.075267721	0.533725268	3984.03057	-0.5122881	0.01641046	0.11648076	0.060237251	243.192015
P4HB	174.6308809	0.192751778	0.165741058	-1.16296939	0.244841922	0.569489819	158.0581219	-0.774322575	0.247571205	3.12767624	0.001761941	0.039085284	55580.64638	0.246408377	0.085362292	0.533725268	45560.5954	-0.0659923	0.74325222	0.8147259	0.003560082	488.032417
SOCS3	142.9788681	-0.239451104	0.206080944	1.161927439	0.24526494	0.569489819	131.3194595	-0.75462232	0.254035857	2.970534666	0.002972819	0.046422215	489.8505009	-0.115943414	0.502509254	0.772037917	341.472116	-0.6000074	0.17440155	0.28654192	0.324876513	97.32219878
ZC3HAV1	129.8798201	-0.254531508	0.217896728	1.168129099	0.242754694	0.569489819	49.94231855	-1.051225683	0.381997563	2.751917251	0.005924749	0.059637276	3970.089587	-0.222301939	0.111749418	0.533725268	2932.72871	-0.5919697	0.02181246	0.12089399	0.036938271	285.5243907
ZNF317	206.8677076	-0.206808884	0.177702544	1.163792478	0.244508121	0.569489819	55.36395158	-0.677551	0.313483597	2.161360301	0.030667518	0.120723764	2263.199978	-0.202428599	0.116692028	0.533725268	1605.26335	-0.6813956	0.00461693	0.08937526	0.101228345	198.2588864
TPI1	93.58205398	-0.254680432	0.220999277	1.152403915	0.249155133	0.576879072	40.85193841	-0.417531035	0.395373203	1.056042825	0.29094865	0.404712065	16718.86868	0.260468423	0.110996244	0.533725268	13799.5341	-0.028084	0.89721246	0.93124524	0.007260031	426.3485099
RAB7A	143.6727123	-0.195874582	0.170713062	1.147390714	0.251220177	0.580012591	49.82920663	-0.764861374	0.276236785	2.768861408	0.005625256	0.059278504	15857.85466	0.045086632	0.593517402	0.828599859	12386.0935	-0.3771349	0.0850204	0.18129819	0.010624252	393.3896928
CCAR2	90.40057852	0.306282915	0.267951423	-1.143053886	0.253016219	0.580180655	31.41539111	-0.452112446	0.352559253	1.282372943	0.199711851	0.317629035	4485.719049	0.258010356	0.04554372	0.533725268	3969.68331	-0.1677311	0.43190388	0.55051479	0.020795286	335.2559796
DNAJB1	158.9408208	-0.205998373	0.181458507	1.135236793	0.256276117	0.580180655	92.74232318	-0.769517896	0.269460346	2.855774172	0.004293204	0.052976712	2599.737638	-0.058945505	0.461609275	0.746508395	3005.46709	-0.5284203	0.01380167	0.1125414	0.069440574	230.8846396
DPYSL2	127.3273591	-0.259667401	0.226709893	1.145373049	0.252054658	0.580180655	23.75916928	-0.543762563	0.371490297	1.46373288	0.143266948	0.264945726	9271.006828	-0.063218778	0.668219871	0.870317446	6185.47824	-0.5756952	0.02799334	0.1247802	0.016138891	357.1988867
JUND	342.8909743	-0.153076148	0.134659632	1.136763454	0.255637185	0.580180655	266.3396622	-0.500464258	0.222371625	2.25057607	0.0244124	0.107125161	15861.07154	-0.070804502	0.47442713	0.75413448	8279.8542	-0.5014618	0.04285528	0.13541812	0.024133913	322.3676603
STARD7	207.6580564	-0.205048243	0.179779054	1.140556912	0.254054356	0.580180655	37.81068755	-0.643710787	0.422448962	1.523759899	0.1275687	0.248742708	12338.65658	-0.093210656	0.383313828	0.692035202	9558.58352	-0.4795549	0.05143166	0.14359092	0.019389597	341.3144043
SYNCRIP	220.8623645	-0.24643547	0.216796531	1.136713161	0.255658215	0.580180655	63.23981504	-1.105652922	0.40993787	2.697123155	0.00699414	0.064206204	13436.38519	-0.42211437	0.087275554	0.533725268	11024.8539	-0.7139511	0.04376057	0.13624944	0.017236231	351.5047117
YWHAH	114.8665666	-0.223368941	0.196119529	1.13894288	0.254726979	0.580180655	25.3379092	-0.639597837	0.367069289	1.74244443	0.081430707	0.192417879	4408.940823	-0.18923495	0.260404238	0.603182144	3130.03618	-0.5188319	0.0479256	0.13983596	0.028735497	307.261331
FAM49B	88.3412377	-0.26602194	0.235076064	1.131641971	0.257784987	0.580513879	30.90743315	-0.834071156	0.378490808	2.203676126	0.027547129	0.113999837	14282.85074	-0.190341471	0.015537716	0.533725268	12768.0029	-0.4729306	0.04093924	0.1341777	0.006932845	430.3402092
GLO1	127.7095257	-0.266112364	0.235187045	1.131492443	0.257847882	0.580513879	24.37258933	-0.500764306	0.389012888	1.287269191	0.198000478	0.316002154	14580.02233	-0.206623876	0.218194357	0.572798708	11713.79	-0.4701039	0.08567487	0.18200533	0.010069252	398.033977
ADAR	87.04657275	0.244181342	0.217053951	-1.124979948	0.260597532	0.581947438	20.49985791	-0.316910231	0.412155056	0.768910211	0.441946615	0.546037854	8519.640819	0.046971049	0.403843813	0.706952584	7115.92492	-0.3808959	0.08259123	0.17882204	0.010661006	393.0907596
SLC16A3	162.1421343	0.242317281	0.215410187	-1.124910961	0.260626767	0.581947438	83.20954139	-0.420329579	0.251604778	1.670594584	0.094801783	0.209668981	8442.073383	0.126260919	0.155022045	0.540194927	5321.91092	-0.2508118	0.2540305	0.37492762	0.01943647	341.1053977
ZBTB39	119.832544	-0.21753386	0.192942498	1.127454356	0.259550428	0.581947438	19.64403089	-0.691478977	0.477953436	1.446749673	0.147967047	0.269725474	470.4397764	-0.257260397	0.139668355	0.537955801	315.059867	-1.0683645	0.00055405	0.04711642	0.273860123	112.109333
RILPL2	142.7829916	-0.204651043	0.182521034	1.121246346	0.262183017	0.58223204	121.6979851	-0.650507127	0.28021079	2.321492069	0.020260302	0.098303155	8988.353016	0.148763425	0.255782431	0.600578758	6253.67692	-0.340818	0.11076998	0.21120987	0.019501261	340.817327
VAPA	96.54849116	-0.262772134	0.234327958	1.121386182	0.262123515	0.58223204	15.36151773	-0.84931454	0.561100532	1.513658412	0.130112498	0.251842291	4765.599523	-0.395564402	0.113964367	0.533725268	3762.8812	-0.6090966	0.05488719	0.14736615	0.021414094	332.7177325
SDC2	100.4998559	-0.260004149	0.233283903	1.114539604	0.265047764	0.586994368	17.37865257	-0.939254825	0.405894369	2.314037584	0.020665661	0.09880769	8241.156406	-0.371879169	0.130588834	0.536169603	6830.76826	-0.7199889	0.04087687	0.1341777	0.012886491	376.6798047
RBM12	92.26438242	-0.310351984	0.280033472	1.108267455	0.267746326	0.591363837	14.16335751	-0.17865898	0.559010344	0.319598701	0.749272559	0.800922461	2684.108643	-0.452170124	0.08883746	0.533725268	2040.16329	-0.6990591	0.05887264	0.15123495	0.036478123	286.6094827
ZNF766	100.5403604	-0.278967809	0.252234688	1.10598511	0.268732964	0.591938826	27.10157549	-1.144375198	0.485187228	2.358625971	0.018342733	0.093340515	627.1443464	-0.199926963	0.386023329	0.695011208	482.73636	-0.9397193	0.00052039	0.04692032	0.182116396	147.4240369
CFLAR	154.8836495	0.199946735	0.182186032	-1.097486629	0.272428723	0.593661522	67.13124637	-0.424488785	0.254732026	1.666413098	0.095631164	0.210588398	3138.568067	-0.067322428	0.482956952	0.759936765	2134.47031	-0.5130008	0.05860354	0.15094718	0.04899002	261.0820984
COTL1	144.802535	0.24593564	0.223936498	-1.098238303	0.272100445	0.593661522	62.70576253	0.064307486	0.267877442	-0.240063088	0.810281349	0.851463231	20860.05543	0.171363857	0.155928956	0.540194927	17358.1679	-0.2126359	0.30272544	0.42471213	0.007077913	428.5476209
MYADM	206.1296981	-0.168922329	0.153826188	1.098137651	0.272144387	0.593661522	223.1388144	-0.707694884	0.33640493	2.1036995	0.035404668	0.126833275	18427.13539	-0.033507055	0.579610243	0.820669847	6566.9932	-0.5022689	0.0648405	0.15809863	0.012733782	377.711714
TNPO2	100.7626836	0.258243458	0.2351386	-1.098260593	0.272090714	0.593661522	29.55113913	-0.404520078	0.565096599	0.715842351	0.474088699	0.575070594	2817.615133	0.199745603	0.003454784	0.449729506	2704.65937	-0.4090606	0.09507235	0.19234661	0.036583974	286.3586636
PTAFR	97.40382009	-0.216799593	0.199045407	1.089196663	0.27606717	0.599985984	20.46044664	-0.45884221	0.564218962	0.813234296	0.41608374	0.522151637	1760.502167	0.101004737	0.234544564	0.584642186	1301.6757	-0.1895778	0.36257807	0.48313769	0.068267144	232.3598871
ARID4B	182.5803603	-0.217577359	0.200531833	1.085001595	0.277920949	0.60004787	52.77770504	-0.800470463	0.384330703	2.08276481	0.037272667	0.12950875	3410.002515	-0.202197875	0.247660399	0.596163033	3062.12063	-0.7476614	0.01065084	0.10809712	0.058653143	245.4988665
GRPEL2	140.7150075	-0.236046538	0.21772775	1.084136208	0.278304411	0.60004787	23.05884664	-0.828321995	0.403134128	2.054705713	0.039907438	0.132489255	616.0808687	-0.588322555	0.081486204	0.533725268	711.21087	-1.2537216	0.00014405	0.0331747	0.224201581	129.4278988
TLR4	147.528366	-0.230457027	0.211997911	1.087072161	0.27700492	0.60004787	69.47888689	-0.759029616	0.352431692	2.15369285	0.031264267	0.121070279	1954.134788	-0.33224724	0.01761212	0.533725268	1530.96445	-0.3698239	0.19410635	0.30943245	0.081318707	217.2161347
SNAP23	114.399253	0.705122664	0.657518693	-1.072399418	0.283540669	0.609724658	100.6156826	0.378413631	0.863214862	-0.438377103	0.661112941	0.730151203	2109.516427	-0.146628012	0.303567972	0.635697445	1854.79267	-0.4632175	0.05968208	0.1523624	0.039632432	279.4304805
AHR	145.2397464	-0.244313894	0.241301925	1.012482162	0.311307571	0.614263058	16.9727574	-0.529850702	0.490042656	1.081233838	0.279593109	0.393901894	3190.548698	-0.547511286	0.024700788	0.533725268	905.993292	-1.0759657	0.00136389	0.06330269	0.044865161	268.6956367
BAG5	116.0568754	-0.197801584	0.191457569	1.033135356	0.30154056	0.614263058	22.42878876	-0.405977756	0.467567191	0.868276825	0.385242806	0.497262227	2165.033373	-0.280255708	0.051648279	0.533725268	1592.54597	-0.7275692	0.00373493	0.08488469	0.057679812	246.9473831
CCND2	143.5975179	-0.20395994	0.203444286	1.002534621	0.316085454	0.614263058	25.67102116	-1.168218252	0.417422865	2.798644613	0.005131758	0.056622046	5362.435451	-0.098233303	0.285850102	0.624166842	3588.5508	-0.5763934	0.02717854	0.12476436	0.029496225	304.9995512
CDCA8	92.08484506	0.246780869	0.24057844	-1.025781313	0.304994676	0.614263058	30.08709419	-0.541429769	0.394184771	1.373543091	0.169583575	0.291095216	2256.096364	0.14526535	0.215158297	0.571332739	2091.67161	-0.2356742	0.24047833	0.36058638	0.042191984	274.0132363
CDT1	91.8340375	-0.286865585	0.285375936	1.005219952	0.31479095	0.614263058	43.26678139	-0.465579036	0.308462581	1.509353368	0.131208503	0.252832506	1879.971627	-0.001400796	0.98481262	0.993214828	2104.13601	-0.3979388	0.09094499	0.18793817	0.058395641	245.8797311
DCTPP1	93.38558597	-0.249661364	0.243043188	1.027230449	0.304311963	0.614263058	40.68028865	-0.393038786	0.289337309	1.358410316	0.174333523	0.295913592	5828.625398	0.270571631	0.265592223	0.608310977	4962.32499	-0.0564977	0.8346328	0.88559476	0.020874902	334.9252057
DDX3X	181.4668083	-0.186250221	0.18384127	1.013103425	0.311010762	0.614263058	87.1630434	-1.192485769	0.375014976	3.179835063	0.001473589	0.035227987	10755.99329	-0.363005198	0.043869482	0.533725268	7546.98667	-0.6342271	0.05301316	0.14551757	0.017786149	348.7861228
DUSP7	173.4496169	-0.189265541	0.18070409	1.047378291	0.29492514	0.614263058	51.44068431	-0.551591307	0.265696537	2.076019931	0.037892108	0.129794608	2730.392542	-0.290607563	2.06426E-06	0.010596236	1758.80497	-0.7256185	0.00349014	0.08382442	0.066002539	235.2800801
ELOA	88.07320423	-0.21747669	0.207699767	1.047072382	0.295066196	0.614263058	17.8715236	-0.752816249	0.46375133	1.623318791	0.104521275	0.222290647	1087.973227	-0.072340167	0.451214899	0.739673675	860.75877	-0.6570804	0.0014953	0.06497188	0.09466852	204.0582853
ETS2	150.592924	-0.18551786	0.184652732	1.004685162	0.315048475	0.614263058	58.49589114	-0.407348791	0.334446516	1.217978872	0.223232002	0.340613158	1846.353469	-0.320991408	0.008661533	0.520592276	1114.31605	-0.6592472	0.0118111	0.10971237	0.083390952	215.0379196
ETV6	287.141548	-0.159643169	0.15268047	1.045603072	0.295744331	0.614263058	79.16774337	-0.568859745	0.329194972	1.72803291	0.083982324	0.196672892	4481.806536	-0.028517021	0.767284036	0.915867666	4024.37001	-0.5631885	0.01089741	0.10819327	0.072306221	227.3841843
FEN1	135.4159614	-0.199675533	0.196215171	1.017635551	0.308851186	0.614263058	35.2854687	-0.430689395	0.393842249	1.093558134	0.274148819	0.38852294	4728.756444	0.053123417	0.558889186	0.810226884	3918.79047	-0.3410191	0.16473257	0.27559822	0.034573313	291.2518401
FKBP5	339.7878942	-0.143738162	0.139360362	1.031413524	0.302346941	0.614263058	78.70644839	-0.71144449	0.249090083	2.85617348	0.004287808	0.052976712	17862.81038	-0.013335294	0.882950697	0.966015786	13361.64	-0.4335035	0.0749956	0.1699641	0.021779238	331.2541624
FOXK1	130.3808396	0.208237849	0.203711321	-1.022220309	0.306676641	0.614263058	42.54121232	-0.551165049	0.40728439	1.353268288	0.175969936	0.296731083	2262.572363	-0.011258056	0.907146698	0.968513545	1840.72591	-0.5111768	0.03970763	0.13298681	0.05704542	247.9047077
GATAD2A	145.4352084	-0.180928008	0.175098916	1.033290284	0.301468073	0.614263058	41.4693666	-0.173785606	0.294077772	0.590951179	0.554553133	0.641481572	5198.280572	0.006092358	0.941604457	0.97667906	3707.91433	-0.4702377	0.05063518	0.14285627	0.032239266	297.3022376
GFI1	752.3420974	-0.123483523	0.11612216	1.063393267	0.287603645	0.614263058	269.829457	-0.665415712	0.262020149	2.53955932	0.011099222	0.075669605	5039.871556	-0.172291089	0.03606461	0.533725268	3811.60412	-0.7141603	0.00169159	0.06866214	0.159533367	158.8841935
GPR132	104.462235	-0.241912039	0.239326401	1.010803815	0.312110337	0.614263058	63.99285373	-0.493069153	0.265675541	1.855907211	0.063466785	0.167421002	956.5532627	-0.03650507	0.779987749	0.917938304	776.735282	-0.4696529	0.02870983	0.12505261	0.124956347	180.030235
GRPEL1	114.2585721	-0.208766227	0.202963082	1.028592122	0.303671381	0.614263058	38.37554921	-0.980150626	0.395727345	2.476833201	0.013255383	0.082442018	2097.76779	-0.026720778	0.761854643	0.915867666	1760.90667	-0.4269244	0.02749198	0.1247802	0.063935604	238.034198
HSPA8	325.2127337	-0.189917308	0.181663955	1.04543198	0.295823363	0.614263058	78.75429998	-0.702128686	0.343850821	2.04195728	0.041155769	0.134049904	9588.728995	-0.034487303	0.787406782	0.921668094	9427.29818	-0.3474479	0.06795696	0.16096807	0.039426439	279.8815671
HSPA9	97.98266405	-0.214438657	0.211000224	1.016295877	0.309488511	0.614263058	33.8547497	-0.522055203	0.377383002	1.383356434	0.166555602	0.287641405	9627.289247	0.036076828	0.581582072	0.821951773	7507.05621	-0.2868052	0.10274897	0.20161233	0.012231247	381.1970829
LRRC58	204.3705581	-0.275528697	0.260928887	1.055953215	0.29098959	0.614263058	40.99131914	-0.775006522	0.481362676	1.610026204	0.107392136	0.225628103	7871.947929	-0.33186597	0.15527186	0.540194927	7190.52792	-0.8160916	0.01520655	0.11487482	0.028358692	308.4039108
LRRC59	208.7016434	-0.186955918	0.186777581	1.00095481	0.316848656	0.614263058	85.67011147	-0.922541684	0.3247327	2.840926355	0.00449827	0.053711996	12640.77196	0.025614751	0.699957666	0.887315161	8920.63682	-0.3785648	0.10216076	0.20099596	0.01989287	339.0962859
MBNL1	393.6620006	-0.211510507	0.203964208	1.036998153	0.299736718	0.614263058	119.0871149	-1.104223533	0.376238735	2.934901246	0.003336539	0.047561218	27730.2503	-0.423338035	0.069377702	0.533725268	22599.0556	-0.6537621	0.04836976	0.14042422	0.014625004	365.7251494
MBP	330.5394805	-0.154239994	0.14907799	1.034626201	0.300843513	0.614263058	63.25469778	-0.885813481	0.378079687	2.342927992	0.019133075	0.095532951	5438.825236	-0.263095693	0.000952139	0.312853962	3740.09909	-0.6766895	0.00398806	0.08775518	0.064962653	236.6547387
MED1	118.1610418	-0.213561596	0.211893651	1.007871614	0.3135161	0.614263058	29.74576864	-1.245810285	0.426046705	2.924116698	0.003454352	0.047667983	3729.823965	-0.123598168	0.221564048	0.574160319	3096.3269	-0.5755909	0.02838735	0.1247802	0.035747589	288.3606155
MED13L	86.47902759	-0.274983863	0.265355511	1.036284726	0.30006933	0.614263058	25.22149083	-0.571504992	0.412742884	1.384651352	0.166159101	0.28758306	2308.628448	-0.391613426	0.110921396	0.533725268	2247.96208	-0.8789843	0.00602089	0.09423379	0.039876042	278.9000386
NOP2	94.85843434	0.205189786	0.197965608	-1.036492089	0.299972628	0.614263058	68.56202568	-0.240693995	0.31805356	0.756771894	0.449186534	0.550979741	2201.926007	0.187196398	0.033710342	0.533725268	1772.96628	-0.3812819	0.06840842	0.16116784	0.046695544	265.2342783
OSM	216.7849676	-0.250757768	0.244909503	1.023879293	0.305892292	0.614263058	397.4109842	-1.067644833	0.235007783	4.543019044	5.55E-06	0.001060562	549.6778695	-0.32056803	0.017818672	0.533725268	899.749302	-0.8304054	0.05161508	0.14372008	0.402015903	78.88053127
PDP2	98.26506634	-0.250519149	0.241036804	1.039339823	0.29864672	0.614263058	29.21255769	-1.018884444	0.438467759	2.32373857	0.02013951	0.098134042	1626.249919	-0.256063054	0.072258397	0.533725268	1384.13832	-0.7384838	0.00407908	0.08867562	0.067274315	233.6280235
PDPR	116.7664954	-0.259404073	0.258216601	1.004598744	0.315090102	0.614263058	27.455733	-1.183698779	0.401693631	2.946770094	0.003211118	0.046642512	2968.694736	0.006056201	0.932377322	0.974664141	2008.98288	-0.4931336	0.04466397	0.13666304	0.047742028	263.3157804
POGK	89.89481936	-0.224192776	0.221978521	1.009975088	0.312507226	0.614263058	20.27856763	-0.802778645	0.40784727	1.968331542	0.049029903	0.145548536	1661.341013	-0.188371822	0.249759241	0.597582965	1524.34267	-0.73264	0.01313484	0.11144483	0.05950448	244.2514744
POLE3	223.0366949	-0.167354176	0.157381026	1.063369453	0.28761444	0.614263058	101.8801826	-0.40666474	0.21981837	1.850003436	0.064313054	0.169264289	11762.13484	0.017894576	0.819791494	0.936835597	9006.40125	-0.3450121	0.08615215	0.18257085	0.022357708	328.9850346
PUM1	89.3476486	-0.265679923	0.257193213	1.03299741	0.301605111	0.614263058	26.61990853	-0.798420961	0.426816865	1.870640609	0.061394912	0.163269204	1401.068951	-0.3904993	0.1425602	0.537955801	1453.55074	-0.9020898	0.00149541	0.06497188	0.067605341	233.2031372
RNF169	105.051601	-0.212106207	0.201844651	1.050838879	0.293332596	0.614263058	20.92040424	-0.817735303	0.489988549	1.668886559	0.095139864	0.209877606	1519.433696	-0.238488842	0.008625946	0.520592276	1304.57764	-0.6224075	0.01802275	0.11648076	0.076274271	222.7595828
RTL10	95.57528303	0.2119398	0.199766844	-1.060935821	0.288719069	0.614263058	26.37205613	-0.246268607	0.516901413	0.476432451	0.633766321	0.707438573	1436.163846	0.031512321	0.704290439	0.889855235	1140.35706	-0.5258144	0.01746599	0.11648076	0.06708243	233.8752749
RUNX2	327.9753884	-0.150880565	0.149353544	1.010224205	0.312387885	0.614263058	61.3243176	-0.810337729	0.366530849	2.210830905	0.027047549	0.113812695	3637.395243	-0.393274663	0.005326599	0.491770774	2363.6815	-0.8871861	0.00064421	0.04887121	0.091203492	207.286028
SH3GL1	89.48028912	0.217689665	0.216558942	-1.005221319	0.314790292	0.614263058	34.95807517	-0.180948532	0.297837497	0.607541141	0.543491849	0.631207337	3206.090583	0.207038984	0.150233382	0.538688085	2014.56626	-0.2709945	0.21129721	0.3286743	0.03003156	303.4426063
SLC2A1	122.5146289	0.207577128	0.199836509	-1.038734759	0.298928111	0.614263058	69.92820237	-0.623332882	0.287304525	2.169589504	0.030037957	0.119268359	1903.783645	0.022749683	0.81908582	0.936617282	2721.50341	-0.331363	0.08582272	0.18217868	0.065131423	236.4301471
SLC35E1	93.09834831	-0.237079188	0.237077194	1.000008409	0.317306439	0.614263058	24.0103119	-0.701322934	0.493952188	1.419819471	0.155660245	0.276501751	4394.600944	0.027448766	0.626468943	0.847587768	4025.18831	-0.3895345	0.09463903	0.1918241	0.025414369	317.8927054
SLC39A14	93.88225133	-0.198869894	0.195061193	1.019525672	0.307953472	0.614263058	26.37254686	-0.580822043	0.396221003	1.465904224	0.142674381	0.264062665	5605.537037	-0.056253075	0.449034954	0.737975338	5096.72933	-0.4574294	0.04863829	0.14068399	0.019292013	341.7511483
SLC44A1	158.2263463	-0.253555881	0.251955213	1.006352985	0.314245801	0.614263058	44.77733388	-1.196865015	0.418021741	2.863164516	0.004194327	0.052890005	38938.86252	-0.269021941	0.165796716	0.544448181	34590.4045	-0.5646394	0.0602788	0.15298016	0.00455774	466.6479474
XYLT1	102.6385932	0.232967806	0.220509514	-1.056497756	0.290740866	0.614263058	43.71986749	-0.368822724	0.339148428	1.087496489	0.276817449	0.390470834	4495.816934	-0.066448042	0.610210205	0.837732006	3646.92683	-0.6643042	0.00591194	0.09331933	0.022595652	328.0686595
FEM1A	351.8821525	-0.151303159	0.151678332	0.997526521	0.318509007	0.615129955	108.1807418	-0.733802632	0.401001729	1.829923858	0.067261325	0.174030149	3098.217706	-0.17269604	0.016820946	0.533725268	2012.98315	-0.5711672	0.01874619	0.1181209	0.120869954	182.908346
ZHX1	165.399517	-0.177913722	0.179999195	0.988413986	0.322949941	0.622232155	34.48055514	-0.870784124	0.381894413	2.280169844	0.022597617	0.102913581	5584.340902	-0.291107174	0.020924463	0.533725268	4613.0052	-0.6388897	0.02591001	0.12404658	0.031278215	299.9218809
UBTF	232.3450293	0.157203795	0.159719236	-0.984250859	0.324992185	0.624690166	112.4423399	-0.382911564	0.250971176	1.52571929	0.127079788	0.248000097	11864.65467	0.140164138	0.259968379	0.602740686	9044.04794	-0.3678389	0.11278577	0.21390405	0.021393751	332.8000023
CBFB	102.7196128	-0.265177256	0.275038524	0.964145869	0.334972799	0.630276157	16.8145059	-0.576062889	0.466148916	1.235791545	0.216536058	0.334196539	5843.274667	-0.47157289	0.087984966	0.533725268	4417.27455	-0.7889843	0.03200405	0.12776537	0.017558645	349.9004814
CMTM3	104.8876314	0.210641415	0.21748781	-0.968520559	0.332784457	0.630276157	40.01123459	-0.14868768	0.295956121	0.502397717	0.615387785	0.692650793	5149.5901	0.186155679	0.234711201	0.584642186	3557.46223	-0.1028593	0.61956492	0.71784434	0.022068501	330.1120542
CXXC5	272.7515919	-0.201146816	0.208805411	0.963321855	0.335386029	0.630276157	48.64573292	-0.896249343	0.421596877	2.12584436	0.033516221	0.125276429	5411.778952	-0.162623553	0.306927086	0.637323698	3183.04158	-0.4902678	0.02895833	0.12541344	0.056468087	248.7852257
EGLN1	104.1162523	-0.224963693	0.232092301	0.969285465	0.332402779	0.630276157	20.67563073	-0.666108203	0.424897492	1.567691539	0.116953137	0.2373187	3882.799484	-0.440668541	0.025283923	0.533725268	3362.3015	-0.6823762	0.03550207	0.12921648	0.027518081	311.0085791
HOXA11	89.39046147	-0.189938976	0.196418922	0.967009565	0.333539252	0.630276157	39.86489202	-0.881394814	0.339654728	2.594972896	0.009459838	0.070259961	663.4392843	-0.112686399	0.26100702	0.603700456	482.640349	-0.7178792	0.00075508	0.05004067	0.151616477	163.2900929
LIMD2	102.6831236	0.212251774	0.220776519	-0.961387448	0.336357393	0.630276157	100.7950869	-0.476685723	0.236397979	2.016454306	0.043752492	0.137928528	5240.329701	0.338438364	0.044849474	0.533725268	4298.33812	-0.0459574	0.83227591	0.88360534	0.022914229	326.8567451
LINC00599	156.6876966	-0.212515247	0.222136577	0.95668732	0.3387251	0.630276157	64.7597256	-0.611136445	0.34391801	1.776982964	0.075571043	0.186089639	576.5853315	0.130446624	0.676645145	0.874990637	626.99484	-0.6630161	0.02153847	0.12089399	0.343112108	92.59488348
RARA	160.8013193	0.246465742	0.253315408	-0.972959932	0.330573217	0.630276157	59.56424728	0.08620583	0.255890356	-0.336885811	0.736202982	0.789895205	2865.076548	0.033609222	0.760381714	0.915867666	1316.12914	-0.5636597	0.02054206	0.11993771	0.054492052	251.8686219
RPL7L1	248.2681018	-0.184680483	0.189776779	0.973145843	0.330480823	0.630276157	64.65861605	-0.867075515	0.355507451	2.438979863	0.014728789	0.085145014	13778.94048	-0.047129432	0.588815836	0.825444813	11735.9548	-0.4187991	0.07147745	0.16538744	0.021002632	334.3971649
SLC25A32	96.4057653	-0.20947366	0.216762601	0.966373622	0.333857258	0.630276157	33.21483438	-0.808681675	0.509212962	1.588101121	0.112263475	0.232321618	3749.349875	-0.256605254	0.003180407	0.446305572	2944.2643	-0.6794559	0.00653608	0.09638071	0.027314941	311.6499536
SNHG29	342.050294	-0.160817766	0.165447242	0.972018415	0.331041387	0.630276157	153.2443707	-0.852856213	0.20302872	4.200667828	2.66E-05	0.003053828	38142.92111	0.097645434	0.666280288	0.869001939	32851.1932	-0.1305837	0.57975361	0.68418514	0.011055553	389.9450989
VDAC1	109.3712752	-0.178915449	0.186792551	0.957829679	0.338148651	0.630276157	25.74943762	-0.456066819	0.350200478	1.302302101	0.192813134	0.311185754	16268.04029	0.039543861	0.55900674	0.810226884	13081.7129	-0.3235627	0.12449407	0.22797316	0.008068307	417.2110937
WDR43	94.41038133	-0.200861777	0.209757278	0.957591453	0.338268811	0.630276157	22.85799667	-0.629469969	0.379347217	1.65935043	0.097045199	0.211911257	1970.686374	-0.370501996	0.014044411	0.533725268	1667.26547	-0.6800592	0.00592942	0.09331933	0.048854932	261.3211195
ZFAS1	157.6092304	-0.185901283	0.194119333	0.957664962	0.33823173	0.630276157	86.12202349	-0.503932339	0.250937231	2.008200766	0.044621962	0.138763417	11642.56564	0.334066768	0.253020078	0.598972171	11656.7421	0.13976748	0.65834909	0.74920753	0.01874068	344.2609743
PTMA	565.6344259	-0.148661859	0.156915417	0.947401226	0.343434367	0.633255676	347.861642	-1.016424816	0.253639862	4.007354389	6.14E-05	0.005491025	54681.54899	0.112521927	0.390573107	0.697849438	42023.6914	-0.3174678	0.1188882	0.22109386	0.012613253	378.5349488
RBM38	218.0572224	-0.179829426	0.189646421	0.948235275	0.343009693	0.633255676	74.29065601	-0.460201721	0.294127963	1.564630975	0.117669462	0.237930762	5006.905085	0.045944118	0.691292494	0.88204756	3393.98455	-0.3655246	0.09115504	0.18825744	0.050018224	259.2841407
RNF24	142.6577088	0.171046087	0.180407368	-0.948110315	0.343073298	0.633255676	55.24125875	-0.577530457	0.308568842	1.871642169	0.061256125	0.163269204	3941.850881	0.029999988	0.740945961	0.907901673	4328.48556	-0.4094216	0.08709189	0.18342155	0.037439304	284.3581538
TIMM10B	101.944937	-0.212303825	0.223437441	0.950171214	0.342025263	0.633255676	54.94227577	-0.937055061	0.402684081	2.327022857	0.019964049	0.098134042	1855.609345	-0.093282662	0.37087563	0.682090644	1358.70942	-0.4961786	0.0213602	0.12089399	0.06398341	237.9694988
AKIRIN1	133.7327753	-0.184388706	0.197948584	0.931497976	0.351596031	0.644884079	46.88661325	-1.019386978	0.397396171	2.565165578	0.010312658	0.072619583	4765.673358	-0.140784121	0.098976706	0.533725268	3856.43447	-0.5250032	0.01352624	0.11201553	0.031349187	299.7256905
CDC42SE1	135.0672454	0.156215377	0.167884085	-0.930495448	0.35211462	0.644884079	41.02137039	-0.285739038	0.373913689	0.764184481	0.444757314	0.547008593	4096.444622	0.006503682	0.948910039	0.979741964	3358.15786	-0.3904559	0.05679913	0.14929281	0.034926955	290.37092
FEM1B	127.7907557	-0.190417529	0.204369775	0.931730383	0.35147588	0.644884079	16.65756662	-0.651672548	0.414852559	1.570853389	0.116216708	0.237082083	1682.907013	-0.652776375	0.006164851	0.50255543	1602.39792	-0.9876759	0.00252293	0.07696319	0.07117355	228.7508994
SLC1A5	149.9024997	0.244158848	0.262995798	-0.928375469	0.353212839	0.645444985	125.7093573	-0.251876529	0.302341804	0.833085353	0.404796593	0.512697672	6410.445263	0.138509022	0.330888558	0.652993168	5752.6898	-0.1442698	0.48629824	0.60042504	0.023203403	325.7711877
LAMP5	94.7932804	-0.185355345	0.20006132	0.926492663	0.354190008	0.645782678	47.51567927	-0.695579118	0.329860186	2.108708927	0.034969714	0.126415388	4738.830569	0.165860149	0.157738294	0.540943518	3467.67339	-0.112058	0.56920308	0.67490199	0.024649873	320.5365571
NACC1	121.6298175	0.189090943	0.204855566	-0.92304518	0.355983661	0.647604205	34.50796933	-0.036827207	0.314574963	0.117069732	0.906804795	0.927827465	7728.923966	0.107411552	0.238864319	0.588683549	6308.47869	-0.4091338	0.10272192	0.2015952	0.016333799	356.1597469
ATXN7L3	88.63055445	0.200683018	0.219906267	-0.912584352	0.361461187	0.650090517	28.29733345	-0.548418091	0.511027646	1.073167165	0.28319612	0.396792154	2190.345756	0.12302023	0.337526439	0.656938511	1718.99388	-0.40071	0.0912744	0.18831394	0.04217862	274.0406574
C6orf62	128.1387354	-0.231886712	0.253926618	0.913203643	0.361135448	0.650090517	23.47886283	-0.727570568	0.457211989	1.59131997	0.111537585	0.231236456	7739.314949	-0.491016093	0.197866219	0.558931244	7440.0201	-0.8300893	0.04347868	0.13621917	0.016675253	354.368852
CCND3	244.1836742	-0.172125073	0.188759746	0.911873834	0.361835137	0.650090517	88.24637498	-0.310211722	0.282725513	1.097218707	0.272545797	0.387541887	8449.436698	0.096779855	0.408817099	0.710360245	7389.15278	-0.1950616	0.34306139	0.46467999	0.035190158	289.7210515
EIF4B	115.4857238	-0.178222405	0.194411343	0.916728429	0.359284965	0.650090517	25.86451787	-1.418705533	0.456878711	3.105212605	0.001901423	0.040236119	20333.38016	-0.109160112	0.30426474	0.636269423	17661.8094	-0.4663191	0.0656567	0.15886205	0.006475742	436.2443276
EIF4EBP2	109.6015154	-0.18237106	0.200121447	0.911301924	0.362136313	0.650090517	24.1275816	-0.400861081	0.35933802	1.115554321	0.264612954	0.38050547	12513.24107	-0.062457296	0.406521852	0.709060199	10757.441	-0.4574322	0.06070088	0.15343105	0.009858911	399.8613557
TENT5C	88.04701648	0.229167064	0.250437044	-0.915068556	0.360155641	0.650090517	24.0289304	-0.478167718	0.357665618	1.336912731	0.181251125	0.301865988	881.0400402	-0.197878723	0.178369856	0.548565774	1162.93612	-0.5594353	0.04362535	0.1362422	0.090847201	207.6248479
ARCN1	142.1073943	-0.168679145	0.185472788	0.909454948	0.363110028	0.650405875	26.43980654	-1.062733762	0.418534929	2.5391758	0.011111397	0.075669605	7668.77373	-0.122205572	0.303851448	0.63579087	6708.03756	-0.5238359	0.05691125	0.14935962	0.020663849	335.8048314
BMF	86.21110549	-0.222550224	0.246141777	0.904154615	0.365913422	0.650589096	27.80891454	-0.112192506	0.345739798	0.324499832	0.745559649	0.798254038	1862.39813	0.042998326	0.784016013	0.920568831	1001.43121	-0.4943221	0.02949828	0.12562179	0.054400215	252.0146298
CCT6A	87.40722313	-0.219456375	0.242930668	0.903370402	0.366329343	0.650589096	18.14905846	-0.505569974	0.412411771	1.225886384	0.220241433	0.337644682	7292.039943	-0.303232735	0.201311657	0.560662692	6461.96953	-0.6380417	0.0426246	0.13541812	0.012859716	376.8598431
MACROH2A1	92.73195614	-0.203778832	0.225611962	0.903227072	0.366405393	0.650589096	15.50993303	-0.570080744	0.59751195	0.95409095	0.340037607	0.454595312	12341.84915	0.0081419	0.924775034	0.974664141	9832.88196	-0.3327578	0.07950589	0.17511218	0.008958283	408.1537237
SETD5	104.1616258	0.173865342	0.19168355	-0.907043622	0.36438373	0.650589096	24.53477046	-0.736670406	0.354320681	2.079106429	0.037607569	0.129593651	1817.532734	-0.037461844	0.788550897	0.921874524	1542.7213	-0.6602284	0.0082967	0.10208089	0.05787463	246.6555067
FOXN2	115.6938679	-0.225228671	0.250538418	0.898978579	0.368664071	0.651759691	32.10829512	-0.555870588	0.433950877	1.280952795	0.200210247	0.318201189	826.3330086	-0.900625092	0.006426689	0.51167229	1258.28128	-1.1575072	0.00549295	0.0913636	0.123531817	181.0227253
KEAP1	116.8437141	0.20370797	0.22628113	-0.900242854	0.367991025	0.651759691	43.65084496	-0.737112631	0.277156498	2.659553847	0.007824422	0.066453863	2272.733419	0.154040557	0.138809769	0.537955801	2005.74512	-0.2486168	0.23159538	0.35092063	0.053281045	253.814028
BIRC5	122.7560255	-0.159769493	0.179085015	0.892143277	0.372316141	0.656791461	25.4477869	-0.907549277	0.476822053	1.903329075	0.056997619	0.156845967	6385.002427	0.077975742	0.294451428	0.628210154	5572.29115	-0.3083132	0.07399182	0.16874251	0.023006984	326.5070584
PDGFA	91.43368686	-0.182402477	0.206632551	0.882738351	0.377377656	0.66285084	19.12347423	-0.760697539	0.379656256	2.003648107	0.045107769	0.13927934	2358.374271	-0.262404338	0.001833489	0.371881348	309.488061	-0.9148969	0.000074	0.02831219	0.040913968	276.675763
SMIM3	151.0100276	-0.161442267	0.182657543	0.883852175	0.376776017	0.66285084	49.17417357	-0.929339924	0.302907659	3.068063469	0.002154509	0.041551236	2296.799725	-0.09376119	0.358870432	0.673276501	2309.83709	-0.3012153	0.09715503	0.19473494	0.074910842	224.3208993
C8orf33	134.8860417	-0.164206834	0.18675393	0.879268426	0.379255751	0.664418747	45.3376493	-0.960390592	0.34233523	2.805409748	0.005025265	0.056433244	3291.627277	0.029538859	0.750048057	0.912453018	2079.90213	-0.4413864	0.02044576	0.11964349	0.047558149	263.6498177
TMEM121B	89.84857691	-0.212632404	0.242156313	0.878079125	0.379900781	0.664418747	21.22607919	-0.980041094	0.40853925	2.398890914	0.016444813	0.088193839	1434.209808	0.018781055	0.841264428	0.948276726	949.09402	-0.3748191	0.09561829	0.19297318	0.072780007	226.8188398
YWHAB	103.9654483	-0.248200957	0.283162727	0.876531172	0.380741338	0.664462935	26.133666	-0.660386701	0.460353737	1.434520127	0.15142389	0.272202935	20866.85132	-0.122932772	0.474270334	0.75413448	16177.4332	-0.4807557	0.07413138	0.16879428	0.005858724	444.9118706
ARID1A	164.2954245	0.153300207	0.175279426	-0.874604686	0.381789037	0.664867661	30.26100348	-0.819445863	0.426035425	1.923421892	0.054427087	0.151958838	3180.981125	-0.100012348	0.597070049	0.831716453	2654.75858	-0.6961033	0.0062504	0.09509598	0.051284892	257.1193391
PLAGL2	170.1031219	-0.148995781	0.170684075	0.872933113	0.382699537	0.665032244	45.43196576	-0.443956342	0.265386472	1.672867269	0.094353428	0.209247214	2175.252558	-0.161386831	0.009307072	0.520592276	1734.74013	-0.7204649	0.00305822	0.08185026	0.084514997	213.8789295
CDCA2	98.90648668	-0.186902941	0.214559681	0.87110001	0.383699549	0.665351346	20.77023211	-0.751186136	0.387155666	1.940268998	0.052347007	0.149423359	1670.306342	-0.233028713	0.078572142	0.533725268	1967.02494	-0.639572	0.00634541	0.09561571	0.064457237	237.3308305
AP5B1	172.3233702	-0.149177779	0.172561347	0.864491277	0.38731807	0.66926727	128.5016654	-0.621208249	0.349262394	1.778629075	0.075300594	0.185622839	3707.039267	0.101756521	0.3410886	0.659496835	3394.10665	-0.3985542	0.11325531	0.21427734	0.054978157	251.0998581
ITGAL	147.7151892	0.146531365	0.169846931	-0.862726012	0.388288127	0.66926727	61.02669683	-1.094966368	0.28135248	3.891795688	9.95E-05	0.007136376	13121.63401	0.182504831	0.092347709	0.533725268	10342.6669	-0.5326098	0.01933098	0.11889623	0.012526893	379.1296542
LDHA	212.332739	-0.147301219	0.17078724	0.862483748	0.388421372	0.66926727	81.53805454	-0.947970253	0.31775908	2.983298706	0.002851595	0.046422215	42312.38308	-0.005444644	0.927419991	0.974664141	36373.0913	-0.3071366	0.11904594	0.22134979	0.005846575	445.0915562
CPSF7	158.0886875	0.150889769	0.177252617	-0.851269624	0.394619595	0.671597388	44.24718691	-0.439462162	0.270785526	1.622915997	0.104607363	0.222290647	5043.505512	0.106049508	0.245893166	0.59436752	3850.66533	-0.3557777	0.09633743	0.19390651	0.033635178	293.6331184
HNRNPA3	117.3610577	-0.212116266	0.249387116	0.85055022	0.395019252	0.671597388	59.38333368	-0.896545989	0.487949923	1.83737295	0.066154857	0.172392863	9562.178994	-0.314003707	0.235020402	0.584722952	8048.70483	-0.7116928	0.04100559	0.1341777	0.013106879	375.2119214
KPNA1	100.9252499	-0.181843204	0.213138137	0.853170658	0.393564673	0.671597388	17.62807855	-0.949074404	0.519574725	1.826636976	0.06775437	0.174518832	5820.679566	-0.126774234	0.167975059	0.545686126	4508.50649	-0.5267779	0.05717857	0.14971774	0.02002986	338.502232
SF1	307.5891575	0.13730125	0.161605054	-0.849609875	0.39554202	0.671597388	192.085208	-0.533787728	0.262259748	2.035339899	0.041816684	0.134788329	21426.07583	0.134535537	0.236906248	0.586517894	15399.9651	-0.3843202	0.10530021	0.20453863	0.015391057	361.3058308
SP1	177.0734175	-0.155751627	0.183011567	0.851047993	0.394742693	0.671597388	46.11435753	-0.652543696	0.31429119	2.076239224	0.037871831	0.129794608	4388.311574	-0.127070016	0.163935931	0.544211641	4049.63216	-0.6243217	0.02372175	0.12315406	0.044283116	269.8259667
SPIN4	87.48967565	-0.214862025	0.25115436	0.855497889	0.392275573	0.671597388	11.96548152	-0.740480467	0.593133242	1.248421797	0.211876631	0.329665673	2712.614143	-0.365001117	0.155648466	0.540194927	2171.06252	-0.8401231	0.01123115	0.10924928	0.032666468	296.1627427
UNG	85.38333419	-0.168205567	0.19681677	0.854630259	0.392755871	0.671597388	15.40985914	-0.887576928	0.485015405	1.829997394	0.067250328	0.174030149	4820.187266	-0.033076789	0.631816291	0.851037947	3698.74228	-0.3957324	0.06529443	0.15832294	0.020419359	336.8351185
PIK3CD	107.8483191	-0.212308708	0.250977302	0.845927921	0.397592955	0.673676213	36.05045186	-0.417014674	0.299191323	1.393806044	0.163376183	0.284051772	5718.684602	0.204320893	0.023774546	0.533725268	4973.2001	-0.2420473	0.25676071	0.37784185	0.023275575	325.5023646
ZNF629	125.8667543	-0.156650347	0.185790401	0.843156301	0.399141035	0.674896148	46.48799225	-0.416464394	0.327147866	1.273015775	0.203012444	0.321020609	1462.35714	-0.016462027	0.82287595	0.938758024	954.056505	-0.6525972	0.01065769	0.10809712	0.098029661	201.0382715
ARHGEF18	86.96828173	-0.178079171	0.214244315	0.831196714	0.405862511	0.684840468	69.22826598	-0.312099565	0.256368009	1.217388888	0.223456289	0.340613158	3136.088276	0.038380731	0.711707846	0.893865011	3301.78312	-0.3318912	0.10820751	0.20790871	0.031767081	298.5794193
RLIM	156.1300585	-0.155533255	0.187770691	0.828314868	0.407492205	0.686169725	47.04668136	-0.247765753	0.34806063	0.711846535	0.476559813	0.577152913	20705.83417	0.0074194	0.939032326	0.975612602	16715.2774	-0.3646619	0.05829658	0.15067255	0.008795471	409.7414093
CNOT9	85.57988562	0.183826448	0.223219511	-0.823523212	0.410210523	0.686491942	23.2653376	-0.449277271	0.360131667	1.247536142	0.212200977	0.329723251	5523.707616	0.074455566	0.48580837	0.762182741	4747.36419	-0.303764	0.14988677	0.25794031	0.016521607	355.1701282
DCAF7	138.5681516	-0.214194277	0.259523308	0.82533734	0.409180098	0.686491942	27.53291962	-0.505655286	0.379260083	1.333267876	0.182443912	0.302535244	12960.54834	0.028901693	0.611070724	0.838082696	12253.2846	-0.382385	0.11148995	0.21214141	0.012827189	377.0790717
NOTCH2	91.2477276	-0.185756254	0.225283224	0.824545438	0.409629709	0.686491942	23.45924943	-1.289460097	0.503547235	2.560753008	0.010444558	0.072857936	3803.9657	-0.238391435	0.12704915	0.534483634	4051.7221	-0.628991	0.03747258	0.13097445	0.026612174	313.9061882
25845	138.2056954	-0.153297067	0.187692278	0.816746795	0.414073143	0.690958538	78.09056427	-0.314608805	0.240509325	1.308094002	0.190841427	0.308928097	1683.481503	0.018623233	0.856830703	0.954558325	1125.09381	-0.3127873	0.12684709	0.23070735	0.094050926	204.6248424
SNHG12	114.3661239	-0.197325357	0.241859149	0.815868897	0.414575123	0.690958538	42.37301949	-0.857485353	0.384761578	2.228614815	0.025839544	0.111051975	493.021865	0.034667491	0.860666494	0.95615188	321.123252	-0.741303	0.00118556	0.05809211	0.267979	113.9884886
ELAVL1	112.0183771	-0.143654773	0.176637969	0.813272329	0.416061938	0.692021387	23.22595608	-1.018949712	0.440974722	2.310676013	0.020850757	0.09927902	5906.100411	-0.075302825	0.497641564	0.76948266	5280.30769	-0.4709721	0.03269864	0.12797217	0.020929475	334.6992042
445347	139.8555992	-0.165997346	0.206518944	0.8037875	0.42151971	0.692532928	57.50592978	-0.828473413	0.290280277	2.854046519	0.004316621	0.052976712	4243.00772	0.032543622	0.592607979	0.82819731	2577.79365	-0.2935567	0.13291416	0.23846938	0.039783529	279.1010955
ALG2	126.5640019	-0.137470173	0.171644395	0.800901031	0.423188943	0.692532928	36.15649736	-0.692897526	0.343237959	2.018708907	0.043517484	0.137819004	2365.586307	-0.033007464	0.618408816	0.84265279	1540.43006	-0.4722514	0.02015266	0.11964349	0.060727419	242.4904879
CBX5	143.9496486	0.132329119	0.164927518	-0.802347124	0.42235219	0.692532928	37.12510363	-0.470701128	0.37657918	1.24993933	0.211321711	0.329292621	10504.68881	-0.103176241	0.219571299	0.573099173	9656.00582	-0.5426953	0.04556046	0.13745614	0.014028919	369.3271376
CBX6	332.2377151	0.133498223	0.168807674	-0.790830297	0.429043028	0.692532928	102.7033605	-0.370766577	0.28598956	1.296433956	0.19482602	0.312894133	13400.47838	0.153242347	0.162066525	0.543616926	9505.55463	-0.3278067	0.16788234	0.27941253	0.027028186	312.5634907
CRCP	114.6476757	-0.14510146	0.181650394	0.798795185	0.424409183	0.692532928	33.92823517	-0.645331156	0.378465625	1.705124888	0.088171135	0.201948857	2436.903596	0.020201714	0.810078161	0.932228497	1626.74034	-0.5061344	0.0365625	0.13026796	0.054932493	251.1717846
DDX6	154.6780684	-0.162761947	0.204930468	0.794230105	0.427061486	0.692532928	47.27128477	-0.515877113	0.367685528	1.403038938	0.160605228	0.281151028	8430.669077	-0.173931422	0.206382879	0.563820583	6882.62798	-0.5707427	0.05002029	0.14217654	0.020533454	336.3527931
GSE1	148.9997583	0.132921817	0.16430196	-0.809009322	0.418509784	0.692532928	55.91049136	-0.451239528	0.286763769	1.573558367	0.115589585	0.236222704	4534.312569	-0.124418272	0.084950634	0.533725268	3636.68325	-0.5234016	0.02708906	0.12476436	0.033201481	294.7565167
IMPAD1	109.3414049	-0.146041048	0.181242767	0.805775872	0.420372093	0.692532928	19.5848055	-0.464850433	0.424835498	1.094189246	0.273871987	0.38852294	7515.997939	-0.297932733	0.072734846	0.533725268	6010.08786	-0.6159153	0.04529069	0.13725316	0.015007506	363.4903166
IRX3	87.84887521	-0.201852185	0.253603309	0.795936717	0.426068819	0.692532928	40.82857511	-1.108894279	0.347129748	3.194466288	0.001400896	0.034033616	1153.621143	-0.329633664	0.242949937	0.592111632	1420.23661	-0.5937164	0.02774553	0.1247802	0.079905263	218.7339399
LRRC8C	161.2440933	-0.155820351	0.197523402	0.78887033	0.430187798	0.692532928	20.06935249	-0.642788299	0.478940016	1.342106064	0.179561608	0.300141095	4698.186441	-0.612994908	0.013376738	0.533725268	3557.16139	-0.9619449	0.00996756	0.10707337	0.03246401	296.700899
MEF2C	107.9607389	-0.205052422	0.258629483	0.792842407	0.427869646	0.692532928	26.14409622	-0.834843319	0.401193434	2.080899757	0.037443082	0.12950875	4250.299218	-0.368947823	0.044636162	0.533725268	3299.46706	-0.7495216	0.01998323	0.11964349	0.026860952	313.1007455
MRFAP1	243.2400478	-0.14358948	0.179452089	0.800154967	0.423621017	0.692532928	45.41646992	-0.55877848	0.375454944	1.488270401	0.136679598	0.257137246	7499.663993	-0.043021401	0.6999267	0.887315161	6418.65676	-0.4799149	0.03971976	0.13298681	0.035869474	288.0659751
RUNX3	235.5953894	0.122494229	0.155019164	-0.79018765	0.429418188	0.692532928	46.2786087	-0.502197026	0.326057878	1.540208224	0.123509606	0.24491577	4170.789708	0.143522725	0.073329145	0.533725268	2439.16738	-0.381283	0.09116794	0.18825744	0.061262374	241.7312953
TREM1	108.3038846	0.162437696	0.204667289	-0.793667114	0.42738925	0.692532928	179.140509	-0.530546245	0.250441717	2.118441975	0.034137654	0.125650928	8793.648136	0.234657689	0.150845903	0.538688085	2726.39616	-0.0870722	0.67752143	0.76446156	0.013906814	370.0838527
TWNK	128.8213585	-0.153023873	0.188706933	0.810907532	0.417418775	0.692532928	74.56294718	-0.285002788	0.272119057	1.047345936	0.294940057	0.407446607	1750.146201	0.095356191	0.157011698	0.540332046	1196.86346	-0.4233251	0.04932646	0.14141023	0.089065519	209.3393502
ZMIZ1	490.0632897	-0.120997599	0.153589655	0.787797843	0.430814963	0.692532928	100.7250659	-0.431311097	0.27080232	1.592715663	0.111223992	0.231003676	8160.825701	-0.024349135	0.673649159	0.873235129	4482.11316	-0.6148794	0.00949602	0.10540485	0.066873509	234.1452821
ZNF516	117.4718593	-0.159748883	0.200982156	0.794841126	0.426705925	0.692532928	40.75653279	-0.407708527	0.372476856	1.094587543	0.273697375	0.38852294	1620.426563	-0.245412197	0.009129383	0.520592276	1645.38412	-0.6607408	0.01079006	0.10809712	0.077785086	221.0617573
C19orf48	117.9863096	0.168106709	0.214827592	-0.782519169	0.433909524	0.694404817	96.06774606	-0.010681167	0.267987879	0.039856903	0.96820721	0.973872574	2245.492951	0.244996938	0.173904313	0.547192364	1712.08096	-0.0220741	0.92771392	0.95141274	0.058857027	245.1984913
PTPN7	365.209447	0.12693308	0.161964109	-0.78371116	0.433209613	0.694404817	230.8864237	-0.257192065	0.233691104	1.100564208	0.27108637	0.386184494	13459.73551	0.252024065	0.047407021	0.533725268	11050.5537	-0.2640508	0.22084396	0.33904864	0.030911548	300.9426173
YRDC	171.0754471	-0.148020138	0.18941632	0.781453986	0.43453553	0.694404817	82.467932	-1.11138661	0.27684848	4.014421926	5.96E-05	0.005491025	886.4915773	-0.117855547	0.324630982	0.648451359	703.580513	-0.6268039	0.00094644	0.05378457	0.208928764	135.535018
CCDC117	105.733521	-0.190911975	0.245712214	0.776973891	0.437174174	0.695892485	25.69748361	-0.948510371	0.375564614	2.525558414	0.011551458	0.077743681	2473.402533	-0.391362045	0.045308884	0.533725268	3214.69829	-0.8055553	0.00336026	0.08324958	0.04504671	268.3460664
TTC14	156.9865471	-0.184022938	0.236461278	0.778237093	0.436429253	0.695892485	48.33836442	-1.353103551	0.560727552	2.413121214	0.015816559	0.087498047	1348.822844	-0.129085834	0.660584807	0.865555784	1207.14705	-0.7877442	0.01667259	0.11648076	0.130160017	176.4985047
LSM1	98.59561682	-0.160339084	0.208233411	0.769996916	0.441301722	0.698370687	36.87062243	-0.453206578	0.339216109	1.336040846	0.181535923	0.302101964	4521.203273	0.164731978	0.395031778	0.700861456	3709.83325	-0.1254318	0.56684364	0.67284774	0.027221267	311.9473175
MKI67	201.5263398	-0.12280759	0.159430489	0.770289238	0.441128339	0.698370687	56.07581987	-0.623026101	0.361956397	1.721273908	0.085201132	0.198387785	5845.650032	-0.0129343	0.886287629	0.966015786	6028.71455	-0.4926252	0.04351717	0.1362422	0.039483284	279.756853
RAB11FIP1	100.034434	-0.143578148	0.186383033	0.770339153	0.441098737	0.698370687	50.59376048	-0.493073632	0.431412424	1.142928679	0.253068204	0.369878992	4967.774488	-0.249206161	0.000609438	0.294484183	2362.3961	-0.5498469	0.0419933	0.1345547	0.021570652	332.0871832
INPP5A	91.31278412	-0.194880241	0.256355783	0.760194441	0.447138367	0.706235987	22.06012521	-1.111475281	0.397631273	2.795241113	0.005186102	0.056947867	1189.07563	-0.094730553	0.467685634	0.751453034	1010.04143	-0.5354968	0.01449724	0.11289897	0.088434666	209.9546512
BET1L	177.1343431	0.136378048	0.18020924	-0.756776111	0.449184007	0.706552325	44.74391748	-0.013296775	0.3266769	0.040703138	0.96753256	0.973872574	3741.84174	0.160553157	0.282374539	0.621126069	2617.80127	-0.2651852	0.23344927	0.35307879	0.051562446	256.6521289
CCL2	256.5145315	0.146815582	0.193714601	-0.757896311	0.448513059	0.706552325	104.4203452	-0.147136991	0.233937897	0.628957484	0.529376891	0.619857124	2720.969877	-0.110591289	0.179371435	0.549368105	1004.10109	-0.3250388	0.12867664	0.23280313	0.09164741	206.8657243
CDCA5	173.8376927	-0.16877768	0.223393929	0.755515967	0.449939456	0.706552325	92.11811862	-0.84834757	0.36803956	2.305044516	0.02116408	0.099736272	3488.327113	0.08115893	0.43180045	0.726538057	3112.30386	-0.3892982	0.07561539	0.17047947	0.058904309	245.1289811
TGOLN2	187.7202958	-0.117659208	0.157512057	0.746985407	0.45507237	0.713238426	76.26435221	-1.102102212	0.313864566	3.51139419	0.000445763	0.015738858	16095.77189	0.031228304	0.635249628	0.852935284	13419.7444	-0.3630307	0.13787532	0.24371341	0.013502584	372.6372391
CAPZA1	97.06122352	-0.201481172	0.27109734	0.743206008	0.457356967	0.715090001	24.14742675	-0.723278585	0.387315694	1.867413573	0.061843856	0.164082832	14702.77693	-0.3907925	0.104278268	0.533725268	14665.9023	-0.6201507	0.09293199	0.18990374	0.006814199	431.8344167
PAN3	126.6789149	0.161091042	0.217065795	-0.742130016	0.458008565	0.715090001	34.44301194	-1.102673911	0.463915013	2.376887749	0.0174594	0.091189728	5526.935528	-0.283184586	0.28676003	0.624487463	4564.41413	-0.8943915	0.01254176	0.11094473	0.021568952	332.0940066
TNPO1	114.3014583	-0.186379369	0.252196303	0.739024988	0.459891824	0.716657432	22.28202385	-1.010459194	0.471992969	2.140835267	0.032287325	0.122681143	4574.368001	-0.543289255	0.028562587	0.533725268	4609.63732	-0.8676801	0.02392389	0.12326128	0.024167272	322.2480941
ADNP	86.50121149	-0.177406445	0.2433664	0.728968522	0.466020918	0.717611451	24.03463215	-0.51854339	0.351891234	1.473589962	0.140592026	0.261237132	2156.132634	-0.299096803	0.069144231	0.533725268	1972.49502	-0.6398627	0.00456946	0.08937526	0.043067164	272.2360722
CHST11	232.8465208	0.11352278	0.155023769	-0.732292735	0.463989913	0.717611451	32.08096105	-0.688830288	0.368755368	1.86798715	0.061763862	0.164060259	9036.861469	-0.086090286	0.141458242	0.537955801	7729.20351	-0.4238312	0.072359	0.16655137	0.026255767	315.07331
ERP29	133.1626732	0.139729425	0.19220589	-0.726977848	0.467239526	0.717611451	49.1492655	-0.878631392	0.365881738	2.401408164	0.016332108	0.088193839	20580.65159	0.164303129	0.154885597	0.540194927	15804.6246	-0.2591116	0.22639043	0.34534665	0.006904593	430.6936726
ETF1	146.3056868	-0.124018179	0.169876623	0.73004853	0.465360521	0.717611451	46.41869407	-0.667076827	0.292756154	2.278609066	0.022690315	0.102913581	9262.691259	0.005170176	0.915257747	0.971857171	5813.11974	-0.337565	0.08803861	0.18462778	0.018256729	346.5256751
INSR	95.92139878	0.145794897	0.19885206	-0.733182734	0.463446985	0.717611451	34.90311613	-1.079626164	0.411863024	2.621323356	0.008758914	0.068817537	3719.676026	-0.068149092	0.519032933	0.784037519	3427.42802	-0.5585935	0.02439498	0.1233517	0.02606749	315.6962723
MAFG	641.4179203	-0.102416062	0.14097686	0.726474272	0.467548074	0.717611451	117.6785753	-0.174911222	0.285477673	0.612696677	0.54007692	0.628887883	5655.940438	-0.150236144	0.082889135	0.533725268	3915.97978	-0.5746099	0.01651984	0.11648076	0.120565984	183.1263101
SLFN11	91.69384976	-0.182356112	0.250728696	0.727304512	0.467039435	0.717611451	13.30405866	-0.457360511	0.467399255	0.978522123	0.327816155	0.442031772	1985.696317	-0.232321787	0.146786706	0.538628699	1383.9221	-0.5869952	0.02630566	0.12424618	0.050573991	258.3276343
UFM1	190.4538132	-0.144047642	0.197258726	0.73024725	0.465239065	0.717611451	66.71086666	-0.881586198	0.301335631	2.925595602	0.003437975	0.047667983	7932.290959	-0.179451278	0.235372245	0.584806752	5777.06992	-0.6436258	0.01348852	0.11194046	0.02624635	315.1043644
ACTG1	1799.534573	-0.095084815	0.138272304	0.687663491	0.491664716	0.718112444	1768.778987	-0.701168574	0.187113996	3.747280219	0.000178762	0.010519477	169835.1523	0.221911436	0.123702453	0.534402903	120862.818	-0.1971174	0.3365953	0.45851992	0.012992279	375.9721026
B3GNT7	108.8895713	0.168261332	0.235733855	-0.713776696	0.475365272	0.718112444	27.94162383	-0.436460462	0.355029981	1.229362265	0.218936012	0.336853277	1146.948033	0.165456043	0.037823474	0.533725268	1133.67611	-0.332255	0.12196396	0.22517826	0.101748802	197.8149768
CEBPA	1498.953615	0.12691604	0.181219267	-0.70034518	0.483711763	0.718112444	247.1809859	-0.292543044	0.196871489	1.485959418	0.137289856	0.257476295	20981.47924	0.102622211	0.376533028	0.687340124	12888.8589	-0.3894182	0.07276378	0.16695903	0.075882291	223.2055774
CISH	449.1543192	-0.115289789	0.167616066	0.68782064	0.491565737	0.718112444	129.7130167	-0.551238401	0.219687362	2.509194863	0.012100671	0.079573181	1347.045053	-0.219366181	0.201996453	0.561480343	563.846208	-0.9047807	0.00477751	0.08937526	0.343558232	92.48240669
CLK1	226.5814471	-0.122587048	0.177262424	0.691556877	0.489215651	0.718112444	116.0048292	-1.128771091	0.406057178	2.779832869	0.005438688	0.05814479	1236.774249	-0.386418788	0.067682208	0.533725268	1317.52645	-0.8678861	0.00099722	0.05473802	0.184477702	146.3088989
CYTH4	162.5959642	-0.14620122	0.204906839	0.713500928	0.475535839	0.718112444	52.6929553	-0.147220105	0.301934232	0.487589978	0.625840296	0.700635844	3675.806963	0.099851304	0.536766589	0.793819271	1856.49853	-0.30926	0.14151086	0.2473966	0.051738851	256.35649
DIDO1	94.65363051	-0.143308459	0.205358033	0.697846863	0.485272968	0.718112444	38.40208382	-0.766018463	0.289358466	2.647299291	0.008113751	0.067728545	1500.106176	-0.204134955	0.223198156	0.575113315	1268.27114	-0.673141	0.00969618	0.10618295	0.067690587	233.0940571
EIF4A1	294.418533	-0.103782783	0.149525784	0.694079509	0.487632348	0.718112444	145.195614	-0.456931941	0.225734091	2.024204408	0.042949124	0.137069123	9297.745418	0.155131848	0.204950389	0.562876953	6755.06004	-0.0790256	0.73434551	0.80729568	0.0385545	281.8174156
ENO1	195.8792562	0.143563573	0.206961081	-0.693674252	0.487886517	0.718112444	76.31412089	-0.222325801	0.313295636	0.709635804	0.477930011	0.578202095	30536.79109	0.323832415	0.118115385	0.533725268	24217.9774	-0.0093477	0.96929415	0.980706	0.007562977	422.8098055
IMP3	145.8747601	-0.120907066	0.16971882	0.712396339	0.476219382	0.718112444	42.38384497	-0.191286117	0.303094153	0.631111208	0.527967813	0.618522782	2397.981831	-0.018384745	0.840178213	0.947399393	2046.72417	-0.3148294	0.10130849	0.19978369	0.069107635	231.3006644
JADE1	103.5339433	-0.137991777	0.192197852	0.717967324	0.472777435	0.718112444	33.51323134	-0.62278799	0.370876617	1.679232286	0.093106782	0.20826517	1349.722533	-0.231718474	0.08471297	0.533725268	1221.77156	-0.7746581	0.00202038	0.07158677	0.081417881	217.1106311
KCNK5	133.8587226	0.160460861	0.229398465	-0.699485329	0.484248778	0.718112444	38.80053617	-0.596255929	0.28518534	2.090766412	0.036549008	0.128293034	1022.738352	-0.012127353	0.88891188	0.966015786	636.901971	-0.6018094	0.01043289	0.10809712	0.129772111	176.7568635
KMT2A	163.2540424	-0.122898854	0.178127992	0.689946888	0.490227588	0.718112444	72.24691491	-0.730433834	0.346233182	2.109658672	0.034887767	0.126415388	2911.704046	-0.166915151	0.038388435	0.533725268	3334.80599	-0.6663201	0.00688544	0.09792609	0.059124665	244.8057656
KPNA6	134.5689749	-0.138770717	0.201555546	0.68849863	0.491138833	0.718112444	40.16479253	-0.653324436	0.338207923	1.931724221	0.053393554	0.1507235	6150.401165	0.097056074	0.092716616	0.533725268	5093.3083	-0.4029718	0.06672169	0.15974392	0.026395601	314.613522
LYRM2	135.2142075	-0.135181174	0.194181716	0.696158096	0.486329827	0.718112444	48.38629575	-0.615764147	0.318372197	1.934101513	0.053100648	0.150266322	3612.789188	-0.037248871	0.650904246	0.861400185	3048.44249	-0.3835843	0.06156884	0.15430787	0.043074987	272.2203489
MMP14	85.81027724	0.193886644	0.276772775	-0.700526431	0.483598605	0.718112444	57.09655242	-0.211085559	0.304044753	0.694258187	0.487520308	0.585177357	6232.952804	0.105093437	0.373430966	0.6843388	4571.47409	-0.3163689	0.17585799	0.28812003	0.014029777	369.3218469
MYH9	104.4042499	-0.135625298	0.193641333	0.700394361	0.483681057	0.718112444	48.68388342	-0.196677185	0.283552409	0.693618458	0.487921515	0.585352785	12650.51733	0.186482821	0.076971442	0.533725268	9966.16764	-0.2554507	0.25256772	0.37381833	0.010268076	396.341422
NFATC3	123.187801	-0.147505062	0.205174916	0.718923467	0.472188077	0.718112444	22.99771948	-0.815855432	0.475336003	1.71637626	0.086093199	0.199218187	4342.314475	-0.005010499	0.964765649	0.985643607	3663.86536	-0.4039337	0.07535188	0.17030424	0.032825779	295.7416175
NFKBIE	148.2603946	0.144537434	0.201300292	-0.718018999	0.472745573	0.718112444	42.67739889	-0.237064154	0.282278599	0.839823336	0.401007447	0.509585875	2128.950895	-0.011095345	0.919967566	0.973446215	622.738335	-0.4348885	0.05945647	0.15199189	0.070787053	229.222241
NOB1	153.1407857	0.137959833	0.190985873	-0.722356218	0.470075497	0.718112444	63.23537692	-0.801515315	0.271879217	2.948056577	0.003197785	0.046642512	4112.468049	0.134204301	0.315648773	0.643478558	3278.97858	-0.31912	0.10509583	0.204278	0.040519417	277.5145669
PNISR	163.4835353	-0.183767635	0.256995804	0.715060837	0.474571452	0.718112444	103.6496789	-0.96541576	0.306609708	3.148679683	0.001640099	0.036902219	5507.961302	-0.001328441	0.990049749	0.995401009	6228.25679	-0.5542784	0.01340907	0.11193444	0.035326491	289.3863438
PRR11	89.28460758	-0.149965735	0.21516552	0.696978471	0.485816267	0.718112444	35.42628408	-0.62957753	0.294965449	2.134411108	0.032809143	0.123437678	7036.481284	-0.057922919	0.511262379	0.77752914	6815.64063	-0.4296807	0.05297195	0.1454628	0.013977326	369.6460693
RNPS1	158.9605464	0.1288626	0.185217118	-0.695738069	0.48659288	0.718112444	89.39671239	-0.430648379	0.221451996	1.944657924	0.051816163	0.149020167	8618.519077	0.267029027	0.095042495	0.533725268	6489.30304	-0.1648199	0.45179742	0.56907954	0.020983693	334.4752544
SLC25A6	236.9308899	-0.118816708	0.172744339	0.687818244	0.491567246	0.718112444	111.8485889	-0.551045215	0.209503222	2.630246968	0.008532286	0.068817537	16713.3349	0.1244161	0.306685219	0.637322833	14077.4179	-0.1779716	0.35717187	0.47785096	0.016563321	354.9518544
SLC6A6	153.3248467	0.142775346	0.207600438	-0.687741062	0.491615857	0.718112444	71.15108713	-0.731254663	0.273780706	2.670950313	0.007563684	0.066452024	2915.250286	0.119449689	0.304756336	0.636269423	2487.69539	-0.4532029	0.04513811	0.13697506	0.055286297	250.6160551
SPECC1L	104.7901789	-0.130848712	0.187685045	0.697171757	0.485695312	0.718112444	28.57655969	-0.38238312	0.340741317	1.122209433	0.261773403	0.378080528	1970.514331	0.099787093	0.22897356	0.580257075	1504.80718	-0.3642449	0.10837448	0.20812139	0.062847072	239.5206397
USP7	151.3325804	-0.125703046	0.175131087	0.717765463	0.472901912	0.718112444	46.89129413	-0.670437059	0.398672181	1.68167505	0.092631869	0.207607557	10177.05942	-0.126805775	0.042174041	0.533725268	8360.85021	-0.5460323	0.03050671	0.12653613	0.016278959	356.4508646
ARHGEF2	125.8091333	-0.144030007	0.211506885	0.680970775	0.495889983	0.722549552	44.3665828	-1.138349455	0.356531695	3.19284224	0.001408799	0.034033616	2472.974537	0.03015884	0.683967273	0.877676976	3190.02519	-0.3758829	0.0762064	0.1711804	0.059127067	244.8022491
SNHG17	133.2272586	-0.145500925	0.213957689	0.680045319	0.496475766	0.722549552	58.03093317	-0.664465792	0.27506597	2.415659753	0.015706731	0.087280744	1395.774146	0.180983168	0.254378646	0.600285374	714.215708	-0.3254595	0.12326887	0.22658418	0.113532642	188.3292566
COLGALT1	203.1570313	0.119595823	0.178441277	-0.670225099	0.502714306	0.726439999	68.96184735	-0.52002186	0.267162217	1.946464833	0.051598928	0.148709299	30436.57818	0.168164992	0.119762564	0.533725268	26644.6927	-0.1834534	0.39999882	0.51978582	0.007298124	425.8955162
SH3BGRL3	163.5152505	-0.120588444	0.179719982	0.670979617	0.502233515	0.726439999	33.5116468	-0.298879757	0.376899788	0.792995289	0.427780568	0.531802104	11188.36602	0.237621932	0.034901541	0.533725268	8407.28643	-0.1669403	0.44364347	0.56144115	0.018245053	346.5810525
SLA	104.4662657	-0.171352572	0.254216677	0.674041431	0.500284974	0.726439999	43.40990719	-0.83023359	0.318732627	2.604796372	0.009192888	0.068913934	867.3852698	-0.144261441	0.173391482	0.546555767	639.713319	-0.8789718	0.00029243	0.03696752	0.132539398	174.9304091
WIPF2	108.2264517	-0.130625016	0.194525027	0.671507508	0.501897278	0.726439999	31.19632873	-0.818933814	0.338645868	2.418260168	0.015594922	0.086869773	2626.768863	-0.06686018	0.478372688	0.757003264	2208.3759	-0.5538477	0.02798013	0.1247802	0.04609692	266.35115
RPP14	100.2311427	-0.139885643	0.211811602	0.660424837	0.508981238	0.733289094	20.56494792	-0.351317559	0.429232276	0.818478894	0.413083789	0.519751807	1673.208442	-0.202338723	0.055231344	0.533725268	1069.8027	-0.5457954	0.0173514	0.11648076	0.065198567	236.3409558
UBALD2	86.46748778	-0.144993455	0.219686899	0.660000466	0.509253531	0.733289094	37.65964768	-0.660404302	0.41011019	1.61030942	0.107330324	0.225628103	1618.58613	-0.049923007	0.615446712	0.841071493	1697.60073	-0.3679988	0.06820659	0.16110244	0.059592727	244.1231954
SURF4	283.4959455	-0.093841633	0.142526769	0.658414089	0.510272085	0.733459875	108.6515906	-0.503462906	0.259894019	1.937185422	0.052722682	0.149936251	21185.84	0.080487042	0.393815985	0.700140982	15831.9294	-0.2431157	0.25698288	0.3781182	0.015440111	361.0303829
NFYA	130.1906436	0.122253691	0.186882375	-0.654174537	0.512999364	0.736081835	27.88081992	-1.350556519	1.142956584	1.181634139	0.237350901	0.354404892	2330.067647	-0.282822076	0.038296049	0.533725268	1678.07973	-0.7494776	0.0052929	0.09055854	0.054040113	252.5895295
BCL2	118.931263	-0.125739807	0.193183524	0.650882667	0.515122231	0.73734324	40.92270977	-0.673512715	0.326803882	2.06090794	0.039311824	0.131901514	2735.139884	-0.298631308	0.006133564	0.50255543	3227.99384	-0.7686498	0.00165575	0.06782285	0.045446625	267.5809819
HNRNPA2B1	193.3832394	-0.130071804	0.200108412	0.650006675	0.51568791	0.73734324	101.9066886	-1.255159779	0.339374673	3.698448584	0.000216921	0.011062985	24018.39131	-0.079931218	0.717603819	0.897496433	20802.4	-0.6319105	0.04122243	0.1341777	0.008890567	408.8105267
DCUN1D3	137.3142874	-0.120064228	0.185347528	0.647778956	0.517127928	0.738107288	16.85727422	-0.04312566	0.419050328	0.102912841	0.918032147	0.936809149	625.9902742	-0.36923762	0.066159415	0.533725268	312.188962	-0.782084	0.00300303	0.08185026	0.217096572	132.2154691
AK2	96.64082474	0.127923219	0.201352766	-0.635318909	0.525220444	0.739299934	29.34877812	-0.789717221	0.404211652	1.953722058	0.050734096	0.147625849	25388.0998	0.073642698	0.410449433	0.711465893	22123.5568	-0.2841632	0.16622157	0.27749845	0.004153264	474.6923223
ARF1	248.0463307	-0.093099847	0.146435887	0.635772066	0.524924997	0.739299934	108.4818608	-0.677303086	0.259283019	2.612215366	0.008995757	0.068817537	15428.25388	0.118294368	0.202225166	0.561480343	12058.2905	-0.2895342	0.13931133	0.24518794	0.018948052	343.3084005
BCL7A	144.6123107	0.11543937	0.181413316	-0.636333501	0.524559074	0.739299934	39.65257618	-0.701717393	0.403449004	1.73929638	0.081982644	0.192776811	1793.231196	-0.142318202	0.085357054	0.533725268	1237.31574	-0.6639199	0.00652814	0.09638071	0.080168793	218.4489259
HSP90AB1	210.4863938	-0.103695635	0.162659757	0.637500248	0.523799049	0.739299934	72.74778429	-0.742700149	0.245015832	3.031233307	0.00243557	0.043387624	13509.75064	0.281433134	0.105445003	0.533725268	11269.4654	-0.0878793	0.70551566	0.78652805	0.019770443	339.6306614
NFE2L1	111.3296831	0.134340401	0.209019412	-0.642717344	0.520407525	0.739299934	31.7600257	-0.303675218	0.354790488	0.855928297	0.392037442	0.503765918	4192.371556	0.082752399	0.284491615	0.623052879	3360.58453	-0.3137214	0.20640336	0.322964	0.028587593	307.7080224
PPP1R16B	121.6924334	-0.117515521	0.184359334	0.637426481	0.523847084	0.739299934	25.0901077	-0.91879449	0.398234413	2.307169998	0.021045345	0.099448908	3263.645507	0.102312477	0.490685801	0.7652123	2080.48002	-0.3882722	0.07546907	0.17032413	0.043994241	270.392491
TRIM35	101.4788285	0.11727507	0.183377323	-0.639528749	0.522479017	0.739299934	14.57917154	-0.57906962	0.607266659	0.953567286	0.340302722	0.454595312	2213.765551	-0.022825793	0.772228045	0.915867666	1576.9757	-0.4677129	0.04144386	0.13432037	0.047641247	263.4987013
WASF2	126.8845732	0.123039945	0.192915332	-0.637792467	0.523608784	0.739299934	31.43960247	-0.267448384	0.41068525	0.651224715	0.514901439	0.609123094	8445.088485	0.071732455	0.50497369	0.773650502	7725.76316	-0.3609188	0.11042126	0.2107276	0.015863043	358.691197
CXorf21	206.2757509	-0.14451011	0.228826357	0.631527383	0.527695751	0.741503512	44.27482559	-0.528336383	0.350655427	1.506710982	0.131884755	0.253016701	2108.349221	-0.23157181	0.217807022	0.572719522	1242.39522	-0.7868637	0.00107377	0.05565956	0.105408419	194.7562796
DERL1	91.50058865	-0.12637804	0.202007095	0.625611886	0.53156954	0.745574351	19.49236595	-0.721466787	0.454169655	1.588540273	0.112164222	0.232321618	4725.931811	-0.168647738	0.032498374	0.533725268	4313.70367	-0.4233977	0.07475894	0.16960673	0.021108983	333.9599459
MTF1	131.2743098	-0.111468137	0.178545438	0.624312433	0.53242242	0.745574351	35.89498658	-0.768696644	0.32441716	2.369469741	0.017813613	0.092185298	1303.427207	-0.365453795	0.012256159	0.533725268	1155.6753	-0.8564932	0.00139626	0.06375576	0.101943948	197.6491181
NOL4L	175.5422093	-0.129712479	0.2109341	0.614943143	0.53859227	0.752920583	53.77124459	-0.567674014	0.272921583	2.079989451	0.0375265	0.12950875	1468.021739	-0.168910155	0.240721693	0.58983903	1377.19617	-0.733525	0.00270331	0.07784387	0.130478101	176.2872241
CNOT7	87.13187658	-0.131486209	0.21697085	0.606008635	0.544509019	0.755976963	16.16929257	-0.865853111	0.47607058	1.818749462	0.068949662	0.17663104	5281.366114	-0.367475557	0.057319982	0.533725268	4453.17544	-0.6138602	0.05881962	0.15123495	0.01692192	353.0977732
INSIG1	93.14343867	0.152254105	0.251676978	-0.604958411	0.54520663	0.755976963	81.16411452	-0.712129949	0.331199285	2.150155455	0.03154292	0.121070279	10245.35269	-0.206587523	0.082133459	0.533725268	12181.2327	-0.4627946	0.07781914	0.17337671	0.008911724	408.6047811
MAML1	93.41164357	0.171379678	0.283517571	-0.604476389	0.545526962	0.755976963	22.07421678	-0.328359881	0.405957801	0.808852249	0.418600138	0.524106556	2003.913263	-0.016510075	0.805106988	0.929783685	1547.32443	-0.603058	0.00981055	0.10663642	0.048693369	261.6078527
TMEM11	155.8706781	-0.120841721	0.200134701	0.603801939	0.54597533	0.755976963	57.63619475	-0.195289607	0.301201262	0.648369153	0.516746216	0.610361589	2223.625032	0.065289001	0.572720156	0.816665977	1850.4366	-0.3729164	0.06760572	0.16068776	0.080264581	218.345562
TPM3	181.2299735	-0.120055798	0.19901584	0.603247448	0.546344087	0.755976963	70.95368335	-0.622330859	0.284129731	2.190305315	0.028502102	0.115917106	25391.4291	0.077893046	0.297527606	0.629988534	18983.1328	-0.3186429	0.12653218	0.23034318	0.008607846	411.6079216
TUBB6	86.67979964	0.148690345	0.243667519	-0.610218162	0.5417173	0.755976963	21.77794962	-0.591342314	0.424510616	1.392997706	0.163620484	0.284261175	4577.294512	0.173390404	0.046616081	0.533725268	2951.02293	-0.3078265	0.12654217	0.23034318	0.02061235	336.0208332
ADIPOR2	122.8212045	0.140701956	0.23427133	-0.600594002	0.548110434	0.757135599	38.38365979	-0.551502507	0.295951099	1.863492003	0.062393077	0.165158144	7723.115801	0.07627619	0.318173123	0.644733264	6740.21684	-0.3812507	0.08280828	0.17912702	0.017023726	352.5785589
SRPRB	96.92998314	-0.127727941	0.213310889	0.598787719	0.549314453	0.757514855	21.92498504	-0.166287598	0.357210734	0.4655168	0.641561409	0.714765344	5811.040636	-0.025267704	0.710580251	0.892926644	4512.68982	-0.2706699	0.15878717	0.26813923	0.018773792	344.1081661
KLHL21	250.1189333	0.104344935	0.175247514	-0.595414635	0.551566345	0.759335424	94.06309802	-0.373479483	0.375383329	0.99492826	0.319771157	0.433475963	2579.439725	0.033220505	0.794220974	0.924719556	1851.57777	-0.4746033	0.04300259	0.13553825	0.1022916	197.3544246
RXRA	151.8241419	0.099300328	0.168205311	-0.590351916	0.55495474	0.7614278	40.28627756	-0.370876939	0.321253905	1.15446671	0.248308879	0.36553488	5142.839856	0.104150552	0.248944275	0.597006373	4862.32641	-0.2999185	0.2251906	0.3440412	0.031942325	298.1032107
TACC1	110.4306532	-0.119766998	0.202705668	0.590841879	0.554626372	0.7614278	23.71869311	-0.269464059	0.426284893	0.632122	0.52730716	0.618064317	8162.810073	-0.087902513	0.152372697	0.538698307	5799.33386	-0.4493165	0.05649638	0.14893239	0.015266997	362.00639
EIF4H	121.649807	-0.124385342	0.214026584	0.581167722	0.56112742	0.76602822	40.08388005	-0.621518543	0.393876688	1.577952089	0.114576617	0.235199764	14582.17211	0.082983858	0.418902623	0.716625129	10803.6401	-0.2787226	0.20591045	0.32233028	0.010076869	397.968525
METTL16	92.28578091	-0.126660561	0.217527769	0.582273065	0.560382766	0.76602822	23.45384721	-0.770519058	0.531416448	1.44993453	0.147076777	0.268742996	2469.945822	-0.014643974	0.856815693	0.954558325	2010.54537	-0.5651261	0.00986557	0.10691749	0.043348723	271.6720008
ZNF557	110.3843615	-0.11578657	0.199045019	0.581710464	0.560761722	0.76602822	36.97790232	-0.490632791	0.431145244	1.137975654	0.255130649	0.371384083	472.7825059	-0.153560463	0.547594719	0.802393296	323.711461	-0.8604332	0.01314618	0.11144483	0.253459516	118.8103658
RPP25	158.63019	-0.100583557	0.174510074	0.576376795	0.564360526	0.767869497	58.99973038	-0.295978989	0.275746502	1.073373507	0.283103566	0.396792154	2777.983535	0.078562278	0.461867393	0.746804175	2012.31049	-0.3217303	0.07872409	0.17437211	0.065709192	235.6656598
SMCR8	106.8958877	-0.119956725	0.207682314	0.577597211	0.563536091	0.767869497	18.48642016	-0.12876088	0.418045258	0.308007033	0.758076981	0.807680503	1897.671577	-0.116060275	0.231911292	0.58391841	1442.06389	-0.6540149	0.00390993	0.08699916	0.061290649	241.691352
TNPO3	85.37033673	0.11968997	0.212320805	-0.563722287	0.572943147	0.778247775	25.0871832	-0.698268407	0.49288395	1.41669942	0.156570827	0.277689372	6548.850303	0.062307574	0.434851583	0.728881578	5755.81681	-0.4450203	0.07032431	0.16352156	0.014191089	368.3322502
EIF5A	97.02587848	0.128036016	0.228290979	-0.560845709	0.574902724	0.779610183	44.5277282	-0.591810492	0.311409321	1.900426393	0.057377186	0.15751273	10868.93225	0.211965024	0.18571459	0.553355199	7888.03496	-0.0817478	0.70547707	0.78652805	0.009706936	401.2060962
CASP2	108.0625	-0.115182619	0.208440342	0.552592735	0.580542318	0.783347664	21.3648585	-0.80519387	0.407649492	1.975211271	0.048244177	0.144167171	4353.033216	0.040063071	0.618410414	0.84265279	3976.31248	-0.589055	0.02449754	0.12349573	0.028717428	307.3157777
HMOX1	96.18670249	-0.114048347	0.205733018	0.55435121	0.57933851	0.783347664	2.989680436	2.054577986	1.136028973	-1.808561256	0.070519192		669.4645408	0.18262477	0.191879297	0.556341038	62.8928951	0.13729164	0.67196702	0.76030007	0.170275569	153.2433986
STK35	139.9124294	0.137781152	0.248892518	-0.553576915	0.579868429	0.783347664	27.93502771	-0.364743886	0.368158123	0.990726167	0.32181931	0.43573765	1470.968727	-0.048715915	0.520003228	0.784421359	1070.50798	-0.705384	0.00282729	0.08015353	0.09346602	205.1648533
MARVELD1	86.32761258	0.116580877	0.211714529	-0.550651285	0.581872745	0.783845103	18.77263796	-0.523660014	0.574694016	0.911197958	0.36219108	0.476271347	6077.904792	0.147236357	0.306663441	0.637322833	4974.09354	-0.2649214	0.25142514	0.37243153	0.015569111	360.3101787
HNRNPAB	125.2933943	-0.114465822	0.210743896	0.543151303	0.587025632	0.786910409	44.09395755	-0.605843066	0.416916319	1.453152678	0.146181368	0.267960255	8584.461374	0.017913339	0.858410525	0.955001952	5992.9604	-0.4145123	0.05873734	0.15112322	0.016895686	353.2320778
MARCHF7	90.51437812	-0.142928325	0.264000547	0.541394051	0.588236007	0.786910409	18.72148103	-0.858158256	0.437386309	1.962014445	0.049760803	0.146411592	2751.291729	-0.695288281	0.091435537	0.533725268	2927.45204	-1.0985683	0.01341644	0.11193444	0.030392119	302.4095353
NAA50	113.2701789	-0.142005823	0.260576608	0.544967655	0.585775764	0.786910409	18.01404658	-0.744989455	0.445981718	1.67044842	0.094830677	0.209668981	7298.84748	-0.414866465	0.084068754	0.533725268	5604.40783	-0.7400679	0.04025356	0.1335311	0.015733314	359.4020153
RPL13AP5	465.6810434	0.11654669	0.215699106	-0.540320694	0.588975889	0.786910409	229.0586686	-0.107578071	0.246237713	0.436887062	0.662193255	0.730992555	93489.78899	0.42141177	0.172012369	0.545686126	81753.1704	0.15864901	0.63406129	0.72933956	0.006067229	441.8847922
SPN	403.3399011	0.07582715	0.140022859	-0.541534077	0.588139516	0.786910409	224.0711449	-0.303855797	0.276562629	1.098687115	0.271904565	0.387109787	30997.42597	0.067984536	0.348218111	0.6653728	25302.0393	-0.3361507	0.19893866	0.3147311	0.014305609	367.636517
HIC2	96.61677747	0.118056214	0.221441628	-0.533125661	0.593946597	0.788381884	33.79831825	-0.270494118	0.351879918	0.768711439	0.442064633	0.546037854	445.6106909	-0.15478076	0.305873907	0.636663825	312.619462	-0.7243335	0.04104364	0.1341777	0.212458839	134.0846837
KDM2A	205.9253753	0.085879575	0.15984713	-0.537260664	0.591087573	0.788381884	67.00218125	-0.632814677	0.300678689	2.104620983	0.035324314	0.126833275	3255.810052	0.004237903	0.944209745	0.977973289	2689.59573	-0.5836771	0.01223721	0.11021133	0.067175484	233.7552827
MRTO4	112.7026865	0.10923612	0.204107957	-0.535187953	0.592519896	0.788381884	53.92876098	-0.662218545	0.338166014	1.958264629	0.050198969	0.146860097	5043.313506	0.134900656	0.114162596	0.533725268	3563.38342	-0.2436881	0.18364184	0.29754902	0.024490363	321.0985236
SIRPA	140.2602549	0.106795012	0.199843616	-0.534392911	0.593069722	0.788381884	29.44994371	-0.383317939	0.357210634	1.073086585	0.28323227	0.396792154	7333.121055	0.15386749	0.108479416	0.533725268	5713.88337	-0.3233058	0.13400897	0.23979747	0.020855162	335.0071016
UCK2	95.38226951	0.111151213	0.210707459	-0.527514373	0.597836438	0.792254792	19.49633393	-0.612253997	0.389733594	1.570955152	0.116193066	0.237082083	4016.761444	0.043748779	0.663273006	0.867358446	2896.35162	-0.4461499	0.04443699	0.13645762	0.025358838	318.0820538
NAB2	131.4029047	0.109317015	0.20807667	-0.525368916	0.599326757	0.792940434	27.07938594	0.350089899	0.39863768	-0.878215774	0.379826633	0.492765474	1766.036462	-0.162283072	0.30819411	0.638262398	422.916924	-0.3415025	0.16525557	0.2763051	0.072981053	226.5800537
C1orf216	87.67875772	0.109747993	0.210824906	-0.520564648	0.602670082	0.79478336	20.33490376	-0.468294675	0.365865663	1.279963446	0.200557992	0.318533281	1806.87114	0.082826101	0.276444886	0.615939944	1337.32414	-0.3859735	0.06588166	0.15892628	0.053153512	254.0214701
MRTFA	93.55409662	-0.129361686	0.247982496	0.521656521	0.601909502	0.79478336	35.31544549	0.031190963	0.319606112	-0.097591886	0.922256368	0.938615682	1508.685926	0.036110953	0.78742062	0.921668094	1279.67708	-0.4524355	0.03925513	0.13260898	0.070924101	229.0548136
ATP2A2	101.711055	-0.104682214	0.203066791	0.515506318	0.606199256	0.798146031	28.92856569	-0.917453285	0.371314938	2.470822454	0.013480273	0.082595826	5369.168393	-0.277936627	0.282460702	0.621126069	4047.57368	-0.7898014	0.01792706	0.11648076	0.019515348	340.7548209
BCL2L11	260.775588	-0.092792471	0.181482966	0.51130127	0.609140116	0.800724508	42.91055106	-0.36167501	0.313978915	1.151908593	0.249358637	0.365702269	1883.810301	-0.395065398	0.004877498	0.476978612	1053.06139	-0.8017428	0.00070984	0.05004067	0.13446805	173.6798802
ARHGDIA	182.2223051	0.091784742	0.18105849	-0.506934204	0.612200985	0.80122595	183.38628	-0.601937943	0.218423827	2.75582546	0.005854423	0.059297058	21449.85864	0.269959303	0.068584624	0.533725268	16592.2457	-0.2601779	0.26745768	0.38854127	0.009664043	401.5894423
INAFM2	175.6095445	-0.083157591	0.163498417	0.508614041	0.611022785	0.80122595	58.82367354	-0.700239623	0.314150879	2.228991446	0.025814474	0.111051975	3210.972383	-0.067459603	0.30364119	0.635697445	2746.42018	-0.4045821	0.05057905	0.142842	0.060005692	243.5254099
RTL6	100.5914454	-0.111622814	0.220459266	0.50631945	0.612632411	0.80122595	29.98796256	-0.703624987	0.370601142	1.898604477	0.057616499	0.157915371	1981.103923	-0.08431672	0.386977922	0.695468051	1256.05454	-0.5861122	0.01980648	0.11952687	0.055085077	250.9316793
TAGLN2	169.3123043	-0.138740063	0.2746516	0.505149297	0.613453979	0.80122595	41.17662521	-0.170568159	0.396769599	0.429892208	0.667274054	0.735186728	19849.45566	0.279352096	0.073952857	0.533725268	13253.1172	-0.0838707	0.6861865	0.77162661	0.010726732	392.5587342
MRPL57	143.8750046	0.098343828	0.195394558	-0.503308943	0.61474708	0.801630192	47.35422946	-0.75996993	0.448360761	1.694996519	0.090076081	0.204263291	3991.735224	-0.081259601	0.366733013	0.679185737	3152.81466	-0.3372967	0.13330157	0.23887249	0.037808996	283.5075992
MAPK1IP1L	121.0883913	-0.133574943	0.267302314	0.499714879	0.617275854	0.803641887	20.77220098	-1.293252094	0.532863253	2.426986824	0.015224809	0.086273916	4889.147695	-0.376798811	0.135943402	0.53724161	3518.63827	-0.8113121	0.01109861	0.10842336	0.025235487	318.5041351
ATG16L1	88.53873787	-0.115814201	0.235755562	0.49124695	0.623251796	0.805896929	26.36318449	-0.971088269	0.343152939	2.82989932	0.004656265	0.054499809	579.4245474	-0.036248152	0.783186877	0.920124166	380.690612	-0.659183	0.0023019	0.07566124	0.172789781	151.9746118
DKC1	105.1531125	-0.09506769	0.194468195	0.488859837	0.624940932	0.805896929	42.10844225	-0.862556935	0.321548498	2.682509609	0.007307205	0.065892122	7409.873205	0.081786516	0.358798927	0.673276501	5407.62064	-0.324047	0.11566994	0.2170538	0.016681935	354.3341741
RAPGEF1	90.91562579	0.110209049	0.225302207	-0.489160982	0.624727731	0.805896929	22.52776582	-0.096944903	0.393390947	0.246433995	0.805346293	0.847604994	3905.357729	0.096197075	0.42925909	0.72440118	2912.49731	-0.3598306	0.1200558	0.22260122	0.024831597	319.9007469
RSRC2	283.2285894	-0.091421169	0.184514215	0.495469516	0.620268735	0.805896929	195.7409062	-0.899554031	0.224648355	4.004276069	6.22E-05	0.005491025	3843.00064	-0.074571516	0.501710211	0.771390585	3407.7577	-0.6024756	0.01450942	0.11289897	0.081531518	216.9898986
TMEM127	102.2813788	0.096129021	0.195752154	-0.491075166	0.623373286	0.805896929	25.35098915	-0.08173551	0.403922335	0.202354518	0.839639582	0.873688091	3162.595484	0.095098081	0.329287033	0.652145439	2541.19555	-0.3777738	0.10383573	0.20281986	0.034658545	291.038705
TRIM25	150.2814132	0.089937635	0.183317101	-0.490612357	0.623700645	0.805896929	55.88228243	-0.576900206	0.377709242	1.527365874	0.126670057	0.247575338	9096.30019	0.048595219	0.605488112	0.835225743	5669.4194	-0.4297224	0.06681144	0.15976835	0.017690727	349.2517729
CCR2	110.5001558	-0.090596832	0.18677285	0.48506425	0.627630771	0.808087011	9.161734875	-0.509225193	0.568634754	0.895522458	0.370507866		1426.270384	-0.160597977	0.086617632	0.533725268	1134.60831	-0.6274627	0.00359684	0.08466621	0.082440942	216.0297123
INO80	98.28813804	-0.100651032	0.208417786	0.482929185	0.629146019	0.80876026	43.34985483	-0.61495485	0.296612946	2.073256942	0.038148374	0.130283508	2527.491754	0.045700614	0.747109578	0.910557395	2092.65939	-0.4421781	0.06020506	0.152972	0.045005081	268.4260987
CBFA2T3	166.2026764	0.079957145	0.16854052	-0.474409033	0.635208253	0.812707576	43.29598751	-0.188914011	0.292797885	0.645202784	0.518795782	0.61215235	3466.829022	0.056394451	0.63896142	0.854984294	2833.19324	-0.5965389	0.02672671	0.12476436	0.051206082	257.2524609
ERLIN1	150.5300367	-0.106028288	0.222908938	0.475657408	0.634318469	0.812707576	51.64706727	-0.575360023	0.29649687	1.940526467	0.052315741	0.149423359	4628.082331	-0.034939727	0.681256186	0.877199676	4957.93687	-0.3373459	0.10232798	0.20118101	0.03751105	284.192433
ZNF3	91.30686123	-0.107495413	0.226440729	0.474717662	0.634988227	0.812707576	25.03552866	-0.634883773	0.51923968	1.222718135	0.221436175	0.338571634	935.4293145	-0.085019372	0.404636755	0.707490288	619.788525	-0.6184087	0.00862363	0.10285195	0.106297641	194.0291109
CENPB	127.9037828	0.096744897	0.209705235	-0.461337538	0.644556457	0.823375412	58.97097344	-0.470419756	0.31600925	1.488626538	0.136585739	0.257137246	3951.094779	0.203502039	0.177011894	0.548214693	2946.02146	-0.2586103	0.26293163	0.38388646	0.036104588	287.5004402
ILF3	258.1437753	0.067267278	0.148311464	-0.45355414	0.650149768	0.824594601	73.16339989	-0.469639399	0.379491168	1.237550274	0.215882862	0.333637151	14213.54342	-0.035937757	0.788539607	0.921874524	11595.0768	-0.5261156	0.05583729	0.14825253	0.018913296	343.4673249
NCBP2	93.0775911	0.116021133	0.256133771	-0.452970855	0.650569728	0.824594601	29.13110607	-0.478663257	0.371039123	1.290061418	0.197029334	0.314750394	8423.374567	-0.072674262	0.587540195	0.82467539	7040.30909	-0.524384	0.03430079	0.12915765	0.01179843	384.3156785
PDXP	138.2634064	-0.094204906	0.206265906	0.456715837	0.647875306	0.824594601	43.19056877	-0.723154092	0.342242315	2.112988549	0.034601748	0.125924399	2760.04247	0.113415852	0.438657665	0.73060922	2262.33766	-0.2513317	0.23916902	0.35911265	0.058237411	246.1145979
PFN1	141.5846642	0.094907691	0.208709454	-0.454735946	0.649299217	0.824594601	74.03025301	-0.752370474	0.267780982	2.809648643	0.004959561	0.056069915	22988.32598	0.224307567	0.124353305	0.534402903	18187.1656	-0.1211211	0.60052973	0.70162794	0.006905142	430.6867906
TRAF3	114.5157375	-0.095405571	0.208847659	0.456818965	0.647801173	0.824594601	20.79995977	-0.52042906	0.412396161	1.261963882	0.206961783	0.325326913	2654.163335	-0.058381489	0.467830378	0.751464894	1583.81683	-0.464727	0.03010091	0.12627641	0.048422735	262.0902982
ARHGDIB	368.5097961	0.059679625	0.134556724	-0.44352763	0.657384139	0.831938002	108.3205721	-0.699847987	0.235207693	2.975446844	0.00292562	0.046422215	47789.43406	0.193739615	0.055563924	0.533725268	41079.9111	-0.1577054	0.41856271	0.53743315	0.008928198	408.4449136
ARRB1	89.65936393	-0.114840803	0.265669714	0.43226908	0.665545857	0.835777925	48.4816021	-0.532477979	0.260414796	2.044730125	0.040881472	0.133854985	5926.509773	0.135679726	0.392212786	0.698907079	4755.57694	-0.3111623	0.15416498	0.26268684	0.018371252	345.9843743
CFL1	109.1945876	-0.092585452	0.212920074	0.434836652	0.663680999	0.835777925	101.7411319	-0.782741466	0.268626043	2.913870366	0.003569781	0.04791022	19207.3413	0.212289644	0.099769353	0.533725268	14452.1837	-0.2035465	0.344471	0.4660166	0.006880953	430.9905524
FAM120AOS	182.86261	-0.083149158	0.19230177	0.432388936	0.665458758	0.835777925	90.53404955	-0.963708031	0.329808709	2.922021173	0.003477679	0.047667983	3640.897935	0.041869957	0.770559968	0.915867666	2822.64958	-0.3222689	0.08502565	0.18129819	0.059508659	244.2453955
RAP2B	94.04147185	-0.086738538	0.19856505	0.436826812	0.662236953	0.835777925	18.44687513	-0.811267546	0.398063628	2.038034848	0.041546448	0.134294504	1667.046918	-0.148490378	0.24593074	0.59436752	1311.96981	-0.7019792	0.00274493	0.07839056	0.059531747	244.2118171
SEC61A1	316.3593243	0.059326026	0.137104272	-0.432707352	0.665227388	0.835777925	123.9259192	-0.486926299	0.250532988	1.943561618	0.051948338	0.149049295	21003.68983	0.147263089	0.173770484	0.547192364	15968.2277	-0.2539794	0.24064082	0.36073167	0.016830799	353.5651529
DUSP3	108.9269218	0.076253235	0.177583767	-0.429393051	0.66763721	0.835828458	35.13996692	-0.201308853	0.369173729	0.545295716	0.58555015	0.668243458	4415.166003	0.045501018	0.636903853	0.853713368	4518.06421	-0.3703064	0.07366309	0.16837971	0.026663488	313.739441
SH3BP2	88.04237862	0.123522315	0.287206856	-0.430081359	0.667136459	0.835828458	38.09895247	-0.544993137	0.316829837	1.720144616	0.085406158	0.198387785	2621.299545	0.052633366	0.692592687	0.882719753	1878.71888	-0.3932881	0.10005339	0.19822734	0.033756472	293.3215236
ASF1B	102.9534294	0.090028792	0.210625996	-0.427434381	0.66906297	0.836328712	27.23642896	-0.570426088	0.533651868	1.068910507	0.285109997	0.39849418	4413.86838	0.155063454	0.188369272	0.555358259	3793.75418	-0.2231117	0.28124854	0.40235843	0.02577501	316.6729924
ZFAND3	100.1344911	-0.083723426	0.19931658	0.420052492	0.674447107	0.841767829	22.39415418	-0.839603574	0.481813614	1.742589975	0.081405262	0.192417879	2748.100784	-0.02837422	0.722801292	0.899642547	2292.64038	-0.5359596	0.03751499	0.13097445	0.040288731	278.0087887
ARHGAP35	103.3302876	-0.088481084	0.213670292	0.414101012	0.678800132	0.843326383	39.15301352	-0.62780164	0.460089397	1.364520992	0.172403652	0.294175748	1879.03386	0.009808595	0.893638222	0.966015786	2047.28469	-0.4800974	0.04715254	0.13920502	0.060729604	242.4873737
SON	128.4646834	-0.083293208	0.20110424	0.414179276	0.678742818	0.843326383	26.19053747	-1.042922737	0.510037173	2.044797501	0.040874826	0.133854985	4514.650819	-0.231112	0.192902556	0.556344404	3798.09947	-0.5351358	0.02246123	0.12145647	0.02971675	304.354792
WDR82	218.1757892	-0.066051849	0.159232158	0.414814756	0.678277517	0.843326383	46.94188289	-0.660586405	0.413940723	1.595847829	0.110522772	0.230172197	7394.992322	-0.036183723	0.582389939	0.822164685	5660.53756	-0.5489426	0.02546329	0.12377206	0.032951172	295.4115856
ID1	88.90051123	-0.11939911	0.290170054	0.411479781	0.680720764	0.844425301	65.66297958	-1.158496312	0.270856692	4.277155955	1.89E-05	0.002555499	289.0485627	-0.284677307	0.037921268	0.533725268	218.560233	-0.9559734	0.00468702	0.08937526	0.301490366	103.7889715
DDX17	119.9202818	0.098419543	0.243890755	-0.403539457	0.686551414	0.850363833	36.36726478	-0.885363062	0.34331509	2.5788644	0.009912569	0.070966839	11192.45643	-0.103567824	0.567244249	0.814653831	12186.4884	-0.5684196	0.05081137	0.14285627	0.010980169	390.5373554
ISG20L2	89.8686628	-0.076278375	0.190658188	0.400079197	0.689098186	0.850931851	25.55050938	-0.745166694	0.386188811	1.929539834	0.05366388	0.150799765	1841.490081	-0.06081779	0.429809844	0.724676452	1514.88288	-0.4563467	0.03858536	0.13200371	0.053669853	253.1846559
TOR1AIP2	88.13078426	0.080301717	0.200539731	-0.400427969	0.688841328	0.850931851	19.4256944	-1.1074526	0.484950971	2.283638278	0.022392798	0.10237345	2660.239295	-0.162911107	0.275290004	0.614826728	2351.48326	-0.6321159	0.01104028	0.10829664	0.033260427	294.6029689
LASP1	141.5435351	0.084223052	0.213377869	-0.394713155	0.693054593	0.854522683	44.09309354	-0.646625164	0.331433516	1.950995095	0.051057629	0.148215461	14828.06452	0.131673895	0.190556356	0.556341038	12358.756	-0.2813634	0.236281	0.35579617	0.010339439	395.7418998
FTL	210.1025195	-0.066072541	0.16949373	0.389822924	0.696667491	0.855096393	84.01160171	-0.588240946	0.284263218	2.069353013	0.038512972	0.130944106	13719.13045	0.297859729	0.08159684	0.533725268	12704.6676	0.07194528	0.74924354	0.81925238	0.019172413	342.289458
GUCD1	224.1855272	0.07421118	0.18910613	-0.392431384	0.694739501	0.855096393	89.86739022	-0.367433461	0.270455236	1.358574037	0.174281607	0.295913592	6076.80997	0.165436879	0.258926868	0.602298896	5052.66819	-0.312002	0.15795477	0.26726696	0.040549974	277.4493114
MOB3A	540.5741999	-0.05948058	0.15247233	0.390107373	0.696457151	0.855096393	280.519981	-1.011248455	0.293895461	3.440844076	0.000579903	0.018231185	10760.45313	0.032082185	0.678750261	0.876278415	8858.55385	-0.5013935	0.04191877	0.13454106	0.056457046	248.8021533
PLEKHB2	92.6393431	-0.075364357	0.194235267	0.388005525	0.698011945	0.855458248	22.89641961	-0.673540249	0.503256401	1.338363999	0.180777808	0.301515313	8750.145256	-0.06242146	0.406633661	0.709060199	7389.50511	-0.4049514	0.07800945	0.17352962	0.011637291	385.5060534
CDCA4	119.7494235	0.096884625	0.252191525	-0.38417082	0.700851844	0.857037067	37.53915465	-0.192674151	0.302974043	0.635942768	0.524813726	0.616322823	1062.37907	-0.256212321	0.017942881	0.533725268	832.306214	-0.6679259	0.00085846	0.05224489	0.105564427	194.6282604
RESF1	110.2051019	-0.086289028	0.226448415	0.381053796	0.703163331	0.857037067	17.90905544	-0.473580019	0.446665309	1.060256995	0.289027698	0.402743514	1427.661867	-0.445065694	0.097690785	0.533725268	1040.15537	-0.7433643	0.00933185	0.1052346	0.075410849	223.7450457
SLC43A3	104.92558	0.079675548	0.208063129	-0.382939294	0.701764776	0.857037067	29.04324298	-0.656271087	0.380728478	1.723724713	0.084757551	0.198276832	6788.460638	0.073829883	0.405292391	0.707979659	6004.91713	-0.1841777	0.34985402	0.47096495	0.017139815	351.9902784
ZNF689	110.607701	-0.076020722	0.199743693	0.380591351	0.7035065	0.857037067	34.25800267	-0.268237274	0.302381234	0.887083073	0.375034177	0.488758339	992.2561877	-0.099340501	0.304892783	0.636269423	698.534835	-0.5540206	0.01147686	0.1096147	0.120418678	183.2321349
ZKSCAN1	92.66229492	-0.084926295	0.227591526	0.37315227	0.709035118	0.862483016	23.99986069	-0.387211499	0.486689378	0.795602939	0.426262858	0.530888814	2629.636932	-0.09331307	0.409992163	0.711123442	2793.22726	-0.6504506	0.02101589	0.12075128	0.038767935	281.3395377
PIM3	241.8727084	-0.068859018	0.185743383	0.370721244	0.710845166	0.86339614	109.673452	-0.565609072	0.265952811	2.126727184	0.033442757	0.125205756	2098.023934	-0.256259056	0.008469153	0.520592276	1760.19655	-0.5627515	0.02270673	0.12150956	0.118607899	184.54368
SMIM7	94.21233512	0.087477616	0.240334784	-0.363982337	0.715871199	0.868206886	28.40979878	-1.043098672	0.383557852	2.719534137	0.006537395	0.062403624	3649.122407	0.182901966	0.160055935	0.541618735	2846.89089	-0.1722541	0.4370077	0.55521884	0.030165453	303.0575358
PGD	110.8051185	-0.068197917	0.190901934	0.357240578	0.720911711	0.873020868	16.1941897	-0.33663755	0.480622353	0.700420086	0.483664996	0.581766858	5972.339361	0.16239545	0.059880755	0.533725268	4558.0709	-0.112998	0.56483948	0.67104809	0.021499085	332.3748569
PIM2	85.89436995	-0.068927046	0.197554364	0.34890166	0.727163139	0.879284805	24.49725734	-0.087869865	0.380960267	0.23065362	0.817583908	0.85681615	1486.455903	-0.166005975	0.008190599	0.520592276	915.011666	-0.4570212	0.02787023	0.1247802	0.060997848	242.1058704
NFIC	356.1999461	-0.063167728	0.182727802	0.345693035	0.729573419	0.879842713	188.6366707	-0.380016729	0.278008563	1.366924548	0.171648957	0.293105919	5756.060612	0.016522176	0.832723101	0.944611464	4584.76622	-0.5799654	0.03353979	0.12872913	0.067548094	233.2764682
RNF41	97.26040783	0.073707357	0.213388853	-0.345413341	0.729783649	0.879842713	40.96382377	-0.536138471	0.296053345	1.81095225	0.070148244	0.178481396	2896.115536	0.05934162	0.678039771	0.876009803	2996.98311	-0.2563478	0.20326515	0.31964499	0.036379609	286.8435689
UPF1	128.6078455	-0.059177864	0.173373337	0.341331975	0.732853679	0.882238919	47.33189327	-0.436293901	0.304018752	1.435088782	0.1512618	0.272202935	4176.252762	0.205774074	0.009013388	0.520592276	2725.3644	-0.3265528	0.13442802	0.24040127	0.037253746	284.7882419
VEGFA	245.7794147	0.072630346	0.21453033	-0.33855514	0.734944882	0.883451443	69.92752902	-0.637694485	0.250017862	2.550595703	0.010753899	0.074562535	1794.490268	0.021733073	0.777754466	0.916580776	2330.79665	-0.7588733	0.00055705	0.04711642	0.1448487	167.2428815
KCTD20	110.4475177	0.063585676	0.192543471	-0.330240626	0.741218152	0.884469684	33.45479672	-0.944151369	0.352195081	2.680762511	0.007345463	0.065892122	9873.52149	-0.047948703	0.491404929	0.765327767	8985.40067	-0.407874	0.08149323	0.17736951	0.011835704	384.0426367
MTERF4	105.7412083	-0.075798156	0.228591712	0.331587509	0.740200753	0.884469684	38.62838142	-0.488426432	0.386949432	1.262248736	0.206859297	0.325326913	1909.361906	0.078573812	0.345866711	0.662806976	1584.564	-0.4064829	0.06834626	0.16110244	0.064118712	237.7866443
PPIF	608.1134182	-0.046627113	0.140232731	0.332498071	0.739513196	0.884469684	189.0962024	-0.62706839	0.300145649	2.089213656	0.036688495	0.128293034	12445.86313	0.168807341	0.101391416	0.533725268	6345.78757	-0.2560181	0.19734185	0.31306033	0.056956339	248.0399868
SETD1B	107.0195838	0.066619203	0.201170292	-0.331158255	0.740524951	0.884469684	37.4328654	-0.391562526	0.32188728	1.216458524	0.223810301	0.340613158	1241.04239	-0.153071385	0.188976525	0.555378976	946.052813	-0.7310979	0.00264215	0.07768077	0.085720303	212.6531539
ZMYND8	134.2854407	-0.058552327	0.174711089	0.335138011	0.737520981	0.884469684	52.96906695	-0.629277267	0.308125132	2.042278292	0.041123934	0.134049904	1078.941595	-0.058068176	0.754188058	0.914769702	1095.58067	-0.7864113	0.00076212	0.05019935	0.134310076	173.7816333
EMB	181.2318604	-0.083622127	0.256123286	0.326491701	0.744052367	0.886553625	36.37031475	-0.665545819	0.494446889	1.346041071	0.178289272	0.298667064	20538.11911	-0.353932762	0.117340675	0.533725268	18563.2233	-0.6428752	0.08699761	0.18329319	0.008942155	408.3097059
NOL8	112.9903304	-0.076692319	0.237891305	0.322383865	0.747161906	0.888959056	32.68082643	-0.758263479	0.350993948	2.160332059	0.030746973	0.120829285	4906.628254	-0.015768419	0.82891774	0.942833672	5049.28556	-0.4706808	0.0464987	0.13865159	0.02613271	315.4799663
GPX1	134.4581009	0.075804748	0.239431281	-0.31660336	0.751544586	0.890274473	108.7667824	-0.493478807	0.237136666	2.080989057	0.037434908	0.12950875	11198.97933	0.357017481	0.160554957	0.541973745	9815.94691	0.01203838	0.96597528	0.97887868	0.014591862	365.9215327
NKAPD1	93.9186612	-0.075351992	0.236635607	0.318430491	0.750158413	0.890274473	18.28320575	-1.018454327	0.45485586	2.239070476	0.025151331	0.109473778	2594.617055	-0.190437013	0.011399492	0.533725268	2324.3597	-0.430157	0.06788714	0.16096807	0.038690425	281.5127768
TXNRD1	231.3783309	0.052372768	0.164900221	-0.317602779	0.750786266	0.890274473	29.29056504	-0.81248558	0.344921347	2.355567687	0.018494427	0.09349852	6359.063619	-0.073705222	0.229990156	0.581431664	4675.65848	-0.430874	0.03754806	0.13097445	0.037496216	284.2266703
PPP1R9B	99.00956612	0.063029251	0.201807146	-0.312324177	0.754794168	0.892826193	30.73801655	-0.488277522	0.331350462	1.473598437	0.140589743	0.261237132	3934.319777	0.146707981	0.133057139	0.53724161	3636.72646	-0.361621	0.15866695	0.26810083	0.027834838	310.0178716
EI24	94.16552111	-0.064910047	0.212225356	0.305854343	0.75971555	0.895765829	12.36662882	-0.94175936	0.51817872	1.817441212	0.069149582	0.176921172	6487.368755	0.04876312	0.564218743	0.813338958	4676.64199	-0.3416736	0.14085351	0.24671054	0.016368369	355.9767367
ELMSAN1	138.3284687	-0.057453553	0.189440007	0.303280994	0.761675729	0.895765829	85.18609512	-0.58391942	0.340134491	1.716730986	0.086028336	0.199218187	642.0816624	-0.341403591	0.03594089	0.533725268	707.175725	-0.9223403	0.00382338	0.08651794	0.211044232	134.6629618
KPNB1	139.3257683	0.068644338	0.225140807	-0.304895141	0.760446017	0.895765829	62.09287507	-0.717430859	0.294998768	2.431979169	0.015016571	0.08540195	13137.94571	-0.05270127	0.744722561	0.909719616	11594.5703	-0.5068913	0.07759537	0.17302839	0.011170016	389.0534965
ZNF430	97.02490109	0.081638786	0.268288645	-0.304294599	0.76090346	0.895765829	22.41346862	-1.007998086	0.490472887	2.055155571	0.039863981	0.132489255	564.1088636	-0.375475692	0.185245549	0.552917436	429.10065	-1.1612266	0.0000718	0.02831219	0.159053447	159.1449876
RHOA	156.3949208	-0.051520512	0.173656423	0.296680718	0.766710279	0.900387432	47.16504613	-0.881503484	0.375635805	2.346697179	0.018940641	0.094960941	24300.22241	0.079700474	0.238152877	0.587790804	17565.5175	-0.3253568	0.07272343	0.16693484	0.00733669	425.4392936
UBE2Z	94.27156101	-0.057718716	0.196926854	0.293097233	0.769447832	0.902302134	21.90937114	-0.241062613	0.518743973	0.464704411	0.642143149	0.714765344	4037.395719	0.08208462	0.457196317	0.744354205	3356.46393	-0.2976257	0.18290987	0.29674339	0.026642105	313.8088884
EXOSC6	114.9816436	-0.061339872	0.21172896	0.289709411	0.772038556	0.90331692	44.82584837	-0.210090205	0.309052775	0.679787474	0.496639039	0.592728511	1974.774078	-0.008813069	0.907756521	0.968788612	1175.21019	-0.4605129	0.03579746	0.12936008	0.06291401	239.4284928
PRR14L	112.9925217	0.059532638	0.205947377	-0.289067229	0.772529931	0.90331692	26.56944869	-0.559871479	0.371975121	1.505131522	0.132290266	0.253216148	1612.020416	-0.123296208	0.119573087	0.533725268	1476.26263	-0.7197216	0.00391454	0.08699916	0.071626966	228.2012019
ARRDC2	219.5370722	-0.047051121	0.165960997	0.2835071	0.77678814	0.90408392	95.84189648	-0.772083716	0.332260399	2.323730781	0.020139928	0.098134042	1919.866315	0.073425548	0.41467514	0.71416996	1113.0245	-0.4913843	0.02658879	0.12467038	0.127850049	178.0485232
FAM168B	180.1112822	-0.048077679	0.170235954	0.282417887	0.777623101	0.90408392	37.56960927	-0.809160164	0.346060763	2.338202569	0.019376742	0.096254597	8645.250386	-0.013963697	0.86012894	0.955816482	6463.30593	-0.4464459	0.06633441	0.15936524	0.022941104	326.7552838
HMGB2	102.4620699	-0.062685249	0.2202132	0.284657092	0.775906867	0.90408392	49.69993304	-0.327276254	0.300004073	1.090906037	0.27531423	0.389495101	7625.316734	-0.270512444	0.239571065	0.588922372	7829.81027	-0.6182659	0.06123082	0.15412792	0.01328588	374.0377452
SLTM	141.1250747	-0.055934688	0.195681179	0.285846029	0.774996052	0.90408392	62.89529494	-0.788311622	0.31785475	2.480100177	0.013134548	0.081912464	7941.108291	-0.015241008	0.915134615	0.971801861	6825.48592	-0.5596916	0.04705617	0.13912935	0.019760832	339.6727478
CEBPG	134.1689632	-0.053081291	0.189130719	0.28065928	0.778971744	0.904361782	28.60842964	-0.780893694	0.430419574	1.814261574	0.069637465	0.177575535	3050.035656	-0.233940958	0.083676709	0.533725268	2562.53355	-0.6459547	0.01212407	0.11021133	0.045535862	267.4111789
ANP32B	126.7588119	0.046341469	0.169683129	-0.273105934	0.784771785	0.905933435	36.14716955	-0.619807346	0.337172345	1.838250842	0.066025451	0.17238727	10489.16401	-0.003075859	0.979091591	0.990095249	7952.16892	-0.4538226	0.04728829	0.13935655	0.012926781	376.4095901
FAM136A	96.78098589	0.068878989	0.252178203	-0.273136173	0.784748541	0.905933435	20.32393256	-0.786877266	0.400840195	1.963069763	0.049638068	0.14633382	5407.157118	0.019075572	0.837555959	0.946012148	4318.42399	-0.3748825	0.05256562	0.14470015	0.019862306	339.2293826
FAM53B	165.5861642	-0.060375184	0.218895658	0.275817184	0.782688485	0.905933435	65.13861396	-0.416050524	0.2739925	1.518474132	0.128894916	0.250477419	3271.230121	0.026551404	0.861913379	0.956479712	3242.14031	-0.4541191	0.05682172	0.14931652	0.054633859	251.643651
RAVER1	87.10119374	0.059789246	0.215814952	-0.277039408	0.781749847	0.905933435	46.18755597	-0.53793978	0.308040261	1.74632945	0.080753721	0.192417879	5705.075806	0.152314338	0.086560297	0.533725268	4449.14095	-0.5015729	0.03475621	0.12915765	0.017207781	351.6477085
CREBZF	164.9409518	-0.046513483	0.172315926	0.269931423	0.787213012	0.90619626	84.15992733	-0.354733333	0.243910366	1.454359399	0.14584669	0.267774523	1652.574707	0.007155994	0.960785055	0.984331359	1628.73078	-0.8206136	0.00868244	0.10302789	0.110023706	191.0468211
GAPDH	170.244538	0.050210298	0.186020486	-0.26991811	0.787223254	0.90619626	163.4024445	-0.705088357	0.277319157	2.54251587	0.01100576	0.075669605	34937.50708	0.37696194	0.037281982	0.533725268	30271.5707	0.0394221	0.8669544	0.90873134	0.006216043	439.7872688
AMMECR1L	128.8586249	-0.05016484	0.189371526	0.264901705	0.791085185	0.908076656	25.66186738	-0.180502037	0.456817715	0.395129241	0.69274751	0.754341911	1329.448155	-0.253028307	0.007638848	0.520592276	860.953874	-0.8327522	0.00151695	0.06497188	0.096524409	202.3777427
SLC7A5	467.1487908	0.045122697	0.170056136	-0.26534001	0.790747545	0.908076656	160.7155288	-0.553360007	0.292230817	1.893571711	0.058281881	0.158667755	28791.2291	0.116327328	0.360994979	0.674947087	17748.1871	-0.3508285	0.13949803	0.24539875	0.017830124	348.572366
CALU	87.79465156	-0.05940893	0.23184241	0.256247035	0.797760092	0.912234459	18.7584892	-0.430736401	0.467267907	0.921818926	0.356623033	0.470373484	7065.843016	-0.106190582	0.218237403	0.572798708	5803.27768	-0.4379546	0.06997269	0.16328932	0.013494485	372.6891791
HIPK1	134.5907727	-0.043379882	0.169550788	0.255851846	0.798065239	0.912234459	39.52767314	-0.953704087	0.350873447	2.718085664	0.006566084	0.062403624	3728.225501	-0.294564597	0.000334838	0.231901533	3217.60526	-0.7351381	0.00368454	0.08488469	0.036243986	287.166874
MSN	404.3012568	-0.036558803	0.142125994	0.257228129	0.797002671	0.912234459	89.81579024	-0.560541467	0.252377823	2.221040904	0.026348191	0.112491175	63600.91722	0.150910475	0.103571004	0.533725268	52523.6048	-0.3229108	0.15082704	0.25911252	0.007521955	423.2806009
AEN	140.6485529	0.052988267	0.21209184	-0.249836424	0.802713851	0.913335649	50.31372137	-0.237311097	0.280964242	0.844630957	0.398316919	0.507854072	1207.591324	-0.178084335	0.119087329	0.533725268	925.362576	-0.5488651	0.00690612	0.09792609	0.118262099	184.7964181
HDGF	370.8259225	0.036803791	0.14778785	-0.249031234	0.803336621	0.913335649	178.5290365	-0.400689788	0.203619545	1.967835595	0.049086957	0.145548536	29452.77024	0.144104785	0.23127112	0.583200803	24682.2519	-0.2408861	0.29921559	0.42153835	0.014180168	368.3988927
NCL	286.7941181	-0.03477575	0.139770826	0.248805495	0.80351124	0.913335649	92.01165042	-0.564373056	0.232942323	2.422801698	0.015401331	0.086591987	17501.96468	-0.102267216	0.556165763	0.808336462	14182.9596	-0.584035	0.04737667	0.13935655	0.017153372	351.9218368
RPL13A	341.0987417	0.038991068	0.154690665	-0.25205831	0.800995994	0.913335649	155.6130258	-0.638783404	0.206369702	3.095335199	0.001965906	0.040283518	25202.57217	0.298787955	0.165444461	0.544358503	23143.2794	0.02923751	0.91464885	0.94230345	0.016612799	354.6936617
SKI	151.9964971	-0.045080852	0.183160502	0.246127585	0.80558347	0.914415777	22.7291284	-0.537116387	0.38144463	1.408111022	0.159098198	0.280438067	4899.201938	-0.075687538	0.291867863	0.62640067	3068.73361	-0.6401248	0.02085914	0.12047942	0.03414782	292.3237626
RFLNB	200.9471455	-0.052751848	0.222226331	0.237378926	0.812362837	0.920828529	77.90098756	-0.412796599	0.277497434	1.487569063	0.136864577	0.257251601	23481.52932	0.016719615	0.805976543	0.930330121	17986.2313	-0.2740287	0.21001394	0.32730991	0.009718473	401.1032814
DNAAF4-CCPG1	97.10975763	-0.0636941	0.276951657	0.229982737	0.818105184	0.922207088	30.50614843	-0.666246248	0.444533097	1.498755103	0.133937176	0.255003506	11043.96336	-0.270468443	0.009120121	0.520592276	6937.82051	-0.6142908	0.03557057	0.12921648	0.009515424	402.9309801
GRB2	396.1119052	0.036709991	0.158162202	-0.232103437	0.816457676	0.922207088	137.1811737	-0.368276331	0.217875042	1.690309853	0.090968691	0.204880418	19160.26785	0.053375413	0.570593785	0.815812072	15997.8563	-0.2933921	0.17572649	0.28794748	0.022215756	329.5363775
PNP	126.5937049	-0.043535576	0.186911065	0.23292134	0.815822487	0.922207088	53.66361491	-1.011549957	0.350013007	2.890035331	0.003851985	0.050516036	3066.078261	0.173733757	0.215707359	0.571587235	2186.26182	-0.1159415	0.56092361	0.66740505	0.050128632	259.0932788
TMEM97	93.00893659	0.048067845	0.208317345	-0.230743362	0.817514184	0.922207088	29.04029118	-0.611109479	0.371295753	1.6458833	0.099787788	0.215237757	4615.640755	-0.022066368	0.74049142	0.907901673	4146.42232	-0.359024	0.08892684	0.18572152	0.021963002	330.5268569
IKZF1	388.0866531	0.030819183	0.136203952	-0.226272312	0.820989632	0.924180317	80.10251053	-0.495503387	0.328963706	1.506255487	0.1320016	0.253016701	9428.799257	-0.217281926	0.005127737	0.482428022	7496.5875	-0.6196245	0.01468749	0.1132182	0.04173139	274.9633939
RPL28	106.7053947	-0.053998022	0.244419371	0.220923659	0.825151876	0.926306858	47.96855124	-0.660359832	0.270155532	2.444369096	0.014510573	0.084522246	4845.53565	0.239063308	0.197471163	0.558493795	4368.56651	-0.1280399	0.59670136	0.69893674	0.026748253	313.4646928
SLBP	85.6861027	0.054219035	0.244882087	-0.221408742	0.824774186	0.926306858	18.80818775	-0.856455582	0.396738283	2.158741966	0.030870191	0.120852909	4089.872349	-0.181316023	0.199317666	0.559428341	3369.52295	-0.516534	0.02072734	0.12037646	0.021741256	331.4052522
TGIF2	116.8771495	0.041702587	0.190477503	-0.218937075	0.826699065	0.926767178	27.98699391	-0.423909677	0.387964958	1.092649395	0.274547766	0.388702729	1708.641683	-0.079505014	0.205854359	0.563403078	1413.41956	-0.613946	0.00877764	0.10340168	0.070492954	229.582628
BRD4	113.7521807	0.04089632	0.194143099	-0.21065039	0.833160089	0.927247828	35.65475942	-0.599481018	0.301081835	1.991089956	0.046470998	0.140790995	5025.53764	0.176604209	0.133783001	0.53724161	3943.15974	-0.3384926	0.14344749	0.24978983	0.027070561	312.4278858
C15orf39	178.0820559	-0.045001642	0.215343982	0.208975617	0.834467273	0.927247828	56.03934035	-0.774507912	0.265595022	2.916123598	0.003544101	0.04784536	769.2500737	-0.191634367	0.096581621	0.533725268	500.029969	-0.7361818	0.00235145	0.07566124	0.232106305	126.4285431
C1orf43	132.0992299	0.041118866	0.198819943	-0.206814595	0.836154658	0.927247828	41.70108355	-0.355348635	0.294053158	1.208450325	0.226874092	0.343554302	9641.713469	0.092388919	0.304501427	0.636269423	9162.41591	-0.1510649	0.40096427	0.5207943	0.015372565	361.4098964
GTF3C4	118.4236506	0.048650585	0.230653336	-0.210925128	0.832945696	0.927247828	21.42769634	-0.74413513	0.42565054	1.748230202	0.080424174	0.192417879	2116.590395	-0.21094371	0.006478047	0.51167229	1673.55698	-0.6200567	0.01420244	0.11289897	0.055063329	250.9658618
LRRC14	88.38188957	-0.050524314	0.24363788	0.207374625	0.835717298	0.927247828	38.0149244	-0.40741361	0.352523607	1.155705894	0.247801476	0.365328244	1388.988149	0.242931396	0.177835076	0.548360639	968.59481	-0.3207419	0.15489467	0.26346704	0.076813641	222.1496191
SLC16A1	95.48226452	0.045597015	0.220575296	-0.206718592	0.836229636	0.927247828	27.58045421	-0.620781251	0.359105205	1.728689094	0.083864754	0.196598173	4274.571214	-0.249417734	0.1522505	0.538688085	3449.78399	-0.6358775	0.03522953	0.12921648	0.022102332	329.9794554
UGGT1	86.74583455	-0.045691611	0.212258576	0.215263913	0.829561564	0.927247828	18.40465794	-0.803052386	0.551077003	1.457241695	0.145049675	0.266951888	5625.086247	0.041238318	0.55900428	0.810226884	4594.61952	-0.417753	0.10303553	0.20179208	0.017600988	349.6919842
ZBTB7A	494.2758455	-0.032671158	0.152738789	0.21390217	0.830623348	0.927247828	210.0154219	-0.795825157	0.325455788	2.445263491	0.014474635	0.084522246	7803.34051	-0.084701461	0.588397111	0.825169014	5277.40371	-0.6218575	0.02382023	0.12315406	0.067990877	232.7109011
FLT3	190.911705	0.032790154	0.162263666	-0.202079459	0.839854606	0.930002043	73.03768428	-0.617027594	0.261947848	2.355536027	0.018496003	0.09349852	42203.74498	-0.044214381	0.686169686	0.878787167	36716.1005	-0.4765133	0.02462895	0.12354124	0.004972165	459.1146094
PSME3	117.0297244	-0.036817438	0.185399802	0.198584017	0.842588157	0.931763023	28.31774833	-0.813078776	0.485254559	1.675571637	0.093822128	0.208882237	9120.261114	0.039434502	0.564829963	0.813338958	6926.22533	-0.383042	0.11081162	0.21125266	0.014245668	367.9999752
H2AX	331.7312995	-0.039433795	0.202376347	0.194853775	0.845507423	0.933724322	145.3593836	-0.310806113	0.279476771	1.112099988	0.266095162	0.382397243	7479.232554	0.218271584	0.128873357	0.535410057	5740.42385	-0.1943018	0.36115833	0.48177803	0.052912052	254.41559
ATP8B4	89.39570326	-0.048147359	0.253655571	0.189813921	0.849454947	0.936814319	22.55204473	-0.453160949	0.430865853	1.051744866	0.292916621	0.406189513	4276.205815	-0.070344898	0.516267346	0.781512598	3850.55261	-0.4684666	0.0699641	0.16328932	0.024266634	321.8929327
FAM78A	274.5375357	-0.029124491	0.157396179	0.185039377	0.853198151	0.939670936	110.7605371	-0.480038558	0.229817054	2.08878562	0.036727025	0.128293034	4821.718279	0.010731566	0.924293217	0.974664141	5050.83347	-0.4744765	0.04281568	0.13541812	0.062604811	239.8549599
SRPK1	88.78677933	-0.046197853	0.252230183	0.183157513	0.85467443	0.940026533	35.72424273	-0.571466886	0.323229266	1.767992405	0.077062173	0.188659253	10760.71312	-0.066222153	0.405192204	0.707879914	11049.0847	-0.5240985	0.04264885	0.13541812	0.009201659	405.8334203
EDARADD	101.7150078	0.044539415	0.24650087	-0.180686646	0.856613542	0.940071133	27.66872062	-0.35976081	0.324143857	1.10988008	0.267050706	0.38257264	37321.97995	0.207049829	0.292559271	0.626656618	29172.4121	-0.1868806	0.36993436	0.49039262	0.003043307	501.6086571
EIF1AD	93.46549549	-0.034061655	0.199998086	0.170309903	0.864766423	0.940071133	21.16137456	-0.445368306	0.417000233	1.068028915	0.285507469	0.398806842	843.2703471	-0.149476301	0.232396036	0.58391841	591.544965	-0.8006365	0.00055162	0.04711642	0.114445525	187.6360226
PAICS	108.0112403	-0.039569139	0.232909459	0.16989065	0.865096135	0.940071133	30.88838909	-0.552190981	0.4237862	1.302994249	0.192576725	0.31102293	15730.19672	-0.19326008	0.202910536	0.561687818	14360.283	-0.5076795	0.10342515	0.20228956	0.007269531	426.2353152
PPIL1	102.2996204	0.035381712	0.201615497	-0.175491032	0.860693817	0.940071133	22.58844932	-0.847574071	0.377337422	2.246196697	0.024691412	0.108142729	3654.812874	-0.111681287	0.280319704	0.619501267	2911.18106	-0.4076907	0.03976865	0.13298681	0.029724894	304.3310719
PTEN	87.52207297	-0.054606215	0.30695585	0.177895989	0.858804661	0.940071133	13.16387718	-0.960938874	0.537677986	1.787201445	0.073904936	0.182771366	5756.726997	-0.467915662	0.09252508	0.533725268	6344.17803	-0.7771558	0.03687686	0.13073111	0.014299176	367.6754528
REV1	94.05913214	0.033393122	0.19038988	-0.175393365	0.860770554	0.940071133	25.41748277	-0.801148212	0.371427556	2.156943388	0.031010076	0.121034224	1859.640645	-0.161996819	0.051858247	0.533725268	1745.44222	-0.5590779	0.0178279	0.11648076	0.051909708	256.0711088
RPL18	165.9167031	-0.03332516	0.195594569	0.170378761	0.864712274	0.940071133	114.7699023	-0.670333567	0.232335359	2.88519823	0.003911673	0.051007323	42719.41414	0.357619142	0.129660461	0.53609619	33770.0903	0.07326789	0.80552612	0.86339074	0.004981694	458.9488731
SRF	122.3762172	0.042095119	0.241338993	-0.174423199	0.861532883	0.940071133	108.4956466	-0.901763785	0.327291807	2.755228714	0.005865112	0.059297058	5131.171445	-0.014396604	0.89871298	0.966015786	3505.66578	-0.3877223	0.09077908	0.18766584	0.024319932	321.70302
ZNF146	169.5784409	-0.042939241	0.250008491	0.171751132	0.863633185	0.940071133	41.29154758	-0.874644261	0.395949788	2.208977724	0.02717619	0.113812695	4664.330172	-0.333760503	0.242499162	0.591539529	3989.99608	-0.8401448	0.03122209	0.1268975	0.036583409	286.3599996
CPT1A	89.20435859	0.033449122	0.198794475	-0.168259816	0.866378885	0.94021144	15.33476219	-0.642091004	0.417080795	1.539488301	0.123685132	0.24491577	4820.819894	0.093129916	0.341769588	0.659859001	3282.68265	-0.2517045	0.30172936	0.42404676	0.020736416	335.501378
CALR	208.9495161	-0.025253354	0.154304009	0.163659741	0.869999012	0.940383547	151.347397	-0.293632082	0.221837992	1.323632981	0.185624966	0.305081928	31304.47966	0.206762817	0.070064927	0.533725268	28004.2124	-0.0761726	0.7028048	0.78453956	0.007829144	419.8157874
HMGA1	258.5698985	0.027811897	0.169124696	-0.164446103	0.869379973	0.940383547	163.0526034	-0.348940571	0.209576827	1.664976881	0.095917368	0.210588398	52215.20681	0.210279871	0.115536342	0.533725268	39175.8012	-0.2688509	0.23316395	0.35269574	0.005672863	447.7024395
NUP50	173.2374109	-0.033767469	0.206074879	0.163860189	0.869841208	0.940383547	35.03992818	-0.786284864	0.382736097	2.054378641	0.039939059	0.132489255	4949.4075	-0.080389994	0.355196376	0.671322189	3728.37206	-0.5424143	0.01283946	0.11116325	0.037979238	283.1187132
ACTR2	88.4311563	-0.044642257	0.295215629	0.151219153	0.879802842	0.941232257	19.44667898	-1.206400045	0.521246274	2.314453081	0.020642882	0.09880769	27419.99532	-0.298825974	0.25887226	0.602298896	24375.7391	-0.6825667	0.04881581	0.14087635	0.003280842	495.1030845
ADPGK	139.5853525	-0.026166562	0.168077907	0.155681153	0.876284353	0.941232257	49.2945001	-0.512249846	0.344753715	1.485842859	0.137320691	0.257476295	9825.805065	0.119371228	0.411774515	0.712332034	8826.99168	-0.2165688	0.24607703	0.36668211	0.016286689	356.4097726
CIRBP	216.0264143	0.022452113	0.149512625	-0.150168675	0.88063154	0.941232257	58.00917234	-0.486477967	0.295898648	1.644069584	0.10016183	0.21584169	9250.472684	-0.013207336	0.866273757	0.958642836	5920.59461	-0.3514248	0.10586773	0.20520617	0.024987392	319.3593504
HNRNPA0	150.7616863	-0.03153442	0.204889582	0.153909339	0.87768122	0.941232257	38.69049474	-0.568753105	0.305170157	1.863724523	0.0623604	0.165158144	6356.598494	-0.194681698	0.154517197	0.540194927	4441.37836	-0.6184506	0.03121997	0.1268975	0.023792463	323.6010946
MRM2	157.3859149	-0.029532532	0.199199041	0.148256394	0.882140427	0.941232257	38.90988802	-0.428113689	0.342636354	1.249469542	0.211493387	0.329292621	2489.189904	-0.008028712	0.938550191	0.975413123	1876.57618	-0.4801851	0.01976895	0.11952687	0.069832941	230.3969076
MTCH1	92.15975757	-0.028963261	0.191812359	0.15099789	0.87997738	0.941232257	50.84052087	-0.435468012	0.252816529	1.722466538	0.084985039	0.198276832	8230.36328	0.236462408	0.168921509	0.545686126	6938.48403	-0.1572385	0.46584672	0.58131751	0.013632995	371.8052194
NUP153	87.86668159	-0.033517689	0.220233882	0.152191337	0.879036027	0.941232257	11.18187701	-0.905533514	0.55701958	1.625676272	0.10401854		2224.747417	-0.302457196	0.139377011	0.537955801	1557.15775	-0.7656618	0.00869193	0.1030293	0.038497461	281.9455733
PRRC2B	133.7359084	-0.029880982	0.201881749	0.1480123	0.882333061	0.941232257	41.32587656	-0.282380968	0.334069123	0.845277067	0.397956162	0.507676149	4139.493519	0.061722322	0.51971927	0.784336148	3676.88125	-0.4011266	0.08257707	0.17882204	0.035639475	288.6228052
RSL1D1	110.2010878	-0.031868758	0.209199647	0.152336576	0.878921478	0.941232257	39.33074835	-0.913415406	0.37564907	2.431565733	0.01503372	0.08540195	5866.671493	0.147688795	0.127275911	0.534483634	4749.35446	-0.2147143	0.27015356	0.39116282	0.022415353	328.7621389
TXLNA	150.7598811	-0.030423282	0.196587946	0.154756598	0.877013208	0.941232257	38.81159486	-0.88517965	0.425445329	2.080595533	0.037470943	0.12950875	5065.985676	0.068912333	0.509739775	0.776619245	3277.21936	-0.4355855	0.04169528	0.13444611	0.033484138	294.0227025
C16orf54	159.34786	0.025936156	0.184046934	-0.140921422	0.887932019	0.945416974	75.13100244	-0.358827673	0.299787229	1.196941158	0.231329491	0.348230816	2330.527252	-0.024796222	0.798188802	0.926810646	1761.09082	-0.4116804	0.03729889	0.13097445	0.07277773	226.8215477
DDX39A	274.9127832	0.025162719	0.179597259	-0.140106362	0.888575954	0.945416974	190.0219899	-0.911687069	0.219717128	4.149367308	3.33E-05	0.003643536	14096.53409	0.244634027	0.149742507	0.538688085	10320.1703	-0.1615424	0.4564906	0.57302255	0.022888131	326.955391
SLC7A1	514.7911773	0.023927649	0.174259717	-0.13731027	0.890785553	0.946532237	109.1217353	-0.53376644	0.303857917	1.756631669	0.078980611	0.190098018	23603.10257	-0.018586106	0.857287789	0.954799511	14441.4539	-0.5084247	0.03392834	0.12896152	0.023109365	326.1227137
PABPC1	91.82106642	0.039560905	0.310145886	-0.127555796	0.898500515	0.953486874	35.55898616	-0.282470985	0.509525854	0.554380083	0.579318754	0.66271809	24709.94347	-0.400092189	0.331708473	0.653334396	19100.0859	-0.9356072	0.01485299	0.1136219	0.003536082	488.6179492
ICMT	136.6482235	-0.022338344	0.183720477	0.121588754	0.90322472	0.957253767	32.11926092	-0.63749677	0.356597882	1.787718892	0.073821372	0.182771366	6831.084871	0.003751804	0.950771931	0.980185244	5366.65164	-0.3899781	0.07624723	0.17122703	0.022524621	328.3412013
GAB2	154.9028449	0.027253224	0.230402789	-0.118285129	0.90584174	0.958780543	63.98852727	-0.622966326	0.321239546	1.939257895	0.052469943	0.149588223	4261.552823	-0.094466697	0.51194303	0.778049217	3488.93105	-0.4465901	0.07362017	0.16837971	0.037308008	284.6622508
CDC25A	232.7258882	-0.018163507	0.168651779	0.107698284	0.914235031	0.961701334	43.96682745	-0.980860836	0.345490833	2.83903578	0.004525008	0.053711996	2141.306147	-0.249371218	0.022727981	0.533725268	1552.1495	-0.6485846	0.00915935	0.10484169	0.108710771	192.0859924
CSF1R	87.29284962	-0.024732128	0.233029828	0.106132887	0.915476919	0.961701334	10.20833781	-0.164510086	0.651554433	0.252488629	0.800663402		4479.392525	0.225913324	0.171124466	0.545686126	2390.54535	-0.4081622	0.06183882	0.15463218	0.022643376	327.8860254
MEF2D	412.8721768	-0.018317611	0.168249492	0.108871718	0.913304239	0.961701334	200.4917611	-0.632494257	0.213006528	2.969365604	0.002984153	0.046422215	12813.76968	0.020678893	0.822565108	0.938727574	11023.7923	-0.4442834	0.06030259	0.15298167	0.035068452	290.0209472
SMARCC1	104.897652	-0.01962289	0.179841162	0.109112342	0.913113386	0.961701334	21.70842957	-0.759982005	0.397758501	1.910661877	0.056048047	0.154931894	9045.025788	-0.028572646	0.667854177	0.870117071	7662.02628	-0.3633175	0.11494541	0.21613666	0.012736541	377.6929612
TLE3	157.3429306	0.020060165	0.185614409	-0.108074394	0.91393668	0.961701334	39.53131908	-0.063684477	0.414987617	0.153461151	0.878034625	0.904844842	3799.060457	-0.014989358	0.796352667	0.92583173	1933.2979	-0.4311528	0.07384775	0.16860217	0.044705658	269.0039254
TOMM6	92.77746791	0.020705644	0.195566285	-0.105875327	0.91568127	0.961701334	33.02811847	-0.574208957	0.396801865	1.447092385	0.14787105	0.269725474	8658.474738	0.153202337	0.260415786	0.603182144	7486.24882	-0.1104498	0.58196918	0.68650519	0.012649111	378.2892146
SAP18	100.0391192	0.019165406	0.184975539	-0.10361049	0.917478463	0.962348709	46.32107885	-0.321762864	0.319525229	1.007003002	0.313933332	0.428090907	4927.186034	0.014249685	0.885611749	0.966015786	3669.8114	-0.2881241	0.10024055	0.198389	0.021729443	331.4523002
RBM33	88.0495327	-0.020342618	0.209154232	0.097261327	0.922518867	0.966391872	25.57126572	-0.550892917	0.405809513	1.357516026	0.174617305	0.295913592	1339.741873	-0.119330551	0.174170119	0.547638184	1391.81236	-0.5447726	0.01499797	0.11391143	0.069389553	230.9482631
ALDH1B1	85.18905987	-0.019358386	0.204684013	0.094576934	0.924650872	0.967381849	42.59355278	-0.709447789	0.307303277	2.30862422	0.020964443	0.099407843	3383.378137	-0.03627767	0.682667547	0.877658076	2616.07102	-0.4588878	0.04826109	0.1402568	0.027350018	311.5388638
ATXN1L	122.4465089	-0.018190935	0.206771198	0.087976154	0.929895629	0.96952374	38.68817236	-0.502126483	0.328189218	1.529990797	0.126019007	0.246980035	961.4596206	-0.183607565	0.088556055	0.533725268	736.919678	-0.6657946	0.00970126	0.10618295	0.13398907	173.9887664
BCL7B	89.24169468	-0.018971741	0.233333624	0.081307359	0.935197522	0.96952374	46.88840195	-0.650321726	0.306961458	2.118577787	0.034126165	0.125650928	3047.05143	0.105106808	0.47225014	0.753491824	2231.65325	-0.2890773	0.13869068	0.24460438	0.032637484	296.2395818
CCNF	161.1703628	-0.011701853	0.158602863	0.073780843	0.94118477	0.96952374	50.76176588	-0.537955726	0.300351621	1.791086474	0.073279419	0.182419807	2180.335258	-0.020215956	0.78227319	0.919705613	2177.19293	-0.580403	0.00798403	0.10048554	0.080207982	218.4066223
EHD1	101.2391711	0.019080538	0.223482551	-0.085378199	0.931960725	0.96952374	24.26700575	0.10387733	0.397372105	-0.261410725	0.793775787	0.839039617	4314.584539	0.16203874	0.167906878	0.545686126	2294.89945	-0.2239075	0.32349736	0.44525413	0.026033592	315.8089092
FAM104A	95.866358	-0.020432904	0.237230429	0.086131043	0.931362247	0.96952374	23.32583863	-1.057914599	0.386427041	2.73768263	0.006187375	0.061207011	2285.448634	-0.090200391	0.382812812	0.691826525	2016.22503	-0.5150848	0.02521448	0.12367456	0.043847565	270.6815684
IRF1	111.5667456	0.017868667	0.203350445	-0.087871294	0.929978973	0.96952374	52.08657345	-0.597151158	0.268234822	2.226225346	0.025999091	0.111528811	635.524685	-0.109224993	0.36840941	0.680021755	432.283612	-0.7823511	0.00024661	0.03637477	0.180936385	147.9867328
ITGA5	132.5084603	-0.013594874	0.187555786	0.072484429	0.942216397	0.96952374	52.25052613	-0.882732992	0.357873425	2.466606712	0.013640008	0.082595826	4976.827257	0.17070878	0.084912883	0.533725268	4825.05524	-0.3895112	0.06766873	0.16073398	0.030715441	301.4935254
MCM3	92.08090099	-0.013909607	0.193823073	0.071764457	0.942789359	0.96952374	24.11520622	-0.538186579	0.366992663	1.466477762	0.142518175	0.26398645	6583.534309	0.128848701	0.132215815	0.53724161	6202.94541	-0.2883408	0.12887778	0.23293716	0.016033919	357.7637449
PITX1	273.344558	0.016836389	0.211777563	-0.079500345	0.936634658	0.96952374	107.681406	-0.4615431	0.265668321	1.737290685	0.082335875	0.193409245	12138.95307	0.182680134	0.190873364	0.556341038	7084.63616	-0.1937142	0.37035462	0.49068076	0.025329163	318.1834083
RBBP4	86.20057666	-0.018160225	0.234073217	0.077583523	0.93815935	0.96952374	22.20021956	-0.750869854	0.461065635	1.628553067	0.103407667	0.221092364	8107.709871	-0.263931791	0.143443266	0.537955801	7191.07438	-0.5440864	0.05908674	0.15143386	0.011020809	390.2175609
RPL27A	103.8373874	0.014568581	0.20457296	-0.071214596	0.943226965	0.96952374	61.78927893	-0.981122266	0.371938732	2.637859897	0.008343104	0.068651295	7710.44525	0.069259849	0.600941092	0.833259786	6424.40045	-0.1156784	0.55438103	0.66188188	0.015921389	358.3734015
SRSF2	637.6424606	0.010951523	0.14678229	-0.074610654	0.940524497	0.96952374	320.7620162	-0.564258018	0.171411246	3.291837795	0.00099535	0.027857662	26544.85809	0.172178397	0.043021972	0.533725268	18538.9064	-0.2916189	0.11141766	0.21206476	0.027573667	310.8339017
SURF6	208.6922818	0.01101651	0.155038072	-0.071056804	0.943352547	0.96952374	143.8707763	-0.494165932	0.25154829	1.964497281	0.049472451	0.1463135	4696.957521	0.170119297	0.073488789	0.533725268	3329.36382	-0.4207573	0.10919685	0.20911654	0.051352161	257.0058714
ZXDC	141.1081766	-0.014910374	0.178524018	0.083520268	0.933437862	0.96952374	60.45249808	-0.630779168	0.383059878	1.646685557	0.099622694	0.215083804	2488.786429	0.030255985	0.800218876	0.927594434	2348.76811	-0.5484373	0.0121364	0.11021133	0.064309707	237.52918
NOP16	227.812927	0.010997722	0.162187607	-0.067808645	0.945937962	0.970956472	135.7901683	-0.656492407	0.249006623	2.636445562	0.008377964	0.068669385	7137.642695	0.302908041	0.106610019	0.533725268	5628.29454	-0.1245412	0.59210329	0.69540212	0.039391224	279.9589158
CANX	158.9519311	-0.011841007	0.207753223	0.056995537	0.95454875	0.974115047	25.38584063	-1.116719748	0.46985448	2.376735339	0.017466615	0.091189728	29200.35207	-0.277499466	0.156781288	0.540194927	25356.1859	-0.5771781	0.07269456	0.16690465	0.005424704	451.5743937
ELF4	93.12942617	0.011541476	0.222210607	-0.051939355	0.958577016	0.974115047	30.49915781	-0.808118937	0.389047236	2.077174344	0.037785471	0.129794608	2435.737339	0.049421339	0.695882635	0.884329709	1885.62887	-0.4756722	0.03807388	0.13165377	0.041958962	274.4926311
HERPUD1	90.8561215	0.01220587	0.199018026	-0.061330477	0.95109602	0.974115047	25.99191537	-1.022641411	0.485943248	2.104446178	0.035339545	0.126833275	991.5407322	-0.102194582	0.38682788	0.695392848	1298.75646	-0.6918384	0.00010951	0.0304859	0.095766919	203.059728
JPT1	163.0853574	-0.009267764	0.177524148	0.052205652	0.958364829	0.974115047	73.42333633	-0.469004223	0.235417599	1.992222439	0.046346657	0.140790995	12676.62858	0.253720916	0.145846362	0.537955801	10290.7572	-0.0720594	0.76545197	0.83209524	0.015577615	360.2629103
MLEC	170.1540859	-0.008518413	0.160744937	0.052993353	0.957737204	0.974115047	45.85257407	-0.47413685	0.336876618	1.407449566	0.159294122	0.280567929	23936.3583	0.074485735	0.445919575	0.735543444	21276.6828	-0.3105727	0.20705082	0.32370082	0.008132578	416.5242937
POLDIP3	141.280304	0.01261342	0.224267439	-0.05624276	0.955148417	0.974115047	49.93750843	-0.309505293	0.286611316	1.079878131	0.280196453	0.394509729	6874.424836	0.204310543	0.23840255	0.588095419	6306.25882	-0.2699239	0.21334608	0.33100238	0.023928202	323.1086529
SOGA1	131.3033656	-0.013856225	0.244777671	0.056607388	0.954857949	0.974115047	44.0899561	-0.430779628	0.270409916	1.593061506	0.111146394	0.231003676	2406.067415	0.079961274	0.351506725	0.667773357	2970.39632	-0.5808638	0.02045706	0.11964349	0.061057877	242.0207251
UBL4A	144.7563571	-0.012085618	0.21443378	0.056360608	0.955054538	0.974115047	42.29848011	-0.510649334	0.342341639	1.491636648	0.135794425	0.256711866	2694.850236	0.165260477	0.279878596	0.618832208	2002.0763	-0.1875814	0.34683971	0.46806978	0.062503282	239.9954543
RNF4	207.9323437	-0.008863516	0.182349115	0.048607399	0.961232174	0.975596789	53.62534753	-0.274445218	0.375478098	0.730922044	0.464826771	0.567340749	4811.018734	0.021834236	0.811945092	0.93341585	3364.69383	-0.5031449	0.02987521	0.12610412	0.047330922	264.0643905
SZRD1	158.5264212	-0.009250256	0.210102039	0.044027444	0.964882528	0.978083657	51.14062733	-0.235338951	0.267403772	0.880088376	0.378811436	0.491726383	10038.40766	0.092513217	0.478418899	0.757003264	7896.22932	-0.2696716	0.19905889	0.31474675	0.017833307	348.5569175
DHCR24	203.2041335	0.006774777	0.181034684	-0.037422535	0.970148105	0.982199635	60.54151434	-0.849937696	0.31008203	2.741009192	0.006125079	0.060853062	12803.85805	0.172105435	0.191492784	0.556341038	10286.8239	-0.199023	0.34010867	0.461933	0.018515272	345.3084266
FAM53C	93.30658949	0.008015378	0.240240587	-0.033363962	0.973384347	0.984253403	64.48843683	-0.623150039	0.285511586	2.18257356	0.029067229	0.116624632	2000.147503	-0.040447436	0.732554531	0.903403272	1961.14419	-0.4698398	0.03592953	0.1294914	0.048512842	261.9293697
POFUT1	110.7554697	0.006358505	0.205116861	-0.030999426	0.975269997	0.984938102	30.20411005	-0.501704064	0.326820496	1.535105875	0.124757823	0.246190202	6186.146919	0.057761047	0.581308341	0.821815495	5341.69331	-0.3517156	0.10907678	0.20895935	0.01989513	339.0864526
GNB1	111.2830318	-0.004289106	0.178835017	0.023983593	0.980865696	0.988140349	24.55266687	-0.600492027	0.571389365	1.050933153	0.293289292	0.406460704	13345.3717	0.031816393	0.57401622	0.817202121	10408.9322	-0.3398712	0.15826924	0.26759325	0.009167679	406.1536635
KIAA0930	167.6104127	-0.00429981	0.172545008	0.024919933	0.980118828	0.988140349	51.34439535	-0.304169079	0.261386215	1.163676819	0.244555007	0.362110025	16889.04264	0.145939381	0.281372653	0.620409519	15501.1214	-0.2934712	0.19063501	0.30541583	0.011291326	388.1184773
CEBPB	118.4326933	-0.00386052	0.183266788	0.02106503	0.983193781	0.989262878	16.20554743	-0.704493795	0.58596029	1.202289314	0.229251456	0.346502804	1001.971292	-0.169470414	0.062166258	0.533725268	563.675085	-0.8617576	0.00024001	0.03616597	0.120125452	183.4431743
JRK	154.6857127	0.003855617	0.203017618	-0.018991538	0.984847855	0.989705305	52.4122928	-0.755248956	0.363037799	2.080359013	0.037492616	0.12950875	1927.391218	0.134134834	0.09218925	0.533725268	1493.7	-0.4437764	0.06594563	0.15892628	0.092441391	206.1190331
MAPKAPK5-AS1	102.7249558	-0.002524292	0.192850501	0.013089374	0.989556489	0.99077216	44.52749043	-0.567344639	0.314534064	1.80376215	0.071268602	0.180730874	1170.506541	0.085773988	0.426109496	0.722525844	1062.67558	-0.3282653	0.09362538	0.190563	0.102965232	196.7862499
NUP62	215.3675408	0.002199845	0.155384752	-0.014157406	0.988704401	0.99077216	51.45839932	-0.596699135	0.324486473	1.838902956	0.065929461	0.172332703	6705.851294	0.173183512	0.025522879	0.533725268	5123.72257	-0.3180214	0.14364704	0.25001858	0.036822227	285.7967584
TUBA1B	105.9092949	-0.003342771	0.224415637	0.014895444	0.988115595	0.99077216	42.52970821	-0.78896586	0.39238624	2.010686868	0.044358542	0.138518856	8049.812461	-0.010743683	0.908122167	0.969041524	6378.6627	-0.3247182	0.09611092	0.19363006	0.014171157	368.4539165
OPN3	90.8551075	-7.06E-05	0.266774245	0.000264483	0.999788973	0.999788973	8.333973824	-0.740259223	0.607314994	1.218904901	0.222880289		4889.973794	-0.134628534	0.442794782	0.734032706	3720.7303	-0.5176677	0.03905065	0.13241588	0.019686634	339.9983839
10638	0.100536053	0.368887188	3.508285693	-0.10514742	0.916258832		0.071394418	1.081852808	3.512041294	-0.308041027	0.758051114		32.45509571	-0.480889571	0.324227367	0.648451359	32.6576359	-1.337081	0.15049282	0.25879094	0.003246753	496.0071924
26102	0.215737623	1.796382623	3.27222425	-0.548979069	0.583019814		0	0			0		1.999524144	0.949883497	0.389713521	0.697255282	2.51854674	0.54964051	0.65720692		0
26148	2.738433603	-0.847185928	1.008659777	0.839912474	0.400957463		0.652267124	-2.504327396	1.766738982	1.417485787	0.156340947		55.62252034	-0.38846835	0.120614362	0.533725268	46.1449035	-0.8456755	0.02496579	0.12367456	0.065636875	235.7609786
79686	33.35161588	-0.004783908	0.344966006	0.013867766	0.988935478		7.286466841	-0.094981163	0.731759081	0.129798407	0.896725923		1041.327064	0.146384581	0.118208362	0.533725268	844.302649	-0.3155702	0.10540746	0.20465162	0.036649618	286.2034827
83935	0	0			0		0	0			0		0.602428349	-0.551512436	0.813672438	0.934420836	1.75539651	0.06169191	0.96092911		0
84815	16.33874476	-0.539679724	0.418988742	1.288053041	0.1977275		26.60070401	-1.376583829	0.423913358	3.247323549	0.001164959	0.031088143	318.9107733	-0.077786444	0.595889352	0.830635174	225.513847	-0.6112269	0.03654805	0.13026796	0.065966581	235.3272518
85001	1.115684726	-1.329759861	1.592624196	0.834948925	0.403746466		0.517960502	2.666579826	2.522697498	-1.05703511	0.290495564		69.10133754	0.128729392	0.5265107	0.788230753	61.7599297	-0.404017	0.17317911	0.28510179	0.025822317	316.5142632
85009	0	0			0		0.112908533	-1.129364151	3.495130771	0.323125006	0.746600573		3.150508037	0.452305562	0.601838777	0.833539255	2.05406221	-0.6408005	0.63308994		0
85371	0.054788719	-0.183809585	3.518672553	0.052238332	0.95833879		0.499182099	-0.715379819	2.02513438	0.353250543	0.72390062		41.55034894	0.608763162	0.043548218	0.533725268	30.6461908	-0.2997985	0.38370185	0.50371398	0.005681818	447.5658971
90024	0.155324772	-0.147314924	3.487509211	0.042240727	0.966306796		0.544543684	-1.877736778	1.87900825	0.999323328	0.317638088		15.06822235	0.216319613	0.666264561	0.869001939	13.1907102	-0.4177705	0.40696107		0.027777778	310.1955001
90784	17.99848437	-0.598450164	0.38655472	1.548164162	0.121582778		11.30003167	-0.428415423	0.470596184	0.910367396	0.362628786		859.8313306	0.172710722	0.073232601	0.533725268	739.436888	-0.4935162	0.0403046	0.13357956	0.02925091	305.7224809
91450	1.435564886	0.428907964	1.433845321	-0.299131265	0.764839892		1.071201401	-1.221855018	1.381909907	0.884178492	0.376599867		9.631580912	-0.288207591	0.537659486	0.79435321	10.8590457	0.0699891	0.89628067		0.142857143	168.4412953
129790	5.380795222	0.051458392	0.668771803	-0.076944619	0.938667602		0.431656193	-1.476937063	2.294137861	0.643787406	0.519713301		134.4215039	-0.066642819	0.724077122	0.900036329	145.766545	-0.3863946	0.11214661	0.21307717	0.047175696	264.3487439
145694	0.532831918	1.35143242	2.038079448	-0.663091138	0.507272186		0.660334419	-0.382836518	1.792935285	0.213525006	0.830917487		67.15330241	0.257393816	0.391422772	0.698321854	64.6427009	-0.3365318	0.38276896	0.50274132	0.005376344	452.3495287
145783	11.158687	0.082822571	0.635335013	-0.13036047	0.89628124		3.075440555	-0.210581804	0.971488698	0.21676197	0.828393851		209.794785	0.157231072	0.474089218	0.75413448	162.034642	0.06239857	0.80021206	0.85918328	0.05533581	250.5385669
148709	0.92960264	0.194513076	1.807490531	-0.107614991	0.914301105		0.332908693	-0.63517596	2.476257242	0.256506452	0.797559799		17.9114043	0.289919332	0.430942669	0.725926085	23.3996058	-0.1530905	0.70046281		0.050480769	258.4873377
150051	0.38275182	1.490094514	2.744635623	-0.542911599	0.58719067		0	0			0		1.399850138	1.421965249	0.325366702	0.648798342	0.8152227	0.21381998	0.91137464		0.125	180
150776	38.56220845	-0.145218079	0.354342081	0.409824537	0.681934666		16.30479494	-0.632918956	0.526529481	1.202057963	0.229341072	0.346502804	284.1867559	0.074840589	0.56464962	0.813338958	180.980886	-0.5680085	0.023131	0.12262214	0.146661031	166.1665502
154761	0	0			0		0	0			0		1.343855234	-0.05928061	0.974015776	0.988642354	2.36169967	-1.6913705	0.13819889		0
155060	6.921306942	-0.254176647	0.608788474	0.417512251	0.676303765		3.488061458	0.233389791	0.817042547	-0.285651943	0.775144716		92.15036987	0.442681093	0.02524773	0.533725268	118.310012	-0.2447884	0.35712809	0.47785096	0.106243142	194.0735025
157247	37.08436997	0.050604199	0.273569034	-0.184977804	0.853246445		14.04238467	-0.489011849	0.485899592	1.006405145	0.31422072	0.428228356	1117.349353	0.011710057	0.904051932	0.967033608	838.276383	-0.5031436	0.05956009	0.15218605	0.035100645	289.941518
158960	0.259858045	-1.04142684	3.073803109	0.33880727	0.734754924		0	0			0		85.41937467	0.336848248	0.046272797	0.533725268	67.033846	-0.2029601	0.4401635	0.55813239	0.005985383	443.0604421
171391	0.811826916	-0.032627589	1.72945191	0.018865855	0.984948118		0.732789144	0.961023157	1.697864517	-0.566018753	0.571381032		24.76824047	0.454396173	0.166780189	0.545171453	26.0621627	0.07485758	0.83777221		0.044155844	270.0751077
200772	0.059212776	-0.228400675	3.516624637	0.064948835	0.948214738		0	0			0		4.536561413	-0.223357683	0.764313683	0.915867666	6.57160455	0.07658509	0.91119487		0.05	259.3156857
202181	9.583582973	-0.162402094	0.529248322	0.306854246	0.758954317		2.83856234	-0.673597946	0.994789369	0.6771262	0.498325887		77.81876088	0.023592926	0.92019002	0.973446215	64.3254444	-0.3619835	0.19757661	0.31325205	0.149110677	164.7326718
220729	5.58329772	0.396659549	0.67344529	-0.589000405	0.555861002		2.229591865	0.37832672	1.007290011	-0.375588675	0.707222712		195.3502115	0.161935265	0.253266159	0.599021757	240.006169	-0.3145384	0.16132085	0.27153863	0.032495721	296.6163851
246754	0.478043198	1.887904225	2.106678906	-0.896151862	0.370171661		0.551563844	-1.37374941	1.928888545	0.712197402	0.476342546		2.955057167	1.472560643	0.080325104	0.533725268	3.33017339	-0.7782246	0.4463976		0.083333333	215.09775
257396	0.544904011	-0.128662892	2.023971813	0.063569508	0.949313012		0.157723436	-1.484113886	3.477460019	0.426781006	0.669538842		73.09911367	0.05190154	0.835809009	0.945418834	84.7833518	-0.5429272	0.05526586	0.14767656	0.014350294	367.3665515
283011	0.738881539	-0.161539859	1.722397536	0.09378779	0.925277731		0.189488044	0.573886195	2.971493909	-0.19313053	0.846856743		11.47151791	-0.2728958	0.690228512	0.881800721	18.3211334	-0.8059607	0.17437662		0.085897436	212.4744674
283038	0	0			0		0	0			0		79.1843095	-0.110766329	0.618195995	0.842570267	83.5008667	-0.0469629	0.87437986	0.91458503	0
283335	0.369669047	-0.210447917	2.486690907	0.084629705	0.932555783		0.384864469	-0.785850386	1.96253543	0.400426089	0.688842712		43.89804963	-0.132423255	0.589695057	0.826071431	42.7207272	-0.6709095	0.03177845	0.12739175	0.012029637	382.6357846
283683	0	0			0		0	0			0		0	0	0		0	0	0		0
283788	9.224975917	-0.068430405	0.583888741	0.117197679	0.906703406		4.574565895	0.03701999	0.819616133	-0.045167474	0.96397382		517.1107928	0.113550764	0.347760518	0.664885086	472.801271	-0.1809484	0.35637572	0.47729667	0.020244812	337.5782384
283922	1.841353656	0.752011751	1.213419795	-0.619745741	0.535425196		1.398912377	0.453739032	1.315859746	-0.344823248	0.730227254		84.85836477	0.070776706	0.807373134	0.930926549	57.8530771	-0.3811377	0.32721073	0.44856904	0.029341463	305.4549217
283970	4.703274502	0.334796983	0.741163527	-0.451718104	0.651472074		1.532601703	-1.162510252	1.198944441	0.969611445	0.332240206		99.16654421	0.523935977	0.001754162	0.366087613	119.651104	-0.2243022	0.36960227	0.49001144	0.060252789	243.1696905
284009	1.793594526	-1.146032715	1.20828666	0.948477504	0.34288642		0.148605742	-0.559146278	3.218744103	0.173715667	0.862088924		11.46420031	-0.091524803	0.826811407	0.941480774	9.90038062	-0.6616276	0.23226893		0.21489899	133.0961636
284124	0.549151848	-0.931912966	2.269523144	0.410620605	0.681350753		0.116209321	0.426652305	3.502896018	-0.121799877	0.903057511		27.61217191	0.300760691	0.497549183	0.769423693	39.5259033	0.0400161	0.90977391	0.93971957	0.025661376	317.0554606
284454	23.67556636	-0.320799206	0.357289905	0.897868096	0.369255875		37.63535507	-1.220692935	0.464729158	2.626676021	0.008622338	0.068817537	123.8565189	-0.082783387	0.599548911	0.832783896	114.172583	-0.8557879	0.06815978	0.16110244	0.224181555	129.4356306
284865	0	0			0		0	0			0		0.364891502	0.907047846	0.771674454	0.915867666	0.68202863	3.11591946	0.18982678		0
285074	1.943533551	-1.158818013	1.153517351	1.004595217	0.315091801		3.70047093	0.713179218	0.894980699	-0.796865474	0.425529165		144.9966971	0.239737373	0.437496497	0.729814518	105.509081	-0.2911664	0.29689506	0.41907426	0.026425061	314.5169618
285464	0.091494667	1.413631167	3.511466322	-0.402575744	0.687260357		0	0			0		4.617211691	-0.528718808	0.493840561	0.766273761	6.60104963	-0.4585652	0.49051112		0
285593	0	0			0		0	0			0		1.627016462	-0.118130657	0.928268893	0.974664141	1.64665501	-0.9321498	0.47022636		0
285626	0.199222203	-0.336994598	3.511853531	0.095959184	0.92355299		0.06809363	-0.683008422	3.515397587	0.194290519	0.845948409		4.55479857	0.764118676	0.49995034	0.770297196	5.02474925	-0.9769459	0.23636323		0.05	259.3156857
285804	0	0			0		0	0			0		0.49643475	-1.26848291	0.587547961	0.82467539	0.72912875	0.37185114	0.85427812		0
285819	0	0			0		0.044814903	-0.491671105	3.519156851	0.139712757	0.888886947		25.16120993	0.232656056	0.506542356	0.774212962	19.6808694	0.36280638	0.38911451		0
285847	0.045747333	1.072166589	3.516391807	-0.304905326	0.760438259		0	0			0		9.039633394	0.291969977	0.53400149	0.791908935	9.33300549	-0.062491	0.90688386		0
286059	0.059212776	-0.228400675	3.516624637	0.064948835	0.948214738		0	0			0		1.83634162	0.409570426	0.70893688	0.892368083	0.48997947	-2.6488729	0.26997322		0.125	180
286178	0	0			0		0	0			0		0.178220397	0.280938236	0.936634883	0.974664141	0.06028236	-0.7438193	0.83317006		0
286437	3.157016744	0.206274907	0.966467693	-0.213431767	0.830990205		1.215946016	-0.733478063	1.261605807	0.581384501	0.560981341		190.3244044	0.195344737	0.394222241	0.700375639	230.856256	-0.597208	0.02592279	0.12404658	0.020975832	334.5076884
338963	0	0			0		0.666852954	3.029928045	2.689700898	-1.126492558	0.259957089		0.09641744	1.002276748	0.776697896	0.915867666	0.98560081	0.91890767	0.68445811		0
339059	0	0			0		0	0			0		0.656708037	0.572211017	0.764557943	0.915867666	0.42014385	1.22819223	0.63428519		0
339666	0	0			0		0	0			0		6.158649273	0.256379327	0.691902489	0.882550623	5.74537392	-0.4053956	0.56667391		0
339803	11.98744791	0.360379976	0.462534771	-0.779141374	0.435896441		1.43715499	-0.574765953	1.239109259	0.463854134	0.642752256		550.0165167	-0.003708312	0.979082478	0.990095249	562.72782	-0.3305284	0.08321094	0.17979186	0.020989443	334.4515394
339862	0.91118813	0.142439339	1.887835072	-0.075451156	0.939855758		0.590258406	2.07790916	1.90744337	-1.089368729	0.275991315		122.0176777	-0.016984658	0.923644032	0.974664141	95.5399779	-0.5440656	0.08615684	0.18257085	0.009261313	405.2740505
339874	0.655728298	-1.284341914	1.957986416	0.65595037	0.511856057		0.358143199	-1.170190431	2.481816215	0.471505675	0.637279668		3.17290319	0.147891272	0.855725675	0.954139266	7.74135657	-0.4899689	0.44533359		0.395833333	80.22209924
339975	0.37168974	0.768639347	2.470070754	-0.311181105	0.755662947		0.44735442	-0.255997453	2.025021864	0.12641713	0.899401743		81.28108675	0.289606287	0.265369055	0.608138961	79.4354166	-0.2258188	0.40900538	0.5284924	0.005376344	452.3495287
344967	1.614537954	-0.944146134	1.256340466	0.751504993	0.452348797		0.212979999	-0.324718642	2.850056914	0.113934091	0.909290041		444.4853278	0.256905804	0.094620879	0.533725268	367.364536	-0.069136	0.7433997	0.81480637	0.005505805	450.2898456
348738	4.526770279	-0.524173862	0.72563013	0.722370585	0.470066666		1.402125591	-1.614227319	1.290618058	1.250739759	0.21102944		50.14708008	0.121487794	0.585990405	0.824036705	38.7039445	-0.5788939	0.10279273	0.20166221	0.130763513	176.0980831
374443	15.98226765	0.309211584	0.441532695	-0.700314126	0.483731152		3.637070123	-0.744842479	0.810296213	0.91922246	0.357979226		280.5517323	0.004749114	0.97708783	0.989417683	238.660688	-0.4073356	0.05858447	0.15094718	0.05299336	254.2826749
388780	0.054788719	-0.183809585	3.518672553	0.052238332	0.95833879		0	0			0		5.00506361	-1.022100621	0.136362879	0.53724161	5.73668043	0.04378612	0.9529785		0.035714286	288.4412953
389247	0.433692425	-1.409866326	2.337167776	0.603237106	0.546350966		0.13618726	-1.305788832	3.485845464	0.374597453	0.707959868		22.68111431	0.109691749	0.75527913	0.915067459	23.5098314	-0.067956	0.86164619		0.044852941	268.7192159
389538	3.835117602	-0.737318343	0.880269531	0.837605207	0.402252468		3.4706133	-0.717209432	1.014254942	0.707129344	0.479486102		734.9556742	0.287360065	0.131469869	0.537025975	639.996255	-0.1343414	0.52507626	0.63554565	0.008818568	409.5143974
389602	0	0			0		0.044814903	-0.491671105	3.519156851	0.139712757	0.888886947		0.803019169	0.772575061	0.695775824	0.884329709	0.25641994	-0.6661761	0.82598471		0
389641	8.126434148	-0.207526675	0.564072834	0.367907586	0.712942144		4.449666483	0.438046747	0.762742583	-0.574304826	0.565761544		460.8517502	0.021667857	0.833008913	0.94474225	462.763372	-0.3777863	0.10344352	0.20228956	0.020202423	337.7596695
389831	3.943585711	1.578851962	0.906523648	-1.741655571	0.081568731		0.290262797	-1.410416068	2.565538917	0.549754307	0.582487903		54.02395626	0.17136281	0.434331789	0.728573078	50.781486	-0.5958032	0.10430303	0.20332649	0.038286338	282.4215902
389834	0.20064527	-0.336994598	3.511853531	0.095959184	0.92355299		0	0			0		1.775697316	-0.620126793	0.564220087	0.813338958	2.36759719	-0.9400333	0.36426712		0.25	120
389906	16.58882553	0.129793955	0.434942776	-0.298416165	0.765385553		9.902727498	-0.883285325	0.551174806	1.602550252	0.109033984		193.2389266	0.111803963	0.436690699	0.729515781	153.224354	-0.7280154	0.03319105	0.1284324	0.095466393	203.3317946
391322	0.453233125	-1.893658075	2.577033566	0.734820881	0.462448588		0.969649384	2.794228427	2.016024371	-1.38600925	0.165744079		1.33402291	-1.587938396	0.268519546	0.610082646	3.21843468	-2.0038769	0.11600592		0.285714286	108.4412953
392490	3.176394718	-0.077560813	0.894239174	0.086733858	0.930883063		0.722958255	-0.565567822	1.603792318	0.352644052	0.724355308		3883.7859	-0.167326695	0.371586071	0.682674679	3579.51696	-0.4360611	0.16218878	0.2723781	0.000896355	607.418487
400541	0	0			0		0	0			0		101.958007	0.246272979	0.380168446	0.689685004	70.1929237	-0.3039795	0.35213328	0.47312398	0
400684	0	0			0		0	0			0		5.772441279	-0.180046132	0.818776249	0.936524563	7.04418706	0.07045347	0.91354152		0
400710	0.054788719	-0.183809585	3.518672553	0.052238332	0.95833879		0.06809363	-0.683008422	3.515397587	0.194290519	0.845948409		1.893987202	-0.085168226	0.945536743	0.978430537	1.7650999	0.93356143	0.51576353		0.083333333	215.09775
400867	0	0			0		0.06809363	-0.683008422	3.515397587	0.194290519	0.845948409		4.232829927	0.191668582	0.823534653	0.939246846	0.84885202	-0.7774623	0.71088344		0
400999	0.489939073	-0.588297759	2.588614411	0.227263572	0.820218797		0	0			0		9.619367443	-0.496696434	0.434802067	0.728881578	12.4360273	-0.4211252	0.42867418		0.045454545	267.5658971
401052	0.573315306	-0.762423437	2.198379837	0.346811513	0.728732927		0.125327015	-0.367787609	3.494372077	0.105251416	0.916176313		200.7768189	0.075955285	0.601443638	0.833287023	249.923498	-0.6163473	0.01333073	0.11193444	0.004838075	461.4810721
401282	0	0			0		0	0			0		0.232099103	-1.404446395	0.683864051	0.877674363	0.24713524	0.67592948	0.82589744		0
401312	0	0			0		0	0			0		0	0	0		0	0	0		0
401388	0	0			0		0	0			0		1.204078131	2.038573902	0.362430152	0.675609413	0.72506911	-2.3856132	0.22998724		0
401884	0.246392603	0.225977988	3.165209395	-0.071394325	0.943083926		0.13618726	-1.305788832	3.485845464	0.374597453	0.707959868		23.75570431	-0.347814346	0.358523165	0.673241204	38.4556986	-0.5814879	0.09184281	0.18876513	0.008064516	417.2517786
403150	0	0			0		0	0			0		0.699857995	1.234111979	0.531275082	0.790975702	2.5889711	-1.8989492	0.07729339		0
403312	0	0			0		0.089629806	-0.937521707	3.505490716	0.267443785	0.789127491		0.984286327	-1.706357192	0.314010718	0.64165208	0.53935874	-1.9409179	0.3692587		0
403340	0.406141432	-0.466695483	2.237162979	0.208610409	0.834752384		0	0			0		29.01918983	0.099234469	0.740964717	0.907901673	29.1609482	-0.349337	0.28380022		0.02261396	327.998552
414300	0.104960109	0.324296382	3.506231735	-0.092491428	0.926307601		0	0			0		2.178779155	-0.223808939	0.82786755	0.942095725	0.99288725	0.19693372	0.90531986		0.041666667	275.09775
439933	0.054788719	-0.183809585	3.518672553	0.052238332	0.95833879		0	0			0		0.155737056	-1.028016924	0.769965614	0.915867666	0	0	0		0.25	120
440101	0	0			0		0	0			0		1.63397018	-0.080199407	0.948201305	0.979741964	4.62438378	0.18623747	0.85385494		0
440311	7.726548306	0.693594224	0.61843266	-1.121535567	0.262059961		7.638392529	-2.324671882	0.910961704	2.551887606	0.010714108		5422.726652	0.263715906	0.069899831	0.533725268	4137.52972	-0.140093	0.50950612	0.62192783	0.001271746	577.138409
440700	0	0			0		0	0			0		2.911034336	-0.196947811	0.838195797	0.946323001	4.85785589	0.38537059	0.6096063		0
441072	0	0			0		0	0			0		2.950771717	0.234750248	0.807064556	0.930926549	0.36499017	-1.3126191	0.62370643		0
441081	0	0			0		0	0			0		2.377199449	0.461077622	0.69230624	0.882686992	2.82532958	-0.6561548	0.5354031		0
441089	2.065122652	1.541832358	1.20711729	-1.277284627	0.201501779		1.673074888	-0.080069774	1.170771733	0.068390594	0.945474709		601.6002241	0.115756878	0.364833222	0.677730099	499.005206	-0.1917905	0.34639211	0.46763785	0.002283584	526.4690786
441155	0.118425551	-0.757197917	3.49603276	0.216587764	0.828529623		0	0			0		3.027465757	0.089113031	0.92382162	0.974664141	4.74079269	-1.3848441	0.12310327		0.05	259.3156857
441242	2.049398128	-0.232170152	1.078831008	0.215205301	0.829607258		1.08854807	-1.112224155	1.394816398	0.79739825	0.425219775		81.89060784	0.206404433	0.339205909	0.658211628	89.7854331	-0.355227	0.14281624	0.24904543	0.033290563	294.5245758
441307	0.638072362	0.14965106	2.114097951	-0.070787193	0.943567125		0.32330094	1.537177123	2.478252404	-0.620266572	0.535082299		10.71570819	0.46715564	0.486851472	0.762817153	10.5613095	-0.3894843	0.43831524		0.066666667	234.4134357
441374	0	0			0		0	0			0		1.557744093	-0.398591859	0.746300317	0.910107475	1.68105476	1.47016144	0.31375899		0
493754	51.58163882	-0.198129259	0.254276085	0.779189514	0.435868086		15.37380719	-1.113834167	0.518432851	2.148463708	0.031676936	0.121070279	1393.989652	0.070776664	0.675215071	0.874161419	1012.6821	-0.1226394	0.599265	0.70067715	0.044986257	268.4623108
494127	0.599310062	1.444060928	2.205856645	-0.654648583	0.512694036		0.749320845	2.166120786	2.357072713	-0.918987681	0.358102016		200.2147486	0.054440881	0.740012654	0.907731462	162.611536	-0.364747	0.10808072	0.20773859	0.001640311	555.1088995
541473	0	0			0		0	0			0		4.568170544	0.428002171	0.627808277	0.84849146	3.66517057	-0.0106597	0.9899693		0
554206	2.448489756	0.447921487	1.008943672	-0.443950936	0.657078057		0.444125106	-1.051282916	2.293048069	0.458465276	0.646618204		21.80984958	0.090506239	0.80922332	0.931590634	11.9492559	-0.7858832	0.14956023		0.151190476	163.5336499
613266	0	0			0		0	0			0		0.33998338	-0.709939503	0.82523246	0.940574748	0	0	0		0
641367	0.16999029	1.446012166	3.511049659	-0.411846116	0.680452218		0	0			0		1.669006211	0.329568667	0.771337463	0.915867666	0.99287881	-1.5532689	0.43226448		0
642361	2.02519111	-0.76825512	1.147422966	0.669548321	0.503145768		2.720745276	-0.647323769	1.000691889	0.646876203	0.517712069		212.7446876	0.372505163	0.150570405	0.538688085	158.7798	-0.2375959	0.39342018	0.51293374	0.0178261	348.5919054
643036	16.80511667	-0.254237791	0.382941293	0.663908008	0.506749191		7.031780123	-1.020145908	0.746854339	1.365923521	0.171962969		47.45980007	0.047507996	0.860500179	0.956053117	20.9026635	-0.7746876	0.16762096		0.441388889	70.79266691
643201	0.19203072	0.961960374	3.453826149	-0.278520207	0.780613055		0	0			0		8.477752536	0.694996317	0.211340269	0.568493675	3.26570425	0.76694538	0.41423708		0.0625	240
643339	0.054788719	-0.183809585	3.518672553	0.052238332	0.95833879		0	0			0		1.075926992	0.514420449	0.757915518	0.915867666	2.03916751	0.39312047	0.73626756		0.125	180
643977	4.376676851	-1.400694543	0.791005336	1.770777616	0.07659769		1.896778753	-0.380305619	1.056393385	0.360003787	0.718844301		107.220303	-0.009016338	0.955294882	0.982136396	58.3724065	-0.220197	0.44028741	0.55817726	0.069078947	231.3366054
644285	0.859801393	-1.063325517	1.786006333	0.59536492	0.551599569		0.529047552	1.003317892	2.030265163	-0.494180716	0.621178557		14.19393908	0.473675156	0.227907645	0.579253513	36.7737396	-0.7065363	0.04123676	0.1341777	0.122474747	181.7666267
644656	9.093163574	-1.407828828	0.626322603	2.247769473	0.024590893		3.600905054	-0.552089312	0.764052871	0.722579985	0.469937969		44.62630733	-0.050326607	0.870004186	0.96089877	26.3558451	-0.1036617	0.77051796		0.305295441	102.7033228
644762	0.625802997	-0.842709586	1.961058329	0.429721836	0.667397997		0.236258727	-0.484882266	2.776601992	0.174631534	0.861369168		412.9422361	-0.158463364	0.210801058	0.568493675	362.309543	-0.4956725	0.02421796	0.1233517	0.002631311	514.2001358
644936	0.640782445	-1.316957643	1.931409824	0.681863386	0.495325339		2.951895559	0.130844679	0.976414956	-0.134005197	0.893398465		17.94791826	0.130630771	0.708945662	0.892368083	15.9834202	-0.5012353	0.25685528		0.072124094	227.6024937
645752	0	0			0		0	0			0		0.479606431	2.513752978	0.469492407	0.75199429	0.21423176	-0.0224844	0.99491973		0
646214	1.550926966	0.330134625	1.407021776	-0.234633629	0.814493106		0.968317432	2.630186155	2.006978554	-1.310520309	0.190019878		121.9977156	-0.032320549	0.877003712	0.964023417	107.747574	-0.3447825	0.2134531	0.33109061	0.014096873	368.9088629
646471	0.763981792	1.273574808	2.080931897	-0.612021378	0.540523613		0.334296748	0.671491726	2.513486999	-0.267155441	0.789349483		135.0588728	0.032314486	0.913908425	0.971645802	148.475156	-0.0854557	0.77909906	0.84309786	0.003313358	494.2494008
646762	7.825110804	-0.389349346	0.548709406	0.70957294	0.477969005		1.198797538	-0.358880635	1.337726661	0.268276506	0.788486489		644.553476	0.032211008	0.785233535	0.920846264	482.329233	-0.4886663	0.06328312	0.15643019	0.015796727	359.0538302
648987	19.73831168	-0.342052746	0.39348468	0.86929114	0.384687908		9.211796303	-0.416785694	0.63985656	0.651373637	0.514805325		341.9804325	0.059684795	0.576108966	0.818620845	245.86053	-0.1952647	0.38183274	0.50179728	0.072831694	226.7573877
651430	0.304182312	-0.462647259	2.64877337	0.17466472	0.861343091		1.357097778	4.029760995	1.836341288	-2.194451011	0.028203002		5.769632902	-0.751912292	0.307376308	0.637531291	7.4691646	-0.3649141	0.60095311		0.072916667	226.6564547
652276	2.300392784	-0.098239264	1.046878325	0.093840193	0.925236103		1.73652843	-0.829211683	1.173407445	0.706669867	0.47977166		91.52221301	0.354719972	0.088136253	0.533725268	83.9338759	-0.2717627	0.33672448	0.4585823	0.031550909	299.1704778
653160	4.779955815	-0.803769853	0.863813367	0.930490177	0.352117348		1.05626531	-0.711217429	1.405738721	0.505938563	0.61289978		49.81657324	0.142823702	0.543942887	0.800137368	46.5638671	-0.4943086	0.13691137	0.2428681	0.113605254	188.273912
653653	3.778129021	1.01103532	0.921966133	-1.096607874	0.272812844		0.631657371	-0.321450653	1.675250381	0.191882155	0.847834516		627.6682406	-0.226695155	0.07916179	0.533725268	558.393486	-0.3212348	0.22003874	0.33825705	0.003564829	487.9170942
653712	0.253264189	2.048371439	3.072967062	-0.66657774	0.505041892		0.354842412	-2.368236455	2.752975297	0.86024617	0.389653359		26.93392083	0.20940146	0.55035952	0.804507211	28.3025386	-0.5975019	0.13848919		0
692224	0	0			0		0	0			0		608.5045653	0.06989088	0.49230335	0.765782951	608.815957	-0.2959438	0.10736777	0.20691252	0
727751	0	0			0		0	0			0		1.367345711	-0.634582897	0.621164484	0.844095228	1.78843196	-0.6762767	0.58356593		0
727896	6.724882781	-0.361596373	0.631131227	0.572933738	0.56668956		3.573752755	-1.152049575	0.842598586	1.367257901	0.171544482		527.1560493	-0.075962295	0.623900649	0.845818143	699.121574	-0.5145993	0.02882856	0.12524256	0.016429879	355.652058
728024	4.96392045	0.136086834	0.74511397	-0.182638952	0.855081319		1.876512396	-1.380917888	1.108668872	1.245563868	0.212924554		796.8134659	0.238326952	0.242623929	0.591627239	689.115702	-0.2014918	0.30002828	0.42241278	0.006353684	437.891459
728392	0	0			0		0.06809363	-0.683008422	3.515397587	0.194290519	0.845948409		7.260536751	0.783172655	0.173024063	0.546363757	5.45621281	-0.4365615	0.53093619		0
728485	1.667503884	0.339602201	1.221828558	-0.27794587	0.781053912		0.444125106	-1.051282916	2.293048069	0.458465276	0.646618204		33.78799545	0.283774235	0.381721163	0.690975869	25.4437044	-0.8169608	0.05638381		0.053545772	253.385012
728554	0.205496162	0.170113124	3.024063478	-0.056253159	0.955140133		0	0			0		10.53489243	0.153297401	0.743625813	0.909070356	7.37540933	0.32502461	0.59035848		0.036616162	286.2825375
728613	0.810185679	0.70351878	1.736290494	-0.405184951	0.685341566		0.401215551	-1.358304904	2.118564505	0.641143992	0.521429135		30.31402366	0.019273088	0.949263089	0.979741964	30.9349456	-0.5409177	0.16887444	0.28031067	0.024503968	321.0504472
728673	0.620793376	-0.109017204	2.198054359	0.049597137	0.960443428		0	0			0		2.81031761	-0.517696081	0.581258261	0.821815495	1.47191302	0.20634159	0.89045454		0.104166667	195.7820644
728739	1.600866062	0.513377695	1.255702452	-0.408837057	0.682659243		0.719800414	-1.12443177	1.755576508	0.640491465	0.521853136		289.538564	0.18192496	0.298885437	0.631805049	265.488855	0.05566468	0.78921611	0.8506512	0.005394853	452.0520354
728752	2.818886267	2.753419427	1.325083584	-2.077921318	0.037716607		0.420561678	-0.50523738	1.901717169	0.265674301	0.790490057		31.39889957	-0.004963704	0.985641198	0.99368552	27.4973146	0.01138423	0.9750384		0.020815812	335.1705828
728989	0	0			0		0	0			0		0.241852306	-1.187280069	0.730112074	0.902482935	0	0	0		0
729220	0.84045799	1.551520376	1.706346021	-0.909264802	0.363210366		0.175185257	0.515795991	3.491786744	-0.147716922	0.882566176		12.60391196	-0.119489356	0.810854332	0.932763682	16.6277191	-1.085634	0.01702976		0.032738095	295.9731482
729603	2.968131962	-0.324752334	0.88299306	0.367785828	0.713032937		3.441204498	-0.314809172	1.015023488	0.310149642	0.756447163		79.4863761	0.156927781	0.533676785	0.791908935	62.872075	-0.4272378	0.14080633	0.24671054	0.05241118	255.2388958
729609	0.104960109	0.324296382	3.506231735	-0.092491428	0.926307601		0.341458663	0.370184144	2.523816975	-0.146676303	0.883387524		0.498283066	-0.38763522	0.896488893	0.966015786	0.54341838	1.20000554	0.58492736		0.0625	240
729614	21.99742068	-0.029101433	0.48513544	0.059986202	0.952166624		12.70310678	-1.475910774	0.591830707	2.493805672	0.012638171	0.080660198	282.9001969	0.314619482	0.121361389	0.533725268	213.842839	-0.1840855	0.48430187	0.59884448	0.082201008	216.2820066
729652	0.508198064	-0.978798282	2.211331639	0.442628444	0.658034508		0.669753889	2.071574053	1.895462802	-1.092912006	0.274432437		18.33974435	0.539355931	0.124859313	0.534402903	10.5557336	0.06565735	0.9061929		0.067619048	233.1855896
729732	0.223578934	-1.335391678	3.212287496	0.415713624	0.67761957		0.06809363	-0.683008422	3.515397587	0.194290519	0.845948409		2.035691296	-0.151351005	0.88061988	0.965479079	1.32671263	-1.4066191	0.40095648		0.4	79.31568569
729737	0	0			0		0.035697209	0.733266842	3.517213325	-0.20847949	0.834854595		0.305448186	-1.675294597	0.631586107	0.85079765	0.61384018	-2.0256184	0.30186184		0
729867	0.63910971	-0.182737041	1.959414948	0.093261022	0.925696197		1.153711183	-2.31525188	1.781114581	1.299889353	0.193638895		158.0405725	0.333700621	0.275197039	0.614826728	142.61078	-0.253887	0.34547264	0.46679758	0.005309156	453.438101
729930	0	0			0		0	0			0		39.75368876	-0.130826947	0.757790978	0.915867666	37.1709627	-0.394298	0.2830692	0.40464732	0
729966	0	0			0		0	0			0		1.040536142	0.267733742	0.862214361	0.956479712	1.11728508	-2.030448	0.225719		0
730098	1.775117972	-0.102856433	1.171366655	0.087808914	0.930028553		0.392097857	-0.873135927	2.127326144	0.410438206	0.681484524		38.43151133	0.230257993	0.517519965	0.78268761	30.908165	-0.0389783	0.9089792	0.93924857	0.059409828	244.389275
730202	4.750692188	0.617121616	0.762482573	-0.809358323	0.418309068		3.996106128	-0.066136321	0.858885704	0.07700247	0.93862158		85.05088908	0.441632721	0.081759821	0.533725268	68.0345	-0.034057	0.91085677	0.94034955	0.058093469	246.3288126
731157	0.104960109	0.324296382	3.506231735	-0.092491428	0.926307601		0	0			0		1.540706719	-0.052007653	0.964265941	0.985439484	1.62613132	0.50018809	0.68702384		0.083333333	215.09775
100101148	0	0			0		0	0			0		3.477563665	0.570504147	0.569965878	0.815598562	2.82439157	0.09952139	0.91682581		0
100126784	0	0			0		0	0			0		3.071013247	0.14672008	0.863724321	0.956940016	3.10059873	0.690141	0.51016674		0
100127889	0.118425551	-0.757197917	3.49603276	0.216587764	0.828529623		0	0			0		0.960756655	-0.207148175	0.883237042	0.966015786	0.9697684	-1.9127909	0.26344912		0.25	120
100128006	0	0			0		0	0			0		0	0	0		0.06028236	-0.7438193	0.83317006		0
100128164	0	0			0		0.116209321	0.426652305	3.502896018	-0.121799877	0.903057511		8.357901286	0.337372594	0.518825807	0.783868787	4.22346104	0.14376261	0.8563365		0
100128288	1.221251282	0.913859092	1.511955308	-0.604422027	0.545563095		0.198605739	-0.22577481	2.923869984	0.077217801	0.938450281		19.56581571	0.323702987	0.320505781	0.645796944	41.747497	-0.5863722	0.0599005	0.15266577	0.05395036	252.7334162
100128494	0.868222669	-1.711156953	1.814386903	0.943104776	0.345627313		0.447375462	-0.43191015	2.604911695	0.165806062	0.868309575		1770.560817	0.226071637	0.404211549	0.707145648	1771.73164	-0.5204901	0.05387775	0.14629851	0.000888893	608.142198
100128568	1.465311528	-0.476786084	1.257422432	0.379177332	0.704556183		0.544615157	-1.749659341	1.908958205	0.916551937	0.35937748		27.01229532	-0.292834544	0.43907863	0.730817522	25.7889638	-0.2756181	0.53788391		0.089015152	209.3883161
100128573	0	0			0		0	0			0		6.531619478	-0.662181776	0.279194658	0.618481728	5.62646565	-1.0748195	0.2178186		0
100128770	0.104960109	0.324296382	3.506231735	-0.092491428	0.926307601		0.121394414	1.412414218	3.503088207	-0.403191166	0.686807598		33.06542456	0.300848869	0.252337697	0.598322921	47.5681169	-0.1165826	0.72251154	0.79883676	0.005208333	455.09775
100129027	0.045747333	1.072166589	3.516391807	-0.304905326	0.760438259		0	0			0		4.259722968	-0.464796831	0.660164396	0.865555784	2.45843816	-2.703139	0.0272153		0
100129066	0	0			0		0	0			0		0	0	0		0	0	0		0
100129083	0	0			0		0.044814903	-0.491671105	3.519156851	0.139712757	0.888886947		68.06888828	0.195313398	0.503492838	0.772856567	77.1749161	-0.0418674	0.88276817	0.92024426	0
100129138	2.521121138	0.132685696	1.125632003	-0.11787662	0.906165418		2.453004969	-3.9106575	1.603915649	2.438193993	0.01476085		45.36408819	0.072523188	0.797707865	0.926645161	42.896257	-0.6193317	0.03323037	0.12844663	0.051576906	256.627858
100129148	0	0			0		0	0			0		1498.947349	0.179695128	0.165189718	0.544358503	1369.84661	-0.4332901	0.05508124	0.14767033	0
100129534	0.360394098	-0.841733648	2.29124903	0.367368905	0.713343863		0.148605742	-0.559146278	3.218744103	0.173715667	0.862088924		29.67712533	0.194207276	0.456068737	0.743992978	33.1271103	-0.2743909	0.46221826	0.57770717	0.024463789	321.1924991
100129697	0	0			0		0	0			0		2.57087519	-0.078260099	0.937188823	0.974854178	3.81390191	-2.4518953	0.01677653		0
100129917	8.994714519	0.480783032	0.541709798	-0.887528772	0.374794283		11.49680971	-0.770708857	0.538891611	1.43017416	0.15266704		53.09541397	0.613250351	0.010241823	0.523958845	75.7704712	-0.3682851	0.33346928	0.45510695	0.200496343	139.1011305
100129931	0	0			0		0	0			0		1566.337648	0.094967791	0.431712966	0.726538057	1614.63707	-0.3697423	0.08091991	0.17685655	0
100130172	0.528494923	0.841458879	2.252698866	-0.373533672	0.708751289		0.533166777	1.822673672	1.967937313	-0.926184823	0.354349938		32.84721189	0.464220933	0.225373652	0.576761526	23.5042354	-0.0250273	0.94916171		0.016194332	356.9020339
100130264	0	0			0		0	0			0		2.17383757	0.447587209	0.683358254	0.877674363	0.26289847	-0.8116774	0.80903234		0
100130298	0	0			0		0	0			0		1.368193225	0.599111793	0.731160806	0.902482935	1.36187133	0.35649668	0.78336084		0
100130331	0.215737623	1.796382623	3.27222425	-0.548979069	0.583019814		0.375960002	-0.74316	2.146287201	0.346253754	0.729152021		26.66135462	0.326186284	0.359531965	0.67367138	25.275074	-0.2054216	0.60302818		0
100130357	0.440516633	1.741335272	2.368396061	-0.735238207	0.462194434		0.257794902	-0.672066495	2.671083151	0.251608227	0.801343899		43.28785954	0.300196418	0.251067728	0.597846538	22.7458057	0.06775709	0.8728695		0.004166667	474.4134357
100130449	0.054788719	-0.183809585	3.518672553	0.052238332	0.95833879		0	0			0		1.043683787	0.791747106	0.564774315	0.813338958	1.07925292	-0.7355111	0.6512369		0.125	180
100130452	0	0			0		0	0			0		1.355065171	-3.719792044	0.010750634	0.531596282	1.18437901	-1.5750544	0.32544183		0
100130548	0	0			0		0	0			0		6.039726167	0.63864834	0.427462645	0.723527525	7.83786847	-1.2919386	0.0851451		0
100130691	3.108054934	-0.098548978	0.91753396	0.107406355	0.914466613		1.206641697	-1.092079819	1.308211407	0.834788486	0.40383681		117.7429766	0.308816043	0.089502414	0.533725268	139.635838	-0.3848137	0.14395485	0.25044962	0.038321927	282.3411654
100130872	5.471170613	0.105193564	0.651589486	-0.16144147	0.871745707		5.823649329	-0.234230335	0.720851184	0.32493577	0.745229684		673.5517272	0.315365668	0.126539138	0.534480967	651.384834	-0.0488538	0.82469901	0.87823175	0.01011065	397.6788307
100130950	0.92329394	0.496767862	1.612278653	-0.308115388	0.757994533		1.375082452	1.293245192	1.320954664	-0.979023147	0.327568543		158.8664128	0.360077093	0.169222466	0.545686126	156.795391	-0.1721964	0.53173602	0.64120765	0.007486026	423.6950528
100131496	0	0			0		0	0			0		5.641082224	-0.601336316	0.40015969	0.704297038	2.30900513	-1.888548	0.12877082		0
100131626	0	0			0		0	0			0		61.31579655	-0.33249924	0.246680843	0.595384202	67.1693401	-0.416664	0.28069887	0.40199032	0
100132215	0	0			0		0	0			0		135.919694	0.257283188	0.18450973	0.552048175	156.821076	-0.5098399	0.03723472	0.13097445	0
100132249	1.012031024	1.336572939	1.683920117	-0.793727045	0.427354352		0.1181651	-0.113275099	3.504310401	0.032324505	0.974213267		16.3900215	-0.189761397	0.628894006	0.849260202	14.3675662	-0.9624595	0.05415583		0.032142857	297.5614809
100132356	1.220341992	-0.370189792	1.343318963	0.275578476	0.782871844		1.347581889	-0.82374616	1.26695626	0.650177269	0.515577722		102.6430863	-0.058030247	0.713556613	0.89466184	78.245434	-0.6710971	0.02449346	0.12349573	0.016833988	353.5487507
100132831	0.550094071	0.838075449	2.22053008	-0.377421345	0.705860507		0.582824818	0.600040901	2.260024724	-0.265501919	0.790622832		82.37163364	0.372496849	0.067295779	0.533725268	75.4451654	-0.2973667	0.35700114	0.47785096	0.006637168	434.1129877
100133286	0	0			0		0.035697209	0.733266842	3.517213325	-0.20847949	0.834854595		554.472195	0.350978218	0.241272484	0.590190963	519.872992	0.00469445	0.98637853	0.99278826	0
100133315	1.191843756	1.49588683	1.469148971	-1.018199557	0.30858313		0.35309986	-2.392388478	2.347503893	1.019120132	0.308145937		101.9279433	0.351683595	0.117161639	0.533725268	92.3859148	-0.2120948	0.46937921	0.58473062	0.009315399	404.7700022
100133319	0	0			0		0.089629806	-0.937521707	3.505490716	0.267443785	0.789127491		0	0	0		0.55745292	-1.7867329	0.44652114		0
100133331	1.288680003	1.027426451	1.404712945	-0.731413812	0.464526431		0.28107363	-0.814233393	2.340570149	0.347878227	0.727931638		36.58423048	-0.086754659	0.741538091	0.907901673	31.1084061	-0.5543936	0.1680617	0.27943614	0.024413951	321.3690246
100134368	1.556318804	1.274970661	1.401471616	-0.909737055	0.362961197		0.489287121	-2.790686628	2.125330524	1.313060061	0.18916271		26.57898873	0.144846901	0.713532642	0.89466184	21.5257883	-0.5146772	0.18558931		0.058621559	245.5454918
100190986	0.173214271	-1.089380207	3.486099077	0.312492612	0.754666177		0.06809363	-0.683008422	3.515397587	0.194290519	0.845948409		5.943205796	-0.59952633	0.317167298	0.644664802	9.1841302	-0.4348942	0.51026174		0.052083333	255.7820644
100233156	5.726706601	1.053302548	0.678893179	-1.551499678	0.120781985		2.040235065	-0.801872654	1.093325935	0.733425073	0.463299211		112.9247566	0.216150843	0.249241481	0.597232899	110.63573	-0.4059102	0.15324826	0.26167819	0.036335139	286.9494456
100240735	0	0			0		0	0			0		0	0	0		0.06028236	-0.7438193	0.83317006		0
100268168	0.323539044	2.253516057	3.212616102	-0.701458246	0.483017083		0.035697209	0.733266842	3.517213325	-0.20847949	0.834854595		6.453798169	-0.11375917	0.849809648	0.95244175	7.00253063	0.3689543	0.57065769		0
100270746	0.519716091	-2.128745958	2.432459245	0.875141469	0.381496936		0	0			0		16.8537402	0.500696364	0.284470373	0.623052879	10.2315028	0.09777815	0.84889598		0.053333333	253.7291214
100272217	4.410951765	-0.097130037	0.77891743	0.12469876	0.900762039		2.476640725	-1.400705576	0.987897859	1.417864775	0.156230248		38.69834107	0.028783589	0.913167665	0.971365286	39.6322363	-0.581528	0.08239607	0.17856097	0.129980116	176.6182293
100287015	12.28348606	0.905071403	0.538220467	-1.681599752	0.092646479		3.185161116	-1.116308772	0.913325536	1.222246316	0.221614494		339.1668298	0.22040671	0.295497785	0.628545149	348.4841	-0.1105043	0.6333742	0.72885408	0.034159855	292.2932598
100287042	16.21263645	-0.341301144	0.422739175	0.807356318	0.419461226		12.95630112	-0.371781188	0.584315714	0.636267652	0.524601985	0.616322823	2096.422305	0.164522848	0.115971742	0.533725268	1834.63018	-0.1797596	0.36612097	0.48680414	0.010311911	395.9726677
100287896	0.414959826	0.963547878	2.436731953	-0.395426291	0.69252831		0	0			0		8.371332939	-0.561810207	0.39319935	0.700015365	7.53923487	-1.1635602	0.13430378		0.03125	300
100287944	0	0			0		0	0			0		9.158220789	1.15812342	0.116881374	0.533725268	11.0662921	0.91771657	0.17426171		0
100288069	0.29071687	0.580333266	3.015747145	-0.192434325	0.847402007		0	0			0		5.954459176	0.301648931	0.650099595	0.861329536	5.36224378	-0.78834	0.35344471		0.041666667	275.09775
100288123	0	0			0		0.044814903	-0.491671105	3.519156851	0.139712757	0.888886947		155.9693425	0.26316029	0.311212063	0.640313461	128.734973	-0.4960506	0.09177743	0.188666	0
100288162	0	0			0		0	0			0		1.682897829	0.425770396	0.738408273	0.906732118	0.79712852	-0.1107483	0.95067975		0
100288846	1.291820134	-1.465234518	1.417487357	1.033684364	0.301283745		2.423703159	-2.265119293	1.335836848	1.695655646	0.089951113		22.46285238	-0.259910912	0.47974756	0.757408733	18.4505836	0.03962179	0.92828518		0.100549451	198.8413738
100288866	0	0			0		0	0			0		10.40433274	1.009231267	0.076488963	0.533725268	7.81926859	0.63951448	0.3463754		0
100289098	1.311637957	-0.188023414	1.682162137	0.111774846	0.911001932		1.157430555	-2.817398445	1.91930525	1.467926191	0.142124273		72.65208883	0.400800598	0.25970745	0.602692609	67.4215091	0.08960314	0.79358784	0.85410463	0.016393443	355.8442403
100289361	3.395345756	-0.217139286	0.926723512	0.234308597	0.814745412		0.910703748	-0.33305976	1.460390863	0.228062068	0.819597988		86.65848855	0.321778276	0.236843684	0.586517894	72.3316267	0.27296877	0.41668302	0.53594943	0.054201806	252.3309154
100289473	0.100536053	0.368887188	3.508285693	-0.10514742	0.916258832		0.116209321	0.426652305	3.502896018	-0.121799877	0.903057511		1.216463274	0.708755479	0.586491034	0.824036705	1.40570267	-1.0539348	0.45737484		0.125	180
100289511	0.146283386	0.710351272	3.503348735	-0.202763506	0.839319883		0.080512112	0.078063718	3.508081543	-0.022252538	0.982246509		751.0154401	0.405645725	0.144278057	0.537955801	519.58542	-0.0342158	0.90302541	0.93542513	0.000243427	720.253228
100289561	0.55265838	0.561829521	2.181243308	-0.257573063	0.796736421		1.101424517	0.632824653	1.520423971	-0.416215914	0.677252016		6.711060363	0.866240288	0.126700549	0.534483634	6.48090855	-0.7121634	0.26356253		0.10625	194.0679152
100289656	0.271346961	0.206379883	3.048366907	-0.067701786	0.946023028		1.080658241	3.758545795	2.39809457	-1.567305077	0.117043399		0.492707473	-1.358272728	0.544385612	0.800330077	1.30428141	1.57477968	0.30687302		0.166666667	155.09775
100302273	3.049238496	0.862279129	1.040867	-0.828423929	0.40743046		0.264815062	-0.262802313	2.674143322	0.098275328	0.921713668		13.02035443	0.244379696	0.522463177	0.785554929	9.02669583	-0.610648	0.31818928		0.181578947	147.6798691
100379224	2.875996894	0.58525815	0.909823451	-0.643265624	0.520051758		1.446521908	-0.899725653	1.236519568	0.727627509	0.466841636		478.8132831	0.05368996	0.66316045	0.867358446	493.580811	-0.661126	0.0145071	0.11289897	0.005757006	446.427934
100420587	0.449558019	1.043864791	2.61504361	-0.39917682	0.689762922		0	0			0		2.750222001	0.691385979	0.452351214	0.740700341	4.44238479	-1.5418282	0.05311726		0.1	199.3156857
100422556	0.672194729	-1.853191275	1.869691291	0.991175005	0.321600133		0.277844316	-2.083342517	2.58617379	0.805569419	0.420491165		2.53854559	-1.617478795	0.128945965	0.535410057	3.51611394	-0.5790703	0.47745099		0.242857143	122.5092105
100499489	0.868941901	0.973068003	1.727557151	-0.563262409	0.573256211		0.153790836	0.242262193	3.499026342	-0.06923703	0.944800948		5.609251544	0.096470383	0.884916203	0.966015786	1.07690086	-0.3403541	0.83333766		0.118055556	184.9477296
100500833	0.940124436	0.067592867	1.658783023	-0.040748468	0.967496422		0.585703636	-0.815070553	2.219618448	0.36721201	0.713460881		54.85140352	0.019308746	0.931872723	0.974664141	42.3076591	-0.5503052	0.1229137	0.22620538	0.019256757	341.9094868
100500840	2.485119756	1.152218301	1.07804276	-1.06880575	0.285157208		0.394168787	0.038639189	2.416790538	-0.01598781	0.987244116		163.3575863	0.431560649	0.108288456	0.533725268	139.13435	-0.2169691	0.54654981	0.65485232	0.01290432	376.5601233
100505549	0.793933539	-0.26563817	2.171575774	0.122325075	0.902641574		0.284302944	0.382360714	2.664873957	-0.143481726	0.885909743		69.35433312	-0.106866029	0.591498668	0.827233963	76.8022718	-0.4101225	0.12169304	0.22486029	0.015384615	361.3420688
100505715	1.027713646	-1.334535934	1.529488839	0.872537217	0.382915374		0.193420645	-0.91653357	2.925766958	0.31326267	0.754081108		43.10920105	-0.042016854	0.873005533	0.962256326	71.5136855	-0.3204127	0.27650195	0.39758451	0.050423535	258.5855359
100505716	0.045747333	1.072166589	3.516391807	-0.304905326	0.760438259		0	0			0		7.452258873	0.625387803	0.2739856	0.614261657	13.0309463	-1.1565679	0.04958231		0
100505912	0	0			0		0	0			0		0	0	0		0.66043184	-1.0909264	0.59503831		0
100505942	0.485308567	2.728351799	2.795537522	-0.975966796	0.329080919		0	0			0		4.562172984	1.157988167	0.198819838	0.559364006	4.02239827	0.17772926	0.83041729		0
100506023	0.253264189	2.048371439	3.072967062	-0.66657774	0.505041892		0.193420645	-0.91653357	2.925766958	0.31326267	0.754081108		31.3994268	-0.147574871	0.724246349	0.900036329	28.7877097	0.07309244	0.84542674		0
100506071	0.444191739	-0.95837778	2.642750253	0.362644097	0.716870764		0	0			0		0.586147978	-1.51257601	0.505151444	0.773650502	1.88229803	-1.0965509	0.43642284		0.25	120
100506076	0	0			0		0	0			0		0.19283488	1.582019169	0.652993395	0.861400185	0.37931563	0.35445251	0.89617417		0
100506083	0	0			0		0.250632988	-0.56379175	3.116055527	0.180931227	0.856421558		136.0619759	0.262756673	0.158962968	0.540943518	103.320886	-0.5352455	0.14975108	0.25786817	0
100506100	1.077531478	-1.512245584	1.802007897	0.839200309	0.401356914		0	0			0		69.03197825	0.354434408	0.169854107	0.545686126	85.9889169	-0.1480858	0.67050396	0.75912034	0.020609003	336.0348901
100506123	0	0			0		0	0			0		0.19283488	1.582019169	0.652993395	0.861400185	0.22536623	-0.4765031	0.89236556		0
100506124	1.164979936	-1.751103765	1.539884495	1.137165658	0.255469041		0.035697209	0.733266842	3.517213325	-0.20847949	0.834854595		9.503872378	-0.167245342	0.729675373	0.902482935	14.688822	-1.078576	0.02305693		0.189133987	144.1511676
100506136	0.258434979	-1.041577523	3.079545235	0.33822446	0.735194045		0.06809363	-0.683008422	3.515397587	0.194290519	0.845948409		11.16950719	0.155292054	0.74476773	0.909719616	8.52138332	-0.5015959	0.40279522		0.101190476	198.2912749
100506142	0.313223698	-1.421350836	2.588457147	0.54911121	0.582929133		0	0			0		4.505106843	0.116613813	0.895065271	0.966015786	6.16595516	-0.9187557	0.25088442		0.146825397	166.0695935
100506258	0.059212776	-0.228400675	3.516624637	0.064948835	0.948214738		0.134444709	-1.334230773	3.484443296	0.382910744	0.701785945		8.567268328	-0.647898776	0.236512836	0.586227675	6.82853434	-0.7310506	0.34135988		0.025	319.3156857
100506302	13.43847847	0.138338892	0.485187733	-0.285124464	0.775548788		6.02570192	0.388177962	0.845438559	-0.459143906	0.646130829		479.1593762	0.225453727	0.114467736	0.533725268	393.94142	-0.271409	0.20375423	0.32023097	0.033252581	294.6233921
100506321	0	0			0		0	0			0		365.3444755	0.214416329	0.419998502	0.717719513	346.528642	-0.2760293	0.29567676	0.41783715	0
100506548	44.38000759	-0.006440673	0.259001235	0.024867343	0.980160776		19.64033733	-0.558676023	0.360327139	1.550468902	0.121029012	0.242215845	1813.176731	0.043212955	0.618825621	0.842693315	1812.7725	-0.3222194	0.13984419	0.24569335	0.026962104	312.7753872
100506551	0.114001495	-0.728923431	3.496976082	0.208443928	0.83488236		0.229117854	-0.557363464	2.803072621	0.19884018	0.842387765		36.61529791	0.028388302	0.922604893	0.974395451	34.1116808	-0.6193247	0.14464615	0.25143926	0.009912314	399.3937424
100506585	0.896227005	0.296245804	1.519159268	-0.195006416	0.845387925		1.037531445	-1.74319311	1.434100396	1.215530736	0.224163733		441.2281331	0.323390342	0.234088614	0.584642186	404.345177	-0.5166794	0.0432175	0.13585128	0.002664915	513.1016848
100506606	0.334356448	-0.159556262	2.842117939	0.056139916	0.955230346		0.233029413	-1.873146116	3.157822513	0.593176503	0.553063036		28.89135043	0.076403354	0.807649997	0.930926549	20.223747	-0.4606448	0.28750718		0.012711864	377.8608329
100506675	0	0			0		0	0			0		0.840694393	-0.768603118	0.660854537	0.865734725	1.41197176	0.05205485	0.97141694		0
100506679	0	0			0		0	0			0		114.3971388	0.428767553	0.017195991	0.533725268	92.0232742	-0.4359161	0.10480943	0.20403926	0
100506688	0	0			0		0	0			0		0.237536847	-1.187432895	0.731368786	0.902482935	0.634642	2.19260545	0.38701019		0
100506730	5.306774586	-0.347361533	0.68358851	0.508144195	0.611352224		2.088860582	-0.819218342	1.054202325	0.777097832	0.437101053		434.3665542	0.115432336	0.23000331	0.581431664	404.834557	-0.5869115	0.01427395	0.11289897	0.01732357	351.0671964
100507002	0.368012417	-1.709195439	2.437729326	0.70114242	0.483214139		0	0			0		6.915046382	-0.233173234	0.679424821	0.876381014	7.1064578	-0.0018838	0.99766523		0.141774892	169.0995624
100507053	0	0			0		0	0			0		5.95512926	0.875868776	0.256967162	0.601486414	13.1244872	-0.2604448	0.62061922		0
100507071	0	0			0		0	0			0		44.11733157	0.206620109	0.532098771	0.791459469	44.005923	-0.4078623	0.32450576	0.44603478	0
100507144	0	0			0		0	0			0		1.927228664	-0.776875037	0.43816334	0.73008057	0.95400518	-1.0081413	0.52606315		0
100507156	0	0			0		0.035697209	0.733266842	3.517213325	-0.20847949	0.834854595		3.659423419	-0.609811918	0.423640455	0.720346619	6.41880457	-0.5904463	0.42780704		0
100507250	0.768556224	-0.4610531	1.767435647	0.260859908	0.794200543		0	0			0		34.89996396	-0.008885581	0.971736504	0.98794055	50.7134232	-0.4933994	0.19087466	0.30575524	0.028201058	308.8864135
100507283	0.100536053	0.368887188	3.508285693	-0.10514742	0.916258832		0.085697205	1.088802986	3.511948749	-0.310028154	0.756539547		2.4296606	0.436274607	0.606880594	0.835575171	2.13854286	-0.4817458	0.67650141		0.0625	240
100507291	0.229203066	0.689582632	3.22550947	-0.213790299	0.830710591		0.212979999	-0.324718642	2.850056914	0.113934091	0.909290041		104.6225744	-0.229237629	0.2796672	0.61864177	128.125441	-0.8244716	0.0207589	0.12043664	0.001373626	570.4676784
100507373	5.001643403	0.724537699	0.703540812	-1.02984459	0.303082965		3.109326723	-0.114582929	0.797296774	0.143714277	0.885726097		310.7339854	0.136277144	0.319557765	0.645440683	330.331108	-0.2111721	0.35892015	0.47966488	0.014630141	365.6947499
100507437	0.86122446	-1.035664461	1.688098322	0.613509561	0.539539463		0.913434287	-1.513232937	1.628110802	0.929441003	0.352660587		159.8825073	0.213030522	0.274223409	0.614375616	176.599759	-0.2030763	0.43380181	0.55235827	0.010071636	398.0134917
100507507	7.482551811	0.552171217	0.617596922	-0.894064069	0.371287612		11.99566367	-0.418004775	0.445588697	0.938095552	0.348195308	0.461112655	255.3966429	0.114026911	0.535154092	0.792576091	186.833394	-0.1757829	0.38604131	0.50560345	0.030704623	301.5240175
100507557	0.146283386	0.710351272	3.503348735	-0.202763506	0.839319883		0	0			0		280.7244814	-0.398684281	0.059394073	0.533725268	384.040979	-0.5899569	0.01987694	0.11960916	0.000434028	670.1955001
100507564	0	0			0		0.127282794	-1.233846936	3.489507235	0.353587728	0.723647872		111.8390119	0.064199798	0.808229415	0.930968314	110.124777	-0.618911	0.11059877	0.21091999	0
100526832	2.220225258	0.121478822	1.033221202	-0.117572909	0.906406072		0.125327015	-0.367787609	3.494372077	0.105251416	0.916176313		117.7829891	-0.283506245	0.170608699	0.545686126	145.436197	-0.6331044	0.04105638	0.1341777	0.017952655	347.9795398
100527950	24.41655653	-0.343366778	0.394593102	0.870179372	0.384202387		3.108886528	-1.561780633	0.951259678	1.641802621	0.100630916		3710.18991	0.000999553	0.989450323	0.995205054	3278.60904	-0.2676359	0.16695872	0.27847549	0.008686471	410.8208446
100529207	41.80849617	0.073378197	0.267178951	-0.274640636	0.783592343		12.29230983	-0.564800214	0.490134996	1.152336025	0.249183019	0.365702269	1463.961579	-0.073779428	0.415301655	0.714510298	1418.3159	-0.5876791	0.02071927	0.12037646	0.030164583	303.0600331
100532742	0.434699227	0.41299393	2.153455651	-0.191781953	0.847913008		0.089629806	-0.937521707	3.505490716	0.267443785	0.789127491		356.8765542	0.316379617	0.144201056	0.537955801	466.858005	0.06219167	0.7523568	0.82200286	0.001639384	555.1578298
100533195	3.714395046	0.08714614	0.841330787	-0.103581304	0.917501625		0.878165572	0.168911642	1.4798617	-0.114140154	0.909126692		42.69846792	0.221767522	0.378398394	0.688538257	41.5168551	-0.0880934	0.8018395	0.86051068	0.093543052	205.0935412
100533464	0	0			0		0.112908533	-1.129364151	3.495130771	0.323125006	0.746600573		6.718301959	1.020650067	0.202081171	0.561480343	6.91428369	0.52881084	0.44971549		0
100533975	69.74925897	-0.060529852	0.250279364	0.241849152	0.808897051		27.72825982	-0.196594307	0.352266636	0.558083811	0.576787155	0.660542175	6142.577503	0.122382429	0.60298181	0.833673873	5749.12064	-0.0731428	0.7864864	0.84875408	0.013914384	370.0367464
100534012	0.949759255	-0.418296403	1.689753911	0.247548711	0.804483598		0.391884629	-0.484802903	2.391462655	0.202722339	0.839352062		86.77041135	0.052639383	0.774405327	0.915867666	67.6373263	-0.6403634	0.03888782	0.132286	0.01406999	369.0740907
100616209	0.159748828	-0.177156015	3.27171634	0.054147731	0.956817465		0.592844509	-0.756949876	2.245790515	0.337052753	0.736077133		5.795742653	0.368336724	0.701239149	0.887946149	7.33855601	-0.6759188	0.33037867		0.043560606	271.2499298
100652758	4.481629539	1.254322751	0.787520034	-1.592750275	0.111216224		0.850944335	-2.003726477	1.641269393	1.220839483	0.222146801		177.6228535	0.133936137	0.623297324	0.845734369	141.422789	-0.2789886	0.34205094	0.463655	0.017507803	350.1514904
100652768	2.350720135	3.590953467	1.308982318	-2.743317016	0.006082194		2.623692562	2.308601372	1.159495878	-1.991038879	0.046476613		321.4117453	0.485346444	0.00406388	0.466891535	293.117227	-0.1847233	0.41950316	0.53838931	0.001295337	575.5474222
100652791	0.159748828	-0.177156015	3.27171634	0.054147731	0.956817465		0	0			0		4.250206632	0.049654115	0.948592961	0.979741964	5.5835286	-0.9964424	0.19009715		0.072916667	226.6564547
100652999	0.059212776	-0.228400675	3.516624637	0.064948835	0.948214738		0	0			0		169.8849338	-0.038598986	0.893391147	0.966015786	253.519884	-0.6886424	0.03527669	0.12921648	0.001351351	571.8828876
100861437	0.725135762	1.183553593	1.901657664	-0.622379946	0.533692064		0.203862305	0.575266582	2.901338654	-0.198276262	0.842828923		84.56964465	0.38519672	0.107180457	0.533725268	68.9121468	-0.1710284	0.57251504	0.6776784	0.006818182	431.7838328
100996351	0.161769522	1.446012165	3.511049659	-0.411846116	0.680452218		0.082467891	-0.683008422	3.515397587	0.194290519	0.845948409		445.9352596	0.027327934	0.895708218	0.966015786	480.625119	-0.2884769	0.20139521	0.3174225	0
100996419	0.215737623	1.796382623	3.27222425	-0.548979069	0.583019814		0	0			0		1.902953629	0.115029878	0.916513177	0.97200923	2.25136357	-1.3368819	0.22651726		0
100996447	0	0			0		0.06809363	-0.683008422	3.515397587	0.194290519	0.845948409		719.3888038	-0.13760507	0.254853451	0.600406162	617.977581	-0.3657284	0.14477115	0.2516044	0
100996842	10.07769862	0.58629737	0.551121882	-1.063825243	0.287407874		3.786482055	0.157008818	0.801378035	-0.195923535	0.844670016		1861.908651	0.181895981	0.122205324	0.534402903	1758.24966	-0.1186686	0.55449659	0.66190586	0.00475362	463.0054542
101059948	0	0			0		0	0			0		3.880136425	0.519314158	0.524646848	0.787233817	1.95587323	-0.6583174	0.57782973		0
101060553	0.457657182	-1.909600887	2.570037635	0.743024484	0.457466857		0.071394418	1.081852808	3.512041294	-0.308041027	0.758051114		2.039173831	-0.395597939	0.752700036	0.914091309	1.33907069	-1.0687228	0.47709546		0.25	120
101180901	21.05417744	-0.270939827	0.416284084	0.650853198	0.515141256		3.489336136	-1.076390751	0.827312488	1.301069145	0.193234788		1054.504241	-0.006822209	0.951697808	0.980462989	1004.60559	-0.4050144	0.03504867	0.12918821	0.021909882	330.7364682
101559451	1.050378208	1.029058172	1.464178714	-0.702822792	0.482166192		0.171884469	-0.736055964	3.474663925	0.211835153	0.832235643		27.53321816	0.240629392	0.441929851	0.733676791	24.8837649	0.70982275	0.07254641		0.031106613	300.3980932
101926913	0	0			0		0.127282794	-1.233846936	3.489507235	0.353587728	0.723647872		4.403861455	-0.397669888	0.656216491	0.862967423	5.23940284	-0.3167063	0.64315562		0
101926928	0.091494667	1.413631167	3.511466322	-0.402575744	0.687260357		0.112908533	-1.129364151	3.495130771	0.323125006	0.746600573		1.556394138	1.901099206	0.339221977	0.658211628	0.4067995	-1.453657	0.57198323		0
101926933	0	0			0		0.082467891	-0.683008422	3.515397587	0.194290519	0.845948409		4.269882446	-0.764639004	0.351723877	0.667866683	4.53639117	-0.9502145	0.27981456		0
101926943	0.059212776	-0.228400675	3.516624637	0.064948835	0.948214738		0	0			0		509.5432258	0.040802424	0.837053714	0.945981413	521.219411	-0.5822855	0.0202719	0.11964349	0.000378788	681.9793329
101927018	0	0			0		0	0			0		3.854516729	-0.800628875	0.323304069	0.648370729	3.93583014	-1.205142	0.17329656		0
101927040	0	0			0		0	0			0		0	0	0		0.16237406	-1.3857256	0.69367108		0
101927051	0	0			0		0	0			0		859.6944665	0.231464355	0.242036102	0.590848605	821.336258	-0.2628668	0.29189143	0.4138703	0
101927066	0	0			0		0	0			0		3.653460156	-0.400399557	0.605639413	0.835225743	2.38028299	-1.216312	0.29070455		0
101927069	0	0			0		0.127282794	-1.233846936	3.489507235	0.353587728	0.723647872		0.476964372	-2.277981905	0.295638681	0.628581323	1.63652167	1.20350859	0.40432351		0
101927078	0	0			0		0	0			0		423.2861485	-0.004604796	0.963710784	0.985239855	319.481144	-0.4978442	0.01434052	0.11289897	0
101927124	0.16999029	1.446012166	3.511049659	-0.411846116	0.680452218		0	0			0		5.444037633	0.499443497	0.417962961	0.71626554	2.93166439	-0.3539908	0.72823301		0
101927143	0	0			0		0	0			0		0.574504097	-1.469041576	0.449710778	0.738755962	0.57417339	0.86880884	0.69251245		0
101927164	0	0			0		0	0			0		198.7510999	0.113748295	0.377051295	0.687760843	165.426654	-0.3079028	0.18169018	0.2951258	0
101927181	0	0			0		0.864526593	3.425841776	2.519653572	-1.359647935	0.173941361		4.785549292	-0.239231834	0.728421345	0.902234189	5.80991643	-0.1621171	0.81896839		0
101927190	0	0			0		0	0			0		1.671128009	-1.162506005	0.450304842	0.739214453	1.53457098	-1.3833365	0.36681015		0
101927237	0	0			0		0	0			0		1.57671323	-0.450327023	0.755500568	0.915067459	0.67144523	-0.5206887	0.80112182		0
101927267	0	0			0		2.386891043	1.45707486	3.320100019	-0.438864749	0.660759541		244.8706767	0.456499599	0.047832775	0.533725268	166.918529	-0.0372231	0.89945743	0.93304712	0
101927272	0	0			0		0	0			0		122.9188131	0.249478205	0.274802923	0.614649731	112.336074	0.08556211	0.73279958	0.80688642	0
101927322	0.045747333	1.072166589	3.516391807	-0.304905326	0.760438259		0.071394418	1.081852808	3.512041294	-0.308041027	0.758051114		2.648115414	0.765242681	0.423575724	0.720346619	1.6604621	0.12526345	0.92294302		0
101927377	0	0			0		0	0			0		4.09354555	-0.340704619	0.712696642	0.894184865	2.9463118	-0.0614419	0.95336682		0
101927391	0.146283386	0.710351272	3.503348735	-0.202763506	0.839319883		0	0			0		4.242233813	-0.012384874	0.987162381	0.994121046	3.79689477	-0.0309656	0.96974866		0.022727273	327.5658971
101927402	1.355136463	-0.657410701	1.304149186	0.504091639	0.614196982		0.968406149	-0.875319828	1.422750147	0.615230882	0.538402256		47.86433412	-0.224781322	0.534290057	0.792153356	12.2326706	-0.7548364	0.25030068		0.040040999	278.5426927
101927410	0	0			0		0	0			0		0	0	0		0.08205138	0.6786846	0.84769947		0
101927420	2.256872252	-0.796383066	1.105705528	0.720248788	0.47137183		1.210944567	-1.814596986	1.540298801	1.178081152	0.238764255		67.50174361	0.068370412	0.790806922	0.923133567	56.18633	0.06248122	0.82759218	0.88041721	0.058299551	246.0222855
101927437	0	0			0		0	0			0		1.335898704	-2.042473989	0.152600448	0.538964204	2.00968673	-1.0643423	0.42305399		0
101927447	0	0			0		0	0			0		3.51393322	0.570055043	0.551501575	0.805041821	1.62853364	-1.3300025	0.32762693		0
101927539	0	0			0		0	0			0		0.462508347	-0.715826408	0.810003143	0.932228497	0.2161779	-1.642522	0.63949722		0
101927543	0	0			0		0	0			0		1.397639935	-2.868294798	0.069371644	0.533725268	1.57625103	-0.7640127	0.61102082		0
101927550	3.583311321	1.472025713	1.034244587	-1.423285876	0.1546533		1.384453926	0.052253569	1.352041577	-0.038647901	0.969171111		167.3330329	0.111145633	0.472001174	0.753376789	125.56405	-0.4390803	0.12260789	0.22587285	0.012008742	382.7862727
101927571	0	0			0		0	0			0		4.680672238	-0.286099517	0.719889323	0.89851997	3.81894853	0.22346212	0.79297432		0
101927572	0.317094294	0.55587221	2.611727013	-0.212837026	0.831454083		0.044814903	-0.491671105	3.519156851	0.139712757	0.888886947		1.537048339	-1.57799932	0.212733755	0.569477506	2.55382871	-2.3352977	0.04571895		0.0625	240
101927588	0.224779009	0.73371902	3.250537388	-0.225722375	0.821417354		0	0			0		2.128491768	0.683211515	0.525152093	0.787479024	3.65718641	0.61456294	0.52053579		0.125	180
101927604	0	0			0		0	0			0		0	0	0		0.19504618	-0.7964448	0.82149653		0
101927620	0.054788719	-0.183809585	3.518672553	0.052238332	0.95833879		0.06809363	-0.683008422	3.515397587	0.194290519	0.845948409		2.217667496	0.98921624	0.332856991	0.654087294	2.32077988	-1.5963389	0.17146751		0.125	180
101927635	0.584950116	1.633779225	2.217389696	-0.73680293	0.461242201		0	0			0		6.598135292	-0.610866108	0.319553056	0.645440683	5.84515171	0.58133107	0.42337075		0.025	319.3156857
101927655	0.914763119	2.138763964	1.618049371	-1.321816257	0.186229343		0.290262797	-1.410416068	2.565538917	0.549754307	0.582487903		75.75753984	0.378890172	0.137290922	0.537955801	81.0326638	-0.3193651	0.27432368	0.39539874	0.00503003	458.1130363
101927727	0.164366158	-1.046653158	3.487264758	0.300135846	0.764073538		0.112908533	-1.129364151	3.495130771	0.323125006	0.746600573		5.691916674	-0.729320284	0.337065988	0.656597105	2.10453292	-0.6152792	0.66994133		0.083333333	215.09775
101927751	14.14364344	0.043745821	0.455553525	-0.096027841	0.923498461		3.95972776	0.175746301	0.771182509	-0.227891969	0.819730226		1154.452099	0.011347622	0.879879161	0.965429734	1064.4717	-0.5979301	0.0080478	0.10088696	0.013731228	371.1837337
101927752	0	0			0		0	0			0		1.294984208	1.546433644	0.348501725	0.665682459	1.46586992	0.75343689	0.58787951		0
101927762	0.161769522	1.446012165	3.511049659	-0.411846116	0.680452218		0	0			0		0.423085666	-0.936020523	0.647177838	0.85988554	0	0	0		0
101927809	0	0			0		0	0			0		45.23871967	-0.241248987	0.272229261	0.612629972	47.4682872	-0.3502887	0.27754199	0.39861104	0
101927814	0.16999029	1.446012166	3.511049659	-0.411846116	0.680452218		0	0			0		2.148676467	-1.478553873	0.186173743	0.553501344	2.99682584	0.8253417	0.46438378		0
101927851	0.278367653	-1.558390266	2.967674238	0.525121742	0.599498562		0.1181651	-0.113275099	3.504310401	0.032324505	0.974213267		63.64951299	0.165852994	0.541004755	0.797629046	59.8537003	0.15171521	0.57235024	0.67755624	0.014436896	366.8457376
101927855	0	0			0		0	0			0		0.318214352	-1.647167117	0.604616825	0.834797026	0.22438512	0.57784795	0.86974537		0
101927911	0	0			0		0	0			0		41.67743891	-0.01640169	0.969115191	0.987034284	49.2660387	-0.6673064	0.04948661	0.14157418	0
101927919	1.503498544	1.080477501	1.4506278	-0.744834409	0.456371831		0.46733236	-1.102283018	1.853719826	0.59463302	0.552088803		26.47853585	0.340157982	0.321263802	0.646581283	19.9339583	-0.7680404	0.05928709		0.035714286	288.4412953
101927950	0.054788719	-0.183809585	3.518672553	0.052238332	0.95833879		0	0			0		1.917445682	-0.68428758	0.557690011	0.809620416	1.03334675	-1.2750124	0.43468574		0.083333333	215.09775
101927954	0.045747333	1.072166589	3.516391807	-0.304905326	0.760438259		0	0			0		78.76782907	0.296998216	0.256177754	0.600998503	107.535375	-0.3940902	0.17410844	0.28614864	0
101927972	0.045747333	1.072166589	3.516391807	-0.304905326	0.760438259		0	0			0		0.819534157	-0.141492071	0.941031946	0.976493633	0.3047078	-1.018416	0.72014932		0
101928000	0.844034922	-0.52715407	1.616089738	0.326191088	0.744279784		0.445249502	0.138032674	2.049776455	-0.067340355	0.946310751		112.8899723	0.358580175	0.21803751	0.572798708	110.502695	-0.0410919	0.90005741	0.93314151	0.014715447	365.1914885
101928053	1.58255294	-1.31861414	1.323667685	0.996182164	0.319161644		2.201545979	-2.303765688	1.118714094	2.059297992	0.039465701		53.1696003	-0.075788899	0.706813668	0.891192767	60.772677	-0.8350839	0.01379147	0.1125414	0.045872732	266.7731617
101928063	0.82221344	3.019227227	2.141876085	-1.409618067	0.158652489		0	0			0		217.7436465	0.095404605	0.621019805	0.843968432	148.851867	-0.8800718	0.00245397	0.07636304	0
101928068	1.98503819	-0.10947591	1.120320162	0.097718414	0.922155893		1.766397347	0.897772639	1.267020915	-0.708569707	0.47859154		32.76290258	0.297524475	0.369002301	0.680486912	30.9544433	-0.3810609	0.35001259	0.47096495	0.08956044	208.8596749
101928069	1.771089915	1.131956574	1.171815056	-0.965985689	0.334051342		1.007421706	2.327313009	1.777459695	-1.309347838	0.190416552		200.9481242	0.114838335	0.650401298	0.861400185	163.174415	-0.1010598	0.74250906	0.81407353	0.006951191	430.1114472
101928093	0	0			0		0	0			0		23.50435009	0.265350157	0.465325182	0.749305835	25.5315301	-0.2950366	0.41663184		0
101928100	0	0			0		1.082557917	1.749779797	1.78110174	-0.982414287	0.32589579		20.98064452	0.376465699	0.34936404	0.666245131	8.19282463	-0.6715707	0.27773352		0
101928105	1.48177957	0.941208404	1.342726989	-0.700967815	0.483323101		1.97286449	-1.064500703	1.097049051	0.970331	0.33188153		19.03463763	-0.2633336	0.453786134	0.741977839	15.8822656	-0.1364179	0.75646114		0.05789627	246.6231465
101928107	0	0			0		0	0			0		1.918531939	-0.390373339	0.705681863	0.89083034	3.82755035	0.51702155	0.51727865		0
101928120	1.310122806	0.312741601	1.355573914	-0.230707893	0.817541741		0.888128307	-1.237293889	1.512183498	0.818216765	0.413233424		701.005805	0.213197864	0.030017365	0.533725268	636.076602	-0.2433427	0.25116963	0.37215328	0.002237539	528.2322751
101928123	0.393569224	-0.49543487	2.424853812	0.204315356	0.838107071		0.474565748	-1.148811094	1.996977776	0.575274852	0.565105427		86.32525745	0.173522503	0.445970398	0.735553426	123.515536	-0.1831179	0.48317596	0.59778827	0.00769761	421.282419
101928143	3.991282289	-0.249470507	0.790585817	0.315551458	0.752342987		4.22732545	-0.816582017	0.901461558	0.905842306	0.365019325		210.8596313	0.220462486	0.383383393	0.692035202	246.633298	0.11545415	0.67465013	0.76223823	0.026723743	313.5440462
101928166	0.690833177	-0.154383615	2.099545243	0.073531931	0.941382836		0.216699372	-1.046806871	2.830256011	0.369862962	0.7114846		16.42935616	-0.686431853	0.053132436	0.533725268	15.6462153	-0.2537532	0.5621878		0.047127016	264.438111
101928251	0	0			0		0.044814903	-0.491671105	3.519156851	0.139712757	0.888886947		2.375115019	0.663189643	0.520791126	0.784812952	1.97446057	0.66547532	0.58913403		0
101928266	0	0			0		0	0			0		0.24054981	-1.207264433	0.726423083	0.90091378	0.88531106	1.55165465	0.4210545		0
101928295	0.58836737	-1.064230219	2.16757104	0.490978242	0.623441836		0.414031576	-2.563786925	2.261332294	1.133750635	0.256899163		10.61276305	0.247872948	0.664044425	0.867450667	17.2897876	-0.4718912	0.25791204		0.069444444	230.8798144
101928307	0.045747333	1.072166589	3.516391807	-0.304905326	0.760438259		0	0			0		1.37025907	2.094287026	0.160318717	0.541973745	0.31670231	-1.0642461	0.70474336		0
101928323	0	0			0		0.080512112	0.078063718	3.508081543	-0.022252538	0.982246509		11.97630203	0.652151033	0.213783281	0.570077184	9.92702738	0.02712516	0.96153358		0
101928371	0	0			0		0	0			0		287.8666461	-0.091865455	0.425547192	0.722137591	283.948956	-0.60828	0.02472797	0.12356132	0
101928402	0.597666609	-2.294363045	2.647912666	0.866479879	0.386227056		0.342788822	2.348804943	3.23608524	-0.725816772	0.467951104		9.059653324	-0.186290749	0.722526937	0.899642547	7.06250693	-0.2512727	0.72022203		0.083333333	215.09775
101928414	0	0			0		0.044814903	-0.491671105	3.519156851	0.139712757	0.888886947		3.776476311	0.014906106	0.986161922	0.993844572	4.7924803	-0.3500327	0.63601264		0
101928424	0	0			0		0	0			0		17.94956283	0.069246237	0.874801707	0.962891414	16.6387002	-0.7290731	0.11783994		0
101928438	0	0			0		0	0			0		3.208400271	0.782571378	0.393689742	0.700068057	1.24362423	-1.2644065	0.439285		0
101928445	1.768310649	-0.749804675	1.34807884	0.556202391	0.578072505		1.132114383	-0.070696276	1.346938129	0.052486655	0.958140929		65.01011864	0.125964916	0.694033818	0.883527836	51.9172726	0.25003782	0.41734658	0.53624721	0.035526637	288.8973029
101928504	1.652544701	-1.767091383	1.315155393	1.343636951	0.179065815		0.497354417	-0.070652612	1.956136178	0.036118453	0.971187909		34.84185613	-0.078309553	0.767476247	0.915867666	28.5690128	-0.5599059	0.09694431		0.082680601	215.7784392
101928517	0.244969536	0.22577443	3.171089757	-0.071197742	0.943240378		0.164935782	-1.486534107	3.477352647	0.427490179	0.669022337		125.4413357	0.069046794	0.703314812	0.889238036	122.945629	-0.0348944	0.90001279	0.93314151	0.00255102	516.8825906
101928525	0	0			0		0	0			0		1408.08519	0.109485583	0.533038462	0.791753401	994.304893	-0.2065284	0.3618444	0.48228382	0
101928530	0.118425551	-0.757197917	3.49603276	0.216587764	0.828529623		0.347424708	-1.170372955	2.442811447	0.479109002	0.631861086		6.178785531	-0.243243227	0.672023476	0.872569868	6.98291529	0.83519998	0.2255008		0.071428571	228.4412953
101928557	0	0			0		0	0			0		2.434755004	1.900686009	0.063255584	0.533725268	1.68842383	0.52694698	0.74786209		0
101928595	0.045747333	1.072166589	3.516391807	-0.304905326	0.760438259		0	0			0		3.649797333	-0.618861657	0.567267257	0.814653831	3.84826282	-1.1797322	0.30648467		0
101928612	0	0			0		0	0			0		0	0	0		0	0	0		0
101928659	0.455812707	-1.47829641	2.304345398	0.641525533	0.521181297		2.33211622	0.210280701	1.146958467	-0.183337677	0.854533074		18.49777641	-0.007450444	0.983181205	0.992362475	18.0427276	0.06406874	0.87670559		0.0578125	246.7484838
101928661	0	0			0		0	0			0		0.25759224	0.280937693	0.933779961	0.974664141	0.55143617	2.81402336	0.3327757		0
101928673	1.158361789	0.309274816	1.436681149	-0.215270324	0.829556565		0.750639419	-1.596687086	1.866500775	0.855444105	0.392305336		41.2399353	0.155632915	0.574941396	0.817702128	46.8969054	-0.5248834	0.13402499	0.23979747	0.039498433	279.7236471
101928674	0	0			0		0	0			0		2.636690939	0.545785155	0.615079236	0.841043427	1.79237304	0.28767368	0.81201253		0
101928696	0	0			0		0	0			0		0.381937099	1.313061615	0.673144187	0.872961141	0	0	0		0
101928718	0.164172885	-0.204501676	3.485578548	0.058670798	0.953214319		0.157091623	1.642644595	3.496114244	-0.469848661	0.638463146		2.268333925	-1.151937046	0.267309824	0.609206628	1.55002883	1.34134826	0.36371423		0.083333333	215.09775
101928725	0.33998058	2.299763824	3.156892299	-0.728489795	0.466313813		0	0			0		3.76658896	-0.100914619	0.90702615	0.968513545	2.27572597	2.01745484	0.08539534		0
101928728	5.049390577	0.32080519	0.700326257	-0.458079626	0.646895235		6.381974055	0.443281353	0.736974336	-0.601488181	0.547514881		106.5708003	0.383461802	0.041370915	0.533725268	57.5503612	-0.3627239	0.29000543	0.41204595	0.055751812	249.8902494
101928731	0	0			0		0	0			0		0.09641744	1.002276748	0.776697896	0.915867666	0.80779495	-3.2920911	0.11508868		0
101928809	0	0			0		0	0			0		0.314487075	-1.71761566	0.586418647	0.824036705	0.80863172	1.69448142	0.39665637		0
101928834	0	0			0		0	0			0		0.469635949	-2.259691014	0.313226084	0.64165208	0.39661383	-0.3788346	0.87522209		0
101928837	0.109577439	-0.700011332	3.497957659	0.200120013	0.841386722		0	0			0		2.493061039	0.9460424	0.424950332	0.721752197	0.56442373	-0.3008794	0.89929937		0.1	199.3156857
101928841	0.323539044	2.253516057	3.212616102	-0.701458246	0.483017083		0.082467891	-0.683008422	3.515397587	0.194290519	0.845948409		6.220060014	0.57490822	0.362575548	0.675609413	1.21812711	-0.5695193	0.7007079		0
101928847	0	0			0		0	0			0		0.343710657	-0.452847387	0.85751478	0.954799511	0.3156109	-1.8803775	0.54469385		0
101928855	0	0			0		0	0			0		2.543629224	-0.10775432	0.913186246	0.971365286	2.08589521	0.60266112	0.64703849		0
101928902	0	0			0		0	0			0		0.101858351	1.002276748	0.776697896	0.915867666	0.12056473	-1.1978387	0.73374535		0
101928909	0	0			0		0.171394411	1.688237076	3.494844229	-0.483065043	0.629049554		1.669791389	0.575759736	0.578459701	0.820187661	1.09821777	1.34851428	0.41206415		0
101928932	0	0			0		0	0			0		0	0	0		0	0	0		0
101928942	0	0			0		0	0			0		0.101858351	1.002276748	0.776697896	0.915867666	0.45953014	2.55192489	0.40800637		0
101928977	0	0			0		0.112908533	-1.129364151	3.495130771	0.323125006	0.746600573		5.500182103	-0.239296524	0.702391614	0.888344251	4.02242777	0.04625129	0.96575216		0
101928988	0	0			0		0	0			0		0	0	0		0.16237406	-1.3857256	0.69367108		0
101929054	3.371058425	-0.152584971	0.870710819	0.175241845	0.860889605		0.435354524	-1.942046018	2.074735302	0.936045199	0.349249917		16.42183945	0.306149895	0.387311258	0.69557681	13.638349	-0.4492987	0.39010098		0.237348485	124.4952753
101929066	0.054788719	-0.183809585	3.518672553	0.052238332	0.95833879		0.035697209	0.733266842	3.517213325	-0.20847949	0.834854595		11.66545209	1.086330487	0.111305413	0.533725268	5.88774636	0.19001917	0.78414572		0.027777778	310.1955001
101929076	0	0			0		0	0			0		2.186608819	-1.720293423	0.21109004	0.568493675	0.78378418	-1.743466	0.36932362		0
101929089	0	0			0		0	0			0		96.9733847	0.154255177	0.513402255	0.779103321	99.1249355	-0.6128666	0.06405032	0.15767148	0
101929099	0.210113492	-0.496085614	3.330699382	0.148943377	0.881598313		0.112908533	-1.129364151	3.495130771	0.323125006	0.746600573		138.9472675	0.170127723	0.287683446	0.624867738	101.700425	-0.3523574	0.14723539	0.25480964	0.004076087	476.3159673
101929128	0	0			0		0	0			0		0.07937501	-0.440395773	0.900821666	0.966015786	0.70645877	-0.321329	0.85735302		0
101929140	0.220982298	0.691000144	3.266303898	-0.21155415	0.832454883		0	0			0		6.39439617	-0.712683665	0.289337344	0.625362593	7.94880409	-0.6868463	0.23283424		0.025	319.3156857
101929162	0.464124414	-1.352107071	2.308600138	0.585682661	0.558088788		0.044814903	-0.491671105	3.519156851	0.139712757	0.888886947		53.47973242	0.319573275	0.138155943	0.537955801	35.6278119	-0.3650978	0.36533097	0.4858712	0.01956596	340.530616
101929188	2.593555628	-0.251863402	0.962274405	0.261737609	0.793523743		0.33312192	-1.105076794	2.5075198	0.440705112	0.659426495		36.43961384	-0.099456592	0.704037886	0.88962731	31.6152499	-0.1371323	0.72223609	0.79861349	0.076767232	222.2019341
101929215	0	0			0		0	0			0		11.56864564	0.36542828	0.458639664	0.745221413	22.3564475	-0.0410391	0.9116967		0
101929243	1.319728766	-0.437733972	1.523154636	0.28738643	0.773816451		0.34721148	-0.63997902	2.182389817	0.293246887	0.769333448		108.1538756	0.394522524	0.232834768	0.584067871	99.2142425	0.0186244	0.95068148	0.96756998	0.013664074	371.6081106
101929295	0	0			0		0	0			0		1.618072848	1.248631253	0.413194172	0.712876294	1.01618547	-1.7463347	0.41231666		0
101929319	0	0			0		0.082467891	-0.683008422	3.515397587	0.194290519	0.845948409		2.524157898	-0.622524031	0.599597545	0.832783896	1.36486592	-0.4937684	0.70499575		0
101929331	0	0			0		0	0			0		5.041573329	-0.450018489	0.52075521	0.784812952	8.31545767	-0.2320418	0.68486171		0
101929340	0	0			0		0.089629806	-0.937521707	3.505490716	0.267443785	0.789127491		2.174041226	0.268595621	0.796170282	0.92583173	2.17620355	-2.4858493	0.06364223		0
101929357	2.277045288	-1.839444398	1.181247921	1.557204348	0.119421977		0.660824478	-1.288969608	1.787537461	0.721086766	0.470856133		338.8412533	0.404777027	0.146854451	0.538628699	312.976305	0.06007635	0.83014105	0.88259095	0.01608503	357.488255
101929384	0	0			0		0	0			0		1.064054096	-1.508931522	0.292135464	0.626446109	1.94265038	-2.1652787	0.11904803		0
101929415	0	0			0		0	0			0		1.341529107	0.598796765	0.71929033	0.898261336	0.16508387	-0.0224844	0.99491973		0
101929431	0.394769299	1.57375962	2.720790548	-0.578419982	0.562980606		0	0			0		0.922718046	-0.670522671	0.722275024	0.899605977	0.55246641	-2.7362285	0.24510733		0.25	120
101929439	0.091494667	1.413631167	3.511466322	-0.402575744	0.687260357		0.06809363	-0.683008422	3.515397587	0.194290519	0.845948409		5.90968641	0.520258766	0.423618954	0.720346619	4.33976928	-0.3704638	0.65733913		0
101929452	0	0			0		0	0			0		1.188243348	0.729157378	0.627910151	0.848559337	1.20906516	-0.3535016	0.81779305		0
101929523	2.65294075	0.354740865	0.975744162	-0.363559301	0.716187123		1.509321317	0.981589127	1.192514498	-0.823125529	0.410436613		79.73139847	0.340920667	0.235564894	0.584872685	93.2680556	-0.122412	0.67516233	0.76249849	0.032808123	295.7881873
101929524	0.059212776	-0.228400675	3.516624637	0.064948835	0.948214738		0	0			0		13.71539902	0.775127275	0.063384261	0.533725268	11.5782178	0.01594637	0.97557685		0.027777778	310.1955001
101929532	0	0			0		0	0			0		0.232099103	-1.404446395	0.683864051	0.877674363	0.24409442	0.67083253	0.84614202		0
101929552	0	0			0		0	0			0		1.447882835	0.813091618	0.532235897	0.791479022	2.83454999	-2.3491628	0.04611815		0
101929555	0.045747333	1.072166589	3.516391807	-0.304905326	0.760438259		0	0			0		0.975136501	2.694636461	0.216816646	0.572246734	1.23519629	-0.7668411	0.61571646		0
101929574	0.500637088	-0.005334076	2.287623886	0.00233171	0.998139566		0.395958984	-1.850779606	2.321209616	0.797334111	0.425257015		38.60983665	0.092520328	0.739078797	0.907217287	35.9604323	0.18137723	0.63427088	0.72945885	0.016194332	356.9020339
101929577	0	0			0		0	0			0		1.0535815	0.41793772	0.784595841	0.920627906	2.74419296	0.23877541	0.82685757		0
101929592	0	0			0		0	0			0		1.382529998	0.165275272	0.899786053	0.966015786	1.73905277	-0.318219	0.82523728		0
101929626	0	0			0		0.06809363	-0.683008422	3.515397587	0.194290519	0.845948409		0.603190409	-0.621818209	0.790949254	0.923133567	0.2068932	-0.075112	0.98302383		0
101929657	0	0			0		0	0			0		0.720976527	2.141542834	0.32815288	0.651507391	2.10494597	-2.016025	0.1207633		0
101929698	0.224779009	0.73371902	3.250537388	-0.225722375	0.821417354		0	0			0		32.61502404	0.14576887	0.6624207	0.866700548	22.7881162	-0.036456	0.93326305		0.004901961	460.3455205
101929705	0.398620625	-0.50888772	2.688608848	0.189275476	0.849876915		0.164935782	-1.486534107	3.477352647	0.427490179	0.669022337		120.160248	0.146316505	0.491514587	0.765327767	50.1287097	-0.1207035	0.69122795	0.77507721	0.005847953	445.0711509
101929709	1.587607676	-0.060411756	1.198864722	0.050390803	0.959810965		2.132356613	0.234274686	1.157808597	-0.202343191	0.839648437		61.0895183	0.119637054	0.567660523	0.814739071	54.8821972	-0.0834741	0.80238709	0.86093036	0.037177603	284.9653468
101929718	0	0			0		0	0			0		651.0019963	0.351666958	0.046891299	0.533725268	568.55933	-0.0722185	0.78296438	0.8456169	0
101929719	0.304182312	-0.462647259	2.64877337	0.17466472	0.861343091		0	0			0		4.062556567	0.815877559	0.254920674	0.600406162	1.66122249	0.68796665	0.58764839		0.125	180
101929767	2.856393423	0.374644285	0.93192127	-0.402012806	0.687674601		0.643362657	-2.485116524	1.776219363	1.399104512	0.161781645		74.48059591	0.442684004	0.030336092	0.533725268	44.5217878	-0.4753176	0.14182495	0.24790632	0.046653331	265.3125658
101929798	0.730718773	2.501593065	2.520244161	-0.992599488	0.320905174		0.311914124	-0.042880913	2.94968913	0.014537435	0.988401214		4.84140119	-0.745424888	0.297075586	0.629680662	3.87721615	-0.6905297	0.43635297		0
101929882	0.37063556	0.581212641	2.770149887	-0.209812705	0.833813857		0.342788822	2.348804943	3.23608524	-0.725816772	0.467951104		10.95461544	0.235810614	0.624977168	0.846475671	9.49817111	0.12842438	0.83971858		0.025	319.3156857
101929897	0	0			0		0.071394418	1.081852808	3.512041294	-0.308041027	0.758051114		0.500970981	1.625940205	0.488229081	0.763843021	0.82332211	0.05344051	0.97843916		0
101930071	2.126501675	1.314940567	1.1649318	-1.128770428	0.258994691		0.493350343	0.845467635	2.311648959	-0.365742226	0.714557434		83.63720426	0.204871234	0.407506655	0.709433808	76.8312771	0.41969774	0.21816412	0.335919	0.019755818	339.6947174
101930370	0.351352712	-0.097031364	2.557513191	0.037939732	0.969735735		0.130512108	0.433601798	3.502803194	-0.123787085	0.901483858		51.88357172	0.054730877	0.841811268	0.948437616	64.5623639	-0.144811	0.61974501	0.71797737	0.008227041	415.524641
102465432	0.251243495	0.432360261	2.828402936	-0.152863744	0.878505728		1.186082375	0.046932755	1.458189138	-0.032185643	0.974324006		183.6853146	0.018473463	0.949297124	0.979741964	140.110016	-0.4554539	0.26221463	0.38325285	0.001622613	556.0479011
102465753	0	0			0		0	0			0		3.159691428	0.284997982	0.807473492	0.930926549	3.23503077	0.33270504	0.77680796		0
102467073	0.282598436	-0.834846094	3.006211614	0.277707028	0.781237265		0.127282794	-1.233846936	3.489507235	0.353587728	0.723647872		35.78898437	-0.152233497	0.572643481	0.816665977	27.6846308	0.06433454	0.86835203		0.018518519	345.2932501
102546294	0	0			0		0	0			0		1.044143212	-2.550746226	0.11456866	0.533725268	0.84684637	0.71211314	0.68521402		0
102723322	0.482013912	-2.153095971	2.196049857	0.980440387	0.326868782		0.121394414	1.412414218	3.503088207	-0.403191166	0.686807598		4.557193005	2.133311376	0.071409821	0.533725268	0.60099094	-0.0584521	0.97795606		0.566666667	49.16566526
102723335	0	0			0		0	0			0		7.237300766	0.708327056	0.259883264	0.60271346	7.96275657	-0.1713746	0.78999214		0
102723385	0	0			0		0.071394418	1.081852808	3.512041294	-0.308041027	0.758051114		56.98442241	0.03884466	0.907389432	0.968522673	46.7862	-0.4100717	0.27351823	0.39463543	0
102723439	0	0			0		0.153862309	0.235309611	3.499119267	-0.06724824	0.946384082		29.3976986	-0.267292404	0.522696488	0.785554929	24.6242904	-0.6278794	0.0755884		0
102723493	0	0			0		0	0			0		0.791982056	-1.925423515	0.296411791	0.62924189	0	0	0		0
102723582	0.150707442	0.665760123	3.50129187	-0.190146994	0.849193946		0.2363302	-0.557950404	3.213830271	0.173609169	0.862172625		5.716843928	-0.498799731	0.459589491	0.7455991	5.41543498	-0.0584538	0.9422791		0.0625	240
102723665	1.984178667	1.302414814	1.210224238	-1.076176441	0.281848354		0.252609809	-1.254488364	2.68986878	0.466375302	0.640946887		37.10189167	0.646575125	0.040486459	0.533725268	26.2316634	0.08072817	0.83726501		0.04	278.6313714
102723672	0.199222203	-0.336994598	3.511853531	0.095959184	0.92355299		0	0			0		3.731756509	-1.403512053	0.188159933	0.555358259	1.35401951	-1.63151	0.27481412		0.041666667	275.09775
102723692	0	0			0		0	0			0		83.09501524	0.064279724	0.873885698	0.962269983	68.5817398	-0.5243602	0.11610797	0.21754175	0
102723701	1.659156492	1.152501795	1.284753047	-0.897060955	0.369686392		1.718470792	-0.50050036	1.232274032	0.406159951	0.684625079		54.7887183	-0.490788567	0.145226221	0.537955801	35.85006	-0.5336297	0.11849958	0.22059491	0.023405649	325.0199638
102723729	0	0			0		0	0			0		202.8891474	0.469904838	0.054833043	0.533725268	158.255347	-0.098941	0.7103768	0.7899459	0
102723809	0	0			0		0	0			0		8.477580832	-0.196811002	0.792098792	0.923548156	10.6319774	-1.1637663	0.15879677		0
102723883	0	0			0		0.035697209	0.733266842	3.517213325	-0.20847949	0.834854595		0.994003502	-1.130895877	0.501412984	0.771180711	1.65046232	0.6577212	0.66221258		0
102724020	0	0			0		0	0			0		0.60917714	0.064017417	0.977758555	0.989481157	0.49717055	-1.5626777	0.52023666		0
102724050	0.177638327	-1.110209481	3.485542044	0.318518459	0.750091695		0.1181651	-0.113275099	3.504310401	0.032324505	0.974213267		7.5311709	0.924336586	0.155938424	0.540194927	6.27508053	-0.6665472	0.32012143		0.107142857	193.3435453
102724153	0.059212776	-0.228400675	3.516624637	0.064948835	0.948214738		0	0			0		400.6100691	0.343934078	0.277086827	0.61662224	195.756992	-0.129546	0.629971	0.72615331	0.000555556	648.8268715
102724156	0.054788719	-0.183809585	3.518672553	0.052238332	0.95833879		0	0			0		0.42047718	0.415523797	0.865624154	0.958117579	0.26717557	-0.6663679	0.82361433		0.125	180
102724301	0	0			0		0	0			0		6.305212856	0.448391597	0.581100141	0.821815495	6.04235427	0.0589939	0.93948354		0
102724467	0.054788719	-0.183809585	3.518672553	0.052238332	0.95833879		0.366770835	-0.181209046	2.221060854	0.081586709	0.93497537		9.055367061	-0.164840287	0.75114042	0.913027963	5.95499487	0.06764875	0.92306492		0.0125	379.3156857
102724508	0.054788719	-0.183809585	3.518672553	0.052238332	0.95833879		0.267099221	0.416162326	3.076647487	-0.135264871	0.892402459		4.976383415	0.08369595	0.892067642	0.966015786	7.23068339	0.13953193	0.81844502		0.03125	300
102724532	0.16999029	1.446012166	3.511049659	-0.411846116	0.680452218		0.27911785	-0.255250744	2.339148898	0.109121204	0.913106357		60.00301525	0.345665859	0.320294832	0.645723053	43.0793922	0.25458286	0.47917464	0.59424138	0
102724596	0	0			0		0	0			0		3.288992044	-1.083839238	0.182713411	0.551092092	2.28469153	-1.2023196	0.30328795		0
102724804	0	0			0		0	0			0		5.017476726	0.721180872	0.291712336	0.626394192	3.64076699	0.34118943	0.69708211		0
102724814	5.770356139	-0.161455767	0.651976968	0.247640292	0.804412733		4.271434738	0.049592205	0.697450525	-0.07110498	0.943314205		504.5503991	0.286818361	0.104147467	0.533725268	671.201158	-0.299632	0.19462466	0.31004652	0.015911145	358.4291118
102724919	0.059212776	-0.228400675	3.516624637	0.064948835	0.948214738		0	0			0		1.136422238	-1.924555718	0.198989354	0.559364006	1.88235344	0.89416753	0.45406845		0.041666667	275.09775
102725254	0	0			0		0	0			0		3.211137771	0.518272362	0.554788833	0.807343559	1.8367711	0.95069694	0.41377904		0
103021295	5.196898785	-0.430884112	0.757856232	0.568556534	0.56965713		0.902004639	-0.790346069	1.646428911	0.480036559	0.631201397		208.0415027	-0.410160273	0.177250907	0.548214693	213.498494	-0.7012752	0.05896642	0.15126647	0.029357748	305.4068925
103344931	3.986196345	-0.763088072	0.8230357	0.927162785	0.353842022		2.530310854	-1.415677208	1.146367698	1.234924196	0.216858718		208.8072248	0.035869548	0.80546735	0.929938376	180.547401	-0.5906886	0.02057788	0.11997441	0.026179524	315.3250394
103611081	10.91553504	-0.164863645	0.497724193	0.331234944	0.740467027		1.933042494	-0.787459303	1.089931921	0.722484853	0.469996435		169.5746189	-0.157291982	0.500621494	0.770606245	169.55784	-0.481635	0.13633005	0.24218839	0.073238303	226.2754698
104968399	0.485308567	2.728351799	2.795537522	-0.975966796	0.329080919		0.082467891	-0.683008422	3.515397587	0.194290519	0.845948409		2404.383832	0.237384341	0.265159294	0.608107825	1887.77274	-0.0279388	0.91342836	0.94185526	0
105274304	4.903899749	-0.73129152	0.768288265	0.95184523	0.34117548		0.513563744	-0.305511518	2.181090629	0.140072821	0.888602454		35.78218232	0.148917743	0.576008002	0.818548176	27.9302689	0.01457393	0.97428614		0.206381001	136.5970759
105369332	0.353800242	1.552250871	2.494157142	-0.622354881	0.533708542		0.544828385	-2.234625278	2.127584649	1.050310867	0.29357521		772.7535263	0.32882538	0.041807904	0.533725268	626.408421	-0.2623256	0.25609367	0.37706203	0.000259336	714.7733602
105369438	11.49060041	-0.208830218	0.544305074	0.383663919	0.701227558		5.827305723	-0.24395029	0.875846957	0.278530727	0.780604981		2594.707996	0.062429966	0.724632807	0.900120398	2037.9505	-0.4058752	0.08360812	0.18011933	0.005226497	454.7964035
105369632	0	0			0		0	0			0		31.01776446	-0.063916693	0.832047199	0.944366248	27.3519646	-0.6260602	0.08458681		0
105369691	0	0			0		0	0			0		0	0	0		0.2161779	-1.642522	0.63949722		0
105369781	0	0			0		0	0			0		5.560911031	-0.616541821	0.312726693	0.64165208	7.79464335	-1.0918884	0.11017335		0
105369911	0	0			0		0	0			0		0.551048378	-0.717954724	0.763306227	0.915867666	1.1965545	1.18981098	0.46013377		0
105370203	0.20064527	-0.336994598	3.511853531	0.095959184	0.92355299		0.044814903	-0.491671105	3.519156851	0.139712757	0.888886947		20.22013409	0.332213559	0.418412794	0.71657498	13.9128052	-0.3893103	0.41034788		0.011904762	383.5390454
105370489	0	0			0		0	0			0		37.37072892	0.091294226	0.840227547	0.947399393	35.1472546	-0.1604303	0.64308838	0.7374098	0
105371038	0.196454776	0.918407277	3.422977062	-0.268306582	0.78846334		0.071394418	1.081852808	3.512041294	-0.308041027	0.758051114		62.21860933	0.08041035	0.73635082	0.905511441	61.2940515	-0.0799913	0.79851299	0.8580422	0.002380952	522.8547311
105371083	0.054788719	-0.183809585	3.518672553	0.052238332	0.95833879		0.044814903	-0.491671105	3.519156851	0.139712757	0.888886947		11.18631891	0.923163931	0.046332623	0.533725268	9.90469148	-0.5944031	0.37588654		0.020833333	335.09775
105371184	0	0			0		0	0			0		2.668517315	-0.267372367	0.809499329	0.931843082	3.40927223	-0.9316784	0.27057143		0
105371267	0	0			0		0	0			0		0.621972681	-1.290179926	0.493068551	0.765954227	0.41841516	-1.1916172	0.64396694		0
105371430	0	0			0		0.044814903	-0.491671105	3.519156851	0.139712757	0.888886947		29.12385759	0.135569337	0.644740256	0.858660641	16.9550259	-0.2816176	0.52041242		0
105371485	0	0			0		0	0			0		0	0	0		0	0	0		0
105371730	0.109577439	-0.700011332	3.497957659	0.200120013	0.841386722		0.035697209	0.733266842	3.517213325	-0.20847949	0.834854595		31.54744366	0.055727808	0.886686015	0.966015786	43.0403487	0.21857859	0.58638783	0.69016329	0.012820513	377.1241331
105371795	0.137242	1.664159518	3.508448191	-0.474329227	0.635265153		0	0			0		151.030747	0.247417033	0.1451708	0.537955801	218.638857	-0.2988289	0.16327981	0.27381668	0
105371814	0.054788719	-0.183809585	3.518672553	0.052238332	0.95833879		0.461579542	-0.428041978	2.084704945	0.205324969	0.837318237		17.21448662	0.33720774	0.402438288	0.705924614	19.5936375	-0.2665325	0.55957977		0.010869565	391.4137174
105371824	0	0			0		0.444568636	2.300011352	3.018119471	-0.762067696	0.446019602		0.50747503	1.57388842	0.499531177	0.770020429	0.62461401	2.15007879	0.34980488		0
105371849	0.567090336	0.809863926	2.022257829	-0.40047511	0.688806612		0.283050451	-1.419432036	2.595840221	0.546810249	0.584509101		11.52822023	-0.096292396	0.832099313	0.944366248	10.0164852	0.34069935	0.55017492		0.031135531	300.317658
105372273	0.059212776	-0.228400675	3.516624637	0.064948835	0.948214738		0.044814903	-0.491671105	3.519156851	0.139712757	0.888886947		8.186618082	-0.393551782	0.491603048	0.765331799	6.90891375	-0.5893075	0.43673923		0.019230769	342.0263831
105372440	0	0			0		0	0			0		3.319638691	1.103934087	0.316528928	0.644136067	2.01377323	-0.7439466	0.56455316		0
105372795	0.16999029	1.446012166	3.511049659	-0.411846116	0.680452218		0.103790839	-0.113275099	3.504310401	0.032324505	0.974213267		10.66332028	-0.177758527	0.703916772	0.88962731	9.30693595	-1.0736234	0.08562379		0
105373051	0	0			0		0	0			0		0	0	0		0.27451412	-0.479916	0.88478807		0
105373562	0.100536053	0.368887188	3.508285693	-0.10514742	0.916258832		0.170141918	-0.764498129	3.47325724	0.22010985	0.825785604		15.12493412	0.00679647	0.988875236	0.994809335	12.1906649	-0.4281499	0.44362707		0.011904762	383.5390454
105373656	1.198831395	-0.12484128	1.369117476	0.09118376	0.927346579		0.6516994	-1.83055529	1.842138529	0.993712069	0.320363065		90.80206608	0.335709825	0.335191643	0.654727404	66.5087623	-0.0190076	0.94128099	0.96084734	0.017822716	348.6083384
105375166	0	0			0		0	0			0		0.1611748	-0.440395773	0.900821666	0.966015786	0	0	0		0
105375218	0.53985261	-0.084823214	2.025377738	0.041880195	0.966594205		0.579694211	-0.579677282	1.920908088	0.301772524	0.762825478		28.43949169	-0.132786562	0.639063481	0.854988238	28.5570118	-0.4899885	0.16231403		0.025952381	316.0793573
105375304	0	0			0		0	0			0		40.80993522	0.045226126	0.882571885	0.966015786	37.150402	-0.3971931	0.31190307	0.43385607	0
105375545	0	0			0		0.035697209	0.733266842	3.517213325	-0.20847949	0.834854595		0.904453169	0.470613033	0.764133646	0.915867666	1.98133072	-1.4599908	0.25699244		0
105375744	0.045747333	1.072166589	3.516391807	-0.304905326	0.760438259		0	0			0		0.300134142	2.014320969	0.528011405	0.789273501	0.44056302	-0.6146437	0.79416755		0
105375787	0	0			0		0	0			0		0.679552455	-0.873052454	0.649094297	0.86056667	0.21247076	-0.4765031	0.89236556		0
105376114	0.516869957	-2.123260861	2.436203027	0.871545121	0.383456581		0.06809363	-0.683008422	3.515397587	0.194290519	0.845948409		25.93092252	0.050951159	0.891663921	0.966015786	24.6722173	-0.3811759	0.35455322		0.034346847	291.8207117
105376271	0	0			0		0	0			0		1.155368367	1.495370997	0.506775083	0.774212962	0.1020917	-0.7964448	0.82149653		0
105376306	1.912549248	-1.206453796	1.182866327	1.019940942	0.307756471		1.110276432	-1.362231481	1.43712099	0.947889211	0.343185858		20.035358	0.338907445	0.367490049	0.679591853	14.8796332	-0.3072889	0.54418738		0.165708812	155.5966661
105376805	0.16999029	1.446012166	3.511049659	-0.411846116	0.680452218		1.047163385	1.466922124	1.600359838	-0.916620181	0.359341706		21.61071978	0.414444207	0.337646162	0.656938511	25.8178109	0.54015414	0.21789265		0
105377621	0.177638327	-1.110209481	3.485542044	0.318518459	0.750091695		0	0			0		2.835020478	0.072791211	0.932222126	0.974664141	2.67495576	-0.2509871	0.81650893		0.083333333	215.09775
105377623	0.118425551	-0.757197917	3.49603276	0.216587764	0.828529623		0.253862302	0.844516145	3.121649468	-0.270535226	0.78674852		14.044793	0.509028841	0.233194384	0.584150376	17.7284346	-0.4053367	0.3421897		0.041666667	275.09775
105377763	0	0			0		0	0			0		1.549924891	0.3105743	0.803676351	0.929234634	2.9534208	0.05222703	0.95844882		0
105378047	0	0			0		0	0			0		0.476537815	0.383468014	0.851067604	0.952575111	0.1020917	-0.7964448	0.82149653		0
105378553	0.045747333	1.072166589	3.516391807	-0.304905326	0.760438259		0	0			0		9.524356129	1.190600025	0.059224711	0.533725268	7.16907301	-0.3300564	0.70203541		0
105378663	0	0			0		0	0			0		2.275178603	0.784385324	0.448820945	0.737842995	2.10583921	-0.8998785	0.5230794		0
105378933	0.199222203	-0.336994598	3.511853531	0.095959184	0.92355299		0.044814903	-0.491671105	3.519156851	0.139712757	0.888886947		0.881327547	1.45869373	0.521299111	0.784964403	0.17436857	-1.3857257	0.69367107		0.25	120
105379143	0	0			0		0	0			0		1.725267335	0.245962323	0.862104023	0.956479712	1.39134039	0.91317015	0.52060078		0
105379194	0	0			0		0	0			0		0.09641744	1.002276748	0.776697896	0.915867666	0.68391526	2.30509813	0.29578169		0
105447645	0.259858045	-1.04142684	3.073803109	0.33880727	0.734754924		0	0			0		7.370811815	-0.115628041	0.850647021	0.952575111	13.0087993	-0.8608627	0.0789011		0.055555556	250.1955001
106660613	1.572897991	-1.362844622	1.346396168	1.012216652	0.311434476		1.471914724	0.164973262	1.254699153	-0.131484318	0.895392192		163.1202695	0.147755587	0.519851258	0.784336148	149.350009	-0.3664277	0.16865054	0.2801081	0.02051598	336.4264885
106865373	0.045747333	1.072166589	3.516391807	-0.304905326	0.760438259		0.085697205	1.088802986	3.511948749	-0.310028154	0.756539547		24.93784234	-0.053540116	0.886092662	0.966015786	19.9519151	-0.3808657	0.4055816		0
107080638	1.743296513	-0.241143484	1.251268951	0.192719146	0.847178928		0.742538651	-0.421817447	1.714478218	0.24603255	0.805657036		422.1434663	0.174947588	0.219895369	0.573099173	359.531944	-0.0888213	0.69636983	0.77917486	0.00571243	447.1007897
107080644	0.045747333	1.072166589	3.516391807	-0.304905326	0.760438259		0.035697209	0.733266842	3.517213325	-0.20847949	0.834854595		2.706724774	1.529440799	0.244141529	0.593280913	1.20422908	-0.2407543	0.88399697		0
107303344	0.589597164	-0.466091676	1.870195838	0.249220785	0.803190002		0.06809363	-0.683008422	3.515397587	0.194290519	0.845948409		90.882854	-0.230885966	0.244092221	0.593280913	93.3409052	-0.3451691	0.27564269	0.39681581	0.007756544	420.6222203
A1BG	0	0			0		0	0			0		0.575845788	-2.46626899	0.386480942	0.695204863	0.19613758	-0.075112	0.98302383		0
A1BG-AS1	0	0			0		0	0			0		18.97621658	-0.412727817	0.2211538	0.573896032	22.7818254	-0.5583552	0.17424342		0
A4GALT	9.455312187	0.778713871	0.578979716	-1.344976083	0.178632958		1.549555029	1.498230655	1.448934366	-1.034022444	0.301125671		459.30713	0.156936109	0.132372382	0.53724161	206.764571	-0.4441142	0.06966771	0.1630521	0.016605896	354.7296351
AAAS	0.474936825	0.170164043	2.567823457	-0.066267812	0.947164609		0	0			0		32.7384912	-0.314897773	0.317343974	0.644664802	28.7051625	-0.7991833	0.03741078		0.006944444	430.1955001
AACS	6.382858079	0.482334365	0.666479425	-0.72370481	0.46924698		3.203036258	-0.644026846	0.8683511	0.741666413	0.458289474		732.8616825	0.264919377	0.097429891	0.533725268	680.476201	-0.1559857	0.47568089	0.59084121	0.007902193	419.0118745
AACSP1	0.821698885	0.80092338	1.888198729	-0.424173244	0.671439472		0.082467891	-0.683008422	3.515397587	0.194290519	0.845948409		7.985946969	0.130913942	0.812625702	0.933581756	3.47509961	-1.3516381	0.12390676		0.125	180
AAGAB	23.22881549	-0.226847265	0.363727289	0.623674034	0.532841679		4.260670322	-1.511774608	0.80974506	1.866976019	0.061904937		1886.514228	0.014342889	0.893881872	0.966015786	1509.51653	-0.450283	0.06531395	0.15832294	0.015314603	361.7368919
AAK1	39.95719875	0.082902513	0.275110544	-0.301342552	0.763153296		15.69135161	-1.083433485	0.453785397	2.387545946	0.016961282	0.089898714	2222.620045	-0.136279791	0.114273154	0.533725268	1504.15931	-0.7889377	0.00144401	0.0641868	0.017985319	347.8221863
AAMDC	0.059212776	-0.228400675	3.516624637	0.064948835	0.948214738		0	0			0		11.50897938	-0.130545737	0.752651344	0.914091309	11.4244731	-0.0283315	0.95792692		0.01	398.6313714
AAMP	7.819107199	0.102367995	0.589598103	-0.173623346	0.862161483		3.617041304	-0.584103237	0.960296514	0.608253001	0.543019687		1623.745609	0.271113214	0.051161836	0.533725268	1343.96986	-0.0599989	0.77515574	0.83994416	0.005534317	449.8427441
AAR2	74.07710258	-0.015778664	0.25763074	0.061245269	0.951163878		15.10114882	-0.328793344	0.458913223	0.716460819	0.473706852	0.575070594	1784.131014	0.100018645	0.287347698	0.624862386	1239.56647	-0.287351	0.17374413	0.2858061	0.047734439	263.3295404
AARS1	14.80022542	0.245631281	0.45197663	-0.543460137	0.58681303		5.653079615	-1.544668436	0.679245161	2.274095608	0.022960239		1814.625815	0.148449189	0.180071849	0.549368105	1344.41972	-0.1986519	0.32400788	0.44553543	0.008485702	412.8450181
AARS2	15.85472852	0.191051498	0.46543643	-0.410478178	0.681455208		6.526480943	-0.052158258	0.662924948	0.078678978	0.937287967		1278.098593	0.183651011	0.102266107	0.533725268	1332.93766	-0.3101825	0.16451871	0.27528229	0.013957308	369.770126
AARSD1	0.616488486	-0.001520299	2.077805349	0.000731685	0.9994162		0.313541524	-1.495976262	2.259960557	0.661947952	0.508004579		41.08295727	0.424320813	0.159660794	0.541559726	30.4591524	-0.133826	0.70502473	0.78645898	0.0234375	324.90225
AASDH	3.877892808	1.304226531	0.994827482	-1.311007741	0.189855148		0.560681538	-1.812987311	1.906971435	0.950715505	0.341748815		78.49629394	-0.341292862	0.100045065	0.533725268	108.176545	-0.5803045	0.07030436	0.16352156	0.023760573	323.7171926
AASDHPPT	36.44378061	-0.208924782	0.320555714	0.651758095	0.514557238		6.454528197	-0.9458387	0.602443995	1.570002702	0.116414483		2055.091751	-0.483105653	0.059245847	0.533725268	1821.03864	-0.6900921	0.03549072	0.12921648	0.017611992	349.6378834
AASS	0	0			0		0	0			0		0.224383319	1.002276748	0.776697896	0.915867666	0	0	0		0
AATBC	0.045747333	1.072166589	3.516391807	-0.304905326	0.760438259		0.424679413	-0.67823811	3.103721618	0.218524144	0.827020749		43.5802094	0.571489275	0.045478165	0.533725268	31.9069169	-0.3893985	0.3593637	0.48008267	0
AATF	0.224779009	0.73371902	3.250537388	-0.225722375	0.821417354		0.082467891	-0.683008422	3.515397587	0.194290519	0.845948409		4.158454402	-0.560106902	0.435690471	0.729192792	3.78721078	-1.0010109	0.26286599		0.019230769	342.0263831
AATK	0	0			0		0	0			0		1.384135463	1.07553764	0.436556973	0.729515781	0.6246011	0.41666781	0.84398803		0
ABAT	0.911395849	-0.804449792	1.624812706	0.49510309	0.620527353		1.22893159	-1.971768489	1.498518095	1.315812266	0.188237061		128.1619399	0.139552783	0.354840922	0.670799927	139.911683	-0.4975528	0.11444208	0.21563255	0.011750977	384.6645257
ABCA1	1.771457191	-0.50134705	1.153602336	0.43459261	0.66385816		1.404560377	-0.651076165	1.292915668	0.503572028	0.614562153		99.19978219	-0.768001003	0.001936046	0.376121951	57.5911175	-0.9418889	0.03320561	0.1284324	0.018154349	347.0124575
ABCA11P	1.144542127	0.434519269	1.534531953	-0.283160782	0.77705359		0.49607383	0.27331824	2.687568911	-0.101697202	0.918997023		24.17321289	0.686835274	0.06996892	0.533725268	22.3654749	-0.6011843	0.15657203		0.064588979	237.1540902
ABCA12	0	0			0		0	0			0		2.30236722	-1.356077395	0.182996267	0.551337642	3.32691178	-2.2120585	0.03103		0
ABCA17P	0	0			0		0	0			0		9.838413132	0.038750817	0.937240048	0.974854178	8.89490303	-0.2717828	0.63013222		0
ABCA2	5.351560922	0.035538124	0.661746598	-0.053703524	0.957171375		0.911612392	-1.81223516	1.873201297	0.967453505	0.333317374		994.3765057	0.43386214	0.028557026	0.533725268	920.251005	-0.0902588	0.70940936	0.78923398	0.007039157	429.0229006
ABCA3	0	0			0		0	0			0		1.996657038	1.222788663	0.311077431	0.640313461	2.35346543	-1.0109856	0.35214927		0
ABCA5	0.164172885	-0.204501676	3.485578548	0.058670798	0.953214319		0.082467891	-0.683008422	3.515397587	0.194290519	0.845948409		14.43397818	0.332861267	0.428689201	0.724063683	22.0774962	-0.1617064	0.71378193		0.016129032	357.2517786
ABCA6	0	0			0		0	0			0		0.464933128	-0.465998105	0.844457971	0.94910939	0	0	0		0
ABCA7	0.161769522	1.446012165	3.511049659	-0.411846116	0.680452218		0.071394418	1.081852808	3.512041294	-0.308041027	0.758051114		16.35624779	0.114781525	0.808344015	0.930989779	20.1790066	-0.6980324	0.11274544		0
ABCB10	11.5314969	-0.463299347	0.578013848	0.801536761	0.422820971		4.053495394	-1.330687032	0.763164711	1.743643296	0.081221309		1039.210007	-0.614437652	0.098995567	0.533725268	1203.29925	-0.8260199	0.03509092	0.12920678	0.011819703	384.1597428
ABCB6	0.045747333	1.072166589	3.516391807	-0.304905326	0.760438259		0.13618726	-1.305788832	3.485845464	0.374597453	0.707959868		1.861162782	1.668420606	0.227858351	0.579253513	3.86131515	-0.0466307	0.96061475		0
ABCB7	0.216558242	0.735377746	3.292617178	-0.223341405	0.823269805		0.044814903	-0.491671105	3.519156851	0.139712757	0.888886947		29.68193876	-0.228404423	0.529736003	0.790342707	25.3743298	-1.0206017	0.02935514		0.004098361	475.8442403
ABCB8	1.998475524	1.44839764	1.370652066	-1.056721597	0.290638665		1.289162544	0.715565038	1.393483577	-0.513508052	0.60759598		193.6504607	0.354938256	0.088942783	0.533725268	179.524198	-0.2989886	0.2132775	0.33098935	0.006331909	438.1886281
ABCB9	1.681905289	1.517690464	1.54156192	-0.98451476	0.324862478		0.080512112	0.078063718	3.508081543	-0.022252538	0.982246509		38.36423346	0.34563781	0.248800275	0.597006373	34.9965112	-0.1501673	0.67358007	0.76148497	0.022243108	329.429869
ABCC1	4.078222059	1.939833048	1.008188346	-1.924078031	0.054344803		0.610283991	-0.617068523	1.89997147	0.324777784	0.74534926		76.2578783	0.001355641	0.993864366	0.997049046	82.9714845	-0.3889746	0.12196473	0.22517826	0.022464286	328.57338
ABCC10	2.509280506	0.847577276	1.006701427	-0.841935109	0.399824277		0.579673169	-0.476362685	1.836564996	0.259376982	0.795344388		68.51782415	0.256632471	0.26275959	0.605537565	59.425688	-0.0434278	0.88168109	0.91972423	0.028349325	308.4325077
ABCC2	0.109577439	-0.700011332	3.497957659	0.200120013	0.841386722		0.044814903	-0.491671105	3.519156851	0.139712757	0.888886947		8.328807826	-0.342010587	0.594896339	0.829814226	12.9929041	-1.2948614	0.00825109		0.025	319.3156857
ABCC4	10.81355633	-0.507085861	0.505673002	1.002794019	0.315960255		2.448852097	-2.128012966	1.186268849	1.79387073	0.072833804		596.5385302	-0.290557784	0.191689795	0.556341038	597.900666	-0.5958647	0.04951006	0.14158913	0.022108565	329.9550489
ABCC5	11.4659388	0.05070887	0.509589652	-0.099509222	0.920733966		5.135516204	-0.173711259	0.675331919	0.257223528	0.797006222		697.9965954	0.200610594	0.030964999	0.533725268	853.59835	-0.3826255	0.08952659	0.18644739	0.01986965	339.1973847
ABCD1	4.149128817	0.634797331	0.83922974	-0.756404713	0.449406583		4.766609393	0.876532269	0.756183092	-1.159153488	0.246393627		1089.149368	0.216315771	0.13557407	0.53724161	922.11867	-0.2545952	0.27346239	0.39460662	0.003686581	485.0100513
ABCD2	0.629953928	-0.400720421	2.059645797	0.194557929	0.845739041		0.193420645	-0.91653357	2.925766958	0.31326267	0.754081108		83.24024285	-1.154919735	0.000746554	0.298775527	108.526408	-1.4741074	0.00030797	0.03776218	0.007844933	419.6413912
ABCD3	11.98253367	-0.041555747	0.52977144	0.078440898	0.937477342		1.973601989	-1.838012295	1.422471522	1.2921259	0.196313548		1052.082635	-0.460081011	0.158619787	0.540943518	1082.33964	-0.7262868	0.06829527	0.16110244	0.011287862	388.145038
ABCD4	13.31428222	0.20350761	0.470792365	-0.432266165	0.665547975		5.282748074	-0.954196931	0.788964056	1.209430169	0.226497624		632.8861744	0.309999882	0.099921502	0.533725268	630.906282	-0.3449468	0.14278167	0.24903835	0.024133055	322.3707362
ABCF1	0.768405848	1.244138188	2.079823739	-0.598194051	0.54971046		0	0			0		2.813047174	0.415358608	0.728860764	0.902482935	1.25450078	0.81395845	0.56239684		0.175	150.8743904
ABCF2	36.28756817	0.590845222	0.280984353	-2.102769126	0.035485956		8.775272845	-0.43802151	0.523199669	0.837197604	0.402481504		1847.486134	0.24164102	0.062908979	0.533725268	1335.38808	-0.2118555	0.31371967	0.43583183	0.019524357	340.7148704
ABCF3	8.884762789	0.61994537	0.581204103	-1.066656906	0.286126794		1.818259563	0.712481869	1.167817875	-0.610096732	0.541797731		275.5335321	0.397558327	0.013231416	0.533725268	229.707628	-0.2453897	0.27279161	0.39394876	0.029921506	303.760404
ABCG1	0	0			0		0	0			0		11.94123233	-0.450748115	0.380667849	0.690133755	12.7584077	-0.3183115	0.56295657		0
ABHD1	0	0			0		0	0			0		206.9186679	-0.024323978	0.844577655	0.94910939	234.253586	-0.3179552	0.15347644	0.26190518	0
ABHD10	27.95148152	0.071856832	0.34135368	-0.210505515	0.833273148		7.112031958	-0.865549391	0.667575532	1.296556494	0.19478383		1231.588919	-0.175301572	0.072894831	0.533725268	1523.15572	-0.4603413	0.0167659	0.11648076	0.023095366	326.1751672
ABHD11	41.62354952	0.002841616	0.334424388	-0.008497035	0.993220428		33.6991676	-0.573220906	0.339480451	1.68852405	0.091310676	0.205247799	1349.732797	0.198873702	0.100709673	0.533725268	1103.42143	-0.178151	0.38438865	0.50417283	0.034637659	291.0908857
ABHD11-AS1	0	0			0		0	0			0		3.139543948	-0.163779932	0.899916922	0.966015786	5.53110689	-0.5593139	0.52894243		0
ABHD12	5.214402942	-0.024375938	0.73130661	0.033332035	0.973409808		4.44186924	-0.843739114	0.720848168	1.170481041	0.24180744		815.83155	0.264038644	0.079560852	0.533725268	640.262294	-0.0699535	0.74555683	0.81660113	0.007556763	422.8809598
ABHD12B	0	0			0		0	0			0		16.20139509	-0.106230724	0.806452684	0.930618189	12.7864058	-1.2454124	0.01414285		0
ABHD13	13.82195785	-0.811980391	0.515957948	1.573733662	0.115549036		2.481050954	-0.904932791	1.043112304	0.867531509	0.385650855		271.6934758	-0.650953324	0.095724412	0.533725268	252.342703	-0.9961011	0.02536465	0.12369473	0.060872718	242.2836242
ABHD14A	1.378242528	1.057499374	1.480862222	-0.714110576	0.475158807		0.308284957	-2.223690537	2.460770842	0.903656082	0.366177794		162.7476679	0.107355508	0.509247757	0.776325442	157.347067	0.04718342	0.87442644	0.91458503	0.006078581	441.7229826
ABHD14A-ACY1	0.778428799	0.829659954	1.814944745	-0.457126839	0.64757988		0.754922515	-0.440935298	1.882037613	0.234286124	0.814762857		198.6415011	0.41415164	0.08548763	0.533725268	174.322056	0.02070618	0.94435233	0.96308878	0.003929094	479.4952656
ABHD14B	18.88269095	0.445854982	0.380298155	-1.172382711	0.241043438		4.042017397	-0.893804392	0.780584956	1.145044348	0.252190787		2786.806274	0.201633545	0.106331584	0.533725268	2185.36308	-0.2231169	0.29758423	0.41981478	0.006749105	432.6652815
ABHD15	56.62612859	-0.135167182	0.250449564	0.539698212	0.589405173		19.01233703	-0.447727456	0.37320395	1.199685738	0.230261414	0.347207586	2479.551418	0.015053887	0.884094514	0.966015786	2375.40818	-0.3546638	0.11508795	0.2163677	0.026799057	313.3004388
ABHD16B	0	0			0		0	0			0		34.54192186	0.285896697	0.293129291	0.627152162	31.1916086	-0.2630604	0.45467279	0.57093615	0
ABHD17A	0.109577439	-0.700011332	3.497957659	0.200120013	0.841386722		2.560200059	0.136846139	1.167929399	-0.117169872	0.906725441		204.7363646	0.500868265	0.084374502	0.533725268	215.02277	0.22141375	0.48707976	0.60113064	0.002347418	524.0825772
ABHD17B	30.78773916	-0.037076526	0.336763669	0.110096575	0.912332785		4.389460745	-0.547810274	0.779196472	0.703045117	0.482027633		259.6777665	-0.608369972	0.040516673	0.533725268	291.450895	-1.0385556	0.00201963	0.07158677	0.10340202	196.4198238
ABHD17C	6.828420775	-0.061555621	0.654146075	0.094100727	0.925029143		1.457193953	0.248733535	1.508000216	-0.164942639	0.868989131		203.3313846	-0.371990498	0.284234075	0.622933119	167.140449	-0.8333437	0.00863069	0.10285195	0.035147409	289.8262711
ABHD18	3.605238031	-0.357425294	0.903274634	0.39569947	0.692326747		2.334619611	0.359167348	0.994867305	-0.361020356	0.71808423		372.4059889	-0.039507782	0.764248327	0.915867666	544.50403	-0.3985259	0.04930833	0.14140914	0.012347612	380.3774515
ABHD2	38.17795922	-0.029417878	0.316784917	0.092863886	0.926011697		13.59224553	-0.098035869	0.486158721	0.201654038	0.840187197	0.873688091	4510.017638	0.025643778	0.844365547	0.94910939	3962.21034	-0.3078315	0.13883665	0.24478333	0.009486638	403.1932406
ABHD3	2.316263809	0.320470705	1.091190346	-0.293689095	0.768995488		0.29664376	0.836786	2.609433332	-0.320677286	0.748454962		233.0940837	-0.211520044	0.373104046	0.684121247	312.871039	-0.7035449	0.00655379	0.09644055	0.009903874	399.4674823
ABHD4	4.178762035	0.01946892	0.850862515	-0.022881394	0.981744882		2.284471276	-1.126346036	1.043049278	1.079858891	0.280205022		123.6117847	0.274688703	0.166100521	0.544683724	161.393179	-0.3205203	0.23646995	0.35598323	0.035736074	288.3885019
ABHD5	27.38710002	-0.301260682	0.342077912	0.880678556	0.378491826		4.873238034	-0.246478343	0.690317572	0.357050657	0.721053883		659.7156018	-0.476597754	0.030397818	0.533725268	499.625504	-0.6948678	0.0215959	0.12089399	0.043699654	270.9740597
ABHD6	1.704406316	-1.077215562	1.19613577	0.900579674	0.367811846		0.849295894	-1.371316391	1.616074991	0.848547498	0.396133132		72.52375635	-0.013657662	0.941047271	0.976493633	101.271884	-0.3745041	0.17529857	0.28733189	0.038955254	280.9222952
ABHD8	0.164366158	-1.046653158	3.487264758	0.300135846	0.764073538		0.322659218	-2.268802248	2.431706223	0.933008365	0.350815649		35.21110176	0.128513095	0.672551722	0.872569868	37.6295611	0.02037466	0.95124616	0.96796557	0.014423077	366.928633
ABI1	8.614430402	-0.179550298	0.553817001	0.324205103	0.745782759		0.660824478	-1.288969608	1.787537461	0.721086766	0.470856133		573.5830404	-0.410333251	0.12558233	0.534402903	609.300594	-0.7682321	0.04370722	0.1362422	0.014828506	364.5289765
ABI2	22.40349495	-0.593014424	0.373786315	1.586506515	0.112624455		3.746847196	-1.063905361	0.821854369	1.294518107	0.195486519		772.5012699	-0.134546818	0.290213659	0.625566559	626.785111	-0.6757251	0.01401754	0.11289897	0.037089371	285.1710238
ABI3	0.500637088	-0.005334076	2.287623886	0.00233171	0.998139566		0.195376424	-1.693426877	2.906829091	0.582568436	0.560183859		55.74565217	0.092927382	0.761071078	0.915867666	47.4265437	-0.2451947	0.49341347	0.60697251	0.01125	388.4358713
ABI3BP	0	0			0		0	0			0		1.94176192	0.687963096	0.548552445	0.803080389	2.61283702	-0.9829918	0.33709838		0
ABITRAM	26.62766445	0.298917773	0.402260918	-0.743094244	0.457424624		4.954241882	-0.334870388	0.728854191	0.459447708	0.645912695		1170.845878	-0.11068877	0.204767939	0.562658047	1010.02043	-0.5343778	0.02602759	0.12404658	0.021835702	331.0300379
ABL1	57.05988254	0.108495569	0.2616228	-0.41470227	0.67835987		16.24838321	-0.47086152	0.446432996	1.05471935	0.291553699	0.405033741	1860.01118	0.150886908	0.221894239	0.574223232	1395.03966	-0.4586782	0.04534621	0.13729114	0.03431864	291.8918279
ABL2	68.10210884	0.085429538	0.22152722	-0.385639011	0.699764038		11.85302391	-0.611867867	0.516584618	1.184448482	0.236235578	0.35375126	952.8565504	-0.162130748	0.250805985	0.597846538	757.78915	-0.6191523	0.02063642	0.12008532	0.072379329	227.2967073
ABLIM1	0	0			0		0	0			0		3.064196124	-0.42648514	0.655008308	0.862228833	2.09107594	-0.1483194	0.89799257		0
ABLIM2	0.161769522	1.446012165	3.511049659	-0.411846116	0.680452218		0	0			0		1.68729395	2.328052549	0.098627827	0.533725268	0.98751632	2.75587189	0.10003847		0
ABLIM3	0	0			0		0	0			0		0	0	0		0	0	0		0
ABO	0	0			0		0	0			0		0	0	0		0	0	0		0
ABR	15.96500652	-0.400321566	0.445335444	0.898921411	0.368694522		13.39226666	-0.632811747	0.48217213	1.312418755	0.189378882	0.308463119	122.2199433	-0.109310718	0.548021135	0.802731743	99.8875977	-0.3580427	0.25838965	0.37947746	0.158649683	159.3650073
ABRACL	2.765985203	-0.761029544	1.112845958	0.683858838	0.494064308		1.905113808	1.247312447	1.52552486	-0.817628398	0.413569407		714.2789413	-0.392001743	0.17001635	0.545686126	532.410547	-0.63108	0.02662391	0.12472871	0.005328331	453.1260421
ABRAXAS1	6.948680828	-0.692975566	0.682035555	1.016040236	0.309610227		2.462715667	-0.752414968	0.928588711	0.810277961	0.417780439		1392.667629	-0.298027765	0.046918944	0.533725268	1553.79675	-0.4019328	0.12215119	0.2253334	0.006595161	434.6625797
ABRAXAS2	47.71091461	-0.62553209	0.316191159	1.978335168	0.047890908		13.33818517	-1.176113526	0.501220947	2.346497157	0.018950811	0.094960941	856.6684794	-0.378492734	0.087534533	0.533725268	846.731657	-0.7107271	0.01056459	0.10809712	0.066774522	234.273507
ABT1	71.78661859	-0.182223662	0.248439805	0.733472087	0.463270546		20.08472438	-0.96240337	0.465535437	2.067304215	0.038705497	0.131209921	1276.086957	-0.044595555	0.603774973	0.834313328	1009.68863	-0.3477158	0.0658806	0.15892628	0.067106431	233.84431
ABTB1	0.054788719	-0.183809585	3.518672553	0.052238332	0.95833879		0.150561521	-1.398864749	3.481349753	0.40181678	0.687818872		91.38376567	0.376659533	0.210200304	0.568083697	100.336191	0.0630327	0.8180341	0.87312003	0.002659574	513.2753311
ABTB2	27.11426375	0.239329998	0.330664329	-0.723785351	0.469197524		11.33227736	-0.339360693	0.614778772	0.552004572	0.580945221		355.0698284	0.026102031	0.842464943	0.948711383	432.031697	-0.4711424	0.02313038	0.12262214	0.077452665	221.4324786
ACAA1	9.124387051	0.710999457	0.547108852	-1.299557582	0.193752646		6.653802068	-0.887390265	0.646494673	1.372618062	0.169871114		1761.179406	0.245218495	0.175088366	0.547870721	1686.10304	-0.0955386	0.67010637	0.75882065	0.005213385	455.0138297
ACAA2	2.183286188	0.209607239	1.200295384	-0.174629714	0.861370599		0.150561521	-1.398864749	3.481349753	0.40181678	0.687818872		104.3570571	0.131436641	0.42447819	0.721407142	71.8134784	-0.1462104	0.61077892	0.71035822	0.021364731	332.9175032
ACACA	1.185059111	-0.838067769	1.391317214	0.602355639	0.546937432		4.172441347	-1.036981122	1.237733447	0.837806495	0.40213939		4.04223899	-0.569938232	0.427821937	0.72357763	5.58612463	-1.220058	0.13410423		0.377840909	84.24895099
ACACB	1.274510602	-0.582414932	1.302045797	0.447307563	0.654653007		0.857402964	-0.918754317	1.508038819	0.609237843	0.5423668		55.98113898	-0.22214323	0.323277791	0.648370729	88.3845915	-0.6128979	0.05189905	0.14391591	0.028455335	308.109421
ACAD10	3.584792511	0.81969636	0.909003232	-0.901752966	0.36718811		0.847163398	1.145218834	1.532475715	-0.747299825	0.454882598		196.6677701	0.189215582	0.161033123	0.542062555	201.653897	-0.0957721	0.71728089	0.79489117	0.017117048	352.1053355
ACAD11	10.99538259	-0.346005001	0.509442862	0.679183137	0.497021831		3.483532992	-0.930531368	0.818489608	1.136888433	0.255584928		421.263448	-0.008252156	0.936684841	0.974664141	466.926311	-0.5623587	0.01361695	0.11201553	0.03127676	299.925907
ACAD8	3.81779644	-0.133018788	0.909983214	0.146177189	0.883781513		1.105411847	-1.506505978	1.44312823	1.043916921	0.296523829		262.9360613	0.089242967	0.49454969	0.76693948	241.680688	-0.265789	0.24146737	0.36129882	0.019786742	339.5593258
ACAD9	4.207492465	0.33296379	0.85117605	-0.391180873	0.695663545		1.365148609	-0.314303993	1.304491672	0.240939824	0.809601756		1081.693044	0.18941764	0.051967992	0.533725268	936.42168	-0.1628966	0.4578722	0.57400546	0.004728109	463.4712615
ACADM	2.014948044	1.612731182	1.249996786	-1.290188263	0.1969853		0.388229345	-0.69045002	2.416019657	0.285779968	0.775046652		456.0533435	-0.51382204	0.270591585	0.61157644	445.817913	-1.2076418	0.00813892	0.1012761	0.001817507	546.2294146
ACADS	2.628356716	0.089177561	0.952662244	-0.093608791	0.925419926		0.49911801	-0.188400208	1.947061445	0.096761306	0.922915953		169.536379	0.208792577	0.360567365	0.674550954	162.625735	0.0362805	0.90163823	0.93442817	0.019825879	339.388282
ACADSB	7.987383967	0.481191069	0.710197767	-0.677545173	0.498060119		2.200186585	-0.157350189	0.978550197	0.160799302	0.872251475		1238.329325	-0.094418264	0.281047896	0.620243345	1276.06788	-0.4659911	0.05537333	0.14773384	0.005023354	458.2279966
ACADVL	3.251960195	0.487939382	0.912680342	-0.534622429	0.592910971		0.58164999	-1.055924556	1.785321919	0.591447708	0.554220483		588.6141132	0.317171347	0.109019941	0.533725268	599.931577	-0.1672062	0.50891693	0.62159519	0.006283622	438.8512751
ACAP1	0	0			0		0.080512112	0.078063718	3.508081543	-0.022252538	0.982246509		12.95956328	0.689137131	0.211780445	0.568913268	14.8409947	0.39084155	0.39815213		0
ACAP2	30.16387164	-0.038087361	0.333951719	0.114050501	0.90919776		8.582626302	-1.036328796	0.619960909	1.671603453	0.094602543		1455.991211	-0.467790605	0.05109699	0.533725268	1772.06376	-0.7291627	0.04399583	0.13624944	0.020169996	337.8987249
ACAP3	3.337633298	0.616177906	0.908689516	-0.678095098	0.497711399		1.23141109	1.115674457	1.378894663	-0.809107821	0.41845313		376.7362718	0.479607102	0.011288703	0.533725268	361.979937	-0.2681955	0.25114796	0.37215328	0.008905358	408.6666401
ACAT1	1.724042777	-1.195668672	1.281925134	0.932713339	0.350967996		0.690633307	-0.228870564	1.624744435	0.140865578	0.887976136		549.8280093	0.15703118	0.338194427	0.657382423	490.325269	-0.1132979	0.65405909	0.74586875	0.004847989	461.303863
ACAT2	3.56923071	0.323470045	0.855548157	-0.37808514	0.705367347		1.539575335	0.261631827	1.148445672	-0.227813847	0.819790961		3835.008369	-0.137917227	0.481444416	0.758721473	3144.97245	-0.4939626	0.05522992	0.14767656	0.000868367	610.1644651
ACBD3	31.3882951	-0.043774556	0.341637774	0.128131486	0.898044919		9.530317345	-0.490213362	0.507174564	0.966557468	0.333765305		1152.613127	-0.495281562	0.080789962	0.533725268	1204.80065	-0.7963863	0.02406098	0.1233517	0.02594086	316.1177917
ACBD4	3.201715409	1.075489228	1.030022285	-1.044141707	0.296419832		0.509623759	0.31213295	1.862452923	-0.167592397	0.866903953		64.48467607	0.205926121	0.324288946	0.648451359	80.5660616	-0.2694946	0.30862201	0.43092689	0.031600667	299.0340714
ACBD5	6.709141834	-0.46783212	0.671610138	0.696582874	0.486063877		2.030931377	-0.550043114	1.005821736	0.546859443	0.584475301		221.8391745	-0.344551597	0.077610692	0.533725268	268.787014	-0.6386007	0.03383393	0.12896152	0.036800372	285.8481493
ACBD6	2.213764286	-0.446223931	1.029813006	0.433305783	0.664792638		0.207794906	-0.992209225	2.86278073	0.346589319	0.728899871		135.8731628	-0.121952326	0.579572593	0.820669847	103.594396	-0.1154812	0.65504147	0.74644734	0.021604972	331.9495702
ACBD7	0.091494667	1.413631167	3.511466322	-0.402575744	0.687260357		0.035697209	0.733266842	3.517213325	-0.20847949	0.834854595		17.13303215	-1.22958024	0.027957623	0.533725268	15.5236217	-0.5390614	0.23641029		0
ACCS	0.045747333	1.072166589	3.516391807	-0.304905326	0.760438259		0.044814903	-0.491671105	3.519156851	0.139712757	0.888886947		11.90845825	-0.061509442	0.896484892	0.966015786	12.546214	-0.0866459	0.86402731		0
ACD	0	0			0		0	0			0		54.81807912	0.230996657	0.386606597	0.695204863	53.1099713	-0.531097	0.07542772	0.17032102	0
ACE	0	0			0		0	0			0		0.26734861	0.28093758	0.933134601	0.974664141	0.45953014	2.55192489	0.40800637		0
ACER2	2.0390535	0.428949271	1.100536951	-0.389763624	0.696711344		0.827850743	-2.339160248	1.649447732	1.418147543	0.156147693		37.49030649	-0.172877245	0.657106527	0.863579164	33.3782555	-0.5785882	0.0939023	0.19082308	0.049719888	259.8019887
ACER3	22.30234267	-0.393766171	0.396805202	0.99234125	0.321031087		5.689206312	-0.620838064	0.745163914	0.833156374	0.404756543		1387.684208	-0.229436061	0.200378242	0.559806236	1161.72177	-0.8448094	0.00526344	0.09055854	0.019195768	342.1840748
ACHE	0	0			0		0	0			0		0.856043799	1.469397779	0.366008662	0.679141266	0.24442544	-0.6659519	0.82880314		0
ACIN1	46.52416317	0.518307773	0.29089882	-1.781745875	0.074790682		17.1821484	-0.069133408	0.46855107	0.14754722	0.882700112	0.908836589	2372.014186	0.248184021	0.057817109	0.533725268	2334.47954	-0.2303914	0.32832737	0.44959555	0.018418087	345.7639778
ACKR2	0.229203066	0.689582632	3.22550947	-0.213790299	0.830710591		0.302396578	-0.377198161	2.296985919	0.164214398	0.869562367		18.28238551	-0.026655015	0.940210862	0.976343105	30.5229221	-0.1841312	0.72621003	0.80123474	0.009259259	405.2932501
ACKR3	0.045747333	1.072166589	3.516391807	-0.304905326	0.760438259		0	0			0		0.563040426	-1.528201641	0.505993518	0.774212962	2.67455899	-1.2845822	0.28613313		0
ACKR4	0	0			0		0	0			0		1.186315603	-1.693151048	0.349283253	0.666240607	0.74670081	0.14870634	0.93104383		0
ACLY	50.75886036	-0.027275483	0.247463769	0.110220108	0.912234816		15.57475926	-0.844191145	0.444717744	1.898262791	0.057661473	0.157915371	5814.706815	-0.000401944	0.995185866	0.997619102	5240.64328	-0.322278	0.11939731	0.22177819	0.009502412	403.0494352
ACO1	3.227931007	0.655989998	0.834525213	-0.786063726	0.431830154		0.451002319	-0.669549598	2.017688089	0.331839991	0.740010085		403.4305851	0.052593342	0.711276183	0.893664455	368.003129	-0.3177415	0.15264502	0.26113531	0.007131346	427.8965886
ACO2	9.080972533	-0.242845079	0.587869048	0.413093833	0.679537867		3.346776446	-0.957134525	0.943653036	1.014286489	0.310446069		1430.996691	0.093440334	0.253228414	0.599021757	1123.34631	-0.2623735	0.15919136	0.26861558	0.007325023	425.5770538
ACOT11	5.386584659	1.386318792	0.79704182	-1.739330054	0.081976724		2.954505899	0.041012609	0.878827847	-0.046667398	0.962778315		332.6945886	0.314686418	0.138811703	0.537955801	289.024723	-0.055856	0.81570208	0.87122273	0.009714496	401.1387113
ACOT13	5.939527052	0.245665883	0.661658085	-0.371288267	0.710422836		3.726189021	-0.421290766	0.781156755	0.53931655	0.589668451		1906.483497	-0.236172701	0.341455922	0.659633562	1967.67835	-0.4624532	0.06073916	0.15343105	0.003038027	501.7589745
ACOT2	0.40129054	-1.587771311	3.005696481	0.528254041	0.597323026		0.112908533	-1.129364151	3.495130771	0.323125006	0.746600573		5.618382323	-1.357721071	0.045584688	0.533725268	5.69100234	-0.133632	0.88086747		0.1	199.3156857
ACOT4	0.255433989	-1.007863695	3.090020905	0.326167274	0.7442978		0.044814903	-0.491671105	3.519156851	0.139712757	0.888886947		4.286697792	-2.15569022	0.006465923	0.51167229	3.51962582	0.21800853	0.80483589		0.072916667	226.6564547
ACOT7	8.998031614	-0.081977454	0.572886361	0.14309549	0.886214767		1.727288498	-1.007498183	1.118879741	0.90045261	0.367879434		880.957962	0.222547684	0.103258873	0.533725268	755.920662	-0.127719	0.56711222	0.67309391	0.01216175	381.6903198
ACOT8	0.558942184	0.77480603	2.031262097	-0.381440697	0.702876268		0.121394414	1.412414218	3.503088207	-0.403191166	0.686807598		79.53817418	0.373980733	0.136450789	0.537248149	70.0001824	0.03694262	0.91524939	0.94258433	0.007305195	425.8116924
ACOT9	0.880387919	0.686713108	1.624510012	-0.422720145	0.672499456		1.881187025	-1.766204343	1.410403019	1.252269259	0.210471766		91.4443893	0.429069619	0.029084092	0.533725268	72.8251652	-0.5572843	0.06551736	0.15863769	0.010457117	394.7622613
ACOX1	21.31628731	-0.160536649	0.368650088	0.435471616	0.663220138		6.088335356	-2.057599584	0.716683267	2.871002685	0.004091721		1269.834946	-0.080011617	0.487053706	0.762875902	979.539228	-0.4508515	0.06387233	0.15732453	0.019123275	342.5115946
ACOX3	2.784074728	0.184650492	0.973381441	-0.189700034	0.849544194		0.55312208	-0.74102437	1.940638528	0.381845645	0.70257586		195.4657404	0.065212518	0.599858673	0.832825535	143.665415	-0.3061426	0.23438298	0.35402104	0.01613804	357.203451
ACOXL-AS1	0	0			0		0	0			0		0.791174798	1.087704237	0.575199704	0.817858477	0.99763709	-0.8808963	0.62636494		0
ACP1	44.77787031	-0.264982426	0.279835285	0.946922852	0.343678092		12.2905232	-0.893763972	0.496763896	1.799172562	0.071991388	0.181289285	2644.410754	-0.013003073	0.838325074	0.946323001	2095.42161	-0.3250023	0.06366185	0.15690798	0.020622599	335.977803
ACP2	7.243256883	0.988166312	0.606263513	-1.62992872	0.103116563		2.738390975	-0.792781563	0.903413632	0.87753996	0.380193424		221.1601593	0.403135836	0.010552714	0.52856871	170.79593	-0.3850262	0.14267013	0.24898801	0.028398539	308.2823679
ACP4	0	0			0		0	0			0		0.78438774	0.024633211	0.988364905	0.994687381	0.9308762	-0.6939236	0.68773706		0
ACPP	2.122365189	0.919721525	1.192293412	-0.771388582	0.440476641		3.630059451	1.100449093	0.877521958	-1.25404166	0.209826864		438.1100006	0.010576378	0.914177604	0.971645802	405.496683	-0.2725406	0.18107812	0.29434046	0.003676057	485.2575083
ACRBP	0	0			0		0	0			0		6.655943738	-0.55219134	0.348795248	0.665752013	5.89863662	0.47509128	0.51994967		0
ACRV1	0	0			0		0	0			0		1.598904377	-1.015657087	0.411026837	0.71187208	1.65419775	-0.8419462	0.53656371		0
ACSBG1	0.20064527	-0.336994598	3.511853531	0.095959184	0.92355299		0	0			0		9.199233158	0.557150287	0.369947156	0.681175931	7.42857152	0.53249806	0.37594576		0.041666667	275.09775
ACSBG2	0	0			0		0	0			0		13.11457265	0.415562495	0.344707305	0.661742968	13.2975744	-0.3079176	0.56585422		0
ACSF2	0.33998058	2.299763824	3.156892299	-0.728489795	0.466313813		0.082467891	-0.683008422	3.515397587	0.194290519	0.845948409		78.18530313	0.133567242	0.529983359	0.79044277	87.1026757	-0.2715049	0.34998379	0.47096495	0
ACSF3	7.667064668	-0.141837992	0.603166234	0.235155724	0.81408787		2.519743207	-0.55557897	1.008105361	0.551112008	0.581556894		357.0707091	0.338167907	0.074957747	0.533725268	321.111195	-0.1978782	0.41878236	0.53758968	0.028766322	307.1685243
ACSL3	6.165347984	-0.770187314	0.701436875	1.098013723	0.272198497		2.732291646	-0.595161164	0.992649142	0.599568507	0.548793841		634.0263704	-0.508319661	0.195172614	0.556888635	565.9855	-0.8730397	0.04443614	0.13645762	0.01105243	389.9695522
ACSL4	39.51812848	-0.294435416	0.292175347	1.007735316	0.313581546		10.27760511	-1.174552378	0.554985277	2.116366733	0.034313629		3960.48782	-0.421855951	0.063659941	0.533725268	4022.31881	-0.7173777	0.03798483	0.13151815	0.010386863	395.3457717
ACSL5	3.421916739	-0.743311416	0.924477967	0.804033673	0.421377528		2.340014579	-0.132105193	1.039142117	0.127129092	0.898838227		792.9741359	-0.14160768	0.287779476	0.624867738	791.187837	-0.3245527	0.17947198	0.29245103	0.006196343	440.0620389
ACSL6	0	0			0		0.107091626	1.362339156	3.504735953	-0.388713779	0.697487888		17.80541462	-0.622536755	0.11396465	0.533725268	27.171911	-0.1792493	0.74551509		0
ACSM1	0	0			0		0	0			0		48.47085668	0.282099861	0.248627975	0.597006373	52.0186014	-0.3826391	0.27673123	0.39781019	0
ACSM3	0.118425551	-0.757197917	3.49603276	0.216587764	0.828529623		0.035697209	0.733266842	3.517213325	-0.20847949	0.834854595		111.1916291	-0.735265149	0.129096208	0.535569294	140.313019	-0.9886855	0.02451007	0.12349573	0.001639344	555.1599259
ACSS1	3.750508133	-0.268055663	0.858397819	0.312274399	0.754831995		2.21795035	-0.827733963	1.027783729	0.805358112	0.420613056		901.2601446	0.104200459	0.288803007	0.6250635	761.150739	-0.2925871	0.21213882	0.32968735	0.005601893	448.7921845
ACSS2	1.579864541	0.940803656	1.436510985	-0.654922702	0.512517523		0.332908693	-0.63517596	2.476257242	0.256506452	0.797559799		180.0430911	0.202156852	0.175739303	0.547870721	182.362044	-0.1248431	0.57279677	0.677866	0.006579481	434.8686279
ACTA2	0	0			0		0	0			0		3.547283179	-0.486148622	0.539116165	0.795646737	3.64753092	-1.1551224	0.25983378		0
ACTA2-AS1	0.059212776	-0.228400675	3.516624637	0.064948835	0.948214738		0.082467891	-0.683008422	3.515397587	0.194290519	0.845948409		29.40225944	0.246713448	0.473405071	0.75413448	29.0119097	-0.4917281	0.34673896		0.005434783	451.4137174
ACTG1P17	0.390506189	2.581291535	2.624411696	-0.98356959	0.325327183		0.193420645	-0.91653357	2.925766958	0.31326267	0.754081108		13.89314975	0.766285767	0.105271482	0.533725268	16.8796258	0.18285935	0.68645808		0
ACTL10	4.114724501	-0.120048791	0.757260367	0.158530402	0.874038866		1.706515949	0.046758684	1.060859393	-0.044076232	0.964843639		38.81300854	0.044956278	0.847530199	0.951162896	19.3330144	-0.2834741	0.52749474		0.134217693	173.8411939
ACTL6A	9.60443527	-0.310675396	0.518349097	0.599355526	0.548935828		2.21446076	0.013613729	0.984228518	-0.013831878	0.98896411		1298.589649	-0.14545845	0.320359493	0.645723053	1242.30416	-0.4581454	0.04655262	0.1387189	0.00862349	411.4507488
ACTL6B	0	0			0		0	0			0		0.817662065	-2.116697452	0.233408146	0.584229302	0.75174935	-1.0032726	0.63677704		0
ACTL8	0.045747333	1.072166589	3.516391807	-0.304905326	0.760438259		0	0			0		7.09515648	0.464866343	0.447491716	0.736583649	7.30193387	-0.32478	0.60190745		0
ACTN1	21.55892215	-0.476041391	0.371217738	1.282377813	0.199710143		10.81810369	-1.093243433	0.484773492	2.255163392	0.024123075		4585.73043	-0.092833363	0.576855544	0.819274829	3524.97817	-0.5575112	0.03049013	0.12651507	0.005914795	444.0873739
ACTN1-AS1	0.323539044	2.253516057	3.212616102	-0.701458246	0.483017083		0.746663438	-1.210543033	1.624291948	0.745274293	0.456105918		7.835759617	0.773968639	0.266724048	0.60908812	6.32706737	-0.6189118	0.34578274		0
ACTN2	0.316273676	1.350036127	2.593307392	-0.520584691	0.602656116		0.221955939	-0.45484137	2.866219677	0.158690338	0.873912851		1.782853443	0.103633719	0.921190664	0.973590112	1.91853244	0.03280213	0.97897934		0.125	180
ACTN4	48.50264883	0.037818582	0.24936949	-0.151656812	0.879457622		12.6069945	-0.903855209	0.454246432	1.989790443	0.046614025	0.140790995	5703.928043	0.097278585	0.383619555	0.692185133	4626.52706	-0.337431	0.15222288	0.26078478	0.009374734	404.2203904
ACTR10	2.594894017	-0.818317227	1.059788329	0.772151575	0.440024659		0.331563685	-2.30082732	2.445573761	0.940812891	0.346800754		208.191643	-0.501928994	0.15600344	0.540194927	213.314593	-0.8545428	0.04445301	0.13645762	0.014308951	367.616295
ACTR1A	47.20834681	0.305608723	0.258966024	-1.180111272	0.237955962		14.51742566	-1.126549586	0.49720237	2.265776785	0.023465053	0.104638688	3132.194561	0.219828909	0.074828928	0.533725268	2571.51112	-0.2298376	0.29295463	0.41489648	0.015848211	358.7721742
ACTR1B	10.868297	0.209993949	0.501107081	-0.419060032	0.67517226		6.508567314	-0.579581127	0.651012367	0.890276678	0.373317341		574.5859168	0.173171385	0.322829703	0.647986462	563.292019	-0.0892728	0.71903687	0.79619545	0.021614035	331.9132677
ACTR3	68.70486606	-0.314255585	0.270979919	1.159700641	0.246170709		16.67689414	-0.722481052	0.55925058	1.291873585	0.196400927	0.314543005	10768.94216	-0.334435113	0.138377308	0.537955801	9320.92221	-0.6166632	0.04183626	0.13444611	0.007027443	429.1670605
ACTR3-AS1	0.398444406	-1.588779452	3.012278441	0.52743446	0.597891919		0	0			0		12.59272038	0.727202939	0.183821987	0.551600261	12.3195746	0.2425851	0.61633566		0.045454545	267.5658971
ACTR3B	3.501116672	0.52326673	0.96031794	-0.54488905	0.585829828		0.334864472	-1.068966816	2.242518795	0.476681318	0.633589068		149.6301047	-0.212289324	0.22447279	0.575945031	145.975783	-0.5428498	0.01641859	0.11648076	0.018784307	344.0596974
ACTR3C	0	0			0		0	0			0		3.442883783	1.941294039	0.024016822	0.533725268	2.048989	-0.8196892	0.44390802		0
ACTR5	5.434933279	0.21683415	0.821032096	-0.26409948	0.791703264		0.533541684	-0.954339284	1.913017446	0.498865959	0.617873817		115.7030299	0.227606395	0.291252848	0.626097028	124.945235	-0.2557094	0.3043732	0.42618447	0.048756845	261.4950845
ACTR6	3.336305321	-0.16568205	0.901108064	0.183864796	0.854119523		0.894016687	-2.097386842	1.650153739	1.271025113	0.203719715		272.7424757	-0.65141016	0.097265426	0.533725268	349.172717	-0.6636571	0.1330139	0.23857051	0.010454969	394.7800446
ACTR8	6.894961235	0.498443888	0.581259695	-0.857523569	0.391155595		1.744337112	-1.797658944	1.275682943	1.409173771	0.158783791		255.1150365	-0.144918217	0.195452771	0.556993921	250.700245	-0.5703843	0.04631859	0.13828815	0.024184342	322.1869745
ACTRT3	0.651810929	-0.728057254	1.959293207	0.371591782	0.710196809		0.716488575	2.136373039	2.381508017	-0.89706733	0.36968299		3.172553754	0.437318464	0.675758928	0.874520948	1.89013213	-0.6646122	0.62708616		0.325	97.2893026
ACVR1	0.938152731	0.857573087	1.592562005	-0.538486467	0.590241246		0.383121917	-0.818331017	2.151835972	0.380294329	0.703726945		22.30549226	-0.008034431	0.981014735	0.991286748	28.3022542	-0.7191908	0.08499849		0.037946429	283.1935248
ACVR1B	37.30906652	0.235826847	0.29746369	-0.792792044	0.427898992		10.2983546	-0.282115747	0.491430864	0.574070062	0.565920391		759.0570191	-0.007592529	0.935759458	0.974664141	624.256011	-0.5457851	0.03073036	0.12668848	0.046911171	264.835481
ACVR1C	0	0			0		0	0			0		2.878583365	-0.940868986	0.368233138	0.679971026	2.17469621	-0.6794994	0.51760783		0
ACVR2A	2.911088986	-0.76712114	0.911568225	0.841540018	0.400045476		1.472982387	-0.340135385	1.333500833	0.255069496	0.798669424		42.42864626	-0.254356332	0.592971266	0.828324541	36.0320997	-1.0114559	0.00856688	0.10267684	0.100525674	198.8618451
ACVR2B	18.60458622	-0.264494518	0.420254242	0.629367872	0.529108246		3.705304574	-0.834265766	0.943822623	0.883922197	0.376738214		120.5822647	-0.530904234	0.007899444	0.520592276	160.677304	-1.1049058	0.00111736	0.05568843	0.146912332	166.0183554
ACVR2B-AS1	0.054788719	-0.183809585	3.518672553	0.052238332	0.95833879		0.06809363	-0.683008422	3.515397587	0.194290519	0.845948409		26.65484163	-0.186828141	0.552051794	0.805332883	20.379248	-0.0808787	0.85381682		0.006410256	437.1241331
ACVRL1	0.969201493	-0.923390851	1.682448873	0.548837392	0.583117047		0.198605739	-0.22577481	2.923869984	0.077217801	0.938450281		215.0639052	0.087630232	0.611348158	0.838104047	230.571826	-0.4559521	0.06549942	0.15863769	0.005979301	443.1484401
ACY1	0.778428799	0.829659954	1.814944745	-0.457126839	0.64757988		0.754922515	-0.440935298	1.882037613	0.234286124	0.814762857		198.6415011	0.41415164	0.08548763	0.533725268	174.322056	0.02070618	0.94435233	0.96308878	0.003929094	479.4952656
ACY3	0	0			0		0	0			0		0.992416735	0.722904295	0.622077742	0.844760899	0.50084538	-0.8791998	0.69513469		0
ACYP1	9.29348274	0.236644982	0.562553267	-0.420662355	0.674001654		3.069025761	-0.619180191	0.975144999	0.634962176	0.525453084		554.8843617	0.113755729	0.355860209	0.671385781	768.644055	-0.2548086	0.26010477	0.38138529	0.017814014	348.650615
ACYP2	0.20064527	-0.336994598	3.511853531	0.095959184	0.92355299		0.044814903	-0.491671105	3.519156851	0.139712757	0.888886947		69.45095144	-0.205769686	0.364385713	0.677487724	55.7975904	-0.4013404	0.13333428	0.23887249	0.003125	499.3156857
ADA	8.60425496	0.751768073	0.616144463	-1.220116577	0.222420685		5.641709508	-0.247905781	0.606356747	0.408844764	0.682653587		2088.716017	0.285671165	0.115519137	0.533725268	2079.9334	-0.1105271	0.61017388	0.70980464	0.003472788	490.1813969
ADA2	0.898823641	-0.681721637	1.587242739	0.429500555	0.66755899		1.269039133	-0.772703502	1.316393586	0.586985161	0.557213673		985.8108798	0.157658437	0.080634341	0.533725268	891.65638	-0.209486	0.38605122	0.50560345	0.001522368	561.5680267
ADAL	1.857794244	-0.218683002	1.105696978	0.197778421	0.84321843		0.596378747	-1.494348072	1.872126224	0.798209038	0.424749193		200.5742849	0.076549999	0.56831143	0.814818385	196.042967	-0.2744622	0.26514671	0.38594863	0.01213592	381.8743596
ADAM10	40.92108193	-0.450478081	0.339286453	1.327721981	0.184269969		10.11910536	-0.090278958	0.570580711	0.158222941	0.874281127		5133.380938	-0.378046433	0.135974473	0.53724161	4584.6557	-0.6845834	0.05530906	0.14767656	0.009146073	406.3579064
ADAM11	0	0			0		1.258356971	0.139042085	1.76849035	-0.078621907	0.937333362		21.21002875	0.464867556	0.362852322	0.675961083	27.8853253	0.17994275	0.62652717		0
ADAM12	0	0			0		0	0			0		2.506580198	1.259135283	0.194888972	0.556870128	0.79911185	-3.3206902	0.10392741		0
ADAM15	0.916742858	-1.624209305	1.712963831	0.948186573	0.343034481		1.992311034	-0.615911419	1.128466226	0.545795173	0.585206742		394.4970447	0.243466528	0.223295179	0.575246731	350.514452	-0.0714164	0.77693948	0.84134025	0.005624644	448.4413491
ADAM17	45.7167239	-0.393153322	0.267272404	1.470983597	0.141295553		7.560733693	-1.4139554	0.710495574	1.990097409	0.046580206		2199.94912	-0.316452669	0.134424678	0.53724161	1399.58226	-0.5845376	0.04103592	0.1341777	0.023083819	326.2184566
ADAM20P1	0.059212776	-0.228400675	3.516624637	0.064948835	0.948214738		0.082467891	-0.683008422	3.515397587	0.194290519	0.845948409		0.774270217	0.871790091	0.700695039	0.887572386	2.7020361	-0.3003272	0.77787856		0.083333333	215.09775
ADAM22	0.520740554	-0.138723968	1.949594422	0.071155296	0.94327416		0.082467891	-0.683008422	3.515397587	0.194290519	0.845948409		61.58481059	-0.252496988	0.294200382	0.628053465	67.2992171	-0.5654491	0.09940545	0.19737544	0.010466655	394.6833452
ADAM23	0	0			0		0	0			0		0.320800759	1.734134852	0.584306369	0.823015709	0.25532854	-1.3861967	0.68043283		0
ADAM28	0.091494667	1.413631167	3.511466322	-0.402575744	0.687260357		0	0			0		20.38731744	-0.116944014	0.818308146	0.936524563	25.9261172	-0.580138	0.26183708		0
ADAM8	5.077404807	-0.088079961	0.766377536	0.114930248	0.908500409		1.761265494	-0.669339725	1.064605733	0.62872076	0.529531885		202.279435	0.239623146	0.174783757	0.547870721	200.77658	0.10145502	0.67331967	0.76143892	0.027433567	311.2748389
ADAM9	0.104960109	0.324296382	3.506231735	-0.092491428	0.926307601		0.216699372	-1.046806871	2.830256011	0.369862962	0.7114846		7.390488733	0.065257454	0.912212988	0.970644247	5.4467558	-0.7006806	0.4324836		0.019230769	342.0263831
ADAMDEC1	0	0			0		0	0			0		12.01438126	-0.157338507	0.707233122	0.891311212	13.8204813	-0.147148	0.79804218		0
ADAMTS10	0.114001495	-0.728923431	3.496976082	0.208443928	0.83488236		0.139488048	0.235309611	3.499119267	-0.06724824	0.946384082		23.60835523	0.674011867	0.03687217	0.533725268	28.6039016	-0.3860168	0.26189165		0.016835017	353.5434616
ADAMTS13	0	0			0		0	0			0		1.819694154	-0.744890693	0.545798635	0.80094547	2.82496701	-1.0996733	0.30606982		0
ADAMTS14	4.072336793	-0.326639842	0.844444576	0.386810279	0.698896667		1.088331174	1.380743602	1.477663444	-0.934410069	0.350092406		107.7490066	0.561425242	0.004256966	0.474678985	116.635025	-0.1288828	0.64218253	0.73659912	0.052247859	255.5090562
ADAMTS15	0.940716314	-1.847085655	1.776536363	1.039711707	0.29847386		0	0			0		1.953339686	-1.450105449	0.224679485	0.575949331	0.79539983	-1.5353285	0.39928162		0.3375	94.02243556
ADAMTS17	0.146283386	0.710351272	3.503348735	-0.202763506	0.839319883		0	0			0		6.183901778	0.749975373	0.292459108	0.626605463	5.74956091	0.32890165	0.62468136		0.022727273	327.5658971
ADAMTS2	0.299011522	2.243921286	2.88846097	-0.776857056	0.43724311		0.189488044	0.573886195	2.971493909	-0.19313053	0.846856743		40.87726809	0.177327055	0.488453245	0.76404667	45.157919	-0.3380092	0.28714737	0.40888298	0
ADAMTS4	0.360991725	0.581654381	2.791551388	-0.208362412	0.834946003		0	0			0		1.739284531	0.641884766	0.657544421	0.863909289	1.64168427	-0.8758011	0.50136381		0.083333333	215.09775
ADAMTS5	3.132915995	-0.19552154	0.9678038	0.20202601	0.83989639		0.171884469	-0.736055964	3.474663925	0.211835153	0.832235643		24.99494	-0.56324734	0.31776666	0.644733264	14.2793838	-0.8241422	0.14773461		0.117703533	185.2062282
ADAMTS6	0.369286378	2.420382405	2.718705211	-0.890270264	0.373320784		0.06809363	-0.683008422	3.515397587	0.194290519	0.845948409		2.931930206	-1.126724225	0.195996427	0.557387105	5.07543494	-1.760466	0.03951504		0
ADAMTS8	0	0			0		0	0			0		0.94821435	0.18463059	0.909842307	0.969710017	2.66508609	0.02883811	0.97779582		0
ADAMTSL2	0.224779009	0.73371902	3.250537388	-0.225722375	0.821417354		0.360312207	-2.385273291	2.396115562	0.995475063	0.319505267		9.734088239	0.954827649	0.062082803	0.533725268	16.319347	-0.3864407	0.3745851		0.022727273	327.5658971
ADAMTSL4	2.003122572	0.774144235	1.206140262	-0.641835995	0.520979676		0.449310199	-0.609340953	2.072469731	0.294016817	0.768745053		433.1125293	0.324892485	0.020216332	0.533725268	381.603137	-0.1342185	0.56966348	0.67532043	0.004052883	476.8101493
ADAMTSL4-AS1	4.614779492	-0.410571827	0.854285631	0.48060252	0.630799024		2.377942359	-1.30528638	1.074070966	1.215270146	0.224263074		47.26455837	0.193459312	0.449027565	0.737975338	40.3029389	-0.2592817	0.48089093	0.59563115	0.113246099	188.5480044
ADAMTSL5	1.156085051	-0.29091235	1.344641314	0.216349406	0.8287154		0.406472118	-0.93310914	2.337282446	0.399228233	0.689725042		140.8230921	0.230429595	0.142313301	0.537955801	166.161707	-0.1547221	0.53334751	0.64244663	0.011175043	389.0145464
ADAP1	11.53911814	0.63758402	0.623263971	-1.022975898	0.306319242		2.293201813	0.071526573	1.136838913	-0.06291707	0.949832542		718.273282	0.346574942	0.0855929	0.533725268	528.087645	-0.065349	0.77199837	0.83780407	0.015497451	360.7095175
ADAP2	0.164172885	-0.204501676	3.485578548	0.058670798	0.953214319		0	0			0		7.368319308	-0.195529502	0.795188466	0.925157659	4.3795678	-0.5651378	0.45061381		0.035714286	288.4412953
ADARB1	10.20376007	0.560754103	0.51037616	-1.098707477	0.27189568		3.265770759	0.18913371	0.934182836	-0.202458986	0.839557918		920.4007935	0.089432714	0.359094601	0.673389475	1014.86311	-0.3666319	0.12271925	0.22596448	0.009827916	400.1339238
ADAT1	20.29521541	0.04882302	0.411618606	-0.118612277	0.905582539		4.543925954	-0.56186724	0.827866857	0.678692758	0.497332556		907.2429813	0.045224276	0.770005011	0.915867666	721.293738	-0.4242969	0.07077577	0.16410909	0.023588791	324.3452845
ADAT2	18.38207665	-0.138505729	0.443087548	0.312592241	0.754590474		4.672029116	0.054016071	0.925410246	-0.058369865	0.953454018		349.2557352	0.002769836	0.990042338	0.995401009	447.670759	-0.8044629	0.00171779	0.06888018	0.06319581	239.0416366
ADAT3	6.589286534	0.707291004	0.68258193	-1.036199425	0.300109115		2.688834808	-0.149621753	0.941176296	0.158973142	0.873690034		56.10325171	0.270328115	0.226766516	0.578231738	59.6822529	-0.0377447	0.88681491	0.92338931	0.099625878	199.6401393
ADCK1	3.437778832	0.234314868	0.847008034	-0.276638307	0.782057847		0.634950774	0.017693342	1.728390575	-0.010236889	0.991832287		124.3830843	0.357877605	0.06356156	0.533725268	125.115001	0.05758833	0.83938026	0.88868492	0.030469346	302.1898606
ADCK2	2.404689231	0.264804648	0.99940523	-0.26496224	0.791038551		0.354444868	-0.756692067	2.452267901	0.308568271	0.75764996		153.9791934	0.267107216	0.212454965	0.569344377	152.887842	-0.1915621	0.44605642	0.56352597	0.01907418	342.7341099
ADCK5	0.16999029	1.446012166	3.511049659	-0.411846116	0.680452218		0.257091616	2.064317283	3.485618967	-0.592238366	0.553690981		38.65477941	0.18755438	0.54904787	0.803447711	36.7235915	-0.2048144	0.62896613	0.72537507	0
ADCY1	6.643213628	-0.176796157	0.608877178	0.290364236	0.771537601		2.031911899	-0.99257668	1.080088274	0.918977369	0.35810741		196.9259113	0.20495897	0.175496976	0.547870721	188.142986	-0.3925937	0.20544276	0.3218114	0.044451948	269.496572
ADCY10P1	1.690677714	-0.107016877	1.386987095	0.077157803	0.93849801		0.080512112	0.078063718	3.508081543	-0.022252538	0.982246509		41.99902159	0.090631633	0.775609892	0.915867666	38.0146861	-0.2078852	0.50022029	0.61346286	0.042792476	272.7899423
ADCY3	17.19481664	0.375382185	0.424361554	-0.884581041	0.376382636		6.352382855	0.150837779	0.621783232	-0.24258901	0.808323795		1728.416239	0.214181551	0.148165099	0.538688085	1660.17701	-0.1509278	0.48542535	0.59975011	0.010482865	394.5493883
ADCY5	0	0			0		0.035697209	0.733266842	3.517213325	-0.20847949	0.834854595		17.13815949	0.061681691	0.875230952	0.963057797	22.2003636	-0.4926348	0.19418207		0
ADCY6	0	0			0		0	0			0		1.996122836	-0.106572414	0.916020824	0.971954417	0.27917007	-0.6665852	0.82097709		0
ADCY7	45.37427923	0.438354157	0.30891618	-1.41900679	0.155897036		17.61506963	-0.182450919	0.431191575	0.423131919	0.672199015	0.738714428	2806.474384	0.005183272	0.933196369	0.974664141	3717.80606	-0.3993709	0.09761803	0.19541371	0.015865005	358.6804926
ADCY9	25.7774514	-0.163925741	0.361702412	0.453206104	0.650400337		20.14050409	-0.191386755	0.369107525	0.518512201	0.60410095	0.684986008	440.9211669	-0.10827563	0.251108708	0.597846538	659.917702	-0.5050637	0.03640402	0.13026796	0.067940579	232.7749609
ADCYAP1R1	0	0			0		0	0			0		0.24054981	-1.207264433	0.726423083	0.90091378	1.00244051	-1.8951365	0.24690198		0
ADD1	34.75500858	0.225754828	0.30288797	-0.745341018	0.456065591		12.21648342	-0.252214114	0.481998249	0.523267698	0.600787977	0.682240676	4062.150279	0.161651727	0.119565272	0.533725268	3407.40193	-0.2822048	0.21924289	0.33734394	0.009019894	407.560424
ADD2	10.43256701	-0.138376369	0.530458437	0.26086185	0.794199046		6.096604457	0.077350686	0.727421197	-0.106335486	0.915316178		1729.872685	0.093062739	0.42585604	0.722336455	1431.57369	-0.5377068	0.01604406	0.11634641	0.006892126	430.8501084
ADD3	4.560369025	-0.398608896	0.756371621	0.527001391	0.598192623		1.569677689	-2.186173343	1.274360894	1.715505673	0.086252556		512.4181541	-0.469267963	0.123653361	0.534402903	597.916432	-0.8457814	0.02149652	0.12089399	0.009960625	398.9728812
ADD3-AS1	0	0			0		0	0			0		10.21954377	0.442036059	0.479137271	0.757233245	10.6797971	-0.7349093	0.20987833		0
ADGRA2	50.95048161	0.276336757	0.260821192	-1.059487361	0.289377882		25.35351095	-0.606788069	0.407018496	1.490812028	0.136010853	0.256909389	6716.564071	0.186094745	0.133641594	0.53724161	5015.83674	-0.5284058	0.01873907	0.1181209	0.007997101	417.9784266
ADGRA3	0.059212776	-0.228400675	3.516624637	0.064948835	0.948214738		0.035697209	0.733266842	3.517213325	-0.20847949	0.834854595		38.15721024	-0.021560057	0.958271427	0.982982097	35.2014369	-0.6868864	0.04713051	0.13920502	0.00297619	503.5390454
ADGRB1	0.199222203	-0.336994598	3.511853531	0.095959184	0.92355299		0.666009572	-0.968236875	1.635891948	0.591870922	0.553937027		38.31160496	0.46938669	0.152622003	0.538964204	48.9234307	0.02544047	0.94325407	0.96235766	0.008928571	408.4412953
ADGRD1	0	0			0		0	0			0		0.552899861	-0.03698266	0.984989046	0.993214828	0.86060187	1.12450699	0.55772518		0
ADGRE1	0	0			0		0	0			0		16.15062042	-0.14277657	0.702241826	0.888241023	9.22486908	0.02814537	0.95970621		0
ADGRE2	72.78960703	-0.170341765	0.213524646	0.79776161	0.425008843		27.01016509	-0.864253816	0.505364787	1.710158359	0.087236593	0.200363296	2136.638007	-0.067867795	0.428756518	0.724063683	1558.78392	-0.3252496	0.16851042	0.27995509	0.038501236	281.9370863
ADGRE4P	2.252917763	0.211322909	1.01763462	-0.207660888	0.835493759		0.320703439	-1.562003129	2.22242051	0.702838694	0.48215628		72.90592033	0.428460053	0.041508108	0.533725268	68.3754445	-0.2163436	0.49580825	0.60923712	0.041003257	276.4870602
ADGRE5	79.35308395	-0.010116639	0.269340476	0.037560781	0.970037878		36.11829325	0.220081492	0.318134203	-0.691788213	0.48907034	0.586424467	5728.096661	0.27546044	0.036252251	0.533725268	2763.05459	-0.0454389	0.83069628	0.88270624	0.016206414	356.8374752
ADGRF3	0.199222203	-0.336994598	3.511853531	0.095959184	0.92355299		0.044814903	-0.491671105	3.519156851	0.139712757	0.888886947		28.2540708	0.564214595	0.098858921	0.533725268	30.9172538	-0.1433544	0.72676072	0.8016815	0.0125	379.3156857
ADGRG1	0.161769522	1.446012165	3.511049659	-0.411846116	0.680452218		0	0			0		6.091434842	0.359515908	0.617612881	0.842326467	3.31559998	-1.364915	0.15935886		0
ADGRG2	0	0			0		0	0			0		3.368815237	0.692222473	0.402038425	0.705747332	4.23019351	-1.3172106	0.19323896		0
ADGRG3	0.091494667	1.413631167	3.511466322	-0.402575744	0.687260357		0	0			0		82.97562661	0.483802293	0.079231258	0.533725268	52.4014858	0.02309516	0.94387776	0.96287261	0
ADGRG5	76.61801246	0.219601321	0.20945583	-1.048437377	0.29443714		15.94311404	-0.336671515	0.395668116	0.850893719	0.394828394	0.506248455	3335.963362	0.232244612	0.042152862	0.533725268	2582.02252	-0.2318654	0.30297897	0.42498963	0.02540655	317.9193411
ADGRL1	15.98042655	0.382894596	0.451425941	-0.848189174	0.396332625		7.323847279	0.040726107	0.544900019	-0.074740513	0.940421173		1369.282192	0.185357724	0.039987583	0.533725268	1028.58316	-0.2397861	0.28917376	0.41097046	0.011568169	386.0217426
ADGRL2	0	0			0		0	0			0		1.272838824	-1.816639517	0.179342876	0.549368105	0.06028236	-0.7438193	0.83317006		0
ADGRL3	0.398444406	-1.588779452	3.012278441	0.52743446	0.597891919		0.849358826	-2.301939642	2.591150821	0.888385046	0.374333666		4.963627997	-0.279083688	0.688456593	0.880412032	4.98434335	-0.8223918	0.30561747		0.125	180
ADGRL3-AS1	0	0			0		0	0			0		0.398711647	-1.940804103	0.525413199	0.787479024	0.37885823	0.6224494	0.83473242		0
ADH5	13.39813179	-0.414328783	0.432588857	0.957788848	0.338169244		3.828848315	0.912307059	0.825825628	-1.104721176	0.269280425		1318.97332	-0.043450036	0.543554867	0.799683255	1389.96721	-0.1992729	0.31685731	0.43841619	0.012618713	378.4974866
ADH6	0	0			0		0	0			0		0.805874001	-2.970745306	0.386383748	0.695203	2.03136024	-1.0368	0.40737748		0
ADI1	0.104960109	0.324296382	3.506231735	-0.092491428	0.926307601		0.150561521	-1.398864749	3.481349753	0.40181678	0.687818872		27.51601846	0.101023779	0.778204683	0.917022287	22.5549119	0.00674083	0.98786541		0.006944444	430.1955001
ADIPOR1	29.32532486	-0.456012049	0.356252958	1.280023192	0.20053698		9.386378204	-0.869991218	0.539888287	1.611428213	0.107086422		2107.257114	-0.058757619	0.418160267	0.716388053	1970.52956	-0.4079526	0.0470761	0.13912935	0.017756838	348.9288891
ADIRF	0	0			0		0.035697209	0.733266842	3.517213325	-0.20847949	0.834854595		25.36215898	0.386633461	0.30516866	0.636269423	34.0029853	-0.2060756	0.55175213	0.65948859	0
ADK	5.185085741	-0.348866377	0.704641943	0.495097376	0.620531386		0.873733004	-1.19064532	1.475617959	0.80687912	0.41973613		594.5816578	-0.06277177	0.577481535	0.819366451	555.18014	-0.212425	0.29752519	0.41980209	0.009999864	398.6325465
ADM	3.782492742	-0.747735433	0.800157492	0.934485325	0.350053602		0.1181651	-0.113275099	3.504310401	0.032324505	0.974213267		13.32281972	-0.26008024	0.590301699	0.826492808	13.5160271	-1.6155617	0.00162001		0.366195108	86.9589347
ADM2	5.460498736	0.247089258	0.708390706	-0.348803642	0.727236729		7.471218576	-1.109160013	0.639425788	1.734618831	0.082808342		358.7233182	0.092735745	0.485361996	0.761896831	204.118371	-0.6239376	0.02981671	0.125996	0.017610017	349.6475912
ADM5	0.443740613	-0.154925247	2.131875711	0.072670863	0.942068035		0.697865503	-0.520592943	1.827101048	0.284928381	0.775699012		8.472191805	0.42499736	0.411280855	0.712080638	8.03464306	-0.7957968	0.23949133		0.078787879	219.9529498
ADNP-AS1	0.100536053	0.368887188	3.508285693	-0.10514742	0.916258832		0.080512112	0.078063718	3.508081543	-0.022252538	0.982246509		51.55520744	0.322811679	0.275399946	0.614826728	43.2371448	-0.5539014	0.12218722	0.22536208	0.003846154	481.3420688
ADNP2	59.85777459	-0.119408504	0.230626199	0.517757759	0.604627294		10.52267867	-1.321889987	0.621531903	2.126825639	0.033434573		1187.930806	-0.296287913	0.004459096	0.474678985	897.446261	-0.7011201	0.00040261	0.0406307	0.052517869	255.062868
ADORA1	0	0			0		0	0			0		1.794882481	0.578967979	0.685800759	0.878657153	0.52445555	-0.5686575	0.80054385		0
ADORA2A	2.388868022	-1.001928328	1.002123508	0.999805234	0.317404773		1.673242129	-1.635258925	1.170974599	1.396493935	0.162565806		34.80864421	0.083406444	0.815282528	0.935028039	21.2240816	-0.7741301	0.07372823		0.108386428	192.3446384
ADORA2A-AS1	0	0			0		0.071394418	1.081852808	3.512041294	-0.308041027	0.758051114		12.83994806	0.075218975	0.862290554	0.956479712	9.75483938	-0.0549808	0.92414458		0
ADORA2B	43.28768754	0.218409323	0.266662466	-0.819047863	0.412759106		6.409895445	-0.891086707	0.70671244	1.260890083	0.207348452		812.9795971	-0.033727103	0.785261194	0.920846264	580.969604	-0.2057759	0.25272422	0.37390268	0.0519546	255.9962821
ADORA3	2.09568314	1.535664002	1.193102222	-1.28711855	0.198052971		0	0			0		15.36271013	0.190964335	0.623580526	0.845818143	17.3421957	-0.4758259	0.28016624		0.076923077	222.0263831
ADPGK-AS1	1.547337973	-0.247706045	1.199774873	0.206460437	0.836431265		2.303817403	-0.921012342	1.023429379	0.899927598	0.368158782		204.1773383	0.411343352	0.30217655	0.634198714	169.85596	-0.1663845	0.58806911	0.69169805	0.012071685	382.3337497
ADPRH	13.00045227	-0.316859553	0.446072288	0.710332296	0.477498097		1.625879408	-1.451671384	1.203528304	1.20617968	0.227748217		860.0071915	-0.07129948	0.456481473	0.744075218	728.69722	-0.5440945	0.06431508	0.15791648	0.017536717	350.0086514
ADPRHL1	0.304182312	-0.462647259	2.64877337	0.17466472	0.861343091		0.035697209	0.733266842	3.517213325	-0.20847949	0.834854595		2.987011245	-0.770515947	0.416979127	0.715495974	1.24787806	1.75161324	0.27229535		0.114583333	187.5318529
ADPRHL2	48.86693213	0.141944797	0.278525357	-0.509629708	0.610310907		10.9135485	-0.927805015	0.597933719	1.551685387	0.120737521		663.9498488	0.092929922	0.396714995	0.70149937	559.971316	-0.3451636	0.13775142	0.24361184	0.075856532	223.2349663
ADPRM	1.179719338	-0.217789117	1.537563461	0.141645612	0.887359937		0	0			0		6.461116679	-0.536282995	0.494140114	0.766593761	7.13179392	-0.8302763	0.25479821		0.232142857	126.4149122
ADRA1D	0.219154878	-1.30891162	3.480580613	0.376061286	0.706871335		0	0			0		1.393342526	-2.259720683	0.121301605	0.533725268	1.05122348	0.79863343	0.65519804		0.125	180
ADRA2C	0.254010922	-1.008003155	3.095908903	0.325591995	0.74473307		0.184302951	-0.203271854	3.030010498	0.067086188	0.946513089		10.04872326	-0.145063245	0.77073151	0.915867666	6.22272087	0.04715377	0.94696253		0.0375	284.2179356
ADRB1	1.894518676	-1.2515964	1.264952427	0.989441479	0.322447189		2.678226635	-1.289201249	0.925816374	1.392502103	0.163770405		11.60154957	-0.916581385	0.121720839	0.534112826	15.0441819	-1.3162639	0.04224765		0.208333333	135.7820644
ADRB2	40.57631903	-0.985290934	0.351492241	2.803165532	0.005060369		2.557814781	-0.85061081	1.023975465	0.830694522	0.406146222		132.9038218	-0.756086083	0.084068052	0.533725268	52.3320809	-1.7596407	0.00000802	0.01763885	0.353636647	89.97961843
ADRM1	9.528649686	0.403692908	0.552130481	-0.731154903	0.464684542		22.93457264	0.099652845	0.438633064	-0.227189541	0.82027636	0.858037487	670.7666296	0.321393318	0.094722853	0.533725268	531.292383	-0.0264262	0.9189035	0.94528556	0.015907477	358.4490673
ADSL	3.323221776	0.647543892	0.978056667	-0.662071957	0.507925107		0.568056681	-2.337259847	1.887852482	1.238052162	0.21569672		207.2388329	-0.332713703	0.257872797	0.601532327	171.817836	-0.6314062	0.09129802	0.18831394	0.011017518	390.2434187
ADSS1	0	0			0		0	0			0		16.88871617	0.486999475	0.198613313	0.559364006	19.4379007	-0.4671946	0.26742789		0
ADSS2	8.505901684	-0.21895168	0.572819347	0.382235135	0.702286963		0.997807526	-1.942567339	1.576477968	1.232219783	0.217866995		1043.439594	-0.419927866	0.151134927	0.538688085	974.545975	-0.6939964	0.05362183	0.14615763	0.008451565	413.1939463
ADTRP	0	0			0		0	0			0		2.835115327	0.25839096	0.775047976	0.915867666	3.11990648	-0.9529321	0.35579851		0
AEBP2	32.3422349	-0.30322638	0.394697912	0.768249262	0.442339112		7.586501991	-2.154120212	0.689622366	3.123622894	0.001786392		1074.814379	-0.610615048	0.105264705	0.533725268	984.594976	-1.011688	0.01101688	0.10820154	0.029613162	304.6570575
AFAP1	3.41995457	1.103374325	1.099495931	-1.003527428	0.31560645		0.403735386	1.59811492	2.349697166	-0.680136548	0.496418005		23.80772471	0.459921531	0.205526028	0.563139946	17.5303457	-0.4091451	0.3817152		0.07781339	221.030265
AFAP1-AS1	0	0			0		0.044814903	-0.491671105	3.519156851	0.139712757	0.888886947		4.208143774	-0.364220547	0.620666165	0.843767019	4.04419908	-0.9306333	0.30671261		0
AFDN	7.901459375	0.599203577	0.60324408	-0.993302044	0.320562782		0.66426702	-1.003347677	1.815486249	0.552660577	0.580495853		228.4889718	-0.166592764	0.498113224	0.769576798	222.168079	-0.6587755	0.05690746	0.14935962	0.027373545	311.4644345
AFDN-DT	0.161769522	1.446012165	3.511049659	-0.411846116	0.680452218		0	0			0		0.274637837	0.892406319	0.735779157	0.905409016	0.29713787	-1.6791412	0.60096134		0
AFF1	77.89860691	-0.336782202	0.245431997	1.372201695	0.170000658		30.7385904	-0.580424041	0.510400544	1.137193226	0.255457518	0.371384083	2782.138326	-0.360887141	0.000476086	0.252624362	3788.19243	-0.7002	0.01139684	0.1096147	0.030572672	301.8968138
AFF1-AS1	7.060654425	-0.519476191	0.609396222	0.852444063	0.393967673		5.547240191	-0.246393246	1.016648732	0.242358288	0.808502552		249.8718639	-0.085908322	0.579807772	0.820669847	251.739705	-0.4002263	0.12412247	0.22751918	0.036109427	287.4888394
AFF3	37.72080049	-0.338566524	0.309092813	1.095355535	0.273360906		12.77155073	-0.912711261	0.649405802	1.40545597	0.159885733	0.281033978	1484.268532	-0.149089052	0.167467228	0.545463738	1612.94334	-0.6453105	0.02718729	0.12476436	0.029832848	304.0172688
AFF4	46.84716715	-0.211376976	0.303253581	0.697030437	0.485783746		10.56213704	-0.450939877	0.511624517	0.881388328	0.378107673		1427.313756	-0.50016227	0.00677109	0.516407098	1249.39061	-0.9122068	0.00909505	0.10478062	0.03307584	295.0847042
AFG1L	0.384527838	0.150617917	2.244922056	-0.067092715	0.946507893		0.299167263	-1.447074286	2.283639132	0.633670297	0.526296014		31.82304599	-0.090254976	0.788951762	0.922243788	42.2933237	-0.6483005	0.08282182	0.17912702	0.013276144	374.1012018
AFG3L1P	31.25119541	-0.03275456	0.294096763	0.111373411	0.911320244		11.4475437	-0.988889546	0.586827199	1.685146067	0.091960394		916.6793597	0.306776825	0.002464377	0.404820871	635.72746	-0.4223557	0.05191549	0.14391895	0.04321435	271.9407438
AFG3L2	18.48339215	0.341947675	0.395395613	-0.864824152	0.387135313		3.309961185	-1.05449764	0.978817805	1.077317591	0.281338406		1880.872603	0.23262103	0.125892446	0.534402903	1341.05138	-0.2182009	0.34623844	0.46754515	0.010143749	397.3959156
AFMID	5.004506248	0.466677491	0.741353536	-0.629493849	0.529025794		2.604322011	0.284836153	1.009581066	-0.282133018	0.777841516		750.1531101	0.29010371	0.149143442	0.538688085	774.321916	-0.0484678	0.83325912	0.88447847	0.007902533	419.0081492
AFTPH	18.40640786	-0.658499379	0.448034161	1.469752612	0.141628768		2.170068596	-1.457748599	1.008613292	1.44529981	0.148373691		708.5841991	-0.586313424	0.202207257	0.561480343	592.178007	-1.1018769	0.0179392	0.11648076	0.029418392	305.2282672
AGA	3.724042092	-0.644863614	0.815446789	0.79081017	0.429054774		0.950383989	-0.611384938	1.443300704	0.423601913	0.67185616		710.0619533	-0.012577947	0.912990915	0.971346182	506.382227	-0.3069419	0.15163569	0.26017666	0.00722314	426.7894895
AGAP2	9.125023462	0.803991433	0.55546177	-1.447428925	0.147776829		3.841309941	-0.542404285	0.800667126	0.677440434	0.498126551		478.174447	0.119175135	0.452407911	0.740700341	594.019436	-0.3065131	0.17231402	0.28413345	0.015085821	363.0397768
AGAP2-AS1	0	0			0		0	0			0		276.0276391	0.131937822	0.54710742	0.802036923	349.065137	-0.274691	0.27942385	0.40073824	0
AGAP3	19.9735571	0.114187368	0.396043593	-0.2883202	0.773101646		11.77978217	-0.399964179	0.513056678	0.779571139	0.435643349	0.539558277	732.6606707	0.229422992	0.071847806	0.533725268	756.468525	-0.2805923	0.18962332	0.30453888	0.030165402	303.0576833
AGAP4	0.118425551	-0.757197917	3.49603276	0.216587764	0.828529623		0	0			0		2.354086822	0.258764358	0.808598289	0.931066813	3.66163187	1.18635999	0.21653461		0.125	180
AGAP5	0.054788719	-0.183809585	3.518672553	0.052238332	0.95833879		0.044814903	-0.491671105	3.519156851	0.139712757	0.888886947		6.19364325	0.459310311	0.469670303	0.75199429	5.41542816	-0.9729676	0.24317783		0.022727273	327.5658971
AGAP6	1.203375446	-0.703957189	1.435182497	0.490500121	0.623780044		0.367260894	-1.71683816	2.161511761	0.794276576	0.427034438		23.69580917	-0.38446915	0.530873395	0.790975702	18.1128573	-0.7517807	0.14547736		0.067062995	233.900356
AGAP9	1.50718488	4.198421492	3.422046802	-1.226874364	0.219869815		0.150561521	-1.398864749	3.481349753	0.40181678	0.687818872		6.586358438	0.759719693	0.212955108	0.569477506	5.00949386	-0.2372908	0.7382471		0
AGBL2	0	0			0		0	0			0		1.46490815	-0.269412529	0.840118717	0.947399393	1.6096847	-0.177609	0.89512748		0
AGBL4	0	0			0		0	0			0		1.475280166	-1.806257334	0.239619372	0.588922372	2.88950499	-0.2507412	0.79821791		0
AGBL5	0.274950399	1.043209539	2.725631153	-0.38274054	0.701912152		0.130512108	0.433601798	3.502803194	-0.123787085	0.901483858		2192.448488	0.236993929	0.053629365	0.533725268	1908.46011	-0.0558868	0.78032192	0.844089	8.03084E-05	816.2453917
AGFG1	21.68147342	-0.856138157	0.404832935	2.11479374	0.034447531		4.150280508	-1.307921582	0.808536162	1.617641415	0.105739898		1523.280548	-0.42817997	0.095645371	0.533725268	1337.80887	-0.7281311	0.02262595	0.12150956	0.018140221	347.0798512
AGFG2	7.55960332	1.275353718	0.702615731	-1.815151103	0.069500692		0.536912753	-0.616089275	1.792968896	0.343614034	0.731136569		307.2511736	0.064926913	0.612803721	0.839075624	249.872286	-0.2967626	0.23904254	0.35904122	0.01586299	358.6914878
AGGF1	21.33700396	-0.261848283	0.37639535	0.695673534	0.486633304		5.310514303	-1.303967317	0.727990818	1.791186488	0.073263374		545.0407637	-0.342621614	0.130034171	0.53609619	588.2576	-0.8079426	0.00886015	0.10379301	0.04149137	275.4626933
AGL	2.223456328	-1.360227239	1.135536781	1.197871581	0.230967015		0.671449976	-1.119109349	2.354952548	0.475215244	0.634633563		374.4924299	-0.488355863	0.181471665	0.549943178	418.493024	-0.8482516	0.04894654	0.14108203	0.00762307	422.1247254
AGMAT	0.693208091	0.777853234	1.854753778	-0.419383555	0.67493584		0.082467891	-0.683008422	3.515397587	0.194290519	0.845948409		64.1053147	0.008283221	0.9757819	0.989270274	59.5266213	-0.651441	0.06248361	0.15523092	0.007819149	419.9263618
AGO1	11.0955195	-0.06895784	0.479623772	0.143774859	0.885678256		2.920155357	-0.840792867	0.879636221	0.955841571	0.339152282		1749.799811	-0.013873158	0.880021939	0.965429734	1601.94869	-0.378354	0.11752584	0.2193898	0.007599438	422.3934949
AGO2	11.26102265	-0.685619697	0.520471357	1.317305338	0.187736296		3.298409272	-1.536881033	0.898973602	1.709595288	0.087340738		271.5437786	-0.211682797	0.107140267	0.533725268	221.031811	-0.6506335	0.01288387	0.11116325	0.056968783	248.021076
AGO3	1.617952723	1.302695295	1.282972606	-1.01537265	0.309928225		0.865875269	-0.503418087	1.634671751	0.307962798	0.75811064		36.75478772	-0.089241309	0.743174681	0.90858884	45.6382009	-0.5388484	0.07516869	0.1700649	0.028210678	308.8568904
AGO4	15.90546228	0.749344874	0.524623754	-1.428347208	0.153191946		3.440731579	-0.90804245	0.878008405	1.034207013	0.301039396		727.1853326	-0.184023428	0.070335577	0.533725268	713.759837	-0.729008	0.01453032	0.11289897	0.016477587	355.4010721
AGPAT1	1.00238719	1.346521049	1.578532938	-0.853020559	0.393647903		0.337526062	2.088486562	2.48633802	-0.839984968	0.400916815		359.3589137	0.273191659	0.135530893	0.53724161	342.621953	-0.389917	0.083349	0.17987817	0.001863973	544.044182
AGPAT2	24.07394898	0.525050978	0.355143092	-1.478420925	0.139295148		16.44539794	0.797019837	0.475692997	-1.675492056	0.093837728	0.208882237	2236.069329	0.32763377	0.108490507	0.533725268	1901.02044	0.0978634	0.67832711	0.76489987	0.011069731	389.8341624
AGPAT3	46.42511117	-0.025609652	0.275348706	0.093008073	0.925897148		14.94289577	-0.737276464	0.566458367	1.301554549	0.193068706	0.311345547	4212.240117	0.056410566	0.476829834	0.756018116	3662.87574	-0.3799897	0.10704842	0.20654843	0.01265075	378.2779991
AGPAT4	9.541501064	-0.701095185	0.60727987	1.154484479	0.248301598		3.666058605	0.138331456	0.847798224	-0.163165541	0.870388097		441.6560393	0.061741364	0.600482709	0.833141994	358.033525	-0.380798	0.07778417	0.17334397	0.028563468	307.7811024
AGPAT4-IT1	1.633355009	0.039854682	1.185042931	-0.033631425	0.973171063		0.832381685	-0.896328672	1.595302116	0.561855126	0.574214729		23.35901715	-0.339017621	0.36624588	0.679185737	22.4021497	-0.2636436	0.62439904		0.08253014	215.9361057
AGPAT5	68.2693282	-0.220542027	0.262265489	0.840911351	0.400397599		15.02636533	-1.247792851	0.534164178	2.33597254	0.019492673	0.096621348	5773.349662	-0.302910387	0.106992874	0.533725268	5794.61179	-0.6231999	0.03467211	0.12915765	0.012811122	377.1875621
AGPS	25.07019995	0.041001784	0.397959045	-0.103030161	0.917939034		6.216026762	-0.030445434	0.605518903	0.050279907	0.959899335		2397.884103	-0.300643812	0.076434913	0.533725268	2339.69367	-0.6127019	0.04079876	0.1341777	0.01027758	396.2613364
AGRN	12.4979456	0.703442909	0.518957006	-1.355493617	0.175260341		2.648079411	-0.351860414	0.952694129	0.369331985	0.711880288		1130.468653	0.345424186	0.019932185	0.533725268	1153.11973	-0.0482312	0.82520942	0.87839207	0.009426137	403.7470538
AGRP	0	0			0		0	0			0		0.09641744	1.002276748	0.776697896	0.915867666	0	0	0		0
AGT	0.304182312	-0.462647259	2.64877337	0.17466472	0.861343091		0.195376424	-1.693426877	2.906829091	0.582568436	0.560183859		126.8844291	0.212054054	0.140974014	0.537955801	73.0880987	-0.180236	0.48256274	0.59723111	0.004239683	472.9096642
AGTPBP1	0.218961604	-0.545616396	2.920241894	0.186839452	0.851786513		0.184302951	-0.203271854	3.030010498	0.067086188	0.946513089		50.25733344	-0.20208895	0.505468062	0.773924626	50.1456887	-0.9159893	0.06014217	0.15296175	0.007830559	419.8001345
AGTRAP	7.46439491	0.615050796	0.657432678	-0.935534263	0.349513034		3.51286163	1.056826877	0.971101692	-1.088276218	0.276473186		1880.899687	0.321452559	0.218650467	0.573099173	1638.21797	0.14571792	0.57527752	0.68007014	0.003609227	486.8456744
AHCTF1	22.17497607	0.111367767	0.421522161	-0.264203823	0.791622865		3.597727994	-0.31705351	0.922673182	0.343624933	0.731128372		455.5645706	-0.445859499	0.151030281	0.538688085	342.297317	-0.9522375	0.00325997	0.08243592	0.04289792	272.5769089
AHCTF1P1	33.96413476	-0.142441085	0.309131029	0.460778997	0.644957172		8.700385136	-1.027325202	0.643068038	1.597537339	0.110145981		1247.720482	-0.306073536	0.072396238	0.533725268	1165.12028	-0.7517796	0.01347931	0.11194046	0.028425274	308.200916
AHCY	35.36208385	-0.040460763	0.290214268	0.139416865	0.889120746		9.420089786	0.050361923	0.600587681	-0.083854406	0.933172191		7336.567512	0.193037534	0.239415693	0.588914572	6188.00168	-0.0327993	0.87489291	0.91498593	0.005655049	447.9746804
AHCYL1	26.32811879	-0.05049446	0.359624853	0.140408705	0.888337081		4.364383496	-1.521429009	0.750663476	2.026779054	0.042685014		3213.033653	-0.098936709	0.335115946	0.654727404	2445.64639	-0.4783971	0.02617241	0.12424618	0.009353187	404.4195713
AHCYL2	1.832753551	0.77057666	1.227520309	-0.627750641	0.530167305		0.495888696	-0.859197579	1.964507533	0.437360287	0.66185008		227.8719918	-0.257111603	0.163214009	0.543792932	235.694321	-0.33839	0.29144111	0.41339164	0.007458932	424.0089133
AHDC1	6.821015193	-0.179672951	0.664051647	0.270570749	0.786721196		2.971329105	-0.845831309	0.930751782	0.908761419	0.363476076		172.1206782	0.19260057	0.361252998	0.674947087	134.330905	-0.8616515	0.0006301	0.04855771	0.049877631	259.527795
AHI1	7.533931985	-0.382939105	0.624778137	0.612920143	0.539929143		1.623121635	-0.669734937	1.126770748	0.594384384	0.552255051		114.5004156	-0.392856773	0.224572638	0.575945031	168.328381	-0.8241594	0.00555117	0.09168603	0.078789752	219.9508915
AHNAK	37.60741137	0.063993474	0.275455304	-0.232318902	0.816290332		6.080661607	-0.441708866	0.612370512	0.721309824	0.470718914		3258.374139	0.164749912	0.222818243	0.575113315	1587.48789	-0.3518134	0.09598702	0.19352221	0.013433302	373.0825316
AHNAK2	0	0			0		0	0			0		55.03198666	0.161968179	0.484394334	0.76110506	48.3089496	-0.1263283	0.66301749	0.75299615	0
AHRR	30.87504956	0.557274653	0.291907613	-1.909078858	0.05625192		5.934240614	-0.5897036	0.636369584	0.926668425	0.354098716		747.7362866	0.247747622	0.008311953	0.520592276	663.846817	-0.2766636	0.25744453	0.37844311	0.039895288	278.8582697
AHSA1	6.535146983	0.527675918	0.61952296	-0.85174554	0.394355339		1.681952919	-2.104413717	1.186709158	1.773318848	0.076175888		665.6101502	0.325522588	0.104214499	0.533725268	659.537238	-0.1196764	0.66343514	0.75312554	0.010227408	396.6849348
AHSA2P	5.715008334	0.504175217	0.64573551	-0.780776664	0.434933862		1.578037286	-0.178798096	1.182479415	0.151206096	0.879813141		1111.869711	-0.007202338	0.956758285	0.982544941	1066.12023	-0.4862947	0.03654346	0.13026796	0.004811042	461.9660913
AIDA	3.872523946	0.084341809	0.808436612	-0.104327053	0.91690981		0.581657374	-0.506746008	1.891547977	0.267900161	0.78877617		306.1611868	-0.324262707	0.031735086	0.533725268	276.51105	-0.639042	0.01879671	0.1181209	0.013875059	370.2817387
AIF1	0.109577439	-0.700011332	3.497957659	0.200120013	0.841386722		0	0			0		1.627275061	-2.44002473	0.063624035	0.533725268	0.83369573	0.14094388	0.94631352		0.166666667	155.09775
AIF1L	0	0			0		0	0			0		4.719504645	0.514220392	0.530007939	0.79044277	6.42963327	-0.3534036	0.58664107		0
AIFM1	13.991193	0.364375479	0.506764644	-0.719023087	0.472126695		6.094704767	-0.620307303	0.631719829	0.981934198	0.326132267		3985.970469	0.149114301	0.194532642	0.556870128	3336.75886	-0.2915389	0.18090897	0.29424792	0.003378865	492.5547383
AIFM2	0.57695234	-0.449208165	1.877805781	0.239219716	0.810935215		0.082467891	-0.683008422	3.515397587	0.194290519	0.845948409		35.42723427	0.126960116	0.63244514	0.851466131	31.6276048	-0.0861461	0.79148459	0.85272581	0.021895048	330.7950933
AIFM3	0.216558242	0.735377746	3.292617178	-0.223341405	0.823269805		0.13618726	-1.305788832	3.485845464	0.374597453	0.707959868		16.79422728	-0.078695246	0.831522493	0.943966489	25.0665269	-0.6838718	0.08734584		0.008928571	408.4412953
AIG1	2.464667837	1.550148257	1.220705499	-1.269878982	0.204127741		1.122636612	-1.418031178	1.594359113	0.889405132	0.373785388		696.8058986	-0.044700178	0.690432397	0.881800721	633.256118	-0.3096771	0.09475671	0.19191163	0.001716588	551.1744369
AIM2	0.059212776	-0.228400675	3.516624637	0.064948835	0.948214738		0.035697209	0.733266842	3.517213325	-0.20847949	0.834854595		6.314164351	-0.003643673	0.995926903	0.997748831	8.45208901	-0.818281	0.25540694		0.020833333	335.09775
AIMP1	20.66411303	-0.226136355	0.369450433	0.612088483	0.540479217		5.483710868	-0.795470584	0.74484082	1.067973938	0.285532268		1222.019899	-0.320367086	0.145074578	0.537955801	1080.15555	-0.6641405	0.02786177	0.1247802	0.01825185	346.5488111
AIMP2	5.28461089	-0.193182916	0.726111991	0.26605113	0.790199831		3.067234006	-1.036719503	1.004371809	1.032206891	0.301975208		461.7247649	-0.037664149	0.762259778	0.915867666	379.315692	-0.5262207	0.04597439	0.13778535	0.013901983	370.1139292
AIP	4.924832131	0.095924801	0.702469945	-0.136553602	0.891383653		2.264004251	-1.0679978	1.04775596	1.019319232	0.308051437		444.0372888	0.434656183	0.035706374	0.533725268	444.936951	0.02318501	0.93259426	0.9549043	0.013961836	369.7420491
AIRN	0	0			0		0	0			0		0.667908574	-0.878333667	0.695479315	0.884329709	0.29628314	0.67560707	0.81614634		0
AJM1	2.013625704	-0.110003501	1.146882164	0.09591526	0.923587875		1.787662398	0.897017517	1.094939682	-0.819239207	0.41264995		199.3714005	0.373035093	0.075128491	0.533725268	199.594178	-0.312551	0.2267375	0.34578019	0.015079701	363.0749016
AJUBA	1.839617175	0.372186981	1.316099945	-0.282795377	0.777333698		1.028940321	-0.382956857	1.383033768	0.276896245	0.781859776		113.6728655	-0.180220073	0.324497351	0.648451359	198.218898	-0.3871221	0.1975287	0.31325205	0.015780428	359.1431907
AK1	0.173214271	-1.089380207	3.486099077	0.312492612	0.754666177		0.035697209	0.733266842	3.517213325	-0.20847949	0.834854595		38.91266017	-0.104533867	0.739126142	0.907217287	38.0896342	-0.2491035	0.49229445	0.60579919	0.015012255	363.4629299
AK3	17.39436352	-0.355790427	0.45784267	0.777101939	0.43709863		4.822175206	-0.976796878	0.767929388	1.271987885	0.203377424		1299.867765	-0.33334915	0.223633269	0.575396044	1067.21473	-0.685449	0.04403294	0.13624944	0.015112785	362.8851971
AK4	1.800618384	0.626143016	1.179598267	-0.53081039	0.59555018		2.744734236	-1.180614839	1.015238393	1.1628942	0.244872431		507.2962042	-0.183092851	0.124709559	0.534402903	671.983358	-0.5767085	0.03539212	0.12921648	0.00297332	503.6225701
AK5	0	0			0		0.30977172	-0.981880933	2.910043295	0.337411108	0.735807012		33.86923808	-0.373002727	0.154857007	0.540194927	31.3908397	-0.5850044	0.10925657	0.20919447	0
AK6	0	0			0		0	0			0		0.576394775	-1.576609433	0.405918416	0.708621152	1.05154592	-1.6025612	0.36804292		0
AK9	0.465895439	1.070431823	2.348604644	-0.455773528	0.648552842		0.080512112	0.078063718	3.508081543	-0.022252538	0.982246509		27.49712251	-0.485025943	0.086583324	0.533725268	30.1504684	-0.7347493	0.03616007		0.004716981	463.6752273
AKAP1	21.44585889	-0.652360441	0.451955546	1.44341727	0.148902962		5.367828655	-0.768800509	0.858851768	0.895149242	0.370707314		1381.005136	-0.06832413	0.656273357	0.862967423	1252.50777	-0.5044586	0.0271084	0.12476436	0.021264965	333.3226613
AKAP10	42.21081759	-0.104391819	0.309108714	0.337718784	0.735575118		12.32963653	-1.070900365	0.551017349	1.943496636	0.051956181	0.149049295	453.0085781	-0.43550046	0.007791294	0.520592276	546.452064	-0.7484816	0.00653636	0.09638071	0.093342697	205.2791423
AKAP11	7.10390415	0.717408074	0.661917634	-1.083832847	0.278438919		2.576732414	-1.42908412	1.025545207	1.393487201	0.163472513		564.0531315	-0.311925844	0.144245606	0.537955801	730.894223	-0.8027104	0.01628578	0.11648076	0.00964276	401.780289
AKAP12	0	0			0		0	0			0		2.0879111	0.260861348	0.803246766	0.929196128	0.95090808	-3.6834707	0.08342832		0
AKAP13	29.27626023	-0.282306877	0.308168145	0.916080657	0.359624592		9.336253079	-0.575053782	0.564374663	1.018922039	0.30823998		842.405068	-0.034821199	0.755131754	0.915067459	746.494449	-0.673284	0.00643596	0.09600639	0.040281408	278.0245254
AKAP17A	74.522874	0.356484789	0.270819835	-1.316317134	0.188067623		23.37297404	-0.985775072	1.049651476	0.93914513	0.347656236	0.460664585	831.2032959	0.08498159	0.481149589	0.758545878	863.647427	-0.5711348	0.00807313	0.10088696	0.086926027	211.4440794
AKAP5	0.372436474	-1.726886796	2.430558529	0.710489698	0.477400517		0.243420641	-0.59618895	2.715342023	0.219563114	0.826211421		4.74783442	-1.125788144	0.087434303	0.533725268	6.65536499	-0.4982226	0.52137184		0.109294872	191.6221431
AKAP7	0.860944125	-0.317227441	1.575106024	0.201400691	0.840385275		0.356400648	-1.182376295	2.186993429	0.540640077	0.588755689		59.80723435	-0.737882004	0.001180272	0.331061204	77.1542664	-0.6053184	0.06183453	0.15463218	0.015238417	362.1685915
AKAP8	63.24302561	-0.202967923	0.236313186	0.858893771	0.390399126		22.21990861	-0.546961019	0.420345057	1.301219104	0.193183468	0.311345547	1213.517824	0.027905531	0.775789023	0.915867666	927.918751	-0.3365059	0.09511305	0.19235953	0.061707147	241.1051158
AKAP8L	79.58708954	0.155114701	0.240330634	-0.645422096	0.518653688		49.75555393	0.199582452	0.281872901	-0.708058318	0.478909042	0.578776331	6108.822038	0.192331674	0.161044941	0.542062555	5118.73663	-0.380371	0.10796265	0.2075842	0.014037309	369.2753862
AKAP9	0.773286458	0.563133942	1.974487388	-0.285205135	0.775486987		0.103790839	-0.113275099	3.504310401	0.032324505	0.974213267		53.7517208	-0.663680496	0.212811451	0.569477506	86.8081976	-0.9542455	0.02098333	0.12074599	0.00984252	400.0053955
AKIP1	4.421236009	-0.375374731	0.816896317	0.459513311	0.645865596		0	0			0		416.9979638	0.0502483	0.594668367	0.829655416	375.291573	-0.3312158	0.1247082	0.2282133	0.012935757	376.3495037
AKIRIN2	54.08640467	-0.373228476	0.267208712	1.396767617	0.162483463		6.623118858	-0.95665807	0.733001919	1.305123554	0.19185078		675.1334432	-0.413623137	0.084694903	0.533725268	595.838648	-0.7653244	0.00108962	0.05565956	0.08693794	211.4322169
AKNA	18.75366861	-0.022331459	0.381111661	0.058595581	0.953274231		10.70267932	0.244674454	0.448597501	-0.545420903	0.585464067		988.5312823	0.125480077	0.315117167	0.642793635	976.048879	-0.2784618	0.21491579	0.33254659	0.022176103	329.6910211
AKNAD1	0	0			0		0.035697209	0.733266842	3.517213325	-0.20847949	0.834854595		0.383133338	-0.325096972	0.916398839	0.971954417	0.08205138	0.6786846	0.84769947		0
AKR1A1	1.771985754	-0.916097244	1.208739747	0.757894531	0.448514124		0.28809379	-0.387637297	2.616220597	0.148166901	0.882211053		153.1732843	0.215612793	0.368584698	0.680161519	141.352501	0.17832864	0.57152088	0.67682636	0.018703403	344.4333221
AKR1B1	0.570314316	-0.731997576	2.011888793	0.363836003	0.715980476		0.089629806	-0.937521707	3.505490716	0.267443785	0.789127491		422.6083377	0.123586345	0.52090653	0.784812952	331.630792	-0.1205152	0.60553705	0.70575414	0.002384837	522.7136267
AKR1C1	0	0			0		0	0			0		0.28925232	1.969792596	0.573950442	0.817179289	0.56897469	0.44187524	0.8411876		0
AKR1C2	0.054788719	-0.183809585	3.518672553	0.052238332	0.95833879		0	0			0		2.286010776	0.154697621	0.901309179	0.966016526	3.11739002	0.16259266	0.86374795		0.041666667	275.09775
AKR1C3	0.054788719	-0.183809585	3.518672553	0.052238332	0.95833879		0.082467891	-0.683008422	3.515397587	0.194290519	0.845948409		36.46957863	0.778665118	0.039928827	0.533725268	39.7703391	0.01366709	0.96671982	0.9793625	0.005555556	449.5111858
AKR1C4	0	0			0		0	0			0		0	0	0		0.06028236	-0.7438193	0.83317006		0
AKR1C8P	0.20064527	-0.336994598	3.511853531	0.095959184	0.92355299		0	0			0		0.554448703	-2.444313887	0.257299241	0.601486414	0.64577864	-0.9807203	0.66726748		0.125	180
AKR1E2	0	0			0		0	0			0		0	0	0		0	0	0		0
AKR7A2	13.15925601	0.685046726	0.459015626	-1.49242572	0.135587577		6.512966532	-0.175417165	0.671459416	0.261247606	0.793901568		1556.18373	0.088636425	0.456136427	0.744009045	1272.66083	-0.2602637	0.17734898	0.28982897	0.007799856	420.1402022
AKR7A3	0.375486452	0.797128094	2.261093313	-0.352540999	0.724432577		0.175327011	-0.012248836	3.489072941	0.003510628	0.99719893		6.229141926	-0.022880993	0.971724227	0.98794055	4.13637334	-0.8816921	0.29224437		0.075	224.2179356
AKR7L	3.967809746	-0.74989389	0.880600294	0.851571247	0.394452104		1.800575798	-0.698528542	1.21248589	0.576112718	0.564538995		40.76451163	0.154262041	0.594681489	0.829655416	31.6178806	-0.6075351	0.09694478	0.19445574	0.152036856	163.05042
AKT1	28.51223773	0.087266154	0.3627594	-0.240562075	0.809894547		6.786548874	-0.710621191	0.705953769	1.006611512	0.3141215		4789.658371	0.190922891	0.043964789	0.533725268	4298.78183	-0.2534542	0.24135271	0.36129882	0.00637052	437.6623918
AKT1S1	20.94549527	0.824926917	0.417571856	-1.975532844	0.048207711		8.336417993	-0.319354704	0.631803552	0.505465193	0.61323214		908.4112823	0.159509011	0.164658653	0.544352546	780.465035	-0.3873967	0.12536443	0.22900937	0.018379793	345.9441386
AKT2	14.89170452	0.090184368	0.425500359	-0.211948982	0.832146837		6.632368641	-1.375686587	0.795254828	1.729868891	0.083653703		3011.982806	0.138632504	0.385083993	0.693928366	2455.4215	-0.2260712	0.32331792	0.44506284	0.005871699	444.7203781
AKT3	0.054788719	-0.183809585	3.518672553	0.052238332	0.95833879		0	0			0		1.20208248	-0.018946412	0.991080986	0.995687	1.27862693	-2.4898048	0.11924199		0.05	259.3156857
AKTIP	0.990699034	2.013037477	1.705209635	-1.180521993	0.237792669		0.157091623	1.642644595	3.496114244	-0.469848661	0.638463146		705.7461469	-0.521831767	0.195512677	0.556993921	762.625193	-1.0930768	0.00658554	0.09645931	0.000706793	627.9855148
ALAD	11.41959971	0.395211204	0.480750131	-0.822071963	0.411035941		7.454537317	-0.636381249	0.570617764	1.115249628	0.264743465		1744.167808	0.089650058	0.279006382	0.618481728	1693.4036	-0.3778056	0.12441148	0.22785985	0.006734717	432.850024
ALAS1	8.838563409	0.061646682	0.544011075	-0.113318799	0.909777814		0.29664376	0.836786	2.609433332	-0.320677286	0.748454962		180.9295965	-0.529256353	0.000232569	0.231901533	71.0814718	-0.3137858	0.25301302	0.37407838	0.046775917	265.0854159
ALCAM	12.26540342	-0.459650169	0.491916333	0.934407213	0.350093878		2.416882261	0.071784946	1.07053364	-0.067055292	0.946537686		1040.647672	-0.304299438	0.124336064	0.534402903	1088.47123	-0.529983	0.06881165	0.16178111	0.013866912	370.3325755
ALDH16A1	0.996792776	-0.339826015	1.532205955	0.221788731	0.824478352		0.664195547	-1.010495259	1.677585482	0.60235098	0.546940533		227.1125809	0.199457694	0.170543341	0.545686126	227.205704	-0.1275947	0.59527591	0.69778719	0.006888161	430.8999267
[truncated: 14,578 more rows]
