# Supplementary material for: A distinct core regulatory module enforces oncogene expression in KMT2A-rearranged leukemia
Source: Genes Dev. 2022 Mar 1;36(5-6):368–89. doi: 10.1101/gad.349284.121 (PMC8973843; doi:10.1101/gad.349284.121)
Supplement: Supplemental Material [file supp_gad.349284.121_Supplemental_Data.zip › Harada et al Supplementary Data/Supplementary Data 4_AML dependencies.csv]

//this table lists genes with dependency probability of >0.5 in at least 2 AML cell lines, including pan-essential genes (n=505)
//gene effects and dependency probabilities are listed for 20 AML cell lines
//selective AML dependencies are defined as genes with dependency probability of >0.5 in at least 3 AML cell lines that are not pan-essential (n=225)
Gene	num_AML_lines_dep	selective_AML_dep	LRT	skewed_left	q.left	median	mean	EffectSize	t_stat	log_odds	min_samples	p.left	is_pan_dependent	Gene.Symbol	HEL_dependency	HEL9217_dependency	MV411_dependency	OCIAML2_dependency	THP1_dependency	NOMO1_dependency	EOL1_dependency	KASUMI1_dependency	NB4_dependency	OCIAML3_dependency	MOLM13_dependency	TF1_dependency	U937_dependency	F36P_dependency	KO52_dependency	AML193_dependency	P31FUJ_dependency	MONOMAC1_dependency	OCIM2_dependency	SHI1_dependency	HEL_gene_effect	HEL9217_gene_effect	MV411_gene_effect	OCIAML2_gene_effect	THP1_gene_effect	NOMO1_gene_effect	EOL1_gene_effect	KASUMI1_gene_effect	NB4_gene_effect	OCIAML3_gene_effect	MOLM13_gene_effect	TF1_gene_effect	U937_gene_effect	F36P_gene_effect	KO52_gene_effect
BRAF	2	FALSE	607.5325992	TRUE	1	-0.139279984	-0.227546924	-0.016553895	-0.218905247	-6.318732618	20	0.413391825	FALSE	BRAF	0.0200504	0.015651439	0.013453732	0.002861521	0.102005571	0.097985608	0.129863275	0.163050063	0.792133628	0.216336494	0.01332516	0.617102185	0.024506974	0.066898029	0.148390472	0.2365418	0.388202766	0.008716711	0.166667913	0.492037107	-0.033983605	-0.015652259	-0.032443631	0.059893581	-0.178271868	-0.220736025	-0.239277606	-0.337823567	-0.763144072	-0.368319312	-0.014015645	-0.532054377	-0.051416363	-0.16891157	-0.388281476
CCND2	2	FALSE	572.9798424	TRUE	0.950451861	-0.139319312	-0.189364804	-0.032575792	-0.478528367	-6.230848008	20	0.316207102	FALSE	CCND2	0.020112198	0.229659137	0.095831907	0.028131355	0.108787425	0.002300127	0.005243621	0.23231603	0.044362821	0.002100565	0.450052563	0.063169367	0.090232754	0.007757565	0.355484575	0.871856667	0.677796595	0.001739228	0.021946745	0.119133901	-0.03424451	-0.371131653	-0.212993856	-0.104593431	-0.185568158	0.133246973	0.025569341	-0.397306134	-0.113159199	0.177620785	-0.437000407	-0.158189064	-0.169044375	0.013977003	-0.662745376
MPL	2	FALSE	550.0559572	TRUE	3.74E-07	-0.040352934	-0.045526168	-0.205538002	-6.102981791	11.28991648	20	8.36E-10	FALSE	MPL	0.999945635	1	0.006663771	0.025241815	0.242204451	0.031093356	0.022915904	0.007053855	0.005857675	0.004347498	0.003527687	0.022095864	0.007581615	0.032977466	0.052656076	0.008454479	0.007819642	0.043226249	0.026950469	0.006582819	-1.746107189	-2.553593248	0.021174572	-0.095652929	-0.292428404	-0.092251861	-0.078643154	0.061630599	0.121105011	0.095808167	0.08650431	-0.064729778	0.034052497	-0.101941992	-0.133829508
TCF3	2	FALSE	400.9976868	TRUE	0.248853742	0.009869334	-0.015093957	-0.095173459	-2.010728185	-4.384736941	20	0.022356522	FALSE	TCF3	0.005925558	0.095668189	0.277947254	0.002043842	0.047499718	0.002060893	0.354127794	0.028684974	0.016306679	0.001919537	0.509864567	0.002065803	0.000608866	0.053058412	0.08427128	0.052592009	0.004511545	0.001645367	0.751407659	0.133383544	0.065079873	-0.23027796	-0.357311602	0.081130604	-0.100795701	0.141856168	-0.385889986	-0.105065967	-0.001074552	0.187944899	-0.470242005	0.099544898	0.182155684	-0.145876609	-0.240759829
VPS4B	2	FALSE	398.4194892	TRUE	0.656939731	-0.108694888	-0.202979996	-0.079067867	-1.106596507	-5.748028634	20	0.134412313	FALSE	VPS4B	0.018130257	0.063870638	0.379817399	0.591719023	0.370974826	0.417477741	0.108333908	0.814949372	0.039774737	0.03730889	0.158611552	0.005241279	0.035941141	0.110357388	0.351417863	0.033543083	0.139863188	0.028739436	0.13628265	0.31852922	-0.025197539	-0.176077512	-0.416457139	-0.536170407	-0.371137663	-0.468238081	-0.219001209	-0.841120177	-0.10058464	-0.133371276	-0.255922099	0.040412363	-0.082760094	-0.223299841	-0.658616262
ISG15	2	FALSE	338.04333	TRUE	0.117125717	-0.118183835	-0.136707883	-0.103931906	-2.493780869	-3.335850511	20	0.006427124	FALSE	ISG15	0.019109785	0.049851322	0.165132778	0.095783983	0.121851644	0.326571503	0.079926724	0.145845774	0.02141077	0.012975586	0.144359006	0.015893471	0.048719181	0.103774366	0.146434208	0.083782618	0.123732537	0.002256235	0.812611868	0.920285283	-0.029760762	-0.145099335	-0.279252984	-0.219885803	-0.198743294	-0.412394847	-0.187425199	-0.320518119	-0.031251648	-0.020868084	-0.243739519	-0.038870776	-0.109325868	-0.2161788	-0.384552276
EIF2AK4	2	FALSE	305.3289659	TRUE	1	-0.051877259	-0.141155783	-0.013698748	-0.187389431	-6.32494838	20	0.425703095	FALSE	EIF2AK4	0.187999628	0.049379287	0.016090041	0.008213372	0.019943538	0.055133259	0.198453872	0.023155063	0.048107045	0.12822856	0.845151103	0.648510959	0.036488624	0.005499122	0.012527196	0.008485931	0.030963899	0.059678098	0.086889002	0.008718628	-0.281657913	-0.143946787	-0.046772147	-0.010743783	-0.026108384	-0.152516894	-0.292371983	-0.078998024	-0.122619716	-0.285822851	-0.756128071	-0.551180663	-0.084006369	0.038862193	0.165334482
NFE2L2	2	FALSE	265.019689	TRUE	1	-0.275584821	-0.316498683	0.037974796	0.731713534	-6.082175357	20	0.767713549	FALSE	NFE2L2	0.187906796	0.741972099	0.20453297	0.106288428	0.14588595	0.212168625	0.226349067	0.001471807	0.157940111	0.011244499	0.081313233	0.196603204	0.103526144	0.150253258	0.683373182	0.054671292	0.10519368	0.122016365	0.359059627	0.031403139	-0.281581832	-0.736379081	-0.309065299	-0.231295154	-0.220779875	-0.332441043	-0.310933504	0.225463605	-0.281133195	-0.005807757	-0.177175283	-0.290449132	-0.183716944	-0.260899387	-0.97910541
DMXL1	2	FALSE	257.9311279	TRUE	0.334864327	-0.058266129	-0.079587306	-0.0717744	-1.799338824	-4.773772985	20	0.036184271	FALSE	DMXL1	0.052741699	0.015139332	0.014633487	0.01386664	0.064242447	0.007780543	0.023102347	0.304639826	0.111144882	0.001500214	0.082705249	0.963466424	0.027471375	0.650105312	0.01005828	0.034287618	0.020473304	0.043520851	0.218011756	0.001663202	-0.125468179	-0.012266413	-0.03919264	-0.048823231	-0.12969018	0.034330471	-0.079262995	-0.44933271	-0.22918641	0.216267549	-0.178952471	-0.977959589	-0.06051731	-0.562997588	0.20463962
STAMBP	2	FALSE	254.7997942	TRUE	1	-0.361755079	-0.451346854	0.1059168	1.497753473	-5.254670225	20	0.932690145	FALSE	STAMBP	0.247121658	0.008793577	0.165640641	0.643474934	0.28614207	0.284436565	0.433123714	0.070107687	0.160280457	0.465384655	0.219482228	0.436410834	0.128645602	0.347553976	0.11553148	0.114325566	0.313945943	0.575465358	0.440297614	0.120238344	-0.325972848	0.042124276	-0.279655828	-0.56833489	-0.320426445	-0.384760308	-0.428898369	-0.217478292	-0.28343924	-0.541996536	-0.301435357	-0.432155448	-0.208157246	-0.391218952	-0.320297456
ATP6V0A2	2	FALSE	247.2754505	TRUE	0.368413185	-0.125242528	-0.14573853	-0.066913343	-1.721759788	-4.905816859	20	0.042763501	FALSE	ATP6V0A2	0.15859576	0.058805046	0.081266134	0.117891955	0.036020444	0.006319862	0.007591273	0.999597636	0.046227716	0.445631797	0.292462901	0.016120947	0.878057745	0.02986763	0.012014835	0.014281472	0.024008662	0.000727445	0.003113872	0.041771163	-0.256738598	-0.165579752	-0.194966769	-0.243005407	-0.075791331	0.051825331	0.001023281	-1.736834483	-0.118037583	-0.528929525	-0.348016229	-0.03991991	-0.760286416	-0.093212152	0.173109798
XPR1	2	FALSE	246.4522736	TRUE	1	-0.136769251	-0.182914286	0.071637898	1.273587921	-5.555452485	20	0.898397193	FALSE	XPR1	0.369333698	0.163186913	0.020321455	0.003783913	0.000916517	0.001538821	0.860690185	0.003749111	0.8796032	0.023750297	0.066534671	0.036564408	0.014743634	0.009303846	0.029378205	0.005613835	0.00563415	0.050054765	0.01700185	0.001650428	-0.405794818	-0.311202892	-0.065801274	0.041953979	0.196050667	0.164428196	-0.759406639	0.131783552	-0.907243184	-0.084424167	-0.156281008	-0.107253502	-0.012662623	0.000479349	-0.010819032
KIDINS220	2	FALSE	237.059006	TRUE	1	-0.066220516	-0.105036311	0.063760329	1.229677297	-5.60869864	20	0.890397449	FALSE	KIDINS220	0.16935434	0.139568259	0.030788681	0.000855197	0.000762063	7.74E-05	0.859288277	0.00058104	0.774509343	0.01308186	0.092778962	0.021255665	0.005608661	0.001684833	0.003858412	0.012198563	0.016091005	0.032660876	0.002415756	0.003046365	-0.266136824	-0.286106938	-0.101250741	0.133405566	0.209097838	0.381701695	-0.757307582	0.305849667	-0.742747343	-0.021757248	-0.191459116	-0.061604058	0.053923123	0.122263672	0.335830127
PSMD10	2	FALSE	230.2685669	TRUE	1	-0.230222969	-0.257511431	0.027501422	0.549286193	-6.170776686	19	0.708508136	FALSE	PSMD10	NA	0.011118557	0.115895007	0.016564469	0.022007546	0.072626159	0.024763024	0.013145405	0.061556631	0.399028681	0.032548709	0.185392117	0.018069077	0.332218367	0.382346471	0.024671078	0.74794431	0.009911754	0.335271029	0.575633803	NA	0.018954448	-0.234846834	-0.062308121	-0.034145525	-0.184081306	-0.084784013	-0.011125588	-0.152134941	-0.498198348	-0.088472628	-0.28224648	-0.027719423	-0.382556331	-0.689492573
ETV6	2	FALSE	225.2479091	TRUE	0.045530723	0.074699952	0.05845387	-0.131306865	-2.970883512	-2.083167868	20	0.001532344	FALSE	ETV6	0.056220897	0.181315766	9.97E-05	1.12E-08	0.000506724	0.00049089	0.235237761	0.00061802	0.731291807	0.010778335	0.000270312	0.983901917	4.04E-05	0.143039585	0.079728776	0.012021118	0.00024317	0.076999115	0.146348183	0.02249956	-0.132173891	-0.328838661	0.378045048	0.562128579	0.237949827	0.250951542	-0.316630467	0.300990383	-0.698847324	-0.001454677	0.303836395	-1.404131947	0.306715157	-0.254628484	-0.227492336
PHF10	2	FALSE	211.8321998	TRUE	0.352894349	-0.189875243	-0.194017766	-0.059422384	-1.761471148	-4.838749061	20	0.03928748	FALSE	PHF10	0.368831058	0.090463199	0.222499603	0.17126174	0.021833737	0.057854374	0.050559391	0.053423821	0.082176506	0.552089544	0.085282415	0.062814125	0.070270461	0.047798125	0.148524893	0.051799518	0.195588386	0.078241564	0.55069604	0.127376952	-0.405482199	-0.222438869	-0.321553644	-0.288922958	-0.03352732	-0.157845759	-0.144341328	-0.182366013	-0.188541136	-0.601022627	-0.182242739	-0.15762033	-0.143737161	-0.135864315	-0.38853772
MAPK1	2	FALSE	194.2463604	TRUE	1	-0.138213872	-0.179138958	0.024170723	0.369465435	-6.275733905	20	0.644057233	FALSE	MAPK1	0.002977954	0.008105453	0.000609366	0.899980162	0.048420623	0.00825688	0.012623632	0.040756931	0.665584955	0.000613244	0.001958889	0.075646745	0.03067939	0.123628946	0.180981266	0.103976399	0.041688483	0.060517059	0.116731754	0.352288221	0.115529152	0.049954436	0.205473458	-0.863550758	-0.102638229	0.029310742	-0.034429775	-0.148262229	-0.642973993	0.31456297	0.130387858	-0.176327571	-0.069496286	-0.236665341	-0.445179831
IGF1R	2	FALSE	173.9386871	TRUE	1	-0.093322509	-0.185328799	0.063941018	0.859229523	-5.983777082	20	0.804755239	FALSE	IGF1R	0.065587588	0.042615321	0.001161934	0.12296217	0.004747766	0.045550495	0.034831855	0.028789227	0.873715238	0.005758699	0.004875255	0.017922847	0.061962078	0.45616878	0.007757734	0.022980065	0.005073804	0.002258742	0.021017988	0.826068067	-0.148489687	-0.12622012	0.151196162	-0.247894792	0.081400711	-0.131694603	-0.112209998	-0.10549679	-0.893863267	0.065170777	0.062485824	-0.048214355	-0.131654177	-0.450720543	0.246076061
TMEM41A	2	FALSE	172.0396722	TRUE	1	-0.071338761	-0.098962515	0.001815426	0.046352582	-6.340951613	20	0.518479191	FALSE	TMEM41A	0.076043713	0.003681242	0.020696154	0.02139373	0.583077989	0.024872815	0.007813494	0.07089702	0.783623228	0.122093312	0.400054022	0.003137865	0.023815138	0.002053387	0.006631539	0.007823348	0.001722662	0.000690845	0.050146184	0.066866718	-0.164809547	0.123378023	-0.067371967	-0.082339327	-0.501309475	-0.070257365	-0.000928578	-0.218947466	-0.753074633	-0.278872077	-0.40945735	0.073700054	-0.049061696	0.10816697	0.268671044
PIK3CD	2	FALSE	171.5695248	TRUE	0.890722397	-0.151152335	-0.175738087	-0.026448483	-0.638141079	-6.14436095	20	0.261788704	FALSE	PIK3CD	0.092626201	0.070872278	0.161894433	0.025587394	0.704127788	0.111865819	2.85E-05	0.860406171	0.024016975	0.164618488	0.291131623	0.045974016	0.486936311	0.144020328	0.030502717	0.027058121	0.00811524	0.022840966	0.004676905	0.191416546	-0.187497057	-0.189596969	-0.27661207	-0.096778169	-0.600025016	-0.237929143	0.433799112	-0.922436152	-0.043953077	-0.323140549	-0.347222477	-0.127899908	-0.426634285	-0.255481052	-0.01871448
UAP1	2	FALSE	171.1888979	TRUE	1	-0.334355024	-0.38698367	0.157971013	2.958931566	-2.117161174	20	0.998407683	FALSE	UAP1	0.178523597	0.075204158	0.028786317	0.259606756	0.134590172	0.011469591	0.657269987	0.015782979	0.023659415	0.070836743	0.005475184	0.291318236	0.156553692	0.237875822	0.187395653	0.057071818	0.053885169	0.095125578	0.119898451	0.603050829	-0.273891874	-0.197378345	-0.095365826	-0.349143574	-0.210747552	0.000917598	-0.56171521	-0.032968894	-0.042287129	-0.207652028	0.053800144	-0.351608734	-0.231894141	-0.325487646	-0.455442751
NFIB	2	FALSE	167.9023314	TRUE	1	-0.13991718	-0.16528062	0.048933098	1.149793096	-5.700795042	20	0.874701475	FALSE	NFIB	0.89643965	0.819224373	0.025599871	0.012164004	0.055342104	0.11325629	0.018767208	0.023925264	0.008308003	0.027201195	0.032811879	0.002944332	0.049451882	0.003882912	0.002714622	0.099659598	0.017753087	0.002994827	0.006897034	0.029365841	-0.936638418	-0.829580599	-0.08523136	-0.039073219	-0.115193643	-0.239567518	-0.063442596	-0.08303422	0.076896038	-0.098912532	-0.089170796	0.077776533	-0.110715306	0.06363445	0.372596873
RLN1	2	FALSE	158.1813468	TRUE	1.42E-06	0.040585158	0.03860603	-0.145510039	-5.837912978	9.825506633	20	3.94E-09	FALSE	RLN1	0.811351623	0.77740677	0.00960908	0.004292063	0.019819828	0.03510089	0.003674728	0.004430032	0.035596304	0.001730228	0.023507244	0.016093293	0.006078537	0.188692694	0.06252452	0.03895793	0.011712318	0.018948575	0.004412415	0.011782574	-0.773434249	-0.774308604	-0.006368755	0.033706429	-0.025619123	-0.104519267	0.048762249	0.113685298	-0.088013365	0.199928035	-0.060279179	-0.039792366	0.048529789	-0.291393352	-0.17156256
GCLC	2	FALSE	156.1143378	TRUE	6.03E-06	0.038609437	0.007124711	-0.260142013	-5.554023687	8.322886662	20	1.94E-08	FALSE	GCLC	0.043835498	0.090115089	0.641664734	0.224291492	0.442780224	0.24012865	0.439114379	0.053537706	0.162555863	0.002973637	0.062847822	0.039202901	0.262251221	0.699207592	0.08642154	0.096983125	0.344993036	0.001197982	0.015785806	0.156846587	-0.106723013	-0.221914591	-0.56710005	-0.326565102	-0.41311441	-0.35364214	-0.432152744	-0.182644616	-0.285681296	0.138060593	-0.150422673	-0.113351797	-0.303995825	-0.596577856	-0.246842713
KDELR1	2	FALSE	154.8605139	TRUE	0.245075962	-0.159339281	-0.163865961	-0.068222735	-2.026679907	-4.35364663	20	0.021524952	FALSE	KDELR1	0.013344186	0.017973174	0.079928753	0.035408532	0.076769264	0.006516464	0.114858258	0.003805704	0.269317585	0.015940668	0.505333595	0.061176345	0.097193133	0.177371622	0.284694816	0.06072435	0.975431396	0.121252276	0.074771492	0.020116644	0.000745385	-0.030150667	-0.19318236	-0.124118825	-0.147705152	0.049250713	-0.225477585	0.130171106	-0.374649793	-0.042447203	-0.467686437	-0.154955894	-0.17688212	-0.282851241	-0.586118772
BIRC2	2	FALSE	149.6729057	TRUE	0.319063895	-0.192727528	-0.222619492	-0.097669307	-1.833418911	-4.713754836	20	0.033572533	FALSE	BIRC2	0.880157147	0.220565069	0.04738691	0.048440191	0.026349604	0.197851383	0.162167986	0.157254807	0.431535852	0.150379407	0.187673288	0.129576704	0.045707637	0.187266912	0.241870663	0.061724547	0.080356645	0.127950445	0.298454637	0.556742178	-0.900721393	-0.363587249	-0.140672825	-0.152091808	-0.048945805	-0.320972119	-0.265997976	-0.332166678	-0.483919193	-0.309229424	-0.278709667	-0.236187429	-0.103615002	-0.290317554	-0.533399483
TYRP1	2	FALSE	148.9566424	TRUE	0.049337032	0.002280587	-0.004129654	-0.088291112	-2.927990613	-2.20454087	20	0.001757663	FALSE	TYRP1	0.966556528	0.857648285	0.016795881	0.006805273	0.003934798	0.002174955	0.006222414	0.003722906	0.026106355	0.13663405	0.00451616	0.011754997	0.021435325	0.004813412	0.045313223	0.014903181	0.005656347	0.000259815	0.014173986	0.009565001	-1.154451114	-0.895702775	-0.050212819	0.002497945	0.094633807	0.137563064	0.014245698	0.132530214	-0.053195585	-0.295000926	0.068255343	-0.016139707	-0.040889629	0.048330373	-0.101737915
CEPT1	2	FALSE	148.6787899	TRUE	1	-0.280684124	-0.327149466	0.08089825	1.400468209	-5.391150726	20	0.919105822	FALSE	CEPT1	0.006036138	0.134312899	0.978741297	0.025297259	0.903355733	0.232081179	0.026106509	0.081346307	0.111956185	0.080156504	0.000121247	0.06216285	0.273625376	0.26102891	0.026265767	0.034257102	0.044014135	0.443318899	0.053526238	0.015585726	0.063706156	-0.280192166	-1.181557223	-0.095833461	-0.94290158	-0.347652354	-0.088841947	-0.237251385	-0.23019034	-0.223044182	0.386414429	-0.156560797	-0.310803327	-0.340283559	0.012796155
SLC16A1	2	FALSE	142.3550361	TRUE	1	-0.162074811	-0.197613243	0.119434141	2.247016037	-3.899386518	20	0.987534913	FALSE	SLC16A1	0.070461329	0.017930057	0.06773471	0.000218367	0.00546365	0.003977158	0.322925685	0.062020872	0.146145189	0.002376009	0.012669199	0.008007559	0.018877944	0.749288998	0.01220666	0.006697903	0.004923024	0.002894316	0.882804816	0.001875064	-0.156316104	-0.029888871	-0.175907377	0.208590439	0.071388795	0.089717681	-0.368531371	-0.201506053	-0.269158972	0.163623716	-0.010002295	0.011368668	-0.031146706	-0.635215149	0.170148198
PUM3	2	FALSE	135.242181	TRUE	0.290837625	-0.02668599	-0.036591203	-0.062011963	-1.903649354	-4.587143822	20	0.028669948	FALSE	PUM3	0.962033227	0.8783986	0.00103347	0.009771663	0.031520164	0.016077075	0.033424118	0.017216707	0.021870121	0.007061014	0.013179156	0.010545131	0.023354716	0.252380098	0.004187433	0.009164564	0.007099286	0.002155873	0.006086891	0.003463619	-1.132720608	-0.938838699	0.16057616	-0.023036932	-0.06421839	-0.029296125	-0.108786128	-0.043392033	-0.033591325	0.043318194	-0.013122349	-0.008276113	-0.047494652	-0.334832275	0.326594659
DYNC1LI1	2	FALSE	134.824211	TRUE	0.005119295	0.007208537	-0.021028358	-0.152861663	-3.832745798	0.718007605	20	6.87E-05	FALSE	DYNC1LI1	0.007802815	0.338156866	0.000616542	0.005004999	0.012061536	0.011310172	0.003740269	0.401354579	0.642145661	0.188174763	0.011373348	0.804735823	0.424062973	0.168102015	0.08048938	0.064342542	0.002574394	0.001199583	0.066835436	0.043719163	0.043937653	-0.451186699	0.204395315	0.023456251	0.013172201	0.002143934	0.04759833	-0.511507657	-0.625049629	-0.344582609	-0.001545155	-0.670690868	-0.393416321	-0.275566005	-0.229772051
ITGB5	2	FALSE	126.6759658	TRUE	1	-0.387045708	-0.442088635	0.172561341	2.684762007	-2.860139028	20	0.996290468	FALSE	ITGB5	0.009599908	0.062738268	0.132089293	0.190812499	0.099366268	0.17869387	0.289848307	0.589322285	0.323015601	0.787736505	0.301447704	0.105207627	0.157177876	0.046668121	0.255092421	0.00732961	0.12548034	0.002554609	0.315546843	0.062247405	0.027448162	-0.17379876	-0.250634194	-0.3034552	-0.175370211	-0.304876258	-0.349633756	-0.629550934	-0.412653421	-0.811900999	-0.35337327	-0.211866933	-0.23238094	-0.133646563	-0.55035166
ETV5	2	FALSE	120.8292103	TRUE	0.53794061	-0.111710161	-0.121393167	-0.053369709	-1.342850262	-5.46768525	20	0.089864158	FALSE	ETV5	0.08699864	0.01038734	0.021245901	0.608035808	0.058190383	0.000372004	0.078082699	0.017501231	0.202994127	0.193237819	0.274488166	0.076757149	0.009743355	0.09675217	0.002273293	0.086787376	0.438313876	0.100167062	0.006780485	0.822084957	-0.180174985	0.025794213	-0.069530988	-0.546044913	-0.120009307	0.271461103	-0.185169944	-0.045315753	-0.322394038	-0.348983667	-0.337093253	-0.177878282	0.016868064	-0.208266003	0.389619979
NGDN	2	FALSE	119.1521718	TRUE	1	-0.336557527	-0.367366859	0.063867318	1.315356715	-5.503077814	20	0.905603195	FALSE	NGDN	0.172530726	0.134540711	0.34706628	0.043747245	0.023099301	0.470177956	0.524174871	0.47989131	0.014479606	0.132830497	0.103738019	0.009622507	0.048147948	0.902325745	0.127481328	0.237866948	0.22089117	0.267691599	0.050659398	0.303103764	-0.268843157	-0.28045959	-0.398012211	-0.14280548	-0.038028707	-0.499560807	-0.479244443	-0.559848625	0.012109632	-0.290923141	-0.204030317	-0.001545423	-0.108242624	-0.814798276	-0.346507812
DACH1	2	FALSE	116.7220772	TRUE	0.737267892	-0.071078522	-0.080797843	-0.031125366	-0.933402548	-5.919059431	20	0.175459543	FALSE	DACH1	0.022172585	0.088514136	0.003733386	0.414012381	0.019722011	0.010209077	0.005992985	0.003943555	0.051389218	0.208259636	0.712116617	0.01655916	0.003077311	0.00121956	0.046665292	0.031490905	0.071609286	0.004265375	0.004444498	0.649756618	-0.042897467	-0.219443681	0.06379503	-0.43690302	-0.025232265	0.011085121	0.01681685	0.126244999	-0.130426598	-0.361719705	-0.601358728	-0.041940967	0.091434081	0.145412553	-0.107982255
PPP1R35	2	FALSE	115.4667032	TRUE	0.007464326	-0.084388341	-0.091504608	-0.14711347	-3.700181874	0.242545642	20	0.000115631	FALSE	PPP1R35	0.151366141	0.025962037	0.033224521	0.01897248	0.297030241	0.038675582	0.085825149	0.551514512	0.019994179	0.010961823	0.036157906	0.153552896	0.023396358	0.027483785	0.992824638	0.020603645	0.005062312	0.015292815	0.366732034	0.191983161	-0.250222277	-0.069667158	-0.108093057	-0.072831008	-0.327121248	-0.114497905	-0.194623059	-0.604732241	-0.023677398	-0.003203062	-0.097898901	-0.257284237	-0.04763638	-0.085941368	-1.636339992
TMBIM4	2	FALSE	115.2419388	TRUE	1	-0.150337554	-0.150850983	0.028769511	0.778150569	-6.048165071	20	0.781636683	FALSE	TMBIM4	0.088035803	0.644028532	0.207460204	0.021690653	0.035914463	0.007994764	0.030812682	0.595474867	0.019417882	0.000213947	0.074562506	0.033293005	0.028512104	0.020862116	0.001012551	0.061632958	0.018572594	0.086785777	0.173635301	0.035388021	-0.181584316	-0.653710073	-0.311119498	-0.083412856	-0.075537505	0.03207297	-0.10213681	-0.633675063	-0.020462392	0.412835783	-0.167989465	-0.09906128	-0.063501143	-0.062824666	0.458064512
BCL11A	2	FALSE	112.625261	TRUE	0.001945591	-0.124557735	-0.13474703	-0.136860076	-4.135364851	1.863459505	20	1.97E-05	FALSE	BCL11A	0.076417195	0.218154442	0.350604233	0.313980539	0.345641311	0.194636364	0.954924297	0.255453821	0.035578238	0.01183644	0.550977269	0.128686091	0.122440402	0.384063622	0.030021238	0.059157797	0.10577972	0.003652969	0.004994816	0.126371288	-0.165351052	-0.361582841	-0.400016061	-0.381448278	-0.35626461	-0.318325625	-1.010117313	-0.414767394	-0.087958036	-0.011262142	-0.49376361	-0.235344343	-0.20248385	-0.411478653	-0.01533391
SLC16A3	2	FALSE	111.2225314	TRUE	1	-0.329890517	-0.340090761	0.097259342	2.731307478	-2.73898473	20	0.996771409	FALSE	SLC16A3	0.121121402	0.011651259	0.017060274	0.120070501	0.116355713	0.47282363	0.07987753	0.447239791	0.026827151	0.269224669	0.148634874	0.020738673	0.580065805	0.286296813	0.011841299	0.095426804	0.302069358	0.067113583	0.025983675	0.741833193	-0.220517216	0.014370908	-0.0514461	-0.245106255	-0.193376665	-0.50112947	-0.187365166	-0.539781447	-0.05627293	-0.409038352	-0.247484696	-0.059680737	-0.477691795	-0.355743851	0.17579649
RANBP6	2	FALSE	110.7566591	TRUE	0.007962574	0.033783489	0.030266862	-0.099504164	-3.675347185	0.15526335	20	0.000127259	FALSE	RANBP6	0.719184789	0.824294686	0.037942439	0.018300157	0.010111479	0.034726287	0.00258725	0.000446583	0.044105074	0.030090823	0.021767373	0.004820606	0.005442015	0.037307759	0.01378031	0.053705408	0.003161953	0.002814546	0.001090981	0.012117277	-0.656533034	-0.837373473	-0.120000652	-0.070112355	0.02634389	-0.103446119	0.071135048	0.326484993	-0.112482474	-0.109818729	-0.053844867	0.046041242	0.055835923	-0.112975743	0.147052434
ZNF638	2	FALSE	109.4872131	TRUE	1	-0.314377154	-0.33863789	-0.007918659	-0.165776987	-6.3286536	20	0.434188655	FALSE	ZNF638	0.446146734	0.276249802	0.035985276	0.613020232	0.712602352	0.29290862	0.110305232	0.060306075	0.424137433	0.361308365	0.126905458	0.366609729	0.36234985	0.025525693	0.060920868	0.032790926	0.442578522	0.430640274	0.195140674	0.305395686	-0.453374809	-0.40731685	-0.115165101	-0.549089317	-0.608592255	-0.390433093	-0.220962594	-0.197856943	-0.47917675	-0.473140449	-0.227770709	-0.394392194	-0.3605972	-0.079643852	-0.165760293
KDM4C	2	FALSE	108.3178502	TRUE	0.00010516	-0.036836734	-0.044285705	-0.135187642	-4.940937549	5.311037396	20	4.82E-07	FALSE	KDM4C	0.889880289	0.7363031	0.006422793	0.070263984	0.017668118	0.149778962	0.098840238	0.006229815	0.083537053	0.006053763	0.01252242	0.0601946	0.037495115	0.107852854	0.139958834	0.015899973	0.022337015	0.011674074	0.010523822	0.070358945	-0.921845421	-0.730803216	0.023981066	-0.187661151	-0.016429161	-0.27836446	-0.209175746	0.075685689	-0.190635356	0.059756806	-0.009104263	-0.153358731	-0.086297518	-0.220630908	-0.372003731
TBCK	2	FALSE	107.1695483	TRUE	0.425398031	0.020203918	0.004801246	-0.054191633	-1.595155006	-5.108906104	20	0.055550258	FALSE	TBCK	0.033368256	0.022820028	0.34010495	0.066839865	0.025394692	0.01807398	0.065306192	0.000441719	0.886739574	4.95E-05	0.541882496	0.005873605	0.004046123	0.001439263	0.027278583	0.023215752	0.003125365	0.016359947	0.000600055	0.000975056	-0.080294152	-0.05551674	-0.394023132	-0.182705848	-0.045882197	-0.040062674	-0.167812782	0.327366834	-0.924817713	0.520452596	-0.488487145	0.032719297	0.074654728	0.13347515	0.004825786
CRTC3	2	FALSE	105.3096327	TRUE	0.510932683	-0.160767005	-0.182836578	-0.062319639	-1.399648765	-5.392261618	20	0.081016817	FALSE	CRTC3	0.726932805	0.116445376	0.059835915	0.049363498	0.191308582	0.018273576	0.004230856	0.438677349	0.043813928	0.358191073	0.059701854	0.165826417	0.045914589	0.020130671	0.167595442	0.04558724	0.055577191	0.659303998	0.032842536	0.054460588	-0.664569038	-0.258584075	-0.163346637	-0.153796901	-0.256972132	-0.041098655	0.039684783	-0.534525232	-0.111718055	-0.471050849	-0.145346873	-0.267263964	-0.10400745	-0.059822565	-0.42284006
P4HA3	2	FALSE	103.4311291	TRUE	0.565468372	-0.097391703	-0.107969097	-0.039235765	-1.285275823	-5.540734085	20	0.09955064	FALSE	P4HA3	0.013261591	0.597046186	0.006197155	0.084000333	0.08825915	0.194386661	0.056201084	0.000608893	0.028503155	0.05179811	0.037805529	0.045330064	0.07309355	0.01836381	0.762586665	0.039556557	0.118742222	0.008866423	9.26E-05	0.026130691	0.001269521	-0.620137585	0.02668742	-0.205862597	-0.162470486	-0.318120078	-0.153882857	0.302189725	-0.062965744	-0.170456887	-0.101883729	-0.126554665	-0.147590878	-0.05242341	-1.076373544
CLTB	2	FALSE	101.8952674	TRUE	1	-0.291894652	-0.306280957	0.079899964	2.286071284	-3.814045911	20	0.98873539	FALSE	CLTB	0.106788643	0.284296989	0.036817702	0.05842682	0.135731181	0.106595703	0.469232912	0.036169866	0.053226446	0.737608683	0.07357823	0.094154612	0.093602142	0.08832097	0.003490857	0.07965932	0.086596734	0.792022435	0.004864937	0.088993277	-0.204685942	-0.413250453	-0.117294514	-0.169700859	-0.211802387	-0.231608663	-0.448597577	-0.133547314	-0.134595191	-0.755513017	-0.166641569	-0.199568707	-0.172925518	-0.198193371	0.346752349
PIK3R5	2	FALSE	96.38562656	TRUE	0.000175194	0.126599992	0.118657567	-0.134876459	-4.806882261	4.69986287	20	9.27E-07	FALSE	PIK3R5	0.001559384	0.002324704	0.000347629	0.016593388	0.214417538	0.009095064	0.002489841	0.000819938	0.003364263	0.675448257	0.0063663	0.018940865	0.278470657	0.00097887	0.014778159	0.003882665	0.882327694	0.002176685	0.002154293	0.0032437	0.160183262	0.16364185	0.258280988	-0.062438152	-0.273597184	0.021064186	0.073477499	0.277502517	0.197525545	-0.696665635	0.042595646	-0.052424685	-0.313649537	0.16183799	0.133230952
PDXK	2	FALSE	96.31082737	TRUE	0.006958661	-0.128942636	-0.141408403	-0.123986626	-3.729371216	0.345855915	20	0.000103243	FALSE	PDXK	0.342204863	0.098107202	0.355228335	0.75390053	0.131251997	0.037478901	0.6212202	0.148420193	0.013776142	0.066676175	0.217392847	0.020959053	0.062165737	0.08235303	0.096078992	0.030222372	0.047211161	0.031131975	0.441126014	0.369584141	-0.388800166	-0.233776355	-0.402631901	-0.650065261	-0.207661495	-0.111200885	-0.537657977	-0.323236998	0.017827648	-0.200315508	-0.300002644	-0.060500598	-0.131954588	-0.19066361	-0.272951769
SLC27A2	2	FALSE	88.46239383	TRUE	0.014706626	-0.227204154	-0.228300761	-0.111230856	-3.453758171	-0.598398923	20	0.000291999	FALSE	SLC27A2	0.034576619	0.326642927	0.462832056	0.242819604	0.190754989	0.197701146	0.161401679	0.506172392	0.311031178	0.058773198	0.323187635	0.434949553	0.059183866	0.077742992	0.867747142	0.184845159	0.116136456	0.131504793	0.013981592	0.041199963	-0.083696499	-0.443289207	-0.462380497	-0.338609308	-0.256564097	-0.320848449	-0.265417838	-0.576112241	-0.404403928	-0.185203026	-0.366141264	-0.431372918	-0.127217081	-0.184518586	-1.236224173
CELF2	2	FALSE	79.33464834	TRUE	0.000730396	-0.154058296	-0.154393746	-0.142623325	-4.431557578	3.064823425	20	5.38E-06	FALSE	CELF2	0.115401984	0.051756749	0.014155585	0.187222956	0.54868161	0.285472491	0.173267619	0.288613809	0.413214955	0.248837594	0.149003892	0.144055989	0.125067542	0.239917842	0.54120467	0.467854515	0.191644668	0.00220348	0.006355886	0.05406417	-0.214363868	-0.149751737	-0.036528461	-0.300882185	-0.47821583	-0.385453951	-0.274401034	-0.438372499	-0.472155379	-0.393832345	-0.247796779	-0.249204035	-0.204885836	-0.326814388	-0.837029791
CDC37L1	2	FALSE	72.98340893	TRUE	0.008006855	-0.127924435	-0.133660674	-0.126957684	-3.67301933	0.147111056	20	0.000128403	FALSE	CDC37L1	0.952172809	0.951916843	0.024257836	0.057188284	0.166915227	0.058596422	0.0383935	0.087493878	0.009794835	0.147308915	0.093615513	0.078501271	0.01524017	0.395021935	0.141589861	0.029794399	0.062793057	0.033676623	0.003833412	0.042512583	-1.092427845	-1.166301287	-0.080649565	-0.16759853	-0.238235971	-0.159276653	-0.120348834	-0.247111496	0.057128101	-0.306118745	-0.192457654	-0.180158452	-0.015021681	-0.417477979	-0.375199187
KAT6A	2	FALSE	72.49658055	TRUE	0.024066581	0.068095026	0.054336811	-0.161009572	-3.260599006	-1.218728767	20	0.000581547	FALSE	KAT6A	0.008052756	0.001495157	0.004256524	0.523199257	0.007379672	0.353895551	0.0828769	0.002484157	0.006409145	0.72182925	0.333908812	2.87E-06	0.002537524	0.00045885	0.093687766	0.144251808	0.085037266	0.138266381	9.23E-05	0.465073315	0.041474235	0.200552496	0.054244381	-0.496635724	0.049639865	-0.429588221	-0.191025305	0.174646011	0.109435569	-0.73957793	-0.372308005	0.402514041	0.103023897	0.22417242	-0.266671027
RARA	2	FALSE	71.44813833	TRUE	0.016381723	0.027880666	0.018833625	-0.132060726	-3.414645961	-0.727223152	20	0.000336874	FALSE	RARA	0.052433943	0.032885512	0.586486415	0.431470277	0.03595312	0.000358431	0.063517897	0.0035736	0.763129977	0.126484867	0.004365036	0.000511242	0.018889613	0.000489225	0.00371607	0.179021719	0.095766757	0.036622709	0.002530174	0.24011842	-0.124875017	-0.096078746	-0.532886814	-0.446373502	-0.075630088	0.274147997	-0.165270713	0.136828479	-0.73043093	-0.283890331	0.070751545	0.178522121	-0.031196151	0.218238391	0.339919896
NARF	2	FALSE	70.80597379	TRUE	4.51E-05	-0.099681792	-0.105068057	-0.14174601	-5.125116181	6.183671694	20	1.90E-07	FALSE	NARF	0.284186736	0.00216086	0.386481669	0.092783976	0.097695326	0.093686241	0.021205356	0.246946	0.524637924	0.110144646	0.301139609	0.019046616	0.070483901	0.026786602	0.217499951	0.024085814	0.012863451	0.125929428	0.130115249	0.62760747	-0.351321541	0.16976684	-0.42017373	-0.216389837	-0.173533172	-0.215078708	-0.072689322	-0.408435704	-0.543830166	-0.264606055	-0.353189574	-0.052862054	-0.144028522	-0.083787069	-0.500356247
TMEM160	2	FALSE	66.19023027	TRUE	0.040050333	-0.079268107	-0.084379914	-0.095603103	-3.029471682	-1.914599748	20	0.001267136	FALSE	TMEM160	0.125377689	0.168492054	0.136025169	0.01256824	0.026932237	0.003264774	0.014918627	0.006893424	0.735663171	0.041242916	0.026415085	0.00888168	0.016502971	0.036673086	0.629677008	0.045380961	0.015156426	0.138722318	0.080357372	0.033465827	-0.224962471	-0.316458417	-0.254254027	-0.041485955	-0.050815044	0.105467401	-0.046464849	0.064225713	-0.702993508	-0.144503964	-0.070214146	0.004134041	-0.021021299	-0.111420402	-0.922037924
QTRT1	2	FALSE	61.77894519	TRUE	0.002291241	-0.154121041	-0.161017583	-0.134852349	-4.091646873	1.692841286	20	2.37E-05	FALSE	QTRT1	0.482632413	0.22380505	0.143653726	0.097403529	0.142881513	0.050244043	0.034254195	0.228347571	0.739009855	0.010389796	0.243019708	0.127179653	0.040476587	0.101400355	0.182898954	0.072488103	0.032086851	0.032443953	0.938021008	0.153920722	-0.476237446	-0.366281255	-0.26111409	-0.22167394	-0.21814187	-0.142295103	-0.110805024	-0.394248132	-0.706167796	0.002490258	-0.317180321	-0.233918296	-0.092952606	-0.213587312	-0.448293956
ZFP64	2	FALSE	60.98774055	TRUE	0.032640582	-0.000314641	-0.001768994	-0.098598747	-3.123080082	-1.638615577	20	0.000929383	FALSE	ZFP64	0.000240973	0.001772916	0.403820263	0.271175011	0.263225224	0.261489805	0.549726418	0.000316933	0.0034731	0.15871635	0.728713409	0.000399416	0.004630153	0.002448659	0.007440171	0.026683529	0.017225846	0.062000507	0.008226366	0.270165687	0.275536369	0.186524053	-0.429800754	-0.35620646	-0.306035974	-0.368936043	-0.493947946	0.352277987	0.192975094	-0.317447447	-0.615141172	0.191340749	0.066146956	0.095910332	0.252250698
PLIN2	2	FALSE	57.97725071	TRUE	0.045942478	-0.184225532	-0.187448842	-0.10591523	-2.963577207	-2.103964093	20	0.001568755	FALSE	PLIN2	0.743319596	0.955659156	0.070745362	0.124704033	0.381491245	0.145577752	0.261600853	0.005509726	0.35515584	0.098572793	0.072764992	0.494958892	0.175520148	0.05105679	0.022026304	0.222247257	0.196689901	0.053068596	0.010801519	0.025737745	-0.682441258	-1.188019056	-0.180388144	-0.249574532	-0.377279881	-0.274295154	-0.332911428	0.089568341	-0.434294125	-0.249690612	-0.165464546	-0.463553885	-0.246453059	-0.142259787	0.050071481
TOPORS	2	FALSE	56.20547124	TRUE	0.034767318	-0.031594679	-0.036780859	-0.092891002	-3.092923877	-1.728417803	20	0.001027867	FALSE	TOPORS	0.588648838	0.719955488	0.002638122	0.003417577	0.010785572	0.208604272	0.002236162	0.125385173	0.064832646	0.003132944	0.026332229	0.009763398	0.018311123	0.094930939	0.270458551	0.027637966	0.001409009	0.023490745	0.001031769	0.032439528	-0.546912692	-0.71556104	0.089257953	0.048548218	0.02162383	-0.329609625	0.080378424	-0.297886631	-0.158561938	0.132296416	-0.069947598	-0.002577128	-0.028745008	-0.206146923	-0.569270327
IPMK	2	FALSE	54.85327635	TRUE	0.000510473	-0.050015674	-0.072327781	-0.176471269	-4.52534482	3.461639862	20	3.51E-06	FALSE	IPMK	0.484749148	0.084023971	0.215466011	0.001287133	0.224963492	0.003574824	0.159882126	0.037662093	0.005978915	0.106249748	0.080641271	0.190045808	0.567393154	0.052742272	0.295859956	0.134460797	0.538095756	0.35669791	0.007402485	0.191544682	-0.477577908	-0.212300863	-0.316737608	0.109203006	-0.280852402	0.098255068	-0.264219699	-0.138458163	0.118480172	-0.259719681	-0.176313904	-0.285692281	-0.470483586	-0.145305443	-0.5989694
PFKL	2	FALSE	54.19227895	TRUE	2.28E-06	-0.095939409	-0.104000092	-0.17647746	-5.74082283	9.303912894	20	6.85E-09	FALSE	PFKL	0.329933005	0.327350559	0.566999478	0.078640994	0.216851904	0.196155412	0.019205057	0.584653246	0.023699112	0.021924741	0.269361688	0.139594555	0.05091637	0.23258082	0.447316915	0.050596294	0.052211868	0.05907858	0.15914874	0.009930822	-0.381032317	-0.443775189	-0.521333253	-0.199091066	-0.275271936	-0.319576054	-0.065261377	-0.626421236	-0.042472083	-0.075908069	-0.33390606	-0.245265926	-0.113334778	-0.322039994	-0.750989163
HOXA7	2	FALSE	49.70039717	TRUE	0.036453103	-0.150712721	-0.151903355	-0.10172028	-3.068984362	-1.799103053	20	0.001112783	FALSE	HOXA7	0.083572424	0.098022911	0.130523393	0.02189989	0.082803562	0.079360851	0.053009661	0.098153817	0.106736424	0.52604726	0.394210035	0.050552588	0.086456805	0.00237049	0.186494288	0.039718362	0.063348366	0.551469768	0.224525666	0.312226372	-0.17551933	-0.233655967	-0.249194033	-0.084169357	-0.155630811	-0.194647101	-0.148528169	-0.262976606	-0.223515984	-0.582884835	-0.406229094	-0.136689143	-0.164589608	0.098096066	-0.454016375
SPAG11B	2	FALSE	46.65669345	TRUE	0.006963773	-0.020051556	-0.026621714	-0.141104228	-3.728240448	0.341839224	20	0.000103699	FALSE	SPAG11B	0.028351099	0.039564643	0.10808662	0.087402746	0.002771394	0.01370774	0.229530283	0.019523406	0.1455768	0.00203095	0.724694344	0.005867321	0.021643301	0.025675624	0.448448575	0.724898431	0.016222023	0.004260664	0.026348902	0.002373556	-0.065060885	-0.117465197	-0.22672017	-0.210111449	0.119171928	-0.014954751	-0.312988348	-0.058406824	-0.268575129	0.18157297	-0.61174968	0.032795756	-0.041669849	-0.080155314	-0.75203242
TERT	2	FALSE	30.56442871	TRUE	0.005775284	-0.103039635	-0.114231662	-0.129009191	-3.788750861	0.557537664	20	8.19E-05	FALSE	TERT	0.278963924	0.141265517	0.850835081	0.404119237	0.101516597	0.288856767	0.789286042	0.076497285	0.282231626	0.305975821	0.321518357	0.016126833	0.037133888	0.023925629	0.009231371	0.026358455	0.014409327	0.001225006	0.113786356	0.071614219	-0.347818942	-0.288011857	-0.746222181	-0.431530219	-0.177734289	-0.387720022	-0.671520233	-0.22901868	-0.384055192	-0.435345542	-0.365165359	-0.039947054	-0.085475231	-0.074185531	0.218898507
ROCK1	2	FALSE	30.18992587	FALSE	0.003479159	-0.142561773	-0.135716081	-0.179801135	-3.954815249	1.170032341	20	4.19E-05	FALSE	ROCK1	0.313705114	0.106602895	0.110074144	0.411794959	0.142862194	0.351827731	0.128075995	0.84148791	0.010779385	0.66201959	0.262845984	0.066152932	0.154521562	0.016645389	0.385925084	0.170811266	0.190969383	0.084860916	0.00987711	0.073240049	-0.370640017	-0.245642148	-0.22885375	-0.435698775	-0.218124907	-0.428301768	-0.237699386	-0.885443328	0.045883484	-0.685141376	-0.329831553	-0.162679793	-0.230243308	-0.044435063	-0.692969742
NCALD	2	FALSE	29.82770565	TRUE	0.027559173	-0.169127863	-0.172372329	-0.098806413	-3.198751472	-1.409541015	20	0.000719247	FALSE	NCALD	0.570655414	0.176805218	0.103448228	0.080180398	0.195558491	0.045097497	0.031545269	0.13243427	0.291250525	0.082862614	0.671800855	0.17946218	0.072642231	0.2131564	0.049627567	0.116683612	0.244002549	0.025842625	0.113339121	0.17722048	-0.534221048	-0.324538474	-0.221645924	-0.201092354	-0.260104597	-0.130606704	-0.104107815	-0.305987874	-0.390518687	-0.227188066	-0.57075741	-0.277845929	-0.146974795	-0.308873996	-0.121109938
DEFB4A	2	FALSE	26.18068895	FALSE	0.040993403	-0.118032595	-0.116283463	-0.096661783	-3.017010588	-1.950721246	20	0.001319741	FALSE	DEFB4A	0.024029513	0.013422304	0.220995326	0.069758884	0.028979466	0.118522041	0.11428212	0.125137859	0.145930484	0.02917427	0.708063229	0.04816705	0.064871237	0.328582225	0.064620935	0.662767786	0.075035485	0.021712626	0.036977449	0.001169199	-0.05001641	8.32E-06	-0.320534455	-0.186930182	-0.056967123	-0.245667332	-0.224919431	-0.297598322	-0.268938429	-0.106441745	-0.598083983	-0.132117305	-0.135945374	-0.380473394	-0.178975278
CNOT4	2	FALSE	23.71227609	FALSE	0.009157933	-0.048214738	-0.040925856	-0.19370749	-3.618145135	-0.043619846	20	0.000158352	FALSE	CNOT4	0.021874117	0.149227144	0.164968213	0.084524181	0.285889816	0.069614377	0.677856421	0.021664356	0.359351438	0.114251245	0.68862351	0.280312566	0.343892986	0.000397021	0.001340594	0.186834924	0.131948956	0.08653835	0.014376356	0.384145716	-0.041683131	-0.296677399	-0.279122448	-0.206516766	-0.32026963	-0.179035553	-0.576254687	-0.070973278	-0.437083904	-0.269630157	-0.583079354	-0.345039556	-0.350584742	0.237510511	0.435852487
TBC1D5	2	FALSE	23.62077671	TRUE	0.040095956	-0.173841891	-0.175531283	-0.103572256	-3.028086431	-1.918622404	20	0.001272887	FALSE	TBC1D5	0.379112946	0.046602658	0.042518778	0.632596053	0.025199174	0.231121303	0.229504925	0.064712612	0.149483351	0.319537478	0.280878752	0.107812955	0.365824176	0.456639112	0.03562238	0.004252768	0.397753734	0.095104562	0.609899777	0.031510057	-0.411877068	-0.136929063	-0.130480614	-0.561342935	-0.045254923	-0.346937913	-0.312971968	-0.207005172	-0.2725879	-0.444772506	-0.340990041	-0.214642593	-0.362469469	-0.450975766	-0.05119028
RABGEF1	2	FALSE	14.03118678	TRUE	0.018882406	-0.088691337	-0.106032931	-0.150844282	-3.357838103	-0.910582595	20	0.000412671	FALSE	RABGEF1	0.011934187	0.173691049	0.357751786	0.048470705	0.279058755	0.078209725	0.203667646	0.736004989	0.035817677	0.073910464	0.630737567	0.127103454	0.01744429	0.002894296	0.125566859	0.394862553	0.419031876	0.009485418	0.017775424	0.145384041	0.009935222	-0.321569542	-0.40405941	-0.15214816	-0.316023073	-0.192891556	-0.29596591	-0.745393122	-0.088691337	-0.212932397	-0.542711026	-0.233846164	-0.025072112	0.084256501	-0.342433552
REEP4	3	TRUE	393.9876582	TRUE	1.28E-06	0.092796782	0.075054807	-0.21145384	-5.859594989	9.943075847	20	3.48E-09	FALSE	REEP4	0.002440292	0.009388251	0.002522022	0.007613223	0.007432816	0.056409514	0.735884006	0.004837801	0.025287216	0.019855526	0.094278315	0.007157416	0.927832081	0.000578891	0.010802794	0.987898864	0.040466811	0.001248848	0.025405555	0.001190366	0.129528477	0.035752792	0.092480288	-0.005279699	0.049098386	-0.155059632	-0.621661058	0.104002741	-0.049698379	-0.065437364	-0.193248798	0.019275818	-0.906432309	0.203708186	0.192278117
JAK2	3	TRUE	259.0673195	TRUE	5.68E-12	0.180975376	0.175939863	-0.216400818	-7.903799791	22.72624791	20	4.96E-15	FALSE	JAK2	0.87887449	0.51414098	0.000560088	0.002947344	0.002121568	0.004314255	0.000841844	0.001054309	0.005238942	0.001272902	0.002440111	0.98347663	0.000813738	0.049711403	0.01921794	0.08995398	0.000331856	0.00069427	0.002686655	0.001641869	-0.898007376	-0.565211367	0.2130283	0.058100741	0.137698332	0.083136337	0.142589265	0.255721432	0.136019348	0.235015046	0.113744124	-1.147392767	0.166901481	-0.139619322	0.078990417
STAT5B	3	TRUE	237.1194375	TRUE	0.000210865	-0.183517367	-0.191899298	-0.173283067	-4.760797573	4.489775566	20	1.16E-06	FALSE	STAT5B	0.288559399	0.207966545	0.897630569	0.196868351	0.205928314	0.115113	0.973138379	0.112453653	0.195362272	0.063742924	0.902324342	0.384853104	0.17219988	0.091568492	0.025466384	0.073575342	0.046953529	0.227025584	0.040865268	0.118069879	-0.354220678	-0.35287208	-0.820260597	-0.307796085	-0.267580663	-0.241755256	-1.206746723	-0.282141775	-0.315836236	-0.194874676	-0.917535331	-0.404367482	-0.24398213	-0.202232386	0.019311226
FADD	3	TRUE	214.0555617	TRUE	1	-0.213303807	-0.25926208	0.038200893	0.595371077	-6.169958839	20	0.724112118	FALSE	FADD	0.395548083	0.285030023	0.091862352	0.776182248	0.068872864	0.014158002	0.125309904	5.05E-05	0.576211078	0.163111994	0.160050029	0.072504952	0.21916172	0.050571107	0.060241153	0.001365578	0.204498794	0.027828962	0.003477712	0.907630862	-0.422058057	-0.413784209	-0.208366995	-0.670314097	-0.136634772	-0.017788618	-0.235256847	0.470525711	-0.578161609	-0.321719199	-0.257102733	-0.171939965	-0.276907475	-0.141306582	-0.163271033
SREBF2	3	TRUE	212.7749198	TRUE	1	-0.104829593	-0.136075258	0.017223758	0.391828617	-6.267470697	20	0.652351702	FALSE	SREBF2	0.03279457	0.110870024	0.024209799	0.034815519	0.59188394	0.584560154	0.001434342	0.00269849	0.0046468	0.019955588	0.00135445	0.009027466	0.038558999	0.000454987	0.012320316	0.432085415	0.027295563	0.614183334	0.015463725	0.135858579	-0.07862463	-0.251388778	-0.080485564	-0.122683612	-0.507481578	-0.568855233	0.108417381	0.166169012	0.152258195	-0.065961151	0.158747095	0.002927457	-0.088719314	0.224927079	0.168441347
GATA1	3	TRUE	164.7597336	TRUE	0.00053817	0.016042281	0.00320264	-0.155601529	-4.510663165	3.400419936	19	3.79E-06	FALSE	GATA1	NA	0.290745564	0.001394987	0.002332078	0.015982038	0.008906794	0.012213866	0.007314433	0.004221188	0.142667435	0.0142676	0.754086063	0.004139132	0.950096166	0.07524348	0.019559249	0.014149542	0.001283736	0.945700451	0.003901795	NA	-0.417945962	0.137104232	0.072978599	-0.008518078	0.022848093	-0.031986819	0.057415518	0.165647588	-0.301386899	-0.019413532	-0.625339064	0.073245691	-0.92605126	-0.21383908
PEX6	3	TRUE	154.3622765	TRUE	0.832794941	-0.292844036	-0.319911566	-0.038616951	-0.756381184	-6.06436895	20	0.224829571	FALSE	PEX6	0.939144922	0.385230407	9.33E-05	0.190340515	0.912890675	0.3438495	0.090568683	0.317093289	0.294004497	0.149008707	0.300179189	0.706033837	0.209506186	0.254119129	0.013672621	0.208980644	0.242188264	0.117108834	0.332864025	0.04453065	-1.048392154	-0.482524455	0.383682672	-0.303116878	-0.97221092	-0.423332556	-0.200055042	-0.45768187	-0.392469127	-0.307840784	-0.352616939	-0.589153229	-0.270509862	-0.335928373	0.14857037
ULK3	3	TRUE	146.6230855	TRUE	8.89E-07	0.002211928	-0.001149974	-0.164108992	-5.935285882	10.35660803	20	2.24E-09	FALSE	ULK3	0.019427099	0.047336716	0.011548839	0.840925293	0.076767188	0.072589338	0.005411955	0.01538829	0.024991395	0.003496259	0.029202911	0.004382878	0.031380111	0.003319676	0.150763647	0.661260849	0.925592032	0.001888174	0.025796157	0.003799545	-0.031238998	-0.138846965	-0.020524485	-0.74433794	-0.147702359	-0.184023205	0.023520777	-0.029875139	-0.048435412	0.119965822	-0.078920598	0.052149961	-0.071434618	0.074632038	-0.392718845
TLE3	3	TRUE	141.034588	TRUE	0.182221766	-0.114040298	-0.131269644	-0.106982325	-2.231045821	-3.933865711	20	0.012987078	FALSE	TLE3	0.00544388	0.31869308	0.015480973	0.04791842	0.039635719	0.583561292	0.783501534	0.539798866	0.026884986	0.348276388	0.024190138	0.147412988	0.427211688	0.000477652	0.054729675	0.005302148	0.137359448	0.112270225	0.289992054	0.13400756	0.071505708	-0.437780542	-0.043602725	-0.151128242	-0.084325239	-0.568225588	-0.665581851	-0.597251662	-0.05651985	-0.464377211	-0.062707652	-0.252060253	-0.395075886	0.220499248	-0.142213778
MAP2K2	3	TRUE	139.097644	TRUE	0.018797182	-0.210800652	-0.228157764	-0.113699688	-3.361684044	-0.898229439	20	0.000407052	FALSE	MAP2K2	0.047436089	0.042306383	0.403986517	0.977975973	0.206403727	0.07741457	0.290106595	0.013092087	0.096112472	0.014566746	0.350318408	0.186092031	0.060709663	0.695264503	0.065005447	0.557214664	0.362289654	0.245827318	0.137811676	0.480320618	-0.11466177	-0.125355002	-0.429892678	-1.240500457	-0.26791868	-0.191636888	-0.349783701	-0.010634213	-0.20922783	-0.03298427	-0.381665652	-0.282764728	-0.129656556	-0.593727104	-0.180309664
RXRA	3	TRUE	129.7367904	TRUE	0.883308011	-0.239709786	-0.264144282	-0.028926227	-0.654086774	-6.134363666	20	0.2566286	FALSE	RXRA	0.07032992	0.056787026	0.58151947	0.075272988	0.523271973	0.068457996	0.454267745	0.162711303	0.835110502	0.078254647	0.05705675	0.026197501	0.174679006	0.060874361	0.271529296	0.094887577	0.160145096	0.018985532	0.134220505	0.189088258	-0.156112287	-0.161255175	-0.52991064	-0.194570339	-0.461912257	-0.177088634	-0.440407734	-0.337496886	-0.822232572	-0.220007999	-0.140800519	-0.078752974	-0.245827085	-0.159401934	-0.57055397
DMAC1	3	TRUE	123.0566232	TRUE	1	-0.151190421	-0.179516319	0.00450497	0.100805547	-6.337061595	20	0.540134064	FALSE	DMAC1	0.64556105	0.220629154	0.52917734	0.041121746	0.067903505	0.015051556	0.038276661	0.054025323	0.019667044	0.023626212	0.224568276	0.060435045	0.868482742	0.019568949	0.027553577	0.045520141	0.004570534	0.002092303	0.089254439	0.003140541	-0.590020149	-0.363640534	-0.499488685	-0.137259503	-0.13523213	-0.02341249	-0.12009108	-0.183830633	-0.021852399	-0.083880849	-0.304922922	-0.153749901	-0.740478063	-0.057470218	0.002693002
RLN2	3	TRUE	119.8008791	TRUE	1.01E-05	-0.060487101	-0.060493921	-0.15608972	-5.450675018	7.792926696	20	3.41E-08	FALSE	RLN2	0.747633267	0.854198339	0.131219373	0.100452313	0.014810307	0.333111577	0.008014927	0.038363794	0.021945257	0.690533165	0.047164279	0.001906708	0.016482224	0.0612849	0.103517361	0.037903795	0.063286865	0.039409707	0.003928606	0.014709115	-0.687419006	-0.889029106	-0.249834128	-0.224999315	-0.002706636	-0.416549055	-0.00269784	-0.140760929	-0.033974024	-0.710042864	-0.122415399	0.104372392	-0.020922732	-0.160086503	-0.291810641
POC1A	3	TRUE	117.6414901	TRUE	1	-0.363383443	-0.400225311	0.063446029	1.220427033	-5.619678331	20	0.888655938	FALSE	POC1A	0.100203108	0.160839857	0.636978703	0.534966501	0.472024327	0.12428444	0.275134445	0.159163194	0.254897747	0.034453971	0.124270842	0.47205942	0.861157302	0.270752178	0.069252232	0.123435782	0.321908864	0.154330733	0.236232512	0.018753649	-0.196896832	-0.308808958	-0.564105819	-0.503248579	-0.430490419	-0.2521124	-0.34099993	-0.334075297	-0.363895666	-0.124569544	-0.225237922	-0.451246026	-0.726711326	-0.346299434	-0.194649549
C21orf2	3	TRUE	115.6959828	TRUE	0.330231845	-0.111780247	-0.144358056	-0.082642866	-1.809417263	-4.756195604	20	0.03539401	FALSE	C21orf2	0.065888214	0.091419612	0.512945456	0.721019551	0.223976349	0.046389307	0.209856692	0.180764824	0.943626474	0.011565474	0.051460454	0.040344527	0.010345312	0.000495937	0.047912479	0.034176002	0.022156828	0.007118904	0.176835509	0.0620356	-0.148989738	-0.223879296	-0.490303541	-0.623099049	-0.280173285	-0.133709023	-0.300105086	-0.354414029	-1.179461654	-0.008765354	-0.130742959	-0.115959129	0.012767095	0.217038284	-0.113573386
USP18	3	TRUE	115.4060262	TRUE	0.357586124	-0.32037046	-0.334809459	-0.071259329	-1.751426724	-4.856003338	20	0.040141398	FALSE	USP18	0.346929914	0.504999815	0.060762161	0.056111827	0.161752418	0.047768099	0.173395805	0.148549845	0.027370814	0.169773345	0.200891103	0.39623408	0.144835355	0.406901015	0.392510814	0.127011504	0.420077101	0.33621275	0.962271163	0.950197185	-0.391784906	-0.559330953	-0.164892167	-0.165771319	-0.234108467	-0.136780158	-0.274498078	-0.323373925	-0.058529003	-0.327956623	-0.288402849	-0.410545339	-0.222302099	-0.423965594	-0.699366656
SNAP29	3	TRUE	110.3144269	TRUE	1	-0.392594795	-0.408129551	0.114325476	2.496243707	-3.329935247	20	0.993616955	FALSE	SNAP29	0.348990746	0.238623286	0.279207938	0.039229927	0.357136423	0.042748006	0.260314678	0.848463562	0.011193545	0.428151168	0.190110802	0.519501909	0.227984506	0.254745009	0.002142531	0.115780184	0.294204368	0.029269892	0.506032266	0.113785592	-0.393080993	-0.378365202	-0.358093398	-0.133087956	-0.363036178	-0.124964278	-0.332128827	-0.898546082	0.041430032	-0.517401794	-0.280512199	-0.476841151	-0.282678202	-0.336322861	0.395191547
YIPF5	3	TRUE	109.2210118	TRUE	0.880891545	-0.166513233	-0.204709261	-0.027644648	-0.659741569	-6.130759153	20	0.254811511	FALSE	YIPF5	0.043070544	0.004218553	0.048145158	0.398124145	0.12040261	0.068399637	0.009517957	0.251022689	0.005605006	0.170143555	0.32378909	0.405888739	0.520383678	0.729337499	0.007123053	0.227397751	0.534379402	0.001905623	0.309990135	0.246716019	-0.104997206	0.111053216	-0.142161868	-0.428265748	-0.197328351	-0.176990379	-0.014579392	-0.411483737	0.12699774	-0.328302503	-0.366490757	-0.415760383	-0.444568038	-0.619167344	0.258572263
SIK3	3	TRUE	108.3029848	TRUE	9.54E-17	0.032214425	0.024297451	-0.323490144	-9.370990498	33.89294239	20	4.16E-20	FALSE	SIK3	0.19243073	0.092303003	0.690766453	0.308347292	0.432576684	0.101856389	0.875291812	0.064277058	0.065421845	0.307692778	0.86929209	0.190233067	0.012466809	0.120060699	0.016334905	0.170957191	0.001931155	0.121416537	0.017601127	0.184818508	-0.285188036	-0.225209747	-0.600189773	-0.37819694	-0.407122234	-0.225713428	-0.78229687	-0.206138974	-0.159653113	-0.436543866	-0.808435358	-0.285830936	-0.000512949	-0.233208421	0.112912136
TDP2	3	TRUE	104.9278718	TRUE	1	-0.211709237	-0.254388624	0.069578455	1.338166303	-5.473536441	20	0.909371702	FALSE	TDP2	0.016276658	0.014621008	0.019261569	0.617554369	0.863939572	0.055177532	0.029897388	0.022648555	0.007027166	0.017286672	0.099068805	0.06470078	0.784820048	0.007855649	0.01858454	0.033600856	0.022626307	0.182139215	0.187214666	0.107846308	-0.015940178	-0.008683102	-0.061358367	-0.551899135	-0.842659651	-0.152608552	-0.099674237	-0.0763437	0.097696281	-0.050920139	-0.198804626	-0.160494078	-0.625175902	0.013060641	0.086074916
FOSL2	3	TRUE	101.5202664	TRUE	0.884557489	-0.200704859	-0.212204407	-0.029555344	-0.651209815	-6.13618562	20	0.257555658	FALSE	FOSL2	0.010744786	0.019561891	0.399968868	0.486699538	0.106159289	0.201419348	0.843887097	0.206196441	0.723267012	0.00701455	0.539819378	0.086161537	0.044684632	0.109959645	0.003628057	0.038432344	0.048743136	0.209648773	0.148623001	0.014591162	0.018428252	-0.039056442	-0.427668595	-0.476432923	-0.182838478	-0.323902133	-0.735564857	-0.376388676	-0.691467991	0.044017927	-0.487290197	-0.18997698	-0.101675052	-0.222891364	0.342571768
SLC19A1	3	TRUE	94.19080574	TRUE	0.000133063	-0.035299113	-0.048727335	-0.169347391	-4.878584672	5.026424248	20	6.53E-07	FALSE	SLC19A1	0.821270656	0.286266193	0.010862589	0.002814079	0.026345693	0.008831732	0.543137637	0.155649052	0.636482668	0.155486972	0.039128708	0.250271092	0.094992888	0.04965496	0.028466214	0.022183126	0.002556079	0.032128823	0.086684592	0.139326477	-0.789469765	-0.414684322	-0.015776157	0.061027203	-0.048933257	0.023559318	-0.490130422	-0.330547763	-0.62083955	-0.314309089	-0.105083881	-0.326522017	-0.17445786	-0.139508547	-0.004152153
GAB3	3	TRUE	87.69401198	TRUE	0.018486788	0.035487794	0.033055584	-0.111100618	-3.373988638	-0.844742477	19	0.000390793	FALSE	GAB3	NA	0.123078004	0.000980112	0.006317589	0.020330077	0.027838462	0.507496112	0.010751692	0.014587285	0.00078096	0.048421213	0.719475048	0.511712166	0.006346707	0.013793668	0.014497269	0.013070267	0.002969821	0.027904108	0.018548024	NA	-0.266834108	0.164932424	0.007609865	-0.027637112	-0.081258547	-0.46981973	0.012659965	0.011313399	0.289051775	-0.124964074	-0.598765697	-0.439882626	0.028518258	0.146864157
STMN1	3	TRUE	86.8734485	TRUE	0.044513001	-0.022734858	-0.042232938	-0.114101914	-2.980932642	-2.054482997	20	0.001483524	FALSE	STMN1	0.002934835	0.030585963	0.035943772	0.005359037	0.068202952	0.037471397	0.015903484	0.571883406	0.385606945	0.000388904	0.040137668	0.527939152	0.078344936	0.004118041	0.02056469	0.130325981	0.617496538	0.028058924	0.265548761	0.015624396	0.116519527	-0.087882613	-0.11505893	0.018761804	-0.135665422	-0.111179801	-0.051069694	-0.617973193	-0.454296942	0.359582195	-0.107424851	-0.481452408	-0.15453248	0.059418913	0.064689236
PICALM	3	TRUE	72.15803637	TRUE	6.37E-07	-0.049259559	-0.066178766	-0.276730181	-6.004801545	10.74064131	20	1.49E-09	FALSE	PICALM	0.129856631	0.011025106	0.315202324	0.002026458	0.115184738	0.015715362	0.377569302	0.194514262	0.806528529	0.010148279	0.193899983	0.498068608	0.261897597	0.01113653	0.130723179	0.98518929	0.7455726	0.267725747	0.223476655	0.014874433	-0.229537728	0.019789143	-0.379620078	0.081687117	-0.192186381	-0.027230578	-0.398725024	-0.366509045	-0.781242541	0.004942439	-0.283314284	-0.46522956	-0.303784179	-0.013151477	-0.353302437
PUS1	3	TRUE	59.08024867	TRUE	0.023791993	-0.27198707	-0.279856202	-0.107760428	-3.264324366	-1.206726437	20	0.000573614	FALSE	PUS1	0.437158482	0.305500471	0.938416346	0.894383967	0.466987241	0.195942087	0.225980899	0.071548287	0.102895578	0.221527033	0.147861443	0.072138723	0.472190041	0.188672181	0.199873949	0.208936728	0.29975495	0.010176281	0.134684891	0.589356995	-0.447797987	-0.428518681	-0.945194004	-0.847169385	-0.427480154	-0.319400452	-0.310695693	-0.220159661	-0.218511965	-0.372540157	-0.246830596	-0.171428517	-0.418807606	-0.291377874	-0.474665384
MRTFA	3	TRUE	57.59594868	TRUE	0.012020429	-0.259783777	-0.268100342	-0.114406653	-3.532135691	-0.337606097	20	0.000218994	FALSE	MRTFA	0.386520374	0.251997056	0.453979167	0.139853563	0.166435873	0.356763446	0.135456158	0.334854525	0.311908562	0.107882263	0.763019035	0.633575045	0.075176486	0.087560884	0.830840336	0.157575722	0.0367155	0.018003845	0.193600721	0.486548919	-0.416467033	-0.388917485	-0.457487111	-0.263242997	-0.237852743	-0.431372424	-0.244216284	-0.469368338	-0.40501386	-0.2618252	-0.646823868	-0.541972948	-0.150434233	-0.197248035	-1.175718024
CENPB	3	TRUE	56.11861204	FALSE	5.51E-05	-0.084918653	-0.077258785	-0.198925686	-5.081673043	5.972452155	20	2.38E-07	FALSE	CENPB	0.267830401	0.471477486	0.032558631	0.029319489	0.126909423	0.34322619	0.002225149	0.353365808	0.052977959	0.029670042	0.001414811	0.014268711	0.032104887	0.038813002	0.736852903	0.564155453	0.763654623	0.121023476	0.03789439	0.076374344	-0.34030781	-0.537910909	-0.106222562	-0.108087719	-0.203646895	-0.42293879	0.080687288	-0.481322204	-0.134031382	-0.108268387	0.155262108	-0.030585098	-0.073265801	-0.116490273	-1.042762958
ZNF281	3	TRUE	53.50554798	TRUE	0.006124627	-0.14223882	-0.14674242	-0.163500852	-3.767086835	0.479634518	20	8.92E-05	FALSE	ZNF281	0.232500525	0.171952441	0.074205752	0.137164775	0.035490761	0.378265821	0.051223705	0.31466736	0.376160077	0.003405384	0.186910011	0.52650264	0.204913574	0.752288998	0.742190287	0.010118654	0.060600098	0.006392476	0.406895103	0.222435827	-0.315541213	-0.319886441	-0.185348749	-0.260922385	-0.074522727	-0.44459457	-0.145531626	-0.456072114	-0.448141856	0.122951572	-0.278145226	-0.480665271	-0.267369509	-0.637722461	-1.049545091
MEIS1	3	TRUE	48.16634441	TRUE	0.018486788	-0.07025937	-0.076046283	-0.122289246	-3.372451572	-0.864035115	20	0.00039204	FALSE	MEIS1	0.010635893	0.121371572	0.375939484	0.000666617	0.020196732	0.607068888	0.016483701	0.003589772	0.063312099	0.025532969	0.864856527	0.020427676	0.103130124	0.019671572	0.054992682	0.040990386	0.379054917	0.329427021	0.000704805	0.606263896	0.019286167	-0.264735565	-0.414285702	0.147689365	-0.027109744	-0.583215026	-0.05378258	0.136328593	-0.155606433	-0.092217114	-0.797534397	-0.058523763	-0.183308178	-0.057899979	-0.143249949
KRTAP10-3	3	TRUE	45.62125674	TRUE	0.000633862	-0.194624337	-0.197955324	-0.139693983	-4.466110227	3.210101822	20	4.60E-06	FALSE	KRTAP10-3	0.21053738	0.571124523	0.171433964	0.134886172	0.40356736	0.095021547	0.148930614	0.566065669	0.070692811	0.03635927	0.12516206	0.156372899	0.288159384	0.239051139	0.130142265	0.343631362	0.177256425	0.203029949	0.543943721	0.165868742	-0.29926465	-0.602539786	-0.28425118	-0.25888549	-0.390156213	-0.21683577	-0.255521385	-0.614147653	-0.169315468	-0.130515739	-0.2261221	-0.259606434	-0.319300373	-0.326251273	-0.352099968
OR51M1	3	TRUE	45.58878677	FALSE	0.039115431	-0.208152972	-0.206842086	-0.081889689	-3.040408493	-1.882777147	20	0.001222557	FALSE	OR51M1	0.087315084	0.005241861	0.100198996	0.024465299	0.190543858	0.605156348	0.214796275	0.267601586	0.173381588	0.240036023	0.507650745	0.170088513	0.180529837	0.129436304	0.566776065	0.135536097	0.117511982	0.026028694	0.002807045	0.443334959	-0.180604979	0.091174698	-0.218084078	-0.093124509	-0.25640848	-0.581987332	-0.303408633	-0.423598252	-0.296016214	-0.387079836	-0.468993361	-0.270596791	-0.250181247	-0.242290147	-0.860849951
ZDHHC11	3	TRUE	38.42387712	TRUE	0.007341673	-0.194163455	-0.205242302	-0.130254005	-3.71199032	0.284245332	20	0.00011046	FALSE	ZDHHC11	0.128088099	0.089943237	0.068130307	0.220349385	0.370758796	0.765376415	0.275744457	0.633892358	0.23412037	0.636513792	0.240956081	0.041235708	0.109479254	0.090598801	0.200027459	0.050130993	0.042822195	0.177150659	0.251671733	0.181213209	-0.227731166	-0.221655769	-0.176518368	-0.323942843	-0.371011192	-0.705528846	-0.341361912	-0.660554136	-0.347901635	-0.664164959	-0.315837323	-0.117994476	-0.189861674	-0.20102636	-0.47489627
HIST1H3H	3	TRUE	38.19284238	TRUE	0.012104823	-0.214320107	-0.218817197	-0.112640475	-3.529168872	-0.346993724	20	0.000221192	FALSE	HIST1H3H	0.044667494	0.637105953	0.154294509	0.36292631	0.084757088	0.220600411	0.260880474	0.042653239	0.005169237	0.47225504	0.30649843	0.248071297	0.160643394	0.713086712	0.334729028	0.13842729	0.028360088	0.505129929	0.071103272	0.336758237	-0.108600071	-0.648592485	-0.27029703	-0.408973748	-0.158079948	-0.338959748	-0.332473098	-0.154014591	0.137831301	-0.546568429	-0.356384307	-0.325114452	-0.23508368	-0.606764418	-0.641336888
FAM102B	3	TRUE	32.2387114	TRUE	0.024882098	-0.192178962	-0.203245667	-0.108558693	-3.241793426	-1.276864678	20	0.000620254	FALSE	FAM102B	0.195070874	0.135538488	0.696022185	0.227740015	0.6340033	0.070568282	0.223724718	0.088206249	0.338369006	0.243155176	0.421089904	0.203488698	0.01441481	0.070237816	0.563480715	0.062360493	0.114799177	0.029691722	0.015289702	0.138942433	-0.287274631	-0.281584118	-0.60393482	-0.328859033	-0.53868049	-0.180641575	-0.309238357	-0.248209507	-0.423071163	-0.389488139	-0.421059855	-0.29534426	-0.011038701	-0.173936478	-0.857756866
FAM83C	3	TRUE	25.80258823	TRUE	0.01858829	-0.299248832	-0.299291917	-0.102161533	-3.368637935	-0.875858757	20	0.000397072	FALSE	FAM83C	0.809558454	0.48304802	0.249925212	0.105016133	0.301145033	0.596288379	0.263484694	0.081821388	0.416860878	0.228926114	0.217928064	0.263498628	0.264661465	0.216437392	0.349479443	0.578643731	0.196240251	0.19368892	0.064925476	0.203797889	-0.770631165	-0.545290955	-0.339710568	-0.229977173	-0.32963395	-0.576294821	-0.334057692	-0.238029811	-0.474500739	-0.378406045	-0.300369648	-0.334784302	-0.305438371	-0.311158363	-0.656624689
ATP6V0E1	4	TRUE	342.2909555	TRUE	0.068972808	-0.145458665	-0.211588956	-0.165892976	-2.765069498	-2.649828383	20	0.002915722	FALSE	ATP6V0E1	0.143444152	0.029855677	0.594115909	0.102823863	0.199248312	0.869918767	0.318796459	0.233886186	0.055909916	0.113717082	0.871085674	0.287508664	0.11308356	0.223564774	0.758360482	0.339841971	0.044309739	0.017710579	0.20607133	0.231675887	-0.242869939	-0.085142786	-0.537458376	-0.227586017	-0.26282424	-0.851329141	-0.366215405	-0.398516061	-0.140489718	-0.268976651	-0.813053379	-0.349359909	-0.193462294	-0.315984512	-1.070700661
VPS4A	4	TRUE	328.3584626	TRUE	1	-0.312574937	-0.38853927	0.088197969	1.260835213	-5.5711081	20	0.896119074	FALSE	VPS4A	0.555002802	0.095232844	0.040763182	0.387672626	0.163758021	0.018283268	0.101542204	0.041365876	0.660484304	0.02198393	0.193174561	0.093420912	0.155566488	0.777706234	0.152316393	0.074554724	0.277946768	0.107987979	0.080466124	0.658946929	-0.523467281	-0.229622298	-0.126589531	-0.42256456	-0.235711883	-0.041148956	-0.212043661	-0.1501163	-0.638984218	-0.076191221	-0.282777837	-0.198735877	-0.231099987	-0.659923345	-0.395599246
ZFPM1	4	TRUE	290.9349858	TRUE	0.001072195	-0.054833997	-0.069660945	-0.163080708	-4.315209508	2.581826776	20	9.07E-06	FALSE	ZFPM1	0.322368171	0.887122775	0.017347583	0.004604135	0.032992854	0.07527841	0.019096297	0.053437034	0.005432804	0.033887596	0.001542057	0.930088863	0.007001831	0.906312862	0.056754233	0.092475769	0.021832094	0.002517298	0.934964157	0.005104757	-0.37619931	-0.958597989	-0.052786277	0.028936975	-0.068095514	-0.188266265	-0.064811602	-0.182398337	0.131085609	-0.12280196	0.148668217	-0.867891434	0.039254386	-0.821978868	-0.150167959
LRP8	4	TRUE	256.3794958	TRUE	0.956708928	-0.183173707	-0.209318181	-0.020778119	-0.466141414	-6.236526858	20	0.320625084	FALSE	LRP8	0.033599691	0.008210596	0.004091362	0.018803789	0.048193401	0.696406839	0.139235338	0.191372088	0.948058127	0.007620333	0.787903981	0.045209855	0.894915583	0.293770348	0.00327736	0.043076246	0.48072291	0.000688249	0.010482888	0.01444255	-0.080967668	0.048718856	0.057178334	-0.072151809	-0.102183609	-0.645816683	-0.247430334	-0.36382528	-1.210291725	0.035180022	-0.673513032	-0.126303543	-0.800917629	-0.360214451	0.353439996
SH3GL1	4	TRUE	253.8021521	TRUE	0.317062844	-0.279694492	-0.307132288	-0.085579134	-1.839498645	-4.703153418	20	0.033119257	FALSE	SH3GL1	0.163922417	0.024146561	0.333864504	0.10628572	0.234948523	0.328284256	0.164548134	0.481689097	0.94243434	0.01099921	0.706603925	0.161297547	0.454430971	0.256801349	0.176777759	0.636568898	0.137508408	0.721075772	0.04430488	0.113014657	-0.261469088	-0.061714215	-0.390447145	-0.231292381	-0.287583449	-0.413495812	-0.267799884	-0.560955707	-1.171108993	-0.003547557	-0.596905007	-0.263595492	-0.409423744	-0.337618958	-0.438321205
DHRSX	4	TRUE	244.2132721	TRUE	1	-0.237547884	-0.358752967	-0.009655031	-0.110543181	-6.311067719	19	0.4560051	FALSE	DHRSX	NA	0.120648991	0.317084978	0.164243511	0.217327133	0.977949524	0.010638378	0.757901517	0.67220354	0.25953239	0.49676336	0.06649867	0.081715319	0.122627039	0.570899773	0.099614237	0.245575214	0.044650965	0.003393243	0.091842449	NA	-0.263846946	-0.380715884	-0.283436275	-0.275598876	-1.194721077	-0.02223802	-0.768039535	-0.648160998	-0.401891351	-0.462888129	-0.163200182	-0.158803128	-0.235694693	-0.864740335
SEC23B	4	TRUE	243.559086	TRUE	2.81E-05	-0.034241677	-0.062377998	-0.23345481	-5.226988362	6.677364588	20	1.12E-07	FALSE	SEC23B	0.135299414	0.160062473	0.564860809	0.396205612	0.983142738	0.073009899	0.011650953	0.082192674	0.906046791	0.001792185	0.410453351	0.214684707	0.024072767	0.636955662	0.039728375	0.16297972	0.024252727	0.004138553	0.006162734	0.003667153	-0.234970116	-0.308007448	-0.520074301	-0.427219209	-1.451005573	-0.184686805	-0.028630822	-0.238638167	-0.981804568	0.195894185	-0.415200576	-0.303109519	-0.049938538	-0.554565706	-0.074011483
TPK1	4	TRUE	229.8945609	TRUE	0.465070153	-0.09044669	-0.132004426	-0.072744401	-1.507655747	-5.240267742	20	0.066032707	FALSE	TPK1	0.046229453	0.362932	0.017815269	0.743977068	0.052563559	0.016577004	0.008228105	0.009044039	0.00525857	0.044155268	0.010238314	0.007833407	0.003547102	0.829131136	0.018354849	0.043727433	0.723517926	0.009892902	0.341781961	0.938163485	-0.112123993	-0.467830067	-0.054967832	-0.641617011	-0.110278153	-0.032150949	-0.004570269	0.032914264	0.135509137	-0.152246433	0.006583866	0.012929032	0.082803088	-0.712064564	0.088666525
MDM2	4	TRUE	212.7324899	TRUE	1	-0.310560123	-0.433866422	0.124960785	1.273386584	-5.555700871	20	0.898361512	FALSE	MDM2	0.058189693	0.148788335	0.913490867	0.894850234	0.463865743	0.104175839	0.965323934	0.022433545	0.045859129	0.315862007	0.908587285	0.12852047	0.351454053	0.001517278	0.001126627	0.007933153	0.040752334	0.173476812	0.209656538	0.009301266	-0.135714201	-0.296205754	-0.856614254	-0.848444989	-0.425614683	-0.228598594	-1.10810745	-0.075216954	-0.117087829	-0.442243118	-0.945041085	-0.235187561	-0.35469483	0.129632325	0.449707753
FLT3	4	TRUE	203.345167	TRUE	0.03183756	-0.260997943	-0.268271835	-0.120998217	-3.133364272	-1.60779631	20	0.000897836	FALSE	FLT3	0.26455144	0.006478561	0.957437501	0.065385295	0.24137324	0.536239755	0.120376102	0.00164129	0.307291033	0.496118573	0.976117745	0.124314605	0.071297468	0.15985216	0.018357471	0.209394388	0.147336347	0.982851138	0.075601075	0.135252821	-0.338061964	0.071387368	-1.053082975	-0.180600829	-0.291873385	-0.53904188	-0.230641007	0.215220707	-0.401803887	-0.562526793	-1.480843607	-0.231206142	-0.145139098	-0.268903543	0.088636939
RUNX2	4	TRUE	183.7623976	TRUE	0.148226814	-0.155007146	-0.168156266	-0.101970811	-2.359017217	-3.650769336	20	0.009289948	FALSE	RUNX2	0.024116535	0.011409834	0.131938654	0.480388806	0.717271684	0.466896661	0.029580895	0.14451122	0.022330479	0.644217417	0.612775014	0.046624569	0.061107962	0.025313968	0.006386465	0.030009264	0.109355346	0.922678046	0.076672828	0.122886357	-0.050350028	0.016448203	-0.250495652	-0.472975882	-0.613399102	-0.497615275	-0.098822721	-0.319108679	-0.035936131	-0.670379531	-0.531167503	-0.12916117	-0.130293364	-0.078921591	0.27387399
RNF31	4	TRUE	155.9350072	TRUE	0.506241069	-0.171295659	-0.218255952	-0.082572582	-1.4106012	-5.377360325	20	0.079389248	FALSE	RNF31	0.819895648	0.56156502	0.023829475	0.039594073	0.014164334	0.243938336	0.041530337	0.726071997	0.257519427	0.048807304	0.237590405	0.764467107	0.132883924	0.054401914	0.130542166	0.01495062	0.03106999	0.030298661	0.218112685	0.33019216	-0.787208693	-0.59617008	-0.07918711	-0.133890912	0.000864276	-0.356397268	-0.127086148	-0.735829894	-0.36588151	-0.163606534	-0.313605524	-0.633915244	-0.212008635	-0.1483039	-0.352927748
SLC35A1	4	TRUE	152.7150938	TRUE	0.273557324	-0.180553409	-0.203163076	-0.100186737	-1.947938144	-4.504755322	20	0.02589828	FALSE	SLC35A1	0.307213062	0.085968377	0.644776271	0.000464387	0.118541697	0.054646072	0.024611655	0.647093102	0.812657088	0.13369319	0.486107999	0.040222007	0.099017464	0.988087623	0.169209358	0.006574353	0.460145162	0.035366996	0.007030244	0.008114478	-0.366434965	-0.215393965	-0.569110528	0.167966636	-0.19551122	-0.151508276	-0.084280777	-0.670241065	-0.789392451	-0.291879257	-0.456938993	-0.11567931	-0.178892193	-1.18665348	-0.425602109
MTR	4	TRUE	149.1128467	TRUE	0.055535732	-0.139192734	-0.171647232	-0.11924925	-2.871678911	-2.361266908	20	0.002099289	FALSE	MTR	0.335906553	0.050215627	0.000326825	0.011020792	0.18921806	0.259438426	0.042351587	0.619837033	0.098013358	0.070789896	0.128594657	0.648452886	0.712065363	0.050460219	0.084693892	0.758305587	0.394455654	0.004555832	0.128511425	0.224629093	-0.384821624	-0.145988843	0.264326436	-0.031801785	-0.255431278	-0.36749366	-0.128734751	-0.650519264	-0.211840513	-0.20757069	-0.229355217	-0.551144227	-0.562494306	-0.141088954	-0.241955358
ELMO2	4	TRUE	141.0208523	TRUE	1	-0.348217762	-0.424329351	0.105638577	1.563406999	-5.15741972	20	0.940809807	FALSE	ELMO2	0.510725702	0.530158112	0.176645257	0.224303078	0.046934656	0.571591458	0.278461845	0.033334005	0.026642317	0.746599642	0.334062913	0.255665147	0.087928198	0.370726112	0.023305441	0.048411956	0.265593584	0.232168717	0.088632626	0.416620487	-0.494184288	-0.575565779	-0.28837708	-0.326572809	-0.099665136	-0.560727639	-0.342974413	-0.123489031	-0.055483805	-0.764941071	-0.372396589	-0.329918117	-0.166325519	-0.404125864	0.03812249
NXT1	4	TRUE	137.5799906	TRUE	1	-0.349384676	-0.455190377	0.27725567	2.94153589	-2.166398304	20	0.998316559	FALSE	NXT1	0.859468847	0.741797941	0.002209805	0.000122675	0.103245606	0.062599084	0.00063625	0.064154984	0.251724443	0.170925946	0.038834472	0.64544478	0.037449571	0.00044651	0.013943181	0.323526878	0.008536908	0.0063581	0.756022078	0.002436774	-0.858473323	-0.736207784	0.10224034	0.238327702	-0.179635166	-0.166776297	0.161086485	-0.205896203	-0.361491983	-0.329033475	-0.104372262	-0.549256816	-0.086193843	0.22658325	0.144756702
GFI1B	4	TRUE	132.4657269	TRUE	0.000130498	-0.130220585	-0.139069417	-0.145540443	-4.885530875	5.055399087	20	6.34E-07	FALSE	GFI1B	0.900860194	0.866138622	0.049232274	0.02465627	0.053245043	0.167195476	0.021998542	0.097062947	0.035692932	0.031387368	0.071129216	0.907201743	0.058725216	0.374348431	0.030312942	0.062197366	0.028596024	0.060920534	0.646019857	0.005846801	-0.946856437	-0.912696445	-0.144296741	-0.093746332	-0.111529691	-0.294698356	-0.075593333	-0.261392175	-0.088309296	-0.114393193	-0.163055016	-0.815036522	-0.126483782	-0.4061228	-0.017382028
VPS36	4	TRUE	125.9897696	TRUE	0.962409844	-0.227454053	-0.277144484	-0.024424646	-0.453645272	-6.242104952	20	0.325107956	FALSE	VPS36	0.052867308	0.013914325	0.322124444	0.661393227	0.233832586	0.298768644	0.046515293	0.14302511	0.041549875	0.306890896	0.344918409	0.023663577	0.016061173	0.520480837	0.512188379	0.104052268	0.056309105	0.164433743	0.643971427	0.04405491	-0.125710273	-0.003587652	-0.383649125	-0.580129676	-0.286838312	-0.394343152	-0.136931359	-0.317539179	-0.105613387	-0.435984205	-0.378604979	-0.070318985	-0.018922303	-0.4859827	-0.810375827
SLC1A5	4	FALSE	125.7432296	TRUE	1	-0.402613471	-0.427492834	0.035346027	0.876685091	-5.969082381	20	0.809530236	TRUE	SLC1A5	0.176970791	0.259011121	0.214111222	0.365757102	0.494377752	0.484083467	0.471304164	0.016838043	0.854965462	0.252794457	0.314316764	0.917314622	0.57598171	0.280626785	0.033286703	0.101623537	0.52183276	0.023434675	0.349341868	0.429118555	-0.27261928	-0.394318527	-0.315786879	-0.410541197	-0.44400218	-0.50781316	-0.449735847	-0.040654948	-0.856045723	-0.396814018	-0.360955115	-0.836886407	-0.475361724	-0.352352092	-0.036987561
PEX26	4	TRUE	116.111696	TRUE	1	-0.322137336	-0.342095433	0.095977562	2.022766331	-4.361296778	20	0.978273496	FALSE	PEX26	0.913593434	0.851363968	3.96E-05	0.055472612	0.854672308	0.182036096	0.015436632	0.029520302	0.061247915	0.020682933	0.043120579	0.521598705	0.137664607	0.06962816	0.046415361	0.102496245	0.183001868	0.015064701	0.03201945	0.034476965	-0.977657438	-0.883686316	0.451100442	-0.164686296	-0.822455991	-0.307732919	-0.048886855	-0.108517929	-0.151524445	-0.069768525	-0.114021279	-0.477979091	-0.216141464	-0.173063237	-0.106827982
ACSL3	4	TRUE	114.3640434	TRUE	1	-0.391247419	-0.457764929	0.223221198	2.987848059	-2.034688296	20	0.998549241	FALSE	ACSL3	0.708907857	0.182947761	0.000300008	0.157877524	0.653558663	0.054608355	0.037948647	0.217992773	8.18E-07	0.055837566	0.001821198	0.621672657	0.098569521	0.034485931	0.186413295	0.039258826	0.159523148	0.016292837	0.96413258	0.357628521	-0.646224119	-0.330394544	0.272753547	-0.27837281	-0.554356973	-0.151430192	-0.119367461	-0.386024295	0.76434479	-0.179176257	0.135872278	-0.534780528	-0.178398643	-0.105827963	-0.453888207
NCKAP1L	4	TRUE	110.1115388	TRUE	0.001320773	-0.187116056	-0.200433011	-0.147619177	-4.25955903	2.357577321	20	1.15E-05	FALSE	NCKAP1L	0.268759849	0.133614557	0.804226478	0.660753119	0.245454515	0.107200947	0.853614573	0.101190529	0.379162631	0.361169918	0.922563673	0.097381233	0.230836912	0.009410628	0.05912056	0.015517939	0.037954246	0.39163372	0.013639146	0.065059968	-0.340944414	-0.279372397	-0.69388665	-0.57970637	-0.2945568	-0.232361526	-0.749085594	-0.267182665	-0.450098163	-0.473048014	-1.013151048	-0.203231281	-0.284492068	-0.000402902	-0.159151859
HHEX	4	TRUE	105.7006246	TRUE	0.039362894	-0.177978832	-0.182501657	-0.121196843	-3.037953011	-1.889931543	20	0.001232439	FALSE	HHEX	0.313714738	0.378609193	0.05142333	0.160811309	0.052899947	0.036668578	0.314237013	0.772025095	0.565951209	0.002165231	0.034554232	0.475627084	0.013917779	0.16322836	0.128303301	0.015283913	0.214685601	0.086160221	0.766315702	0.567342294	-0.370646251	-0.47818527	-0.148567991	-0.280753062	-0.110895927	-0.10892408	-0.363633153	-0.783910277	-0.571222285	0.174238753	-0.093793105	-0.453159625	-0.008384318	-0.271695382	-0.348257085
CEBPE	4	TRUE	90.83811387	FALSE	0.013202689	-0.277475183	-0.27398809	-0.109889765	-3.493098374	-0.467901068	20	0.000252776	FALSE	CEBPE	0.121123413	0.144452711	0.109266526	0.479833344	0.179916832	0.976563006	0.094875007	0.960550569	0.835500121	0.065532523	0.170798184	0.172855928	0.297576333	0.025775948	0.027867298	0.002890654	0.169467991	0.47082345	0.027986857	0.878164006	-0.220519379	-0.291545695	-0.228010947	-0.472671598	-0.248398548	-1.187007094	-0.204947802	-1.246585499	-0.822848725	-0.198194169	-0.265770524	-0.272736975	-0.324720482	-0.080497549	0.00026739
AP1M1	4	TRUE	81.80046865	TRUE	0.049337032	-0.125680737	-0.158509128	-0.127796349	-2.927694631	-2.205372414	20	0.001759318	FALSE	AP1M1	0.029124725	0.276081751	0.120470539	0.008764598	0.230239707	0.603767685	0.006599262	0.253813264	0.844320975	0.153245061	0.606200327	0.434714154	0.085998165	0.003799097	0.015602409	0.616648428	0.028412393	0.115543946	0.094138471	0.123728761	-0.067523159	-0.40719163	-0.239481582	-0.015223678	-0.284439262	-0.581095923	0.010456637	-0.413570177	-0.837224772	-0.312130367	-0.527006439	-0.43124686	-0.164048516	0.065137129	0.122281127
SLC52A2	4	TRUE	73.79135303	TRUE	0.032652508	-0.23541752	-0.244262057	-0.105128303	-3.122400354	-1.640649086	20	0.000931504	FALSE	SLC52A2	0.187329333	0.141478849	0.115629239	0.350892146	0.049799438	0.472551333	0.709760032	0.00951554	0.182291568	0.520161953	0.669088618	0.146033957	0.419295387	0.393508603	0.037600277	0.172331185	0.449104209	0.506894505	0.172436353	0.163631692	-0.281108575	-0.288251291	-0.234573202	-0.402296931	-0.105201869	-0.500968021	-0.600329586	0.026915737	-0.304208248	-0.578853737	-0.568810358	-0.250886939	-0.390901742	-0.416650345	-0.062482852
KRTAP10-11	4	TRUE	64.04273818	TRUE	0.012681398	-0.234950576	-0.24146179	-0.119912662	-3.512714865	-0.402296025	20	0.000235112	FALSE	KRTAP10-11	0.533018359	0.670352649	0.364474868	0.174625974	0.179166639	0.140886276	0.106733018	0.892972411	0.069187441	0.071729491	0.098330881	0.201714424	0.100536544	0.277740158	0.023883005	0.279040681	0.453521047	0.106932515	0.844107324	0.131331771	-0.508755988	-0.673811581	-0.407862638	-0.291494691	-0.247823578	-0.269565183	-0.217408391	-0.998096474	-0.166626859	-0.209202061	-0.197978756	-0.294082869	-0.180565936	-0.35058425	0.032931073
ZDHHC16	4	TRUE	60.78209141	FALSE	0.003117785	-0.311075473	-0.295404303	-0.147635793	-3.992735312	1.313214352	20	3.59E-05	FALSE	ZDHHC16	0.383658273	0.095283357	0.137913719	0.302882618	0.368474672	0.601867025	0.185001197	0.670289636	0.247453672	0.925996391	0.330386609	0.28826636	0.407136079	0.086423663	0.77759751	0.219300763	0.242189608	0.216877518	0.164112145	0.280013306	-0.414694482	-0.229698374	-0.25599093	-0.375021	-0.369673985	-0.579875856	-0.282932862	-0.687985603	-0.358257002	-1.060772673	-0.370283292	-0.349807184	-0.38447668	-0.195833647	-1.096940991
MAPK6	4	TRUE	37.49799946	TRUE	0.035473521	-0.213821849	-0.223693243	-0.109325923	-3.08576467	-1.749612583	20	0.001052615	FALSE	MAPK6	0.144515308	0.000874885	0.29956257	0.65470266	0.741886382	0.097928258	0.02012383	0.095197353	0.187668214	0.136089508	0.429724491	0.562417058	0.151932718	0.563773531	0.357260977	0.277398737	0.148394587	0.030663569	0.428427628	0.127218464	-0.243864071	0.243488127	-0.370374408	-0.575705173	-0.64079849	-0.220660561	-0.068673166	-0.258682497	-0.309065785	-0.294424562	-0.425813322	-0.50052937	-0.228120851	-0.510460275	-0.664542562
ARL8B	4	TRUE	24.16278323	TRUE	0.028653309	-0.281564281	-0.290713805	-0.119414111	-3.179664791	-1.467823767	20	0.000767654	FALSE	ARL8B	0.309707985	0.687586758	0.324432027	0.320732459	0.524377864	0.3110059	0.138266561	0.371889442	0.457624119	0.106638122	0.412700744	0.037185013	0.353442593	0.18888468	0.186996574	0.503691159	0.570556665	0.19857179	0.405108914	0.253091845	-0.368050985	-0.687651487	-0.384992262	-0.385301282	-0.462603876	-0.402363378	-0.246620372	-0.493094471	-0.500620829	-0.260220582	-0.416441499	-0.108743192	-0.355772043	-0.291538212	-0.454811224
SOX10	5	TRUE	472.9366349	TRUE	1	-0.407669957	-0.462671282	0.113268447	1.664171563	-5.000102858	20	0.951751247	FALSE	SOX10	0.392802666	0.789993735	0.543334692	0.362844434	0.247706104	0.05361882	0.331057708	0.077492027	0.021003348	0.136015682	0.136294861	0.175956847	0.216190964	0.325608989	0.023826218	0.107235473	0.130427432	0.592248071	0.56572887	0.823208324	-0.42035777	-0.789485585	-0.507580312	-0.408928322	-0.296020444	-0.14938157	-0.373092392	-0.230754358	-0.029176466	-0.294346421	-0.236567156	-0.275135075	-0.274951515	-0.3787663	0.033441501
RPP25L	5	TRUE	228.6477451	TRUE	1	-0.143220783	-0.290038163	0.035304755	0.40654253	-6.261769224	20	0.657769774	FALSE	RPP25L	0.859127283	0.840603991	0.014869414	0.003942038	0.004217077	0.305839907	0.740516964	0.165730564	0.861978897	0.014950592	0.012455036	0.165367982	0.012544627	0.970704077	0.013288485	0.017954816	0.005836196	0.022991561	0.048232511	0.000836583	-0.857805746	-0.864251885	-0.040420341	0.039193883	0.089759545	-0.398977617	-0.62558927	-0.340408486	-0.869401675	-0.035638162	-0.008691989	-0.266892623	-0.000981456	-1.011593612	0.154101702
IER3IP1	5	TRUE	226.4450675	TRUE	0.547293518	-0.193533599	-0.268380623	-0.081410312	-1.322694037	-5.493703721	20	0.093170952	FALSE	IER3IP1	0.014075665	0.076305732	0.221095867	0.556218371	0.111650629	0.035497017	0.034957078	0.376634574	0.017199029	0.070991934	0.378764822	0.91679514	0.755775287	0.841256034	0.116751861	0.174427353	0.342889376	0.087189069	0.500413829	0.376323073	-0.003751127	-0.199342861	-0.320602574	-0.515358249	-0.188530234	-0.105632287	-0.112514562	-0.496076497	-0.00707475	-0.207921478	-0.397648512	-0.835725795	-0.597854663	-0.726266911	-0.323043773
TIMM17A	5	TRUE	215.2244935	TRUE	1	-0.319475168	-0.378400308	-0.006763709	-0.113491989	-6.335741821	20	0.454835503	FALSE	TIMM17A	0.164979426	0.172617199	0.415540591	0.834886802	0.180805474	0.020426261	0.04969017	0.068191835	0.69213306	0.63606418	0.499293646	0.903817736	0.155928812	0.301173751	0.160317594	0.049354503	0.081054813	0.568561476	0.345806914	0.161077654	-0.262407794	-0.320544982	-0.436281039	-0.736029598	-0.24907963	-0.051505817	-0.14274866	-0.213912342	-0.664386671	-0.663802253	-0.464300846	-0.808128163	-0.231397037	-0.364591569	-0.41013654
GAB2	5	TRUE	202.304039	TRUE	0.195087432	-0.333440366	-0.36133695	-0.092356819	-2.18730543	-4.027057556	20	0.014514769	FALSE	GAB2	0.175321299	0.439330519	0.63322269	0.202798805	0.37554853	0.195503971	0.980469041	0.072576521	0.172967324	0.794821112	0.957795072	0.073819688	0.406051474	0.972318486	0.10841151	0.071309649	0.161297315	0.131744402	0.009577494	0.05405887	-0.27122077	-0.517411216	-0.561705842	-0.311977633	-0.373812583	-0.31903981	-1.285137246	-0.2220735	-0.295623889	-0.820736191	-1.227822163	-0.173776032	-0.383903567	-1.020868496	-0.303676123
TMEM164	5	TRUE	182.6595691	TRUE	8.89E-07	-0.042614633	-0.054975908	-0.195303732	-5.933650356	10.32166161	19	2.33E-09	FALSE	TMEM164	NA	0.052111943	0.560469881	0.107495699	0.180502758	0.800919127	0.308664388	0.291524718	0.916581285	0.00022531	0.73784499	0.001318366	0.021815689	0.020961081	0.026359506	0.044105717	0.012898386	0.534050661	0.014867981	0.003957106	NA	-0.150615614	-0.517500692	-0.232531443	-0.248847619	-0.744022275	-0.360458226	-0.440385616	-1.021922255	0.408383141	-0.623148412	0.126178251	-0.042256572	-0.063198287	0.012032173
SCYL1	5	TRUE	156.3834231	TRUE	0.844695714	-0.353640924	-0.391149628	-0.036101694	-0.730727524	-6.082874859	20	0.232587354	FALSE	SCYL1	0.121757582	0.010518652	0.302005452	0.049153339	0.127534698	0.669178108	0.055483214	0.076834518	0.039563575	0.297576487	0.077872296	0.903129807	0.850891477	0.989014229	0.394869968	0.476450349	0.936726956	0.050026578	0.128872109	0.361286043	-0.221201662	0.02455781	-0.371822657	-0.153408795	-0.204224945	-0.625517201	-0.152678388	-0.229607102	-0.099986445	-0.429441238	-0.172521988	-0.806785142	-0.709017698	-1.219580517	-0.701634352
GOT2	5	TRUE	136.758997	TRUE	0.00362513	-0.133073892	-0.165236214	-0.195022766	-3.938595615	1.108104455	20	4.49E-05	FALSE	GOT2	0.28268677	0.4238329	0.846613101	0.178992175	0.870606338	0.045943608	0.90187225	0.000610653	0.022821379	0.300676044	0.921205031	0.23590385	0.964899507	0.081243314	0.033348793	0.01493199	0.024643006	0.146272494	0.061166215	0.00674556	-0.350315611	-0.507491942	-0.740886604	-0.29475821	-0.857870425	-0.132638685	-0.83135679	0.301958455	-0.038382536	-0.43163964	-1.006198505	-0.317304429	-1.092084005	-0.189184397	-0.037382603
HTRA2	5	TRUE	121.4033379	TRUE	0.311415662	-0.157342047	-0.197188388	-0.090641768	-1.855366434	-4.674824852	20	0.031968814	FALSE	HTRA2	0.207534925	0.014324799	0.154233539	0.572599356	0.319929163	0.077294442	0.60046067	0.115851104	0.013217737	0.012123045	0.531941386	0.065142133	0.036067309	0.008675584	0.628135552	0.06135673	0.06147039	0.097132337	0.469075393	0.574021808	-0.296970332	-0.006547325	-0.270246368	-0.524859451	-0.340985005	-0.19144734	-0.524484203	-0.286398723	0.022391682	-0.013735149	-0.482775409	-0.161158383	-0.0830473	0.00567017	-0.920469463
C3orf38	5	TRUE	117.9588914	TRUE	1	-0.457722309	-0.496909208	0.100786682	1.709133061	-4.926762231	20	0.956079185	FALSE	C3orf38	0.111720028	0.308787283	0.536233804	0.874582651	0.099377631	0.81381031	0.232160216	0.344560972	0.323743341	0.589915346	0.725591309	0.227972052	0.167947952	0.07871372	0.114784962	0.060952906	0.420530893	0.304237906	0.1272552	0.131155506	-0.210288274	-0.430855872	-0.503521803	-0.8005123	-0.175382703	-0.760140058	-0.314687101	-0.475667908	-0.41315094	-0.628346694	-0.612506585	-0.312062347	-0.240780471	-0.185812533	-0.31859002
C12orf49	5	TRUE	109.1664937	TRUE	1	-0.347568889	-0.38607765	0.012634519	0.286308512	-6.302202852	20	0.612639391	FALSE	C12orf49	0.571888068	0.211321753	0.348249497	0.554580884	0.86031037	0.413371975	0.169956814	0.553881936	0.348276288	0.065964588	0.584364954	0.180277237	0.148133372	0.043551441	0.034794781	0.127618027	0.194331246	0.430341019	0.076273039	0.247973297	-0.53508338	-0.355751584	-0.398683993	-0.514416709	-0.83463904	-0.465784765	-0.271894565	-0.60626298	-0.429719705	-0.198995599	-0.513583993	-0.278459195	-0.225005969	-0.127107276	-0.046251925
AP1G1	5	TRUE	91.26735887	TRUE	0.005255771	-0.143076542	-0.169395426	-0.186473578	-3.823657931	0.684899049	20	7.12E-05	FALSE	AP1G1	0.062856663	0.03938566	0.711783249	0.0164132	0.077067303	0.571610146	0.107900574	0.421570988	0.919514021	0.029395747	0.912465542	0.672180775	0.252014842	0.00662549	0.268220353	0.426660196	0.181153122	0.010895217	0.015011366	0.110836613	-0.143947172	-0.116927188	-0.615385279	-0.061627967	-0.148105981	-0.560739235	-0.21857006	-0.524006032	-1.034797947	-0.107257763	-0.963126596	-0.566264186	-0.297760239	0.025469652	-0.566543583
AZIN1	5	TRUE	68.42716921	TRUE	0.006191108	-0.244900305	-0.2574739	-0.155385427	-3.763048413	0.466020511	20	9.05E-05	FALSE	AZIN1	0.146083495	0.250067032	0.473422414	0.305775464	0.476998602	0.355843568	0.00083451	0.118226794	0.151843812	0.283003852	0.548696901	0.030745124	0.704306864	0.598111956	0.102467335	0.773077545	0.463372892	0.326034925	0.18272941	0.872354095	-0.245319493	-0.387403499	-0.468236541	-0.376702254	-0.433468784	-0.43080014	0.1431317	-0.289316728	-0.275012543	-0.419051003	-0.492440622	-0.092143543	-0.556791995	-0.530622338	-0.289229892
MARCH6	5	TRUE	67.48531864	TRUE	0.008188434	-0.187994802	-0.208346646	-0.163314092	-3.66167655	0.107459125	20	0.000134119	FALSE	MARCH6	0.05180969	0.024930644	0.745953076	0.371490195	0.801425301	0.756449993	0.244627745	0.63533166	0.38689839	0.055716202	0.836680087	0.220740505	0.021462012	0.17187157	0.141870802	0.095291505	0.262190812	0.247688002	0.010040863	0.200249014	-0.12367185	-0.065148997	-0.641814669	-0.413690878	-0.723202658	-0.696899361	-0.322507698	-0.661590462	-0.45513838	-0.178917689	-0.741129754	-0.307254752	-0.040990803	-0.278539403	-0.375749598
IREB2	5	TRUE	65.41128043	TRUE	0.041382561	-0.11764003	-0.158549028	-0.148228807	-3.012662428	-1.963291268	20	0.001338562	FALSE	IREB2	0.129361726	0.084608377	0.562030767	0.476455552	0.465911486	0.507326039	0.53713721	0.121030256	0.582724027	0.030918548	0.730837117	0.148568757	0.047846417	0.001597656	0.001190699	0.184310101	0.054150265	0.286977548	0.273295903	0.461647673	-0.22903218	-0.213230518	-0.518408364	-0.470821232	-0.42683726	-0.521652073	-0.486653789	-0.292760157	-0.582631084	-0.112804841	-0.616959686	-0.253043609	-0.107670822	0.125959964	0.445421682
WSB1	5	TRUE	55.62204651	TRUE	4.40E-09	-0.067195654	-0.089467553	-0.258022275	-6.882383618	15.93186933	20	6.24E-12	FALSE	WSB1	0.022631805	0.106164613	0.93781092	0.564028666	0.679750342	0.257993014	0.920407478	0.002858047	0.024878245	0.057229259	0.776078069	0.162521817	0.373995514	0.166505792	0.176581633	0.494710396	0.389531382	0.005689699	0.086160117	0.007342486	-0.044657989	-0.245047582	-0.942303702	-0.519849094	-0.576980638	-0.366477349	-0.87432593	0.160355106	-0.04795233	-0.182137003	-0.660390079	-0.264587174	-0.366846725	-0.274306917	-0.437994291
PSIP1	5	TRUE	55.39740798	TRUE	0.001015195	-0.00488625	-0.009738289	-0.178089422	-4.335767083	2.665951357	20	8.28E-06	FALSE	PSIP1	0.597588466	0.598915377	0.342694368	0.69223355	0.005342528	0.127328487	0.037917647	8.05E-05	0.009426222	0.072214921	0.823281234	0.055708878	0.002792026	0.000398014	0.030272725	0.046878108	0.002376755	0.034742059	0.038005534	0.696821358	-0.553337932	-0.621432024	-0.395506957	-0.601558097	0.072989996	-0.255428835	-0.119299074	0.443114033	0.061585288	-0.210044889	-0.719753828	-0.145892132	0.097215083	0.237287885	-0.017099657
NCLN	5	TRUE	43.07899655	TRUE	0.030598234	-0.253670369	-0.25582109	-0.123416954	-3.149866838	-1.558135993	20	0.000849267	FALSE	NCLN	0.423452957	0.190888061	0.053208052	0.274454103	0.399892447	0.030853046	0.02769951	0.878605438	0.548579107	0.057744612	0.524593773	0.213300246	0.729476274	0.235623322	0.078141556	0.180362868	0.377048863	0.812973111	0.087089056	0.138997001	-0.439309477	-0.33769757	-0.151794246	-0.358200322	-0.388013291	-0.091455062	-0.093598557	-0.96274306	-0.559592796	-0.183160414	-0.478577763	-0.302161847	-0.575933622	-0.324024151	-0.222722982
RAB5C	5	TRUE	24.61911352	TRUE	0.004242938	-0.18623485	-0.195208193	-0.160899708	-3.887785392	0.920137493	20	5.51E-05	FALSE	RAB5C	0.305764689	0.100790179	0.549758521	0.610498215	0.15470619	0.190837452	0.412581181	0.591186557	0.897687416	0.041007309	0.884435483	0.209530826	0.05820751	0.066660854	0.027073736	0.107300276	0.08255199	0.116966019	0.209984862	0.061485968	-0.365496821	-0.237608303	-0.511293995	-0.54754891	-0.228264361	-0.31519849	-0.417752165	-0.630800571	-0.955073877	-0.143876524	-0.851533139	-0.299581655	-0.125656064	-0.168545539	0.006414527
MEF2C	6	TRUE	679.2319196	TRUE	0.002586844	0.001423988	-0.036317098	-0.22801753	-4.052943145	1.543237335	20	2.79E-05	FALSE	MEF2C	0.007247905	0.014160385	0.523441793	0.907612372	0.227877099	0.028647674	0.001192624	0.70018903	0.004337299	0.120744129	0.911678463	0.97490466	0.00538434	0.764748398	0.043653512	0.006087739	0.024109847	0.014130509	0.002456358	0.048507312	0.049632318	-0.005361838	-0.496233516	-0.889101935	-0.282856854	-0.084142695	0.120174873	-0.712525318	0.161800731	-0.277302816	-0.959398457	-1.040166177	0.056497933	-0.64836791	-0.09383246
BCL2	6	TRUE	340.9045664	TRUE	3.90E-09	-0.004366571	-0.033297615	-0.311508405	-6.906341105	16.08235204	20	5.32E-12	FALSE	BCL2	0.047441921	0.025802933	0.57575062	0.399356277	0.818533099	0.112442113	0.935861767	0.123741699	0.234115118	0.015151954	0.642643586	0.028785867	0.02529834	0.007782727	0.072839799	0.870901842	0.575548778	0.323773782	0.005572071	0.006370264	-0.114673916	-0.068970183	-0.526484714	-0.428937862	-0.752205484	-0.238608183	-0.920545198	-0.295970738	-0.347897551	-0.037030367	-0.550586402	-0.086612219	-0.053859156	0.01374192	-0.206285641
RUNX1	6	TRUE	295.7154554	TRUE	3.88E-16	0.084939536	0.053954116	-0.554050798	-9.166391	32.24740167	20	2.33E-19	FALSE	RUNX1	0.961855814	0.99990019	0.167114175	0.150535288	0.145714667	0.384077624	0.012829632	0.346200051	0.000758474	0.079317104	0.131154471	0.994994843	0.001469524	0.84000143	0.436236029	0.075749802	0.072748158	0.027958605	0.897652484	0.803834235	-1.131925024	-1.790915458	-0.280824658	-0.27235086	-0.220629482	-0.448123163	-0.035609405	-0.476720493	0.377487943	-0.221738479	-0.23175638	-1.609285202	0.134649881	-0.72475063	-0.740723217
CDK4	6	TRUE	202.4535453	TRUE	1	-0.492292848	-0.592171406	0.14864178	1.690660443	-4.95712929	20	0.954340593	FALSE	CDK4	0.646806704	0.907664656	0.513773066	0.566745072	0.494460606	0.108459003	0.267132199	0.467660685	0.229655271	0.802709519	0.45266181	0.140281504	0.225593042	0.043542351	0.214401703	0.573468715	0.142634599	0.340203179	0.243645158	0.108989698	-0.59101787	-1.009345334	-0.490771104	-0.521432452	-0.444053091	-0.233914935	-0.336251388	-0.552320835	-0.344333807	-0.830843585	-0.438439286	-0.245881563	-0.281141888	-0.127087845	-0.495940489
UBIAD1	6	TRUE	187.2390163	TRUE	1	-0.397911525	-0.501582188	0.204693828	2.490606946	-3.343465199	20	0.993515671	FALSE	UBIAD1	0.191676119	0.866257268	0.050495703	0.690843826	0.00280496	0.08201853	0.217847761	0.333476976	0.028722304	0.603783614	0.014098282	0.015337842	0.012862323	0.071958877	0.071175891	0.016705085	0.023892476	0.557489977	0.513024842	0.915529835	-0.284591641	-0.912942473	-0.146777855	-0.600545223	0.118292663	-0.198585449	-0.305442251	-0.468470073	-0.06382441	-0.638720197	-0.018489252	-0.036099181	-0.002747677	-0.17640164	-0.200961979
STEAP3	6	TRUE	186.688241	TRUE	1.38E-05	-0.142692619	-0.176746585	-0.224387419	-5.386928083	7.470612332	20	4.81E-08	FALSE	STEAP3	0.467128849	0.378545314	0.239325313	0.061718708	0.040716275	0.098388736	0.050130966	0.753107075	0.933217583	0.006566884	0.750921235	0.613016502	0.156255723	0.181642312	0.114605192	0.042171475	0.799740778	0.139973235	0.865278907	0.112967568	-0.466475046	-0.478143212	-0.332802425	-0.174893397	-0.086687188	-0.22126648	-0.143556327	-0.762850228	-1.108838574	0.05105439	-0.635099905	-0.529617387	-0.231661757	-0.286073613	-0.318173972
PREX1	6	TRUE	155.7370851	TRUE	1.32E-09	-0.116208996	-0.124812641	-0.238624632	-7.080615418	17.1907559	20	1.66E-12	FALSE	PREX1	0.193129803	0.051483989	0.036961808	0.308439675	0.628216352	0.474889743	0.163590589	0.139610749	0.81331008	0.948171117	0.004049185	0.008386328	0.043162549	0.069664196	0.055805022	0.933400858	0.678175518	0.002631095	0.014012512	0.526400758	-0.285740537	-0.14908575	-0.117663151	-0.37825063	-0.534173432	-0.502354502	-0.267074967	-0.313933226	-0.790292834	-1.142328309	0.076300863	0.008233807	-0.098524732	-0.173114854	-0.146450328
TMEM189	6	TRUE	149.0166428	TRUE	3.39E-09	-0.072035332	-0.090524612	-0.303532293	-6.933567364	16.25392269	20	4.44E-12	FALSE	TMEM189	0.255711689	0.125096181	0.842953634	0.354709142	0.532195973	0.611115058	0.705861575	0.268985363	0.958497867	0.121121946	0.886465096	0.018005036	0.056104631	0.030707068	0.044740784	0.468426427	0.020939812	0.138782734	0.054222963	0.008011136	-0.331996923	-0.269316032	-0.736360075	-0.404414684	-0.46758352	-0.585856059	-0.597266268	-0.424581915	-1.279648987	-0.277742262	-0.858095176	-0.048554275	-0.12229394	-0.095568599	-0.099072795
RAB18	6	FALSE	135.4612235	TRUE	1	-0.431306279	-0.479864027	0.015087488	0.281587721	-6.303504174	20	0.610831181	TRUE	RAB18	0.262676282	0.368859188	0.427965641	0.5183534	0.855043119	0.704514245	0.379526197	0.413173846	0.1762103	0.610201458	0.31830614	0.199565147	0.491180789	0.178824063	0.661618286	0.149567932	0.626331467	0.189396945	0.217800534	0.209999015	-0.33677762	-0.471765758	-0.443138822	-0.493928999	-0.823241519	-0.652135987	-0.399791304	-0.518821265	-0.298662134	-0.643587961	-0.363287411	-0.292554877	-0.428891769	-0.283947154	-0.955302285
USP14	6	TRUE	134.7153369	TRUE	0.049198305	-0.095791149	-0.132925443	-0.163801076	-2.930867912	-2.196452976	20	0.001741652	FALSE	USP14	0.918499497	0.458900435	0.001192703	0.003695205	0.046402064	0.028594824	0.002950506	0.014819281	0.005984624	0.026704797	0.11924436	0.937708925	0.894271717	0.115484118	0.026788634	0.637814348	0.007650481	0.287072882	0.590398553	0.53709575	-0.990155831	-0.529896137	0.149237616	0.043550766	-0.098599536	-0.08396746	0.062734752	-0.025414982	0.118356575	-0.09692024	-0.220251145	-0.88858477	-0.799239763	-0.228564921	0.008625712
PDE12	6	TRUE	107.6596627	TRUE	1	-0.401886008	-0.441513096	0.074649059	1.419684197	-5.364914868	20	0.921941607	FALSE	PDE12	0.094154201	0.112489862	0.901601103	0.854809132	0.65435155	0.004104267	0.817839555	0.725552171	0.031371151	0.448750722	0.013686132	0.061690266	0.125894225	0.4987341	0.054590784	0.189184319	0.107304974	0.305474269	0.661476842	0.076660523	-0.189447902	-0.253479267	-0.82847036	-0.76517934	-0.555021345	0.087089391	-0.702895343	-0.735333068	-0.073686983	-0.530987545	-0.01622417	-0.15579197	-0.20564167	-0.473953061	-0.141666588
TULP1	6	FALSE	106.0803385	TRUE	1	-0.410619431	-0.4158977	0.016306848	0.454995643	-6.241509467	20	0.675377716	TRUE	TULP1	0.590384625	0.666724633	0.448157274	0.629352387	0.412842499	0.410313746	0.401999358	0.758068716	0.065085863	0.057637191	0.525061525	0.398155722	0.061021947	0.170591826	0.004794129	0.418636893	0.340995477	0.310171201	0.641195231	0.341215029	-0.548155923	-0.670944542	-0.45427587	-0.559283471	-0.395570254	-0.463957384	-0.412010716	-0.76822193	-0.159030888	-0.182947093	-0.478844987	-0.411583329	-0.130155842	-0.27752995	0.310629918
DENND4A	6	TRUE	102.3686835	TRUE	7.25E-05	-0.230161303	-0.242529108	-0.164869773	-5.024179323	5.703429374	20	3.17E-07	FALSE	DENND4A	0.478193178	0.079998975	0.562654429	0.888967864	0.347675167	0.695390684	0.657744903	0.051204221	0.824933264	0.014922263	0.846310834	0.401880283	0.252572771	0.424714696	0.117858862	0.097965455	0.079579455	0.370282724	0.049665139	0.038540771	-0.473426217	-0.205627403	-0.51877549	-0.832872655	-0.357462735	-0.645024643	-0.562042087	-0.176936098	-0.806714118	-0.035442296	-0.758340507	-0.413595182	-0.29810393	-0.433652869	-0.325534943
CITED2	6	TRUE	99.54308266	TRUE	0.005359218	-0.097523627	-0.121498939	-0.183351799	-3.80960181	0.632922175	20	7.54E-05	FALSE	CITED2	0.044726618	0.175406739	0.633750553	0.407830399	0.204431818	0.004888335	0.878756728	0.010832327	0.007085161	0.109339294	0.850085653	0.100801675	0.068892908	0.285890065	0	0.496292834	0.503284906	0.699834847	0.416308796	0.744448626	-0.10873346	-0.323205216	-0.56204313	-0.433545689	-0.266516661	0.07297401	-0.788090718	0.011786977	0.096656361	-0.263620771	-0.765589479	-0.207113863	-0.141856704	-0.355500538	0.959727191
MICU1	6	TRUE	96.66063545	TRUE	2.43E-24	0.017370915	0.010068851	-0.375829433	-11.3379054	51.09323143	20	6.62E-28	FALSE	MICU1	0.040490507	0.002092068	0.240489567	0.703515389	0.141400239	0.294399558	0.034593654	0.09701932	0.655983572	0.471595799	0.614691884	0.071029082	0.073980652	0.759964836	0.083750148	0.552049253	0.162651866	0.416679642	0.078366911	0.781279029	-0.098895843	0.172610381	-0.333566151	-0.609780655	-0.216841257	-0.391431408	-0.11163065	-0.261328809	-0.635524429	-0.546129697	-0.532380674	-0.169878871	-0.148801835	-0.644211753	-0.239276509
TSC1	6	TRUE	61.28434655	FALSE	0.008024281	0.018998893	0.060934497	-0.361755685	-3.670541088	0.138437562	20	0.000129632	FALSE	TSC1	0.778957082	0.268962089	0.373461156	0.5751512	0.783439911	4.28E-06	0.268532477	0.167280006	0.814010545	0.003533305	0.667905224	0.45199645	0.477552314	0.00892687	0.000533645	0.661889295	5.01E-05	0.480912267	0.127948334	0.011674545	-0.726343172	-0.401886537	-0.412897963	-0.526353258	-0.695488131	0.548628994	-0.337082315	-0.341902677	-0.791258677	0.118748667	-0.567960827	-0.440500557	-0.421643278	0.003593995	0.504363489
LPCAT3	6	TRUE	56.49966353	TRUE	0.044217292	-0.233663941	-0.236192782	-0.101825465	-2.983505253	-2.047124379	20	0.001471257	FALSE	LPCAT3	0.106701213	0.06034354	0.814560013	0.034603332	0.616074987	0.104625386	0.704447494	0.564238196	0.934486043	0.038931387	0.6097684	0.055312305	0.215786883	0.21218493	0.051756119	0.091964387	0.068614434	0.02325687	0.04530632	0.137776584	-0.204586616	-0.168876714	-0.704421871	-0.122170076	-0.5249968	-0.229157785	-0.596155115	-0.612959172	-1.116954136	-0.138044221	-0.529264642	-0.145192845	-0.274685467	-0.308197617	-0.130146418
PLAGL2	6	TRUE	55.84677088	TRUE	3.17E-05	-0.223249799	-0.234092197	-0.198274985	-5.198502126	6.538406161	20	1.30E-07	FALSE	PLAGL2	0.861976676	0.952751878	0.316358783	0.796216027	0.356078064	0.00985681	0.715848352	0.002581034	0.026866969	0.099349429	0.762785638	0.049292336	0.941947216	0.054495303	0.211195646	0.457527019	0.132492259	0.293946813	0.221584791	0.245861225	-0.863394047	-1.170854482	-0.380293199	-0.690316047	-0.362412801	0.014090188	-0.605113647	0.170810763	-0.056442928	-0.250748917	-0.646585074	-0.134273895	-0.96449946	-0.148472625	-0.49135149
SMARCD2	6	TRUE	54.87777948	TRUE	1.72E-05	-0.131117144	-0.142787709	-0.196575269	-5.32885819	7.175855243	20	6.58E-08	FALSE	SMARCD2	0.013981923	0.156621429	0.377304276	0.701980204	0.715933471	0.657582404	0.095490755	0.22714936	0.014909524	0.415001108	0.69809411	0.046709352	0.855033582	0.010743962	0.585152754	0.106967621	0.071077078	0.022196683	0.028959249	0.024062032	-0.00321583	-0.304459612	-0.415049917	-0.608661764	-0.612010298	-0.617264181	-0.205620543	-0.393311331	0.008930588	-0.508735977	-0.590287502	-0.129323656	-0.715948433	-0.010384714	-0.878271921
DDX17	6	TRUE	41.33148031	TRUE	0.016325577	-0.246399274	-0.264300447	-0.138234317	-3.417067663	-0.719321014	20	0.000333938	FALSE	DDX17	0.315908695	0.245371498	0.83545465	0.529608983	0.725653122	0.124853971	0.325006467	0.088867288	0.061298704	0.012912792	0.743237004	0.139403628	0.435691873	0.534019702	0.078842539	0.315186447	0.287551391	0.144823562	0.803412808	0.461911877	-0.372067328	-0.383720138	-0.727403416	-0.50021597	-0.622371444	-0.252749403	-0.369698422	-0.249228398	-0.151624882	-0.020342706	-0.627985019	-0.245094819	-0.399545458	-0.493542605	-0.224829329
CHCHD3	6	TRUE	37.84757973	TRUE	0.032424674	-0.244987242	-0.258034982	-0.123772123	-3.12620261	-1.629268532	20	0.000919698	FALSE	CHCHD3	0.358230457	0.252168009	0.294956183	0.610742574	0.30026475	0.025446967	0.511110952	0.280619251	0.013687017	0.417159385	0.657640339	0.62018812	0.591538473	0.32341586	0.218228666	0.146462603	0.531030274	0.019357572	0.269344116	0.268327503	-0.398865621	-0.389051587	-0.367631594	-0.547698161	-0.329096405	-0.072520789	-0.471849937	-0.432822072	0.018553199	-0.510158648	-0.560790317	-0.533895046	-0.484296052	-0.377507108	-0.501374315
LDLR	6	TRUE	34.26251392	FALSE	0.001608849	-0.248583856	-0.241402607	-0.188230543	-4.204714977	2.137658505	20	1.47E-05	FALSE	LDLR	0.428387253	0.86418563	0.578991802	0.23521804	0.382468475	0.125937405	0.105828255	0.188515213	0.022172593	0.532034589	0.542133391	0.199148314	0.973017162	0.150837233	0.167822418	0.091032386	0.098293692	0.159489725	0.847173371	0.148858492	-0.442360469	-0.90870312	-0.528396071	-0.333716511	-0.37785005	-0.253948868	-0.21650819	-0.361293072	-0.035131948	-0.587026325	-0.488632705	-0.292258536	-1.161684959	-0.261407041	-0.423228505
CDK13	6	TRUE	13.3626698	FALSE	0.040993403	-0.181389863	-0.175221015	-0.185492078	-3.016781198	-1.951589385	20	0.001321502	FALSE	CDK13	0.000135102	0.084310419	0.540093564	0.450307878	0.000840388	0.39884401	0.928000937	0.860507467	0.903705725	0.498658316	0.762509327	0.158957657	0.475406971	0.662145623	0.107580003	0.243674024	0.013838649	0.027288376	0.002539324	0.008492401	0.30775692	-0.212756535	-0.505727847	-0.456592093	0.202264577	-0.457058037	-0.895373007	-0.922644817	-0.973938881	-0.564243933	-0.646305492	-0.261700137	-0.42050862	-0.570918682	-0.301696929
NRAS	7	TRUE	611.3576865	TRUE	0.001073117	-0.118275299	-0.181377401	-0.302925314	-4.313060396	2.574723159	20	9.13E-06	FALSE	NRAS	0.016655721	0.023014035	0.002995946	0.02634975	0.999357224	0.009197065	0.008691641	0.006577332	0.048946377	0.954020422	0.023457776	0.524467587	0.027168837	0.004904703	0.843958903	1	0.950009389	0.023883906	0.96611245	0.001150729	-0.017892836	-0.056437042	0.079890448	-0.099260484	-1.810904377	0.020097703	-0.008220334	0.069595325	-0.124666155	-1.171299315	-0.060103265	-0.479550164	-0.059590338	0.047005791	-1.19658652
IRF8	7	TRUE	334.5923642	TRUE	1.60E-16	0.074998875	0.059794938	-0.32820643	-9.295752067	33.28449911	20	7.86E-20	FALSE	IRF8	0.001777242	0.030854457	0.945794797	0.901037345	0.958284257	0.000158922	0.924100429	0.00040758	0.004478776	0.905609586	0.772770651	0.001143792	0.008127133	0.004765658	0.011581203	0.022461638	0.183899774	0.707188533	0.006660167	0.001328402	0.151387309	-0.088889926	-0.984006568	-0.866857717	-1.162809407	0.332734709	-0.884250232	0.333556012	0.157438731	-1.006288977	-0.656824391	0.134277361	0.029256971	0.049077082	0.179823305
ALDH18A1	7	TRUE	269.0708971	TRUE	0.124907432	-0.313584843	-0.357817982	-0.120895341	-2.460401536	-3.415455088	20	0.007051721	FALSE	ALDH18A1	0.557770759	0.274511121	0.834290096	0.077921614	0.338762101	0.496676225	0.23087709	0.121352006	0.356743539	0.064488681	0.557300678	0.301492804	0.795614947	0.350564789	0.393962467	0.526392549	0.162693974	0.896764027	0.838320268	0.295946735	-0.525362221	-0.406021302	-0.726074228	-0.198125474	-0.352204751	-0.515299905	-0.313858291	-0.293155356	-0.435349834	-0.196257967	-0.497451547	-0.357614873	-0.636429817	-0.392910869	-0.700762996
ARHGAP45	7	TRUE	235.1757224	TRUE	3.45E-06	-0.09547284	-0.115616222	-0.242209272	-5.660826816	8.880155899	20	1.07E-08	FALSE	ARHGAP45	0.129389968	0.224092207	0.612352609	0.199681833	0.14571009	0.070513445	0.606921444	0.080534195	0.218220839	0.637905233	0.7726456	0.00987066	0.798076466	0.009551051	0.564960996	0.526036312	0.118921546	0.017669868	0.012423143	0.186186299	-0.22906103	-0.366520022	-0.548595922	-0.309812813	-0.220625463	-0.180549251	-0.528551332	-0.23592073	-0.335110524	-0.665287445	-0.656689576	-0.003362581	-0.639077992	-0.001563105	-0.859141416
MEF2D	7	TRUE	184.8605926	TRUE	1.48E-08	-0.084935322	-0.106293656	-0.264597164	-6.674460465	14.64518384	20	2.42E-11	FALSE	MEF2D	0.002989146	0.008034145	0.877123252	0.893521933	0.969301084	0.001246465	0.967587074	0.066443403	0.008336471	0.929630933	0.920020201	0.00510709	0.066835403	0.00593612	0.094312615	0.03717838	0.14682616	0.868510085	0.001409005	0.006379871	0.115272075	0.050839674	-0.783671762	-0.844811048	-1.237765862	0.180663011	-1.137193359	-0.210447236	0.076476316	-1.072064434	-1.000207223	0.042061982	-0.138842645	0.033462944	-0.268338003
ALG12	7	TRUE	132.5393745	TRUE	0.884470867	-0.378994668	-0.406602504	-0.032150182	-0.651587216	-6.135947072	20	0.257433947	FALSE	ALG12	0.439329502	0.679113724	0.271501804	0.251482665	0.321129743	0.269329938	0.180684846	0.512967755	0.015858369	0.653623686	0.261765118	0.570223478	0.706891735	0.421240858	0.226251217	0.207979601	0.918150907	0.090430596	0.077455691	0.670251933	-0.449143915	-0.680740451	-0.353314543	-0.344068585	-0.341707302	-0.374430083	-0.279807776	-0.580349203	0.001939904	-0.678117303	-0.329155648	-0.504922442	-0.558679657	-0.431766668	-0.512511705
LYL1	7	TRUE	118.7547213	TRUE	9.45E-15	-0.160702666	-0.165573396	-0.294087065	-8.755905797	29.03327078	20	6.70E-18	FALSE	LYL1	0.371564374	0.430306441	0.142002735	0.869526722	0.259573005	0.643035647	0.928667007	0.558456288	0.559182825	0.021218566	0.080512074	0.121375011	0.309712679	0.48950284	0.296665986	0.326772314	0.781970956	0.036247216	0.027646845	0.894699387	-0.407182198	-0.511643366	-0.259672866	-0.790655115	-0.303717728	-0.607162564	-0.897400539	-0.609220682	-0.56666345	-0.072529805	-0.176136977	-0.228423419	-0.331638071	-0.468889798	-0.599886112
MTF1	7	TRUE	110.5876545	TRUE	0.016940245	-0.111058582	-0.158677559	-0.18456635	-3.403156846	-0.76463885	20	0.000351131	FALSE	MTF1	0.864064601	0.009049943	0.694154382	0.341117211	0.655170863	0.357290272	0.683987388	0.070735939	0.758785705	0.049950255	0.801155125	0.723861094	0.204286469	0.114024965	0.025933235	0.008429124	0.060473196	0.030676762	0.005092533	0.196608629	-0.867559386	0.03924276	-0.602603891	-0.396830888	-0.55570786	-0.431700178	-0.580752431	-0.21864765	-0.725882611	-0.166224429	-0.689444844	-0.602013142	-0.266940705	-0.227066392	0.015506332
MT2A	7	FALSE	103.9379548	TRUE	1	-0.485527672	-0.492804704	0.075075936	1.933147052	-4.532479118	20	0.97320217	TRUE	MT2A	0.847709352	0.272176421	0.765094731	0.181119768	0.428446036	0.464842859	0.575459439	0.504820852	0.447155043	0.031824106	0.439502233	0.578081206	0.355594592	0.501551275	0.049017721	0.172574069	0.58930196	0.020499724	0.336426439	0.256078594	-0.83599101	-0.40428164	-0.657738483	-0.296348481	-0.404696732	-0.496397544	-0.509199767	-0.575269546	-0.493920884	-0.115872851	-0.431193747	-0.509366139	-0.356937805	-0.475506441	-0.118470506
E2F3	7	TRUE	100.6891333	TRUE	0.113279005	-0.358256443	-0.399819527	-0.148789298	-2.510707855	-3.295079316	20	0.006129535	FALSE	E2F3	0.203117235	0.2742926	0.200442273	0.84897971	0.311396464	0.305920952	0.197486736	0.34480898	0.157934624	0.928604669	0.698268725	0.976310444	0.473926643	0.414679099	0.261431672	0.595234025	0.451417583	0.880928381	0.487675878	0.776801864	-0.293594566	-0.405858475	-0.306116864	-0.756102349	-0.335851531	-0.399030733	-0.291700097	-0.475827174	-0.281127788	-1.068858309	-0.590422838	-1.050516502	-0.419725868	-0.42819698	-0.558244278
ALAS1	7	TRUE	77.63936109	TRUE	0.001600704	-0.11636501	-0.146834801	-0.184081992	-4.207280398	2.147885083	20	1.45E-05	FALSE	ALAS1	0.175345186	0.02171125	0.625613292	0.316455781	0.831793436	0.050132411	0.701374212	0.193105973	0.012636031	0.587860372	0.613277136	0.028600464	0.800453117	0.001901005	0.001409751	0.211474342	0.618793271	0.227945541	0.199192687	0.35401992	-0.271241122	-0.050231029	-0.55687483	-0.382860782	-0.776533374	-0.142046453	-0.59379164	-0.365306211	0.02761293	-0.62682917	-0.531485291	-0.086049265	-0.641637015	0.113737167	0.431648289
WDR44	7	TRUE	66.98554885	TRUE	0.046266123	-0.368301324	-0.400802545	-0.143323079	-2.959856896	-2.097621602	19	0.001590746	FALSE	WDR44	NA	0.386016929	0.968428305	0.665966459	0.804060902	0.806597317	0.907270276	0.059626752	0.773204677	0.30704598	0.965799062	0.329593453	0.078176303	0.22146775	0.112674603	0.239520897	0.357754302	0.146592967	0.213379378	0.414224174	NA	-0.483036998	-1.118366587	-0.58324468	-0.727537422	-0.750978107	-0.842900965	-0.196411336	-0.741299945	-0.436092444	-1.320178089	-0.373753337	-0.154318803	-0.31457608	-0.313705956
FANCL	7	TRUE	64.43281283	TRUE	0.001779604	-0.23114132	-0.249096176	-0.173451568	-4.165335483	1.981425158	20	1.74E-05	FALSE	FANCL	0.064068202	0.075670734	0.703134855	0.617213741	0.089607019	0.872559923	0.453450888	0.012360942	0.19333021	0.866990694	0.891481937	0.186423561	0.421287915	0.002736904	0.636296434	0.040552679	0.517027885	0.110893181	0.334259652	0.398849014	-0.145962399	-0.198210423	-0.609028305	-0.551685938	-0.164086234	-0.856772585	-0.439961995	-0.003896059	-0.314048105	-0.927737455	-0.875322097	-0.283010208	-0.391953697	0.088029705	-0.928773312
MBNL1	7	TRUE	39.25520213	TRUE	0.027760756	-0.195178019	-0.223073702	-0.21920549	-3.190842012	-1.433734354	20	0.000738954	FALSE	MBNL1	0.10139049	0.46477077	0.49710651	0.932949838	0.073925656	0.87061543	0.921241559	0.80343179	0.045499794	0.492915365	0.938966091	8.69E-05	0.771338346	0.013784405	0.360899104	0.010077445	0.053008375	0.205165097	0.000221528	0.879297819	-0.198324925	-0.533637218	-0.481419469	-1.004414672	-0.143880815	-0.852731967	-0.876526157	-0.824209484	-0.116144378	-0.560376095	-1.101382552	0.265505099	-0.611965482	-0.029527513	-0.668223255
CDH15	7	TRUE	22.30587171	TRUE	0.01858829	-0.304227515	-0.308915107	-0.108183638	-3.367651992	-0.879033264	20	0.000398473	FALSE	CDH15	0.749557929	0.519184741	0.178792555	0.261450386	0.260043627	0.153082257	0.078427818	0.212513689	0.357492845	0.700434727	0.503955865	0.698009515	0.402798171	0.436162736	0.011242132	0.308720264	0.226282309	0.520968823	0.426903696	0.582038294	-0.689640039	-0.568459813	-0.290007593	-0.350293369	-0.304016455	-0.281564042	-0.18559608	-0.381591568	-0.43584807	-0.719121432	-0.466909367	-0.583590841	-0.382184499	-0.439864565	0.185214551
ZBTB8OS	7	TRUE	15.71488018	TRUE	0.037464926	-0.372527309	-0.374304604	-0.116452566	-3.057800091	-1.831942997	20	0.001154622	FALSE	ZBTB8OS	0.218745478	0.496085793	0.387617216	0.124618341	0.51902339	0.617526463	0.323937246	0.449760926	0.881949039	0.240016614	0.454920019	0.686511764	0.605856175	0.406979904	0.074036528	0.704251468	0.368630861	0.328683731	0.480678922	0.647401554	-0.30544215	-0.553622095	-0.420804756	-0.249491896	-0.459255213	-0.590057194	-0.369098727	-0.541329093	-0.912891577	-0.387064849	-0.439684585	-0.575752599	-0.492672862	-0.424008511	-0.210098028
MED16	7	TRUE	4.576496774	TRUE	0.019350996	-0.176587804	-0.191708337	-0.206274437	-3.344712566	-0.953078998	20	0.000432767	FALSE	MED16	0.536982461	0.732587886	0.189021656	0.607441287	0.573458901	0.112598106	0.366835152	0.064500837	0.919399471	0.259980885	0.183564979	0.0344483	0.415317447	0.420711367	0.237849255	0.26091192	0.562713746	0.022989637	5.07E-05	0.780805658	-0.511370285	-0.727286247	-0.297774883	-0.545681789	-0.494705268	-0.238791988	-0.392860348	-0.20658401	-1.034282519	-0.402225987	-0.275641874	-0.10195436	-0.388799771	-0.431478618	-0.528129989
NMNAT1	8	TRUE	327.7028122	TRUE	0.465698525	-0.326839828	-0.4195934	-0.112422324	-1.505968839	-5.242727951	20	0.066248936	FALSE	NMNAT1	0.207033863	0.179862932	0.191673448	0.078554504	0.893070107	0.667922857	0.924384611	0.079391622	0.996814717	0.024037665	0.724655055	0.974282677	0.397888636	0.864695916	0.263558945	0.195349999	0.478129994	0.017897647	0.016070678	0.89291341	-0.296587447	-0.327453583	-0.29972499	-0.198974974	-0.913947211	-0.624602447	-0.885018033	-0.23404861	-1.622978429	-0.085682433	-0.611716526	-1.035891791	-0.379579428	-0.756326235	-0.560864701
ACSL4	8	TRUE	241.4807106	TRUE	2.96E-07	-0.064458344	-0.110165292	-0.321085694	-6.151383524	11.53202002	19	6.45E-10	FALSE	ACSL4	NA	0.197371121	0.964592476	0.851811872	0.986817265	0.662336822	0.884163238	0.549110812	0.803650981	0.008726388	0.905380026	0.074917563	0.020609598	0.01012178	0.014460902	0.111947017	0.014852869	0.021116648	0.001565974	0.160789857	NA	-0.343548846	-1.095703945	-0.760376935	-1.51765821	-0.620626025	-0.79744248	-0.603186074	-0.77746395	0.020829399	-0.930700889	-0.175309247	-0.03775915	-0.005825108	0.137556146
SREBF1	8	TRUE	234.7359815	TRUE	0.693342891	-0.409764474	-0.498252512	-0.07849462	-1.029423109	-5.827927154	20	0.151807035	FALSE	SREBF1	0.807570062	0.827376278	0.897625117	0.069987005	0.847195079	0.276570207	0.225397674	0.777169562	0.99955926	0.001923938	0.93272529	0.983618158	0.131236744	0.124682705	0.184461448	0.30914371	0.052659175	0.356499553	0.361365357	0.278893737	-0.767556963	-0.842206303	-0.820249349	-0.187260313	-0.806876845	-0.379393087	-0.31031897	-0.790064438	-1.757425074	0.187691332	-1.066758127	-1.153574615	-0.210526319	-0.237686223	-0.450799481
RAF1	8	TRUE	233.8041536	TRUE	1.38E-05	0.032365265	-0.045396485	-0.356572897	-5.383259775	7.452171229	20	4.90E-08	FALSE	RAF1	0.003850367	3.72E-05	0.013388047	0.0001584	0.751264367	0.861843276	0.289965758	0.040230198	0.889098533	0.58240072	0.001838312	0.341192422	0.005758174	0.869674218	0.300408136	0.999938534	0.605650496	0.009733787	0.202607551	0.81500949	0.096993149	0.456541479	-0.032061339	0.225456614	-0.652101621	-0.835438883	-0.349701941	-0.146658475	-0.930963816	-0.622797412	0.135129055	-0.38029464	0.052206982	-0.763211916	-0.604086467
UXS1	8	FALSE	220.2449409	TRUE	1	-0.47991147	-0.558889879	0.202660292	2.690625599	-2.844988905	20	0.996354407	TRUE	UXS1	0.051235902	0.065251825	0.10724686	0.699394938	0.158653004	0.038904816	0.345495329	0.187179531	0.000912565	0.83023548	0.525149174	0.404399634	0.830818902	0.674462526	0.039289958	0.023276114	0.927429876	0.005194215	0.589568229	0.855221755	-0.122565945	-0.178856975	-0.2258015	-0.606777542	-0.231566073	-0.115092741	-0.381115347	-0.360107555	0.359082254	-0.868804234	-0.47889506	-0.414956031	-0.678988617	-0.579226266	-0.07170214
STX4	8	TRUE	204.5923711	TRUE	0.365471549	-0.119311806	-0.268027167	-0.15283049	-1.729312334	-4.893215517	20	0.042083153	FALSE	STX4	0.531062238	0.916722171	0.070140484	0.868986679	0.023321735	0.010153489	0.162761566	0.673048482	0.026134665	0.017781579	0.161013665	0.847702191	0.037789927	0.945677478	0.050691661	0.313995438	0.030362649	0.248540951	0.954813248	0.692981185	-0.50746594	-1.034190581	-0.179521028	-0.789643871	-0.038819868	0.011559327	-0.26644735	-0.690162644	-0.053316451	-0.053861956	-0.257879852	-0.718972407	-0.086968618	-0.91234733	-0.125638614
SOS1	8	TRUE	192.437782	TRUE	0.018501479	-0.303994486	-0.347293137	-0.187799577	-3.371106224	-0.867907492	20	0.000393584	FALSE	SOS1	0.821717424	0.902782111	0.392553347	0.019357029	0.253333078	0.044299726	0.983852563	0.848161544	0.206542777	0.009957689	0.508602899	0.982626723	0.959598203	0.985206629	0.052408364	0.075118767	0.154067916	0.14003985	0.207923836	0.037548416	-0.790204434	-0.996686051	-0.423547774	-0.074379304	-0.299678253	-0.128690815	-1.319292031	-0.897965298	-0.325412855	0.006877541	-0.469530397	-1.316673071	-1.056504879	-1.13212586	-0.13281574
ITPK1	8	TRUE	145.513447	TRUE	0.00286814	-0.153202658	-0.195452767	-0.205449414	-4.017510999	1.407470789	20	3.24E-05	FALSE	ITPK1	0.164461257	0.062355568	0.689287972	0.064375782	0.648699681	0.116421471	0.788030183	0.154741074	0.510172132	0.667307813	0.424935924	0.134445548	0.877431013	0.001230579	0.068175375	0.494635546	0.556038722	0.199919248	0.049761592	0.613136047	-0.261947619	-0.173028624	-0.599136261	-0.179051627	-0.550385699	-0.24329701	-0.670230967	-0.329632344	-0.534413363	-0.689631514	-0.423177146	-0.240651441	-0.758945078	0.144777586	-0.191090432
PSAT1	8	FALSE	139.5422162	TRUE	1	-0.512376401	-0.517456014	0.020249743	0.581704959	-6.17752192	20	0.719527989	TRUE	PSAT1	0.702173297	0.759905891	0.486696997	0.566171626	0.499157602	0.510022451	0.662860718	0.169001523	0.289563655	0.20081314	0.52358491	0.469974619	0.479240209	0.421731174	0.610191902	0.296204345	0.418330822	0.415396479	0.576569663	0.157361274	-0.63967544	-0.754782446	-0.475612441	-0.521096766	-0.446939295	-0.52326037	-0.565573498	-0.343562809	-0.389323998	-0.355455822	-0.478001406	-0.450127795	-0.422541008	-0.432033407	-0.902573634
DERL2	8	FALSE	128.2861046	TRUE	1	-0.482363101	-0.525311946	0.000666037	0.01054897	-6.341940621	20	0.504206944	TRUE	DERL2	0.998830512	0.923039004	0.725845676	0.170457188	0.402716983	0.382451119	0.604121219	0.12785366	0.07801432	0.004614764	0.580032824	0.979411714	0.268729903	0.989819341	0.074821089	0.216603618	0.494553347	0.016185097	0.559876022	0.186177411	-1.570261417	-1.052773212	-0.625970356	-0.288293979	-0.389660339	-0.447135643	-0.526780339	-0.300764289	-0.18178583	0.08922322	-0.510972166	-1.078063641	-0.307873356	-1.334184168	-0.212529843
GSE1	8	TRUE	126.4811452	TRUE	2.84E-20	-0.020697939	-0.024056686	-0.386474397	-10.30906797	41.79388691	20	1.09E-23	FALSE	GSE1	0.915079205	0.55121923	0.000162631	0.246688172	0.03980896	0.253332079	0.154552118	0.014863048	0.02553672	0.538736265	0.090242113	0.915852273	0.117468722	0.519648986	0.709482171	0.318775656	0.214602829	0.071245169	0.692541304	0.810512588	-0.981383701	-0.589321577	0.333107406	-0.341073542	-0.08470392	-0.363185969	-0.259986303	-0.025758047	-0.050763605	-0.591661936	-0.188431041	-0.833619268	-0.197715602	-0.48551921	-1.009193386
RPS6KA1	8	TRUE	113.7719771	TRUE	5.89E-12	-0.234498531	-0.245935025	-0.229755371	-7.887766484	22.63337791	20	5.46E-15	FALSE	RPS6KA1	0.104524996	0.559318318	0.324804055	0.936296889	0.318355652	0.687770299	0.18215413	0.080251875	0.448513817	0.866597194	0.936103223	0.151741342	0.032897779	0.544663357	0.517003877	0.326934153	0.109708279	0.046945586	0.009826665	0.77682168	-0.202094874	-0.594679586	-0.385208803	-1.021534902	-0.340038343	-0.639242999	-0.280871553	-0.235458145	-0.4947904	-0.927042994	-1.085294921	-0.255742922	-0.075252295	-0.499549968	-0.814783445
GNG5	8	TRUE	110.3714077	TRUE	1.22E-05	-0.247704112	-0.255818357	-0.186394318	-5.411721894	7.595558205	20	4.21E-08	FALSE	GNG5	0.424616325	0.045669166	0.111727871	0.144772274	0.752178037	0.772464659	0.389525903	0.068029199	0.712092696	0.612436371	0.812874742	0.425999874	0.825794502	0.27344662	0.014925245	0.309859236	0.931244616	0.03763374	0.059561655	0.661339638	-0.440028816	-0.134490094	-0.230556405	-0.267488188	-0.653220257	-0.712639828	-0.40523998	-0.213600945	-0.681466447	-0.64530849	-0.704811046	-0.426575742	-0.67219378	-0.347951584	0.131225719
CDS2	8	TRUE	97.75637679	TRUE	1.69E-06	-0.107008508	-0.167968695	-0.330011598	-5.800086554	9.621345361	20	4.89E-09	FALSE	CDS2	0.949409602	0.593083419	0.536328631	0.407325045	0.774658911	0.260256975	0.560780776	0.420718575	0.424879948	0.010134941	0.402093006	0.858273368	0.045812975	0.496249286	0.447238374	0.390507574	0.554637339	0.128935129	0.094261882	0.616082811	-1.082382182	-0.617427081	-0.503576001	-0.433271239	-0.682866874	-0.368069205	-0.500450449	-0.523480724	-0.479652708	0.005077857	-0.410583418	-0.733002723	-0.103814756	-0.472582942	-0.750916757
PTP4A2	8	TRUE	78.83755896	TRUE	0.014458779	-0.320085598	-0.342939142	-0.136589163	-3.459166277	-0.580544123	20	0.000286289	FALSE	PTP4A2	0.124093143	0.913164764	0.481738337	0.169945577	0.149940877	0.252020134	0.101994181	0.688993775	0.125058276	0.035679578	0.313138079	0.618452524	0.700492653	0.877330869	0.520258916	0.750011315	0.249601839	0.110815638	0.297646651	0.722502739	-0.223650302	-1.024212824	-0.472857207	-0.287894014	-0.224277933	-0.362237849	-0.212523398	-0.703063203	-0.245987631	-0.128394508	-0.360266023	-0.532859814	-0.554006579	-0.774297792	-0.817762777
SPTLC2	8	TRUE	74.87022013	TRUE	0.012982151	-0.149452556	-0.185694584	-0.176085198	-3.502340222	-0.437037044	20	0.000244305	FALSE	SPTLC2	0.003675177	0.225672034	0.613459665	0.557529317	0.435511202	0.75904857	0.939953634	0.391605454	0.061675593	0.569443216	0.557901066	0.005355887	0.040548176	0.077310985	0.010079987	0.875852463	0.644122575	0.360942069	9.83E-06	0.125915314	0.100466274	-0.36783363	-0.549287079	-0.51611203	-0.408845373	-0.699387317	-0.935361032	-0.505447962	-0.152370193	-0.613392417	-0.497806178	0.039018011	-0.093101119	-0.183942734	0.204271984
SHOC2	8	TRUE	59.93165014	TRUE	0.034376558	-0.180981543	-0.215725104	-0.186815992	-3.101315822	-1.703512616	20	0.000999539	FALSE	SHOC2	0.037110429	0.001774292	0.081311013	0.003111758	0.032996461	0.757565385	0.391068745	0.011362872	0.9181817	0.598128107	0.109994065	0.797569949	0.025616176	0.756306542	0.100432427	0.950472426	0.263999729	0.00542517	0.738075458	0.927693092	-0.090453504	0.186460738	-0.195026648	0.054696228	-0.06810501	-0.69796727	-0.406077452	0.006060148	-1.028803052	-0.63445894	-0.210752983	-0.663673559	-0.054833001	-0.641080208	-0.284104334
PTPRU	8	TRUE	56.95132395	TRUE	0.004176624	-0.310697631	-0.316041747	-0.127044261	-3.892728275	0.938425256	20	5.40E-05	FALSE	PTPRU	0.430011568	0.07691678	0.381052257	0.356654716	0.23198063	0.623543659	0.437967716	0.697909487	0.541419787	0.500449152	0.134490688	0.336312909	0.569069735	0.654009871	0.094042604	0.502571742	0.20719175	0.082474409	0.693502822	0.477070702	-0.443367243	-0.200432586	-0.417148598	-0.405494131	-0.285601717	-0.594006792	-0.431529829	-0.710593558	-0.554853213	-0.565454731	-0.234885828	-0.377563647	-0.471421726	-0.565566324	-0.267617664
UBE2T	8	TRUE	55.16018499	TRUE	0.019918826	-0.328532437	-0.341708446	-0.12508757	-3.332218339	-0.99252338	20	0.000451984	FALSE	UBE2T	0.417760841	0.200306167	0.782658687	0.535789565	0.312665342	0.587650742	0.821213913	0.176695192	0.157796576	0.143047602	0.825207187	0.473554807	0.407547725	0.048096646	0.788560735	0.154735161	0.833727209	0.051493794	0.090546225	0.502003319	-0.435789908	-0.346153132	-0.673330812	-0.503714488	-0.336614918	-0.570803423	-0.706878166	-0.350680741	-0.280991763	-0.301789282	-0.72266688	-0.452048112	-0.384694196	-0.136450192	-1.112417519
GPRIN2	8	TRUE	54.97059239	TRUE	0.007756934	-0.25739054	-0.260395812	-0.142444303	-3.683920438	0.18533033	20	0.000123126	FALSE	GPRIN2	0.099075997	0.196636547	0.554797224	0.646422809	0.150670619	0.149197399	0.216107059	0.037089274	0.930227055	0.594331958	0.640064441	0.104530632	0.701418236	0.565500456	0.18037516	0.532311388	0.387129225	0.066944048	0.006447987	0.072213734	-0.195541228	-0.342897053	-0.514213671	-0.570229669	-0.2248884	-0.277801156	-0.304285272	-0.136578349	-1.090543391	-0.631608204	-0.548855991	-0.211145677	-0.554682508	-0.511449988	-0.444195578
DDRGK1	8	TRUE	36.74124016	TRUE	0.017912777	-0.348957581	-0.355889836	-0.146415412	-3.38374029	-0.827120156	20	0.000376175	FALSE	DDRGK1	0.711563909	0.285668205	0.822021969	0.101884768	0.780844179	0.468986023	0.216169439	0.206349346	0.499034532	0.46446811	0.467002949	0.682154486	0.103323967	0.048617912	0.538505067	0.510179771	0.531644627	0.266688428	0.432528136	0.899171468	-0.648848736	-0.414248899	-0.712359634	-0.226561726	-0.691691464	-0.498854092	-0.304326992	-0.376514608	-0.527202662	-0.54138973	-0.446347765	-0.572850355	-0.18350826	-0.137473232	-0.834538452
UBE2L5	8	TRUE	21.87178585	TRUE	0.034376558	-0.412094056	-0.413687445	-0.102559243	-3.103729522	-1.696597262	20	0.00099217	FALSE	UBE2L5	0.313390551	0.720345183	0.204462502	0.609527954	0.641517753	0.951793239	0.447475778	0.265674579	0.625188072	0.485735348	0.576394412	0.260746482	0.604733065	0.285687756	0.423662522	0.426853227	0.157805803	0.172613786	0.447295705	0.68833305	-0.370436268	-0.715914756	-0.309015847	-0.546956291	-0.544588129	-1.07897984	-0.436701523	-0.422197408	-0.61256351	-0.555564085	-0.50877858	-0.33307466	-0.492001481	-0.355379519	-0.728986769
KRAS	9	TRUE	364.9895723	TRUE	1	-0.437921456	-0.560520307	-0.009864022	-0.114311597	-6.335651183	20	0.454510752	FALSE	KRAS	0.205521681	0.465958173	0.642710959	0.232034118	0.551429071	0.969195432	0.83315414	0.165096997	0.989664851	0.489596168	0.687767448	0.976703927	0.1560575	0.110225675	0.197410719	0.007711291	0.129621978	0.777130103	0.183683441	0.955312715	-0.295431917	-0.534393861	-0.567768555	-0.331667159	-0.480008166	-1.149977471	-0.72158404	-0.339797511	-1.509913383	-0.558151587	-0.582441497	-1.053638344	-0.231502542	-0.223164574	-0.470960573
FLI1	9	TRUE	282.8713243	TRUE	2.40E-13	-0.023705442	-0.046415777	-0.379567125	-8.336643326	25.8737488	20	1.83E-16	FALSE	FLI1	0.788515926	0.607046472	0.31836039	0.242816586	0.630562835	0.604090575	0.957914944	0.012294892	0.36120173	0.055585315	0.410978959	0.540855597	0.781934969	0.066730191	0.153702504	0.00203915	0.76491701	0.063165754	0.008351456	0.834955116	-0.739452175	-0.627097826	-0.381458242	-0.338607366	-0.536000947	-0.581303193	-1.032140337	-0.003249676	-0.438308578	-0.17863883	-0.415490853	-0.488535506	-0.622236626	-0.168652547	-0.398170535
CYB5B	9	TRUE	246.3386477	TRUE	0.003350376	-0.212172658	-0.305672221	-0.287066272	-3.969192294	1.224164536	20	3.95E-05	FALSE	CYB5B	0.893119443	0.888424701	0.942167698	0.41939144	0.803299677	0.837400589	0.844294242	0.239648556	0.996252782	0.143492979	0.95463015	0.562721711	0.402587684	0.003596282	0.187938425	0.224351771	0.010815401	0.340423184	0.02725646	0.30306807	-0.92910245	-0.961623085	-0.964156839	-0.439824296	-0.726285438	-0.793504046	-0.736123995	-0.40295641	-1.609368333	-0.302252866	-1.201921502	-0.500700813	-0.382073276	0.068929205	-0.456301667
SLC20A1	9	TRUE	173.347958	TRUE	0.022079763	-0.272210367	-0.319740711	-0.173489772	-3.290946564	-1.123244341	20	0.000522698	FALSE	SLC20A1	0.115024621	0.134254017	0.485467163	0.683904126	0.144772001	0.14202831	0.044314962	0.76776887	0.416408592	0.574604004	0.048914529	0.92850279	0.91130022	0.319784816	0.012541418	0.959070292	0.893695977	0.059668398	0.685638305	0.653471604	-0.213957874	-0.280123046	-0.474929095	-0.595647168	-0.219801787	-0.27072329	-0.13267609	-0.779041475	-0.474209792	-0.617132993	-0.125964368	-0.863854863	-0.848784929	-0.375422331	0.165120898
PPCDC	9	TRUE	156.1489507	TRUE	0.000290226	-0.220880871	-0.279370006	-0.288194223	-4.668263313	4.08141509	20	1.80E-06	FALSE	PPCDC	0.681597558	0.298511217	0.948283135	0.736740171	0.239815585	0.23565814	0.896220303	0.232601467	0.918805398	0.445742503	0.78446817	0.377373124	0.845395958	0.814188964	0.324808006	0.13944831	0.393816637	0.081190236	0.414618551	0.646597484	-0.620606471	-0.423536616	-0.998292752	-0.635649804	-0.290833302	-0.35031471	-0.819929788	-0.397526086	-1.031609437	-0.529002574	-0.669604649	-0.400293789	-0.70023276	-0.695750722	-0.63082917
NCOA4	9	FALSE	136.9087985	TRUE	1	-0.470457905	-0.513758923	0.056949272	1.129685104	-5.722769278	20	0.870511024	TRUE	NCOA4	0.649185332	0.636941053	0.509128236	0.178767105	0.136252759	0.568918917	0.442767234	0.262711593	0.822221525	0.536950255	0.587747577	0.191356401	0.321697651	0.242533144	0.242490279	0.52709444	0.403425265	0.55535871	0.137566288	0.058201338	-0.592938564	-0.648472445	-0.4881475	-0.294589982	-0.212284572	-0.559069329	-0.434137125	-0.420043456	-0.802801778	-0.590426537	-0.515623365	-0.286662703	-0.338335567	-0.328513602	-0.534206293
MED13L	9	TRUE	90.41310987	TRUE	5.63E-11	-0.125524031	-0.137123624	-0.321134127	-7.557332276	20.32754661	20	6.14E-14	FALSE	MED13L	0.403826653	0.094815999	0.769438517	0.839130256	0.085545071	0.575908067	0.604195517	0.083810089	0.375354486	0.206298004	0.886251921	0.145204741	0.039631214	0.612805863	0.215740017	0.685070519	0.838548225	0.04511391	0.013614482	0.724108804	-0.427175885	-0.228994499	-0.661531534	-0.741792781	-0.159067843	-0.563406093	-0.526827329	-0.241288321	-0.447615246	-0.360069609	-0.857380528	-0.250181421	-0.091160073	-0.539523912	-0.497856089
UROS	9	TRUE	82.46444549	TRUE	0.000416349	-0.286536144	-0.301589004	-0.173069424	-4.574529139	3.672878984	20	2.79E-06	FALSE	UROS	0.110406656	0.111160199	0.857062461	0.756418448	0.599419189	0.650342121	0.864278521	0.013166166	0.878869936	0.078199664	0.866441518	0.107364071	0.841898269	0.049784545	0.102428154	0.483890669	0.892576497	0.090254021	0.086873783	0.436810272	-0.20879621	-0.251763265	-0.75441831	-0.65229661	-0.512805689	-0.612187432	-0.764779405	-0.01131692	-0.905552768	-0.219918445	-0.801388622	-0.214164362	-0.694911361	-0.139762871	-0.289131203
VPS8	9	TRUE	62.08208406	TRUE	0.007880121	-0.22514983	-0.253817692	-0.166497197	-3.678940078	0.167855654	20	0.000125511	FALSE	VPS8	0.048522004	0.682858673	0.545337501	0.655119644	0.480099584	0.583731972	0.427522161	0.503480702	0.902521154	0.065090186	0.613914863	0.083226721	0.035807712	0.012861693	0.160062398	0.116319159	0.659722504	0.182489958	0.696773166	0.067266414	-0.116923406	-0.683795022	-0.508732235	-0.575980926	-0.435345641	-0.568333178	-0.425855375	-0.574433952	-0.970062394	-0.197373686	-0.531888903	-0.186299152	-0.082456361	-0.024164784	-0.409688015
SYNCRIP	9	TRUE	30.69261553	TRUE	0.005266787	-0.348800141	-0.355778256	-0.218292356	-3.817905131	0.663979693	20	7.29E-05	FALSE	SYNCRIP	0.156827255	0.000919594	0.012320713	0.818214418	0.111632126	0.471215327	0.94185482	0.534481831	0.107806981	0.925014111	0.955099844	0.923347859	0.02566696	0.747955044	0.235806238	0.99886937	0.465585974	0.437574933	0.81523186	0.209716586	-0.255168027	0.239459906	-0.025563178	-0.714951126	-0.188511091	-0.500175882	-0.942897428	-0.593863168	-0.224910752	-1.057844857	-1.205521905	-0.851044043	-0.054988605	-0.634100269	-0.525407697
DYRK1A	9	TRUE	2.264981434	TRUE	0.00119021	-0.155710991	-0.16428347	-0.28129961	-4.286645119	2.467189573	20	1.03E-05	FALSE	DYRK1A	0.885829355	0.112505467	0.040917009	0.85277649	0.155813027	0.170834426	0.710506178	0.884003926	0.000409047	0.069592895	0.650756624	0.799753164	0.814736836	0.487313898	0.637906105	0.032039538	0.163654589	0.05101674	0.439615554	0.549514931	-0.912933831	-0.253499407	-0.126948852	-0.761922509	-0.229190287	-0.297934339	-0.60091589	-0.975648447	0.432588793	-0.205492395	-0.556029634	-0.665773632	-0.658253011	-0.467692336	-0.930424547
SLC5A3	10	TRUE	371.0527215	TRUE	6.85E-22	-0.069692469	-0.101938236	-0.434537656	-10.72881926	45.51085802	20	2.24E-25	FALSE	SLC5A3	0.18957897	0.157014563	0.957618045	0.626243302	0.975428056	0.422920931	0.949757001	0.160780549	0.762028447	0.047343583	0.930398	0.032199832	0.726602361	0.00758224	0.056964756	0.766976584	0.01055608	0.513421031	0.022537012	0.874996542	-0.282934193	-0.304864946	-1.054167943	-0.557337507	-1.301596393	-0.471490546	-0.979279871	-0.33563498	-0.729257876	-0.160113064	-1.054223809	-0.096149285	-0.573648156	0.015614985	-0.15096722
FBXO7	10	TRUE	229.5016589	TRUE	6.13E-08	-0.127784821	-0.162248981	-0.329387857	-6.421038693	13.12423325	20	1.20E-10	FALSE	FBXO7	0.147026512	0.057842566	0.863801764	0.806444299	0.800662686	0.239085895	0.925964289	0.148145387	0.501948538	0.304236279	0.778257078	0.083006737	0.636688007	0.012230427	0.135351337	0.732863725	0.819482198	0.386366572	0.003212992	0.822884416	-0.2461947	-0.163517176	-0.763706544	-0.70137322	-0.721983439	-0.35286601	-0.889530318	-0.322946772	-0.529086622	-0.434131456	-0.662739242	-0.186013284	-0.511365878	-0.02028098	-0.362792922
SLC7A1	10	TRUE	226.6315298	TRUE	0.000242325	-0.123974363	-0.215622239	-0.329339873	-4.719141274	4.306430877	20	1.41E-06	FALSE	SLC7A1	0.918047934	0.806740536	0.683474772	0.051042008	0.794181894	0.750761881	0.020418801	0.025035106	0.220930307	0.030309389	0.019005497	0.983978115	0.979568231	0.987664081	0.181064174	0.057595299	0.856986572	0.390628862	0.004207208	0.762776287	-0.988994072	-0.811542111	-0.595087513	-0.156896645	-0.711718681	-0.69155269	-0.069768514	-0.088457896	-0.337343103	-0.11062402	-0.042575293	-1.18640494	-1.244721481	-1.175950651	-0.445314464
KIF18B	10	FALSE	220.3556074	TRUE	1	-0.478740732	-0.572488799	0.048489325	0.700325631	-6.103980531	20	0.758028995	TRUE	KIF18B	0.384263166	0.655268718	0.78283656	0.17318151	0.784468731	0.381948099	0.804247804	0.141976736	0.328360673	0.90788929	0.59142062	0.508532367	0.918245717	0.33775828	0.021333545	0.304390431	0.904309767	0.191964556	0.654706674	0.32657511	-0.415069103	-0.662143871	-0.673493212	-0.290415026	-0.697013074	-0.446830238	-0.687449621	-0.316431976	-0.416307579	-1.011733704	-0.517872122	-0.470887938	-0.871769486	-0.38568566	0.056900757
TYMS	10	TRUE	187.0246394	TRUE	0.273557324	-0.396759405	-0.534814666	-0.218901231	-1.947841069	-4.504937957	20	0.0259041	FALSE	TYMS	0.993697632	0.989949642	0.810519383	0.000171453	0.46873153	0.982885764	0.002571286	0.482482416	0.909579712	0.054220929	0.954837205	0.98204763	0.983324272	0.005033001	0.436258606	1	0.180297152	0.809503709	0.180841856	0.27538281	-1.414833925	-1.47925652	-0.700225437	0.221251948	-0.428522576	-1.225228524	0.07151894	-0.561444234	-0.994324927	-0.175731974	-1.203508667	-1.112942617	-1.313960232	0.045248099	-0.74074415
DPM2	10	FALSE	148.9163698	TRUE	1	-0.549626482	-0.593361935	0.031039449	0.592499295	-6.171614071	20	0.723152207	TRUE	DPM2	0.993713508	0.982551564	0.361454881	0.716004917	0.280506937	0.733397006	0.595428187	0.092106439	0.008124702	0.183565156	0.535225685	0.796185449	0.531885025	0.475912712	0.562915376	0.422168536	0.630679124	0.383786498	0.281650085	0.44783363	-1.415143337	-1.406953347	-0.40615424	-0.61920248	-0.316923341	-0.675999425	-0.52137942	-0.254193106	0.079598544	-0.340522236	-0.484651709	-0.662341783	-0.45080842	-0.461459633	-0.857228087
TGFBRAP1	10	TRUE	142.3078687	TRUE	0.087576731	-0.307874389	-0.335838957	-0.126056551	-2.648147041	-2.954010302	20	0.004132105	FALSE	TGFBRAP1	0.036880877	0.808037269	0.289583406	0.521007972	0.565934774	0.183938466	0.529865733	0.04556516	0.809714378	0.546496483	0.779510523	0.21959825	0.341727129	0.077656883	0.324365435	0.094649344	0.778275645	0.554094682	0.702287606	0.142960376	-0.089841347	-0.813374204	-0.36437836	-0.495411749	-0.489630934	-0.309358909	-0.482487082	-0.162247891	-0.785442987	-0.597099421	-0.664090567	-0.306472871	-0.349394814	-0.184403805	-0.630359086
PSMF1	10	TRUE	131.3483057	TRUE	0.042851596	-0.331749114	-0.361069937	-0.182165669	-2.997284482	-2.007605266	20	0.001407116	FALSE	PSMF1	0.91573763	0.890553341	0.056333046	0.293188022	0.616906967	0.793274409	0.681614588	0.051180912	0.746349323	0.589007185	0.728627522	0.145184154	0.326422955	0.244955258	0.456280864	0.159802886	0.695456963	0.471072952	0.340117861	0.820037682	-0.983050235	-0.966648721	-0.157443321	-0.369368832	-0.525622967	-0.735111214	-0.57901172	-0.176879076	-0.713331848	-0.62767605	-0.615068696	-0.250163905	-0.340976183	-0.330087298	-0.759252866
EFR3A	10	TRUE	130.5963945	TRUE	0.826176085	-0.304109022	-0.392742218	-0.065054273	-0.769538474	-6.054630294	20	0.22090848	FALSE	EFR3A	0.871772198	0.600478818	0.154268754	0.761493108	0.018809847	0.574232425	0.850531374	0.566408393	0.182182768	0.542519549	0.185998998	0.157987355	0.006836345	0.558276698	0.15948291	0.239951004	0.91614642	0.198079685	0.785026348	0.015088525	-0.883160947	-0.62252144	-0.27027563	-0.656807878	-0.02146407	-0.562366357	-0.744689532	-0.614373017	-0.304109022	-0.594309833	-0.277471536	-0.260914174	0.040913972	-0.507310002	-0.408644586
CEBPA	10	TRUE	128.8790915	TRUE	2.06E-11	-0.287496114	-0.295995994	-0.325723922	-7.701570036	21.33346518	20	2.14E-14	FALSE	CEBPA	0.012785106	0.336978251	0.485166834	0.891812799	0.911965491	0.861897025	0.232717952	0.45758206	0.905491181	0.333588217	0.927982471	0.318537266	0.920885672	0.133107844	0.017258337	0.896222717	0.774951751	0.938379276	0.307825064	0.67536471	0.004293195	-0.450387216	-0.47476222	-0.840141116	-0.969275279	-0.835542469	-0.31504736	-0.546131257	-0.97988836	-0.454413609	-1.04137865	-0.367472666	-0.880972224	-0.245654833	0.101526932
REXO2	10	FALSE	103.1739126	TRUE	1	-0.474448433	-0.514937771	-0.006299042	-0.132689142	-6.333447617	20	0.447237481	TRUE	REXO2	0.510717649	0.605302901	0.507758115	0.868052541	0.270871595	0.292968741	0.845754868	0.705243164	0.017320626	0.901986333	0.171621093	0.328214576	0.608090444	0.979101061	0.78757426	0.300153368	0.150681163	0.005702673	0.488892017	0.317342472	-0.49417906	-0.625882894	-0.487380704	-0.78794233	-0.310889508	-0.39047335	-0.738129892	-0.716928784	-0.007884399	-0.997815396	-0.266431147	-0.372971436	-0.494008481	-1.067949022	-1.111002951
KMT2A	10	TRUE	82.39711944	TRUE	0.001610676	-0.267192854	-0.280311562	-0.241682164	-4.202155866	2.125983824	20	1.48E-05	FALSE	KMT2A	0.065664813	0.109000055	0.922693256	0.943061023	0.825251005	0.855538967	0.952746161	0.023781481	0.239106968	0.464897799	0.922138076	0.040874881	0.572304015	0.005174876	0.211429645	0.054375885	0.528475659	0.905474556	0.016134863	0.811394206	-0.14861814	-0.2488941	-0.883261179	-1.05580492	-0.764320476	-0.823756363	-0.996123975	-0.082280734	-0.351778996	-0.541674209	-1.01097251	-0.117170392	-0.473263514	0.043304397	-0.491686426
SMARCC1	10	TRUE	36.83453783	TRUE	0.046266123	-0.354851131	-0.363850033	-0.133042983	-2.959616061	-2.115388573	20	0.001589695	FALSE	SMARCC1	0.567836037	0.129510407	0.638833994	0.555209619	0.589579318	0.675358435	0.463356679	0.082186911	0.428106628	0.473317191	0.800392846	0.792705241	0.922772041	0.62736742	0.00960577	0.152475169	0.357425267	0.434164173	0.904467486	0.411950281	-0.532252899	-0.274554623	-0.565291293	-0.514778225	-0.505853223	-0.630021059	-0.445368256	-0.238628725	-0.481721034	-0.547275302	-0.688475889	-0.658994109	-0.887724552	-0.548531214	0.212361677
MTHFD1	10	TRUE	32.76943589	TRUE	0.004017482	-0.201357615	-0.239673833	-0.231686831	-3.904423803	0.9817853	20	5.15E-05	FALSE	MTHFD1	0.769243298	0.79790671	0.398668395	2.00E-06	0.744022539	0.521546506	0.719294436	0.432466147	0.799935785	0.030868608	0.316369291	0.708023356	0.878284276	0.251954013	0.12287536	0.682114304	0.448761189	0.059253783	0.028694815	0.734797829	-0.713614036	-0.799624825	-0.42694592	0.422480444	-0.643299378	-0.530175342	-0.607916024	-0.530706721	-0.772777681	-0.112635646	-0.362155077	-0.590572286	-0.760771239	-0.334563717	-0.336624268
GART	10	TRUE	30.64230803	TRUE	0.027559173	-0.268290962	-0.300368352	-0.212118572	-3.198453684	-1.410452939	20	0.000719981	FALSE	GART	0.475021946	0.83816443	0.267595386	0.000172331	0.75124674	0.314286536	0.621626538	0.369055217	0.855788578	0.008813126	0.67325361	0.869360679	0.90178334	0.425037852	0.009743356	0.982224858	0.81171408	0.297727434	0.029222351	0.652784391	-0.471427443	-0.860003095	-0.35089203	0.220968831	-0.652080197	-0.404498026	-0.537921887	-0.491298047	-0.857542507	0.019757618	-0.571800309	-0.748803879	-0.81991724	-0.433828213	0.209973142
MED23	10	TRUE	9.832431543	TRUE	0.016011628	-0.220282729	-0.245648439	-0.266788369	-3.425396538	-0.692102079	20	0.000324023	FALSE	MED23	0.778989436	0.874631135	0.657911597	0.452905977	0.532467489	0.121998458	0.532030527	0.277321609	0.929984041	0.252845491	0.341766433	0.890803952	0.499477578	0.227288927	3.42E-05	0.70367631	0.902538816	0.387610548	0.014086136	0.85997008	-0.726386692	-0.930585557	-0.577714995	-0.458001936	-0.467756751	-0.249555598	-0.483720576	-0.430486388	-1.089091199	-0.396852474	-0.376818466	-0.783695611	-0.433319277	-0.318485779	0.659374837
SETD1B	10	TRUE	7.443093055	TRUE	0.028563004	-0.325676664	-0.327174589	-0.161504709	-3.181496134	-1.462560195	20	0.000763425	FALSE	SETD1B	0.613487907	0.179026298	0.437722774	0.181342649	0.577946539	0.822216684	0.719556939	0.333685955	0.544197891	0.006652834	0.522963749	0.920159903	0.200900949	0.668570779	0.451530844	0.036229322	0.609490802	0.427933047	0.251635651	0.813974713	-0.565089162	-0.326655968	-0.448520406	-0.296515074	-0.497786359	-0.771378638	-0.608129843	-0.468606343	-0.556684379	0.049625602	-0.47764654	-0.843475524	-0.264625741	-0.575232846	-0.754873908
LMO2	11	TRUE	411.5710631	TRUE	2.12E-39	0.020166943	-0.00452319	-0.566732923	-14.64594502	84.81945802	20	3.47E-43	FALSE	LMO2	0.979932647	0.787203071	0.013448113	0.736472393	0.052035484	0.046406579	0.870383174	0.805337099	0.74383343	0.004601047	0.042170082	0.981811471	0.020686933	0.984539452	0.366290502	0.422715408	0.793864143	0.010048911	0.860683014	0.921720658	-1.241049627	-0.786055019	-0.032410928	-0.635431102	-0.109308348	-0.133747496	-0.774309747	-0.826953096	-0.710854749	0.089561179	-0.111919344	-1.108812819	-0.038052338	-1.123139183	-0.673618681
GFI1	11	TRUE	295.384139	TRUE	5.06E-25	-0.058491011	-0.074005455	-0.399749217	-11.52928402	52.80849939	20	1.10E-28	FALSE	GFI1	0.011209563	0.00496255	0.91605165	0.849109579	0.766263186	0.000291938	0.924394651	0.664520494	0.81962102	0.049069605	0.89757141	0.001489948	0.789125656	0.016497987	0.106624903	0.947551905	0.784827908	0.064857494	0.024710223	0.84040669	0.015054486	0.096264217	-0.863547303	-0.756297939	-0.67140162	0.289192073	-0.885045157	-0.683442846	-0.799049919	-0.164207327	-0.898183629	0.119032346	-0.629562389	-0.043748329	-0.29941894
LDB1	11	TRUE	168.7992291	TRUE	6.10E-12	-0.137895181	-0.182098653	-0.476618558	-7.878122147	22.54536856	20	5.99E-15	FALSE	LDB1	0.913340577	0.995183849	0.03951929	0.408662413	0.144132054	0.318988701	0.923869503	0.819049269	0.866616485	0.126663869	0.030964581	0.977231985	0.16344981	0.975516161	0.160345619	0.849106389	0.912613712	0.001172916	0.805609906	0.931937995	-0.97702328	-1.550985353	-0.123683966	-0.433997542	-0.219239891	-0.407520595	-0.883626317	-0.847456866	-0.878709427	-0.284088717	-0.084060843	-1.057827895	-0.237272391	-1.041129483	-0.410185796
IRS2	11	TRUE	166.8332814	TRUE	0.232477151	-0.43619057	-0.500661483	-0.13697012	-2.065348956	-4.277271723	20	0.019617201	FALSE	IRS2	0.660809427	0.349439851	0.200701069	0.908005018	0.601248348	0.883165143	0.575187766	0.004867589	0.92219564	0.102273371	0.660261463	0.279338425	0.848816249	0.958955074	0.434993028	0.999998934	0.375593408	0.090071836	0.139730361	0.952625907	-0.602554862	-0.458813205	-0.306305508	-0.890511839	-0.514131617	-0.879876768	-0.509035957	0.103337768	-1.047350039	-0.254591189	-0.562607297	-0.344450456	-0.705669082	-0.957345305	-0.739570627
MANF	11	FALSE	148.5742723	TRUE	1	-0.570631352	-0.591230755	0.003881547	0.086875638	-6.338330746	20	0.534603178	TRUE	MANF	0.930810033	0.898341529	0.186608195	0.431080713	0.339935998	0.394413736	0.725033536	0.770809354	0.316684398	0.598567235	0.356897542	0.742793026	0.792493691	0.818961789	0.233438845	0.411345223	0.859217116	0.17200716	0.596193245	0.756728175	-1.023572424	-0.985516277	-0.295942264	-0.4461623	-0.352902592	-0.454392444	-0.612590749	-0.782513936	-0.408325094	-0.63478981	-0.385394649	-0.616349344	-0.633071876	-0.700833164	-0.522253179
UBE2J2	11	TRUE	90.45271633	TRUE	0.028194383	-0.411142995	-0.427272065	-0.128626851	-3.185698927	-1.449434699	20	0.000752035	FALSE	UBE2J2	0.057509792	0.211674291	0.922800855	0.867298764	0.871095713	0.385657669	0.742030282	0.410268829	0.756038501	0.395661129	0.783099033	0.511475184	0.534060662	0.645326323	0.203117234	0.521905895	0.326178948	0.671837785	0.406335655	0.360087909	-0.134498367	-0.356054139	-0.883605143	-0.786569317	-0.859006896	-0.449082476	-0.626917233	-0.517027191	-0.723071236	-0.495973348	-0.668047198	-0.472485016	-0.451994417	-0.559920307	-0.479543435
HIST1H4K	11	TRUE	86.43856413	TRUE	0.026862683	-0.376816046	-0.389683389	-0.134232127	-3.213726505	-1.363576137	20	0.00068326	FALSE	HIST1H4K	0.581082309	0.819212194	0.53017868	0.715606722	0.541381114	0.467592484	0.798244765	0.261341645	0.102899152	0.559368486	0.87617586	0.410848139	0.748333817	0.980526859	0.026093512	0.087099579	0.277896492	0.1632059	0.860442137	0.357585252	-0.541515427	-0.829562591	-0.500061	-0.618901569	-0.473453272	-0.49802784	-0.680943655	-0.419047567	-0.21851662	-0.606192077	-0.826745025	-0.418437208	-0.591367446	-1.080223547	0.014200052
ZFP36L2	11	TRUE	78.16626222	TRUE	4.54E-08	-0.254961984	-0.268848187	-0.303436354	-6.475497173	13.44665918	20	8.56E-11	FALSE	ZFP36L2	0.652833817	0.374726029	0.931048605	0.822822188	0.778786514	0.327763983	0.670259362	0.128731672	0.99591564	0.023595297	0.859462033	0.889143695	0.761947772	0.006896725	0.171185276	0.054314594	0.840677517	0.484289689	0.100844727	0.694413364	-0.595955731	-0.475628552	-0.912952817	-0.720470679	-0.688753741	-0.413161378	-0.570827382	-0.301787838	-1.602009976	-0.083745483	-0.785163714	-0.780757151	-0.603328858	0.022595209	-0.428983687
SLC38A2	11	TRUE	48.63719332	TRUE	0.008039974	-0.315068256	-0.348530622	-0.195503886	-3.668428667	0.131048847	20	0.000130688	FALSE	SLC38A2	0.203649655	0.863525328	0.634541195	0.905287811	0.736076129	0.78761227	0.916624506	0.60669837	0.012067334	0.222632574	0.485983464	0.936984594	0.794840707	0.766911081	0.128058508	0.052823609	0.355617577	0.905432419	0.035916792	0.204676523	-0.294001413	-0.907374177	-0.562548326	-0.880851884	-0.634027354	-0.728778637	-0.86469909	-0.641360705	0.03277158	-0.373416614	-0.456869462	-0.886555144	-0.635596866	-0.650246939	-0.347736132
CERS2	11	TRUE	38.55803524	TRUE	0.016011628	-0.337750616	-0.355917615	-0.171598839	-3.425760721	-0.690399892	20	0.000323294	FALSE	CERS2	0.278197369	0.018180781	0.93313027	0.579101278	0.702196541	0.573418258	0.819107417	0.113464684	0.981233307	0.618442714	0.860337975	0.089612888	0.210147521	0.743649657	0.020200316	0.542753395	0.344482026	0.824688237	0.297964184	0.214955926	-0.347304864	-0.031343411	-0.921410421	-0.528665567	-0.598124843	-0.561861167	-0.704366744	-0.283452596	-1.432811155	-0.649932425	-0.787100707	-0.194162745	-0.270948396	-0.630567588	0.06845812
BRIP1	11	FALSE	37.23175587	TRUE	0.030363742	-0.444174996	-0.45811514	-0.128733132	-3.15321597	-1.548026642	20	0.000839711	TRUE	BRIP1	0.84248982	0.173684576	0.874919594	0.913932127	0.450645889	0.944320318	0.864820523	0.184045341	0.428817546	0.698275337	0.889124064	0.823088899	0.610992043	0.297753949	0.230721049	0.057087314	0.574698576	0.281315396	0.146888859	0.780738838	-0.826366074	-0.321563372	-0.780172975	-0.913693385	-0.417767716	-1.052532061	-0.765606736	-0.35732573	-0.482176738	-0.717128702	-0.867039892	-0.689884104	-0.495743021	-0.362590225	-0.518609121
DLD	11	TRUE	36.35241019	TRUE	0.034376558	-0.247300077	-0.27989407	-0.188154772	-3.102018625	-1.701682824	20	0.000997847	FALSE	DLD	0.839799738	0.860092469	0.439317227	0.326031785	0.673639324	0.019242089	0.631850552	0.026425042	0.537416185	0.126408975	0.693377044	0.904658197	0.575874485	0.752682163	0.07914103	0.053020467	0.017254728	0.022618499	0.842938344	0.893029038	-0.821471612	-0.900468262	-0.449399875	-0.388325359	-0.571504109	-0.045909373	-0.544562209	-0.095072753	-0.55221427	-0.28380622	-0.586631522	-0.809843941	-0.47530055	-0.638051057	-0.225726249
ARL4D	12	FALSE	138.9713262	TRUE	1	-0.547659758	-0.555007902	0.065892298	1.994311622	-4.416479556	20	0.976759485	TRUE	ARL4D	0.684514512	0.365520486	0.542962909	0.592113357	0.675206799	0.652553608	0.323224189	0.813260873	0.697628916	0.064984492	0.531045296	0.49987885	0.5307713	0.650716066	0.049898576	0.320947081	0.572156675	0.117180721	0.379908098	0.697081225	-0.623215368	-0.469555268	-0.507367819	-0.536405942	-0.572869218	-0.613708335	-0.368698794	-0.838576612	-0.668977798	-0.197177637	-0.482263478	-0.466205012	-0.450204137	-0.563399392	-0.122263326
FECH	12	TRUE	39.38295317	TRUE	0.003991574	-0.400527422	-0.423621423	-0.187862716	-3.908128827	0.995547334	20	5.07E-05	FALSE	FECH	0.078932593	0.387026811	0.862305865	0.795307373	0.8950705	0.528465505	0.708616143	0.656735493	0.953868991	0.247011107	0.795755288	0.093312584	0.9187456	0.434238129	0.203034293	0.348450282	0.916367643	0.520504389	0.116231347	0.82625288	-0.168998084	-0.483695096	-0.761596505	-0.689382235	-0.919412759	-0.534334218	-0.599430744	-0.677496999	-1.249483903	-0.392456006	-0.682787451	-0.198612912	-0.87351205	-0.438820275	-0.479418687
PPIAL4G	12	TRUE	35.87151165	TRUE	6.35E-07	-0.309633871	-0.314027092	-0.227352808	-6.00938699	10.76611555	20	1.45E-09	FALSE	PPIAL4G	0.315564595	0.723422906	0.25930623	0.469537527	0.666763913	0.399869542	0.429284061	0.628615397	0.758681038	0.448064284	0.669742441	0.509804415	0.541632734	0.664674831	0.386111293	0.738724689	0.508841628	0.701562613	0.009117685	0.590681708	-0.371844446	-0.718708318	-0.345685355	-0.467050592	-0.565516338	-0.457675076	-0.426812512	-0.656754619	-0.7257755	-0.530534599	-0.569279723	-0.471578284	-0.456161032	-0.572592177	-0.693150612
SETD5	12	TRUE	30.51034694	TRUE	0.000823549	-0.397794478	-0.405706068	-0.205023985	-4.392629968	2.900616616	20	6.42E-06	FALSE	SETD5	0.812386169	0.149378623	0.268499032	0.227790008	0.644525745	0.366414548	0.858509211	0.881576937	0.449686587	0.780490768	0.087987338	0.830509145	0.613587288	0.948168294	0.935247458	0.501107166	0.2193852	0.081286067	0.680186119	0.922556782	-0.775085013	-0.296840213	-0.351452414	-0.328892288	-0.547016313	-0.437328427	-0.756141097	-0.969806908	-0.495540887	-0.803131462	-0.185696115	-0.698173966	-0.497294427	-0.919948854	-1.372278913
ELOVL1	12	FALSE	28.90604785	TRUE	0.018486788	-0.456198327	-0.473296719	-0.142151403	-3.3722365	-0.864264572	20	0.000391997	TRUE	ELOVL1	0.252969897	0.610096454	0.925627793	0.584896554	0.844085209	0.913636615	0.666858502	0.241530724	0.854162802	0.229909623	0.884513352	0.450581446	0.442315656	0.380211194	0.286825685	0.612992943	0.862326384	0.869185463	0.105064154	0.627622939	-0.330074141	-0.629223075	-0.892980661	-0.532095352	-0.800554312	-0.957582059	-0.568412382	-0.404386843	-0.85458614	-0.379185758	-0.851781734	-0.439743163	-0.403036896	-0.409354861	-0.588607933
ACD	12	FALSE	21.75123162	TRUE	0.008188434	-0.477494851	-0.489865004	-0.132671037	-3.661492238	0.106071032	20	0.000134374	TRUE	ACD	0.835670229	0.823915711	0.914863043	0.49229063	0.566914886	0.617871151	0.871518847	0.825607713	0.485492775	0.702090883	0.858987892	0.784664171	0.465580618	0.379213076	0.39810195	0.665425493	0.45363822	0.226444486	0.183865462	0.531460497	-0.814103649	-0.836787655	-0.860272648	-0.479495743	-0.490286163	-0.590283054	-0.776125137	-0.857959744	-0.518482726	-0.720649767	-0.784137979	-0.651575212	-0.415312746	-0.408804612	-0.704737602
TRNAU1AP	12	TRUE	8.528334595	TRUE	0.036396275	-0.39736336	-0.414507441	-0.156818286	-3.075259355	-1.780626875	20	0.001089923	FALSE	TRNAU1AP	0.596532439	0.735564744	0.3404916	0.695508095	0.551099012	0.751348182	0.703629675	0.36016454	0.943219391	0.348270786	0.562048632	0.789393082	0.714798571	0.94343195	0.751002703	0.152482897	0.141997881	0.189898595	0.108480879	0.182568485	-0.552562128	-0.730096627	-0.394244696	-0.603944688	-0.479792849	-0.692089316	-0.595512492	-0.485662846	-1.176610008	-0.464373441	-0.50025602	-0.65591318	-0.564574936	-0.905878176	-1.060978964
TFAP4	12	TRUE	5.948970124	TRUE	0.034738094	-0.400054824	-0.418535328	-0.171845673	-3.095402661	-1.721068232	20	0.001019424	FALSE	TFAP4	0.27913783	0.836848277	0.941107522	0.893209912	0.201670577	0.148176985	0.877646483	0.063289511	0.201217814	0.675712094	0.935527367	0.759557686	0.477823626	0.969969778	0.122154089	0.584992607	0.750952454	0.050432621	0.739246864	0.512490475	-0.347935569	-0.857788543	-0.958579927	-0.843957428	-0.264553431	-0.27681278	-0.786190633	-0.204175017	-0.320882938	-0.696895786	-1.082114608	-0.62980254	-0.421787579	-1.007629428	-0.33504591
CCND3	13	TRUE	305.4793185	TRUE	3.16E-10	-0.254024804	-0.32406888	-0.441583977	-7.302519656	18.63678888	20	3.63E-13	FALSE	CCND3	0.409486222	0.54081226	0.906344732	0.885554572	0.957963865	0.895931063	0.973643675	0.009972932	0.278213516	0.726731228	0.932699379	0.056691048	0.979497704	0.988917888	0.4078186	0.967030094	0.811261489	0.031863457	0.066612466	0.961961654	-0.430674126	-0.582499901	-0.839026564	-0.824555065	-1.161005274	-0.910412272	-1.212578398	0.02149699	-0.381150515	-0.744444231	-1.066616775	-0.147624016	-1.243590618	-1.21506925	-0.714020558
FIS1	13	TRUE	206.1268295	TRUE	0.003350376	-0.418057341	-0.482069005	-0.239080394	-3.968461741	1.221409335	20	3.97E-05	FALSE	FIS1	0.899525168	0.906194297	0.573467654	0.93221383	0.979734513	0.944591574	0.398110752	0.555450972	0.901998833	0.932839501	0.421120262	0.938505956	0.114602518	0.526641343	0.463005885	0.609951136	0.319531577	0.089605659	0.221405306	0.918296039	-0.943732976	-1.00550117	-0.52514082	-1.000647874	-1.376253732	-1.053452848	-0.409899936	-0.607277493	-0.968353105	-1.082602976	-0.421076568	-0.890891843	-0.194935579	-0.489415197	-0.765426399
PRKRA	13	FALSE	142.3082215	TRUE	1	-0.686799511	-0.773627656	0.152558332	1.664524019	-4.99953548	20	0.951786457	TRUE	PRKRA	0.510323474	0.403239913	0.779020385	0.832861196	0.212749442	0.859589138	0.772998716	0.839680582	0.603889504	0.11539179	0.517711375	0.842665976	0.47805736	0.957111075	0.073201593	0.040851644	0.922762244	0.025209931	0.969087073	0.985889122	-0.493923136	-0.494229574	-0.67000901	-0.733321232	-0.272430455	-0.831211891	-0.655210691	-0.88215571	-0.597317948	-0.271025524	-0.474667778	-0.712694071	-0.421911894	-0.950286122	-0.207443197
PDS5A	13	TRUE	41.9421826	TRUE	0.019231828	-0.441737473	-0.470097372	-0.23592559	-3.349211038	-0.938687039	20	0.000425905	FALSE	PDS5A	0.217043973	0.845009902	0.914132659	0.928208508	0.324324622	0.999800497	0.922855144	0.016606206	0.572435733	0.058176216	0.951464055	0.325451896	0.716064922	0.890313065	0.189692194	0.965117204	0.915855806	0.856446783	0.133027632	0.599814711	-0.304181779	-0.872020743	-0.858260413	-0.980265996	-0.343622182	-1.553338439	-0.880885729	-0.038979164	-0.575604695	-0.184017513	-1.178783925	-0.371404841	-0.565538934	-0.794403534	-0.459076942
WASHC3	13	TRUE	34.46168505	TRUE	0.003971039	-0.423933307	-0.436445763	-0.180682162	-3.911331024	1.007451735	20	5.01E-05	FALSE	WASHC3	0.782864473	0.247389097	0.373241465	0.433498884	0.895682743	0.591545538	0.833266353	0.543923366	0.954543202	0.164108681	0.702457644	0.585760569	0.603076689	0.625274239	0.829035142	0.39179272	0.544783406	0.768079193	0.265770698	0.300929366	-0.731599008	-0.385302821	-0.412774947	-0.447473307	-0.921085553	-0.573258556	-0.721725608	-0.599880166	-1.253923238	-0.322664247	-0.593669476	-0.513761774	-0.491025584	-0.547226801	-1.172893435
SP1	13	TRUE	28.49528932	TRUE	0.012557863	-0.312867991	-0.313579098	-0.216720186	-3.516865128	-0.388370446	20	0.000231526	FALSE	SP1	0.710484429	0.627387722	0.863848629	0.644753842	0.706870881	0.307790005	0.785344313	0.686178028	0.907203447	0.840336556	0.858767609	0.00010491	0.072547763	0.104648155	0.010615466	0.467040778	0.817413042	0.254997187	0.581556121	0.740225247	-0.647782032	-0.64151799	-0.76377265	-0.569156856	-0.602723972	-0.400255699	-0.66747365	-0.700762848	-0.98579368	-0.883913514	-0.783661429	0.256960492	-0.14684584	-0.217132634	0.195357026
VCPIP1	13	TRUE	20.6302291	TRUE	0.04646204	-0.406382993	-0.423825372	-0.138181765	-2.955620626	-2.126554373	20	0.001609305	FALSE	VCPIP1	0.749518508	0.587685473	0.666933651	0.730299703	0.711292086	0.11853808	0.213494605	0.134046911	0.504131171	0.721824093	0.680586049	0.656869424	0.559070031	0.488744454	0.351561797	0.680437846	0.894875216	0.379670007	0.739396994	0.249516325	-0.689594547	-0.613734924	-0.583770594	-0.630389689	-0.607247797	-0.245685271	-0.302538088	-0.307775482	-0.530500399	-0.739572884	-0.577090597	-0.55642511	-0.465826338	-0.468474922	-0.658764144
ARID2	13	TRUE	19.10976018	TRUE	0.003379403	-0.399089674	-0.399216961	-0.238982223	-3.965632521	1.209622824	20	4.02E-05	FALSE	ARID2	0.814586998	0.121450487	0.938716455	0.478521985	0.579291536	0.900035234	0.598215885	0.486475483	0.688259495	0.155253987	0.871496352	0.814937241	0.852882367	0.874306819	0.240913223	0.700883818	0.38711203	0.714957008	0.891823772	0.259031082	-0.778596742	-0.264832613	-0.946626725	-0.471953231	-0.498709798	-0.920856454	-0.523099286	-0.563904016	-0.661176371	-0.314082671	-0.814110771	-0.681142375	-0.71226831	-0.769866423	-0.532152786
STAG2	13	TRUE	5.182190419	TRUE	0.026039327	-0.395642604	-0.43150982	-0.310219854	-3.228151338	-1.304081918	19	0.000651942	FALSE	STAG2	NA	0.172795332	0.857509017	0.907663791	0.929917872	0.899318365	0.963053775	0.281015796	0.892392451	0.001990669	0.96833367	0.993122993	0.725423915	0.980398703	0.156004619	0.165863763	0.708988362	0.738164274	0.001818465	0.964953795	NA	-0.3207156	-0.75501391	-0.889284427	-1.031998467	-0.919015877	-1.08117219	-0.433102941	-0.939856958	0.183875986	-1.363015229	-1.573540789	-0.572711002	-1.079089878	-0.402364697
SPI1	14	TRUE	364.7187298	TRUE	6.55E-47	-0.075051468	-0.098389999	-0.667021951	-16.17705958	101.7605589	20	7.14E-51	FALSE	SPI1	0.005472647	0.000389945	0.942640289	0.954194539	0.973979963	0.999594607	0.969910798	0.88087556	0.203216508	0.903356597	0.858964352	0.982922813	0.974077124	0.952924224	0.485657677	2.85E-07	0.845719366	0.913609745	0.076555053	0.919890803	0.071103316	0.304077742	-0.966642837	-1.111144642	-1.28350242	-1.515201043	-1.167326011	-0.968133142	-0.322583216	-1.000955464	-0.784087054	-1.281746344	-1.172903064	-0.935396026	-0.786150608
FAM136A	14	FALSE	103.7422466	TRUE	1	-0.649126067	-0.6678075	-0.004554164	-0.116881563	-6.335362751	20	0.453492661	TRUE	FAM136A	0.825521774	0.774136494	0.428657694	0.820615159	0.461935345	0.579264367	0.845934284	0.895803071	0.231362569	0.24090167	0.877226826	0.835641485	0.692869708	0.821114599	0.842285814	0.43724854	0.737723053	0.294040002	0.530200279	0.956531329	-0.796576963	-0.770474422	-0.443520525	-0.717820014	-0.424461037	-0.565516968	-0.738376287	-1.005440665	-0.345699087	-0.387748203	-0.829768319	-0.704205764	-0.548561587	-0.703162429	-1.193891795
CMIP	14	TRUE	77.83332701	TRUE	1.84E-05	-0.388251291	-0.435076893	-0.343328041	-5.309984241	7.086236209	20	7.24E-08	FALSE	CMIP	0.96136018	0.826463938	0.915727253	0.577213305	0.320995719	0.780769425	0.980679209	0.438804933	0.811355328	0.677163178	0.55927144	0.98795781	0.41082469	0.989195483	0.772201417	0.546383482	0.2335327	0.480124109	0.959784998	0.161613895	-1.129741742	-0.840733788	-0.862653576	-0.527560379	-0.341626671	-0.72132991	-1.287256706	-0.534603552	-0.78760653	-0.698161598	-0.498615616	-1.487636299	-0.386425767	-1.229442268	-1.089448881
CAD	14	TRUE	76.9340269	TRUE	0.000334112	-0.332194157	-0.381167106	-0.32816655	-4.630534311	3.916035791	20	2.15E-06	FALSE	CAD	0.93204244	0.744487898	0.735504133	0.000172222	0.883422721	0.874509419	0.882158091	0.065479968	0.621991311	0.039467148	0.890442476	0.983982504	0.969797855	0.812335593	0.412317808	0.947902528	0.866430515	0.475370453	0.410086178	0.565898067	-1.027135405	-0.738853548	-0.63348066	0.221003971	-0.888828949	-0.860865286	-0.793911844	-0.20853123	-0.610240465	-0.139587265	-0.871670914	-1.188420535	-1.131177279	-0.693777122	-0.718295575
HIST1H2AJ	14	TRUE	72.74084499	TRUE	0.007341673	-0.391192222	-0.398248886	-0.161283378	-3.710543971	0.2791309	20	0.000111082	FALSE	HIST1H2AJ	0.4561508	0.958033208	0.484303431	0.577737445	0.699306902	0.438950917	0.631832313	0.737020575	0.64211919	0.564871656	0.779888748	0.703605585	0.580938959	0.791451851	0.03721762	0.732874813	0.637357981	0.524883183	0.014463208	0.127598218	-0.459607276	-1.203318677	-0.474282478	-0.527867202	-0.595281699	-0.481033925	-0.544550363	-0.746406421	-0.62502995	-0.610112938	-0.664498326	-0.587443921	-0.47818995	-0.672782795	-0.060372441
TSC2	14	TRUE	51.98017175	FALSE	0.001609963	-0.124584503	-0.0956615	-0.482030331	-4.203171898	2.131510167	20	1.48E-05	FALSE	TSC2	0.962387644	0.823244627	0.770249651	0.900062365	0.956367953	2.62E-05	0.821545454	0.74034401	0.947248127	0.106913729	0.919458971	0.669374013	0.837181744	0.207295891	0.000417562	0.731215785	0.000286086	0.881959203	0.504644531	0.011350525	-1.134366017	-0.835750294	-0.662243212	-0.863807895	-1.15205557	0.449854875	-0.70727927	-0.749722372	-1.204705113	-0.260576044	-0.997369273	-0.564451736	-0.687956742	-0.304793659	0.520583109
FPGS	14	TRUE	45.90993556	TRUE	0.036382409	-0.463870287	-0.508520459	-0.173386367	-3.075925082	-1.778664543	20	0.001087523	FALSE	FPGS	0.955939442	0.920853123	0.498087949	0.043923946	0.89228036	0.735097999	0.720909258	0.397447616	0.694855999	0.101153906	0.780044156	0.896758907	0.947619733	0.698993667	0.172996941	0.847976399	0.821715291	0.44601723	0.589358113	0.77602209	-1.106961457	-1.04621221	-0.481968737	-0.143161543	-0.911824186	-0.677490472	-0.609231361	-0.509079234	-0.666643365	-0.253147369	-0.66466587	-0.794542141	-0.990944455	-0.596423194	-0.43201912
IRF2BP2	14	TRUE	13.44089914	TRUE	6.85E-13	-0.207094342	-0.21334443	-0.479525328	-8.190945108	24.80563749	20	5.61E-16	FALSE	IRF2BP2	0.189566992	0.423740203	0.83058049	0.593767822	0.940043922	0.824247393	0.789825672	0.855090282	0.844362207	0.887168578	0.903899459	0.483664281	0.950433152	0.056570445	0.02299663	0.971354646	0.660653236	0.655428862	0.04100156	0.938781284	-0.282924727	-0.507432427	-0.721840191	-0.537394153	-1.073166188	-0.774162962	-0.672074217	-0.911560017	-0.83729307	-0.965875236	-0.924254975	-0.457470561	-1.005005159	-0.15222176	0.04092192
PFAS	14	TRUE	12.95031233	TRUE	0.013104501	-0.411637194	-0.437397637	-0.230551523	-3.498381036	-0.450268772	20	0.000247901	FALSE	PFAS	0.496776985	0.801398204	0.845898845	0.003773403	0.765377333	0.513728153	0.805281311	0.934669132	0.68467095	0.021948654	0.450441039	0.874859962	0.942568634	0.951847765	0.71380517	0.973415759	0.689617149	0.099841692	0.21175716	0.817831522	-0.485226296	-0.804290543	-0.739983956	0.042143173	-0.670232478	-0.525482007	-0.688600578	-1.125112497	-0.658202288	-0.076022466	-0.437214633	-0.757176764	-0.967301066	-0.931724935	-1.014370274
STK11	14	TRUE	9.620448281	TRUE	0.002866366	-0.293554762	-0.297602983	-0.307250776	-4.018826122	1.412489618	20	3.22E-05	FALSE	STK11	0.3573527	0.322959082	0.58797005	0.826838647	0.848496345	0.596120489	0.643085047	0.838159221	0.839646789	0.23882543	0.748932929	0.524896825	0.79263408	0.768560577	0.377761012	0.539171037	0.339027235	0.427375211	0.580417144	0.650018216	-0.398316092	-0.440759246	-0.533775802	-0.725543327	-0.809548267	-0.576187049	-0.552048414	-0.879442572	-0.829482375	-0.386145134	-0.633258918	-0.479785365	-0.63322291	-0.651680089	-0.684982114
EMC6	14	TRUE	8.971622793	TRUE	1.83E-05	-0.391558314	-0.394385673	-0.299076191	-5.313612555	7.104246763	20	7.10E-08	FALSE	EMC6	0.733117784	0.958490786	0.393487576	0.323383177	0.937477107	0.621005561	0.19460625	0.956991199	0.928610365	0.824831064	0.841079765	0.6314485	0.859641145	0.602818303	0.267304654	0.610947821	0.205191226	0.264441974	0.712432601	0.803689311	-0.671170409	-1.206425641	-0.424066928	-0.386813922	-1.062277137	-0.592336907	-0.289698974	-1.22590065	-1.081156865	-0.860978026	-0.748764311	-0.540673523	-0.723963429	-0.53344851	-0.565428009
YME1L1	14	TRUE	5.431467343	TRUE	0.020111531	-0.364469264	-0.382165966	-0.189166931	-3.328819215	-1.003349213	20	0.000457454	FALSE	YME1L1	0.124906541	0.230776251	0.884386325	0.673556315	0.542593317	0.56679592	0.610524696	0.609618859	0.913564323	0.161119891	0.666293539	0.358752891	0.797898698	0.765376666	0.064505584	0.523965123	0.658612331	0.327381636	0.735112413	0.952069124	-0.224481191	-0.3720331	-0.795654043	-0.588419279	-0.474244066	-0.557752011	-0.530830196	-0.643360948	-1.009503679	-0.319783244	-0.566803837	-0.390066619	-0.638886744	-0.648913775	-0.178567409
MARCH5	15	TRUE	172.152067	TRUE	1.76E-06	-0.293823767	-0.38159151	-0.503102126	-5.789486538	9.564350561	20	5.20E-09	FALSE	5-Mar	0.982760471	0.294597412	0.94461292	0.964216904	0.974821391	0.382381424	0.967151149	0.962933333	0.948672824	0.604751594	0.927978485	0.974124732	0.9235339	0.009589247	0.228180222	0.871514712	0.952746877	0.914560499	0.133142543	0.674706436	-1.266693858	-0.420746786	-0.977365603	-1.1617979	-1.293694003	-0.447093328	-1.131511759	-1.261395212	-1.214510502	-0.639449542	-1.041357574	-1.034852039	-0.890459147	-0.001878685	-0.515143112
DHODH	15	FALSE	77.03728726	TRUE	0.027301482	-0.565338309	-0.604973474	-0.188089176	-3.204587758	-1.391651734	20	0.000705019	TRUE	DHODH	0.997354147	0.928460792	0.583888475	0.015851239	0.776944089	0.698744139	0.938118652	0.241849951	0.736671169	0.021111988	0.874566152	0.983792315	0.97867491	0.989667713	0.235252174	0.819327188	0.929991763	0.2671501	0.904946261	0.830052473	-1.504731904	-1.069818424	-0.531330139	-0.058966881	-0.686123315	-0.647638488	-0.928566297	-0.40462552	-0.703949581	-0.072014467	-0.822340907	-1.219538804	-1.23098497	-1.283672342	-0.524669415
SPTSSA	15	FALSE	71.57007831	TRUE	0.005258331	-0.515068898	-0.559110338	-0.223662622	-3.819964059	0.671463258	20	7.23E-05	TRUE	SPTSSA	0.245112685	0.218242319	0.992129275	0.910357178	0.861976958	0.965706541	0.982253376	0.825146634	0.859400768	0.764190096	0.957119967	0.073384027	0.504986977	0.566277851	0.069852148	0.996908348	0.891232806	0.926442605	0.114082936	0.580881299	-0.324563982	-0.361655909	-1.290416565	-0.899363618	-0.838322233	-1.13423683	-1.303117925	-0.857201987	-0.864414385	-0.784209137	-1.222019794	-0.17316762	-0.436274841	-0.511895518	-0.196632331
RFK	15	TRUE	54.5964584	TRUE	0.002955568	-0.461526011	-0.5063508	-0.24318695	-4.006801519	1.36665928	20	3.39E-05	FALSE	RFK	0.867511262	0.383107954	0.855212757	0.888855105	0.437756102	0.950306432	0.962118091	0.105853441	0.925923507	0.634870636	0.846439744	0.884533815	0.891547767	0.976136005	0.438005176	0.108120391	0.876507035	0.633278991	0.793063079	0.882227672	-0.874475436	-0.481141342	-0.751951248	-0.832584569	-0.41016357	-1.073546934	-1.071006012	-0.273575732	-1.066329757	-0.662839412	-0.758588059	-0.77286229	-0.792141353	-1.04544785	-0.742363543
LIAS	15	TRUE	43.23792873	TRUE	0.001878935	-0.334504419	-0.36920233	-0.25384117	-4.148537656	1.915208164	20	1.87E-05	FALSE	LIAS	0.832471811	0.772016943	0.656530347	0.59642651	0.772608231	0.024384384	0.530282026	0.584153063	0.714240272	0.185139247	0.815237917	0.63281026	0.874850148	0.962604297	0.939442568	0.174563896	0.11424419	0.09743543	0.892340534	0.836863309	-0.808500016	-0.7680977	-0.576810189	-0.538982184	-0.680050369	-0.068331867	-0.482724285	-0.626085959	-0.683364729	-0.341939214	-0.708088713	-0.541505627	-0.753421485	-0.972180681	-1.38301528
PRAMEF9	15	FALSE	41.24559197	TRUE	0.045942478	-0.492148897	-0.498088269	-0.078722243	-2.963755388	-2.103457524	20	0.001567858	TRUE	PRAMEF9	0.634552298	0.075089816	0.344789036	0.760701666	0.766284259	0.527520688	0.555509077	0.599029959	0.695831732	0.795963752	0.529246209	0.469312173	0.741876213	0.528742864	0.566059029	0.478494043	0.566084409	0.484722527	0.794550216	0.624914473	-0.581239826	-0.197174432	-0.396707273	-0.656104303	-0.671429431	-0.533762088	-0.497337721	-0.636108609	-0.667452025	-0.822164663	-0.481235671	-0.449772477	-0.585991354	-0.490586118	-0.860173485
ZFP69B	15	FALSE	35.66314902	TRUE	0.00590054	-0.548884149	-0.549363394	-0.129755669	-3.781026104	0.530592516	20	8.43E-05	TRUE	ZFP69B	0.905232368	0.219230017	0.491644698	0.656483909	0.978035565	0.622236276	0.634149255	0.647310617	0.841396636	0.426884697	0.637136525	0.730655898	0.780355373	0.531547306	0.320603657	0.637055719	0.401336132	0.956964316	0.818401199	0.794321036	-0.957189225	-0.362477169	-0.478362733	-0.576883121	-1.342323591	-0.593143345	-0.546078548	-0.670402192	-0.83238085	-0.516567336	-0.546891582	-0.607044041	-0.620677455	-0.49214869	-0.626305822
SETDB1	15	FALSE	31.48294113	TRUE	0.000252084	-0.635043966	-0.649616708	-0.276375155	-4.709470744	4.261010627	20	1.49E-06	TRUE	SETDB1	0.132660939	0.184656883	0.69438965	0.965063273	0.999999907	0.905949294	0.539714398	0.685273662	0.991473694	0.804643981	0.960867753	0.422953626	0.987295684	0.80361224	0.09221494	0.999742739	0.957084102	0.995991643	0.249898983	0.806374203	-0.232402339	-0.33197135	-0.602771534	-1.16623253	-2.062917432	-0.936431176	-0.488147006	-0.700024017	-1.53123447	-0.833371267	-1.257217615	-0.424939494	-1.401415109	-0.68480494	-0.262741811
RCOR1	15	FALSE	20.61657123	TRUE	0.00350777	-0.570399559	-0.588359622	-0.195190293	-3.949907476	1.150497439	20	4.29E-05	TRUE	RCOR1	0.936022205	0.941574077	0.639038095	0.629517925	0.493530749	0.278347639	0.990299509	0.637464919	0.584316029	0.85393968	0.925657695	0.90988662	0.638537058	0.98076073	0.250229197	0.78262968	0.901760861	0.277365022	0.960086758	0.454491338	-1.038851485	-1.117539764	-0.565421708	-0.559387081	-0.443481715	-0.380611466	-1.389507926	-0.663126451	-0.583723586	-0.905501073	-1.029162182	-0.820631306	-0.512528977	-1.082294468	-0.544178103
DLST	15	TRUE	12.42818767	TRUE	0.000626915	-0.37485259	-0.396509872	-0.233676165	-4.472205744	3.233874045	20	4.48E-06	FALSE	DLST	0.82799719	0.918662822	0.576679679	0.118014638	0.923066913	0.340240215	0.623944275	0.576225922	0.693351083	0.157842377	0.638124468	0.836972068	0.878866274	0.873171005	0.788535535	0.641593364	0.641806795	0.049636013	0.309662317	0.511789847	-0.800765803	-1.039747676	-0.527031616	-0.243123714	-1.006670227	-0.421052451	-0.539427217	-0.62082868	-0.665396134	-0.316598106	-0.547554416	-0.705769536	-0.762039332	-0.768234882	-1.112381382
MIOS	15	FALSE	9.705483378	TRUE	0.043758065	-0.649648762	-0.651908235	-0.175759669	-2.988309194	-2.033366751	20	0.001448597	TRUE	MIOS	0.976254112	0.99024873	0.864444746	0.897678749	0.887756926	0.297696058	0.949528011	0.93431571	0.161783651	0.80053549	0.864905232	0.936185684	0.876113868	0.989740147	0.691949198	0.344505612	0.930812431	0.298083417	0.086075816	0.860611138	-1.212478679	-1.482640661	-0.764613503	-0.856600323	-0.899902379	-0.393638704	-0.978057347	-1.12377541	-0.284920402	-0.828046537	-0.797652834	-0.884340265	-0.75612611	-1.310948416	-0.98879959
RHOA	15	TRUE	7.51881154	TRUE	0.001999497	-0.460921737	-0.475471077	-0.330522776	-4.127573444	1.832925266	20	2.04E-05	FALSE	RHOA	0.939911646	0.821067865	0.94866115	0.935118707	0.843302304	0.99385095	0.89649223	0.415803681	0.929944904	0.772646729	0.933985308	0.627620777	0.973271386	0.985354752	0.14320531	0.027789883	0.941473153	0.766040933	0.071441592	0.2066792	-1.050766388	-0.832385458	-1.00051924	-1.015511955	-0.798986363	-1.327646811	-0.820465485	-0.520445394	-1.088857327	-0.793891897	-1.073631964	-0.538334592	-1.164359584	-1.134314123	-0.378364123
RBSN	15	TRUE	0.200636909	TRUE	0.014086868	-0.372826524	-0.380480305	-0.19288716	-3.469989218	-0.544731143	20	0.000275174	FALSE	RBSN	0.139781772	0.518992892	0.631619662	0.725439905	0.607568999	0.738359063	0.364852505	0.83596115	0.789151286	0.663014326	0.738178377	0.730196344	0.868331232	0.039398295	0.319498952	0.093725126	0.720340951	0.714150821	0.511570396	0.719853693	-0.239328844	-0.568336252	-0.560681556	-0.626568682	-0.518736554	-0.680349037	-0.391772807	-0.875522616	-0.759542865	-0.685985989	-0.62344283	-0.606703785	-0.740187428	-0.117856848	-0.625111451
DDX19A	16	FALSE	117.6170051	TRUE	1	-0.683674933	-0.713645956	0.001171311	0.025612795	-6.341676177	20	0.51021349	TRUE	DDX19A	0.68096199	0.904449174	0.821739554	0.643805314	0.833739084	0.552597587	0.807501987	0.550512033	0.571606522	0.881633829	0.807401018	0.471900539	0.984205642	0.720941325	0.364552623	0.676772414	0.974889287	0.078051561	0.463701676	0.760793534	-0.620043917	-1.000938649	-0.71205243	-0.568547228	-0.780235639	-0.54900531	-0.691073619	-0.604084054	-0.575044293	-0.954875181	-0.697444087	-0.451160807	-1.332830738	-0.612655803	-0.671885836
UMPS	16	TRUE	54.60509752	TRUE	0.000290226	-0.498047119	-0.556738095	-0.352160341	-4.667745391	4.079136303	20	1.80E-06	FALSE	UMPS	0.920381822	0.93724903	0.901440374	0.001851982	0.914797379	0.928077235	0.893058641	0.773511983	0.98576195	0.003591313	0.925663719	0.983868614	0.984792815	0.94209823	0.134288056	0.999570847	0.914343801	0.379343028	0.941527223	0.967392725	-0.995068252	-1.10048502	-0.828120601	0.087272621	-0.97842263	-1.000025627	-0.813773187	-0.785688993	-1.47092789	0.11694073	-1.029193707	-1.168306952	-1.345770632	-0.902051215	-0.360651785
COA5	16	FALSE	28.05491338	TRUE	0.008532184	-0.506887103	-0.52530788	-0.157044443	-3.646090271	0.053165622	20	0.000142365	TRUE	COA5	0.549197587	0.153322464	0.747830215	0.93083196	0.938405921	0.119685952	0.846638047	0.766631032	0.579065769	0.702677865	0.482018069	0.56226799	0.929662289	0.926401291	0.374159334	0.512593228	0.812792969	0.770011668	0.733268298	0.878865999	-0.519550582	-0.301058264	-0.643342427	-0.993593117	-1.06620241	-0.24696913	-0.739342773	-0.777741979	-0.580120625	-0.721191446	-0.454668277	-0.500445481	-0.913433206	-0.862793179	-0.681439345
OGDH	16	TRUE	21.65452417	TRUE	0.005824384	-0.517517575	-0.542101553	-0.246429358	-3.785632243	0.546296772	20	8.29E-05	FALSE	OGDH	0.971051132	0.997810798	0.22318307	0.558841646	0.953239591	0.522727029	0.736116457	0.902370795	0.880198566	0.236837237	0.786372813	0.981540588	0.93987222	0.895995468	0.085494409	0.919832167	0.739166419	0.596426738	0.402428152	0.657382956	-1.178975379	-1.612650374	-0.322016711	-0.516866607	-1.135360087	-0.530884006	-0.6218575	-1.023052521	-0.908655987	-0.384610047	-0.671771262	-1.104690269	-0.955334234	-0.803801963	-0.244219946
EP300	16	TRUE	18.3033947	TRUE	0.012920846	-0.401809446	-0.418806275	-0.367254163	-3.504787928	-0.429433417	20	0.000242352	FALSE	EP300	0.579432469	0.900186888	0.750037412	0.678661852	0.991422033	0.931745881	0.947077564	0.998718124	0.862778951	0.770008224	0.483174348	0.834022717	0.562682459	0.361535874	0.060871013	0.278581945	0.874068713	0.903491169	0.849994457	0.819738621	-0.540361243	-0.990093479	-0.64513881	-0.591955342	-1.59094404	-1.011395199	-0.965738534	-1.666755436	-0.871000166	-0.790833277	-0.455309027	-0.702303302	-0.467847691	-0.399024646	-0.165577714
ABHD11	16	FALSE	17.59101932	FALSE	0.048211906	-0.644026386	-0.643420419	-0.115066986	-2.939166649	-2.173082329	20	0.001696213	TRUE	ABHD11	0.83249609	0.84809127	0.938177841	0.878823217	0.683158267	0.965353175	0.929759512	0.458294489	0.920430248	0.703604282	0.876172276	0.74155859	0.846278873	0.900934381	0.431977847	0.479510027	0.422448252	0.789786296	0.635936935	0.735388903	-0.808542231	-0.87762462	-0.944055385	-0.809337185	-0.580069079	-1.132705284	-0.900726146	-0.546568781	-1.038980494	-0.722046364	-0.826734715	-0.61539872	-0.701576031	-0.812292502	-0.736755433
PAICS	16	TRUE	13.85334676	TRUE	0.043758065	-0.496904667	-0.529721692	-0.217128906	-2.987244902	-2.036416554	20	0.00145359	FALSE	PAICS	0.909855309	0.927710994	0.785352254	0.000155449	0.868381572	0.632287224	0.526197209	0.491305504	0.941643371	0.052025794	0.84302805	0.965474544	0.981827256	0.822472697	0.252947713	0.984920441	0.879420194	0.516056088	0.690535624	0.713853529	-0.968382238	-1.06741732	-0.675790063	0.226407069	-0.852711707	-0.599869274	-0.480396766	-0.566893393	-1.165574364	-0.170978389	-0.752288141	-0.987114303	-1.284012866	-0.704670558	-0.547638706
KMT2D	16	TRUE	9.525382421	TRUE	0.00350777	-0.493193172	-0.505758594	-0.26952134	-3.950881621	1.154153645	20	4.27E-05	FALSE	KMT2D	0.906811337	0.93356234	0.891444352	0.948115087	0.589110174	0.927520209	0.965457847	0.948770924	0.863795206	0.007801464	0.679900113	0.967461918	0.974603006	0.877121653	0.269277239	0.179112627	0.546346779	0.696872807	0.815761294	0.314102777	-0.96096585	-1.087125506	-0.808206481	-1.081021247	-0.505521744	-0.998322094	-1.109790719	-1.183843987	-0.873030623	0.032709154	-0.576579503	-0.996719776	-1.178732793	-0.773983741	-0.567831162
FBXW11	16	TRUE	4.597585766	TRUE	0.00474868	-0.389754057	-0.404622116	-0.296361509	-3.853590793	0.794234303	20	6.32E-05	FALSE	FBXW11	0.941991421	0.663461165	0.644525722	0.713777263	0.974393514	0.713318435	0.829524371	0.787305537	0.207533225	0.71477324	0.775386649	0.283970257	0.813738616	0.011288634	0.719118376	0.904982993	0.622372728	0.903390656	0.125513414	0.818467652	-1.057387225	-0.668429604	-0.568946402	-0.617519071	-1.288486743	-0.65919787	-0.717004737	-0.80259315	-0.326255425	-0.732673601	-0.659644668	-0.347251499	-0.657051073	-0.014142816	-1.02076518
ZEB2	17	TRUE	300.3796056	TRUE	2.77E-16	-0.205584414	-0.275656628	-0.573192628	-9.217920414	32.65914349	20	1.51E-19	FALSE	ZEB2	0.904230202	0.692331198	0.931195751	0.895524933	0.86230449	0.812398365	0.961488877	0.680858004	0.988571416	0.843546154	0.949103705	0.9836942	0.921807722	0.562019001	0.066269603	0.915765254	0.847607753	0.486367972	0.015284193	0.922665813	-0.954792213	-0.691554037	-0.91353609	-0.850295478	-0.839046086	-0.758318067	-1.0644398	-0.696416597	-1.498151981	-0.888882869	-1.162818237	-1.227835425	-0.884263253	-0.509454742	-0.18462933
NAMPT	17	TRUE	163.5945847	TRUE	4.54E-08	-0.20559277	-0.312999511	-0.519650188	-6.482764443	13.48986907	20	8.18E-11	FALSE	NAMPT	0.925658859	0.89065404	0.69147874	0.578397042	0.996617146	0.945044689	0.831837005	0.832628086	0.595858392	0.035098798	0.883703207	0.958487301	0.954022287	0.820346554	0.236151227	0.921124274	0.846737363	0.477472039	0.784857168	0.899665651	-1.009204646	-0.966886467	-0.600697324	-0.528253319	-1.691560904	-1.055021407	-0.719922347	-0.869742026	-0.591711073	-0.126581967	-0.849195355	-0.957259288	-1.02397928	-0.702309536	-0.525867391
ATP1B3	17	TRUE	147.7998699	TRUE	2.19E-08	-0.436746256	-0.491841975	-0.408703958	-6.607796132	14.24002613	20	3.71E-11	FALSE	ATP1B3	0.907290742	0.930880211	0.829379625	0.709097523	0.488360205	0.88467128	0.922197442	0.162883511	0.799907235	0.965180532	0.941235306	0.834039671	0.996840987	0.922722206	0.20874486	0.773154368	0.937622412	0.943969629	0.939961331	0.951676442	-0.962112506	-1.077871049	-0.720469558	-0.613982655	-0.440345347	-0.883289748	-0.879108754	-0.337662954	-0.772741669	-1.247505815	-1.114419068	-0.702323227	-1.614898079	-0.854702317	-0.487800185
MCL1	17	FALSE	110.6950516	TRUE	0.003743222	-0.559518607	-0.647565231	-0.331729442	-3.929272758	1.074324311	20	4.66E-05	TRUE	MCL1	0.398447755	0.126089743	0.97119104	0.966393987	0.988046694	0.846105252	0.972573098	0.929332916	0.972465013	0.630971361	0.952703729	0.855864594	0.932191179	0.841984398	0.182953163	0.999909174	0.990611936	0.907199398	0.829300845	0.852219614	-0.423851131	-0.2705379	-1.134800179	-1.173262566	-1.53752668	-0.807509401	-1.200093821	-1.105863566	-1.369879875	-0.659750354	-1.187555428	-0.729695067	-0.923356183	-0.727147193	-0.448381985
FAM50A	17	FALSE	110.011076	TRUE	0.005255771	-0.635561952	-0.760510337	-0.372180568	-3.822358282	0.689923518	19	7.20E-05	TRUE	FAM50A	NA	0.999115433	0.221327754	0.966902737	0.98735633	0.998811039	0.968017877	0.889435892	0.880495439	0.515858059	0.904911854	0.935858276	0.982630664	0.989266596	0.763483036	1	0.954412542	0.036992673	0.97943829	0.964312673	NA	-1.672533177	-0.320759684	-1.17597975	-1.526453313	-1.450449579	-1.142822117	-0.989094491	-0.909374326	-0.575913014	-0.928642049	-0.883432569	-1.299717957	-1.233905674	-1.07757676
IPPK	17	TRUE	101.9472038	TRUE	1.23E-07	-0.3873724	-0.455376633	-0.414350684	-6.294691118	12.38555333	20	2.62E-10	FALSE	IPPK	0.87306943	0.837968718	0.411818151	0.45770764	0.993642188	0.019114256	0.857432343	0.865852245	0.928912878	0.714557457	0.655360416	0.970078538	0.967174256	0.955228181	0.841508922	0.715541152	0.948407465	0.616831659	0.856609847	0.960732191	-0.885853158	-0.859673792	-0.434222866	-0.460608863	-1.628595207	-0.045305226	-0.754558917	-0.933984941	-1.082892933	-0.732462457	-0.559209861	-1.010422362	-1.109356121	-0.943393212	-1.192640511
HIST2H2AA3	17	FALSE	59.03799695	TRUE	8.54E-05	-0.478139234	-0.484898208	-0.210097641	-4.984421953	5.516714838	20	3.87E-07	TRUE	HIST2H2AA3	0.884988283	0.914831285	0.882682432	0.257797169	0.826340693	0.747690039	0.805992468	0.906700336	0.678490533	0.105945795	0.733486	0.882278014	0.943760016	0.724747467	0.532280371	0.742268475	0.768802399	0.596674696	0.015545569	0.533621363	-0.911109929	-1.028832987	-0.792774626	-0.348013154	-0.766339153	-0.688741114	-0.689392554	-1.035128726	-0.653218663	-0.25932766	-0.619298943	-0.76906229	-0.972705805	-0.615607606	-0.828797731
CDK6	17	TRUE	47.83746759	TRUE	1.41E-05	-0.556840381	-0.583501203	-0.512778701	-5.374529	7.408327029	20	5.14E-08	FALSE	CDK6	0.645955412	0.995712091	0.932641172	0.955367224	0.99950644	0.99564188	0.981030636	0.806237073	0.638133069	0.970337552	0.988819692	0.033775115	0.996999723	0.987300371	0.846777305	0.999999999	0.964903172	0.000838767	0.279903299	0.960597485	-0.590336018	-1.560829277	-0.919338573	-1.116970577	-1.826634486	-1.356692364	-1.290799811	-0.828249042	-0.622066519	-1.307706029	-1.614908695	-0.100268574	-1.61984308	-1.167880595	-1.201149273
ABCG1	17	FALSE	41.61160912	TRUE	0.001034091	-0.526339606	-0.533036384	-0.201420914	-4.32436206	2.620922622	20	8.69E-06	TRUE	ABCG1	0.888078019	0.929954205	0.68407082	0.787368523	0.859829462	0.51441682	0.391172715	0.731341238	0.497612203	0.7786158	0.729251278	0.900901296	0.865542663	0.692943332	0.611261609	0.783376554	0.803580667	0.464742164	0.812027127	0.889706411	-0.917880633	-1.074776536	-0.595499855	-0.681262836	-0.833576224	-0.525895412	-0.406133888	-0.740865995	-0.526286783	-0.80089879	-0.615595053	-0.80244227	-0.734838225	-0.592056018	-0.903630538
ZNF506	17	FALSE	25.69411386	TRUE	0.021980618	-0.466650068	-0.471464724	-0.115601037	-3.294545426	-1.111908503	20	0.000516146	TRUE	ZNF506	0.641236421	0.602016587	0.434786936	0.532365197	0.767088653	0.680484489	0.811960896	0.585995899	0.850081763	0.583257733	0.81273211	0.77816485	0.804643059	0.560647515	0.072664642	0.673994908	0.68738392	0.546237449	0.044406751	0.59216319	-0.586556286	-0.623592968	-0.446901122	-0.501776064	-0.672491064	-0.63375821	-0.69607294	-0.627321228	-0.847194208	-0.623430286	-0.70461908	-0.645724178	-0.64640319	-0.508668734	-0.205725228
ADSS	17	TRUE	13.24491316	TRUE	0.008411402	-0.445818839	-0.4844619	-0.245386597	-3.651446732	0.071799232	20	0.000139479	FALSE	ADSS	0.842229958	0.954047995	0.370286978	0.542070787	0.755339816	0.878002299	0.823307031	0.779590038	0.831925551	0.140341505	0.799098415	0.910741321	0.936646063	0.777836567	0.528030133	0.845770414	0.897558839	0.065145795	0.679555742	0.732927683	-0.825890939	-1.178321529	-0.411120583	-0.507270087	-0.657226339	-0.86837849	-0.709410449	-0.792959976	-0.817223168	-0.298925043	-0.686830501	-0.82245737	-0.941518004	-0.660041156	-0.824894048
ZNF284	17	FALSE	7.351574705	TRUE	0.027757582	-0.544096148	-0.550455485	-0.12943205	-3.191476299	-1.431796354	20	0.000737356	TRUE	ZNF284	0.779030172	0.869097626	0.462260404	0.514452947	0.77332225	0.592829225	0.869052944	0.913729006	0.257221718	0.881585621	0.797127439	0.61752648	0.682928108	0.829172168	0.426309079	0.740325765	0.585257873	0.548980538	0.740306132	0.64207665	-0.726441486	-0.91883234	-0.462064405	-0.491750344	-0.681031037	-0.574074326	-0.772228544	-1.055588371	-0.365656005	-0.954780579	-0.684436462	-0.532307456	-0.541582212	-0.712110129	-0.731462658
FTSJ3	17	FALSE	5.902167791	FALSE	0.02102531	-0.673901289	-0.670455155	-0.126563822	-3.312184229	-1.05617524	20	0.00048512	TRUE	FTSJ3	0.811577858	0.730478526	0.809293329	0.879782006	0.939013733	0.901735128	0.838141813	0.396395977	0.956216058	0.909211709	0.924516558	0.959755814	0.861206474	0.256366106	0.190560781	0.543406272	0.807392804	0.839499297	0.92426626	0.847757832	-0.773795238	-0.725294852	-0.698952107	-0.811410428	-1.068784965	-0.925260804	-0.727990273	-0.508425574	-1.264870693	-1.015013934	-1.023224537	-0.962359285	-0.726800445	-0.337344627	-0.460429578
HUS1	17	FALSE	2.420908225	FALSE	0.008024281	-0.599682669	-0.593541057	-0.211252857	-3.669812292	0.135887954	20	0.000129996	TRUE	HUS1	0.987641461	0.964261139	0.804652709	0.554447659	0.97426129	0.794095014	0.338770525	0.371495751	0.758681076	0.657653844	0.830525175	0.936753851	0.724533642	0.480673714	0.740122945	0.783809611	0.726689228	0.807022621	0.937521533	0.886149239	-1.321034124	-1.249498388	-0.694310015	-0.514340106	-1.286893109	-0.736066064	-0.37739094	-0.492844937	-0.725775538	-0.681451081	-0.73097582	-0.88591544	-0.572003017	-0.464059818	-1.046918151
MYH9	17	TRUE	1.197439183	FALSE	0.04158792	-0.548787579	-0.538574082	-0.265677209	-3.009074287	-1.973650851	20	0.001354279	FALSE	MYH9	0.716362161	0.546737434	0.943730394	0.945199293	0.9203662	0.840214339	0.944299991	0.763467459	0.922443586	0.765048075	0.930079879	0.076489877	0.964541422	0.092088807	0.503215696	0.787997451	0.939995904	0.748945394	0.133095557	0.927286315	-0.653634898	-0.5863838	-0.972541007	-1.066507823	-0.997179879	-0.797963512	-0.953134907	-0.774128942	-1.048563184	-0.785185975	-1.052525754	-0.177505028	-1.089519686	-0.20283998	-0.802178848
FDPS	18	FALSE	114.3188803	TRUE	0.101934223	-0.706144956	-0.763994513	-0.162831712	-2.564732527	-3.163140264	20	0.005259902	TRUE	FDPS	0.87400743	0.776635702	0.942000502	0.58298376	0.292904968	0.941647712	0.946481749	0.818677023	0.958201921	0.747352752	0.94635062	0.920412661	0.936265364	0.986703916	0.456939321	0.816648275	0.961802252	0.891649768	0.944567065	0.95719443	-0.887799838	-0.773403569	-0.963277324	-0.530952842	-0.324602145	-1.043465369	-0.962972015	-0.846870816	-1.277745033	-0.76574775	-1.145167904	-0.844065608	-0.939945837	-1.156169944	-0.759858661
HIST2H2AC	18	FALSE	85.91139584	TRUE	0.002315404	-0.77490927	-0.784358722	-0.198946713	-4.087913804	1.678352451	20	2.41E-05	TRUE	HIST2H2AC	0.937158753	0.977591274	0.992050875	0.837876428	0.936888588	0.972396997	0.925207556	0.71771742	0.924492253	0.386900353	0.924058267	0.957568961	0.984033268	0.967633727	0.161264396	0.939636221	0.941599124	0.875689874	0.832924271	0.948756347	-1.042248852	-1.363586066	-1.289500302	-0.740026921	-1.059845828	-1.165306483	-0.887362342	-0.728085476	-1.058831504	-0.490176867	-1.020851978	-0.953730845	-1.329088141	-0.995484541	-0.411800615
TAZ	18	TRUE	69.5150639	TRUE	4.54E-08	-0.44605053	-0.477678038	-0.415330958	-6.479376397	13.42864812	19	8.67E-11	FALSE	TAZ	NA	0.834030187	0.939786349	0.927813336	0.968659335	0.982623318	0.962562809	0.803918278	0.802330204	0.738544308	0.903270114	0.872465449	0.825580844	0.949002204	0.595763351	0.725091287	0.780916484	0.89086703	0.392814955	0.944198087	NA	-0.853046837	-0.951921597	-0.978282924	-1.232403687	-1.223439199	-1.075709351	-0.824910019	-0.77579795	-0.756485216	-0.921570111	-0.75353102	-0.671904836	-0.922507762	-0.888478688
GFPT1	18	TRUE	63.83081976	TRUE	0.000242325	-0.408024914	-0.463044857	-0.314735054	-4.719706388	4.306445261	20	1.41E-06	FALSE	GFPT1	0.918399143	0.375154583	0.813088729	0.829071412	0.81046803	0.851506341	0.842976988	0.890243089	0.124746948	0.526911566	0.770143535	0.972064601	0.907102452	0.896441918	0.75884201	0.973707351	0.744924246	0.515219426	0.530970222	0.835402057	-0.989897644	-0.475910716	-0.702893855	-0.728363232	-0.738238285	-0.816676411	-0.734353539	-0.991124064	-0.245621003	-0.583482683	-0.654113123	-1.021833216	-0.835689111	-0.804569352	-1.071347025
MED12	18	FALSE	45.57208642	FALSE	0.029257764	-0.819949895	-0.783943206	-0.231325707	-3.169233901	-1.48437469	19	0.000797917	TRUE	MED12	NA	0.869022078	0.945885606	0.910312259	0.982149797	0.805484792	0.934220541	0.957753663	0.916347996	0.698296364	0.886216152	0.982900902	0.972053984	0.958033419	0.120773777	0.99998795	0.934561668	0.86123631	0.800616597	0.962226714	NA	-0.918675679	-0.984518883	-0.899194578	-1.430036369	-0.749615255	-0.914892492	-1.230202732	-1.020926782	-0.717148105	-0.857260615	-1.283530293	-1.152061431	-0.953752998	-0.332025372
MED21	18	FALSE	38.02332466	TRUE	0.000257923	-0.686817054	-0.696962952	-0.204867455	-4.700800994	4.22259928	20	1.55E-06	TRUE	MED21	0.858844031	0.419591926	0.824150802	0.90984797	0.951179089	0.989541938	0.936989461	0.930307741	0.88071337	0.463710985	0.904808415	0.960061694	0.949771686	0.870345094	0.678211218	0.787337926	0.812536485	0.881670079	0.941248308	0.9023713	-0.857252139	-0.504769065	-0.714675328	-0.897447339	-1.124840963	-1.278039727	-0.92444517	-1.109300678	-0.909901651	-0.540888469	-0.928187164	-0.963600028	-1.001605108	-0.764175598	-0.97337483
MED19	18	TRUE	36.77585517	FALSE	0.030054144	-0.633316761	-0.617814435	-0.258207727	-3.157034575	-1.53678395	20	0.000829509	FALSE	MED19	0.932701276	0.961686398	0.880919789	0.801420227	0.919921942	0.894261684	0.868887006	0.331774839	0.949959178	0.282936873	0.849150038	0.979922793	0.703539995	0.915164499	0.673994794	0.971933639	0.82608292	0.923533282	0.792554298	0.833457212	-1.029040151	-1.229363662	-0.789795926	-0.695912436	-0.995636349	-0.906244159	-0.771968927	-0.467360153	-1.223284874	-0.419002629	-0.763792772	-1.083761054	-0.556231972	-0.839001759	-0.96871038
H2AFZ	18	FALSE	35.0913462	TRUE	0.004375816	-0.713716096	-0.73572806	-0.207149986	-3.878062455	0.884229442	20	5.73E-05	TRUE	H2AFZ	0.971550058	0.979584686	0.939334913	0.899752009	0.833764051	0.960717733	0.829885277	0.375350624	0.829590029	0.860307157	0.89741065	0.983954564	0.843995434	0.983789605	0.982155411	0.777440244	0.887292813	0.330262467	0.798610927	0.954709914	-1.181871013	-1.38084842	-0.949652202	-0.862837077	-0.780283148	-1.113258631	-0.717460055	-0.495271492	-0.813695975	-0.916145502	-0.897543732	-1.178618508	-0.698101996	-1.113855705	-1.544556339
ZMYND8	18	TRUE	32.67075908	TRUE	0.001152708	-0.537879037	-0.568141942	-0.276546232	-4.295865845	2.503016205	20	9.87E-06	FALSE	ZMYND8	0.795134652	0.982321079	0.919995768	0.931987563	0.748067279	0.861151749	0.882001077	0.470291215	0.928609199	0.678922098	0.910749699	0.983909606	0.60542063	0.96894391	0.400386877	0.790750208	0.596191064	0.625735308	0.714955816	0.922627733	-0.748911729	-1.404899131	-0.874893268	-0.999491798	-0.648215649	-0.834106163	-0.793643129	-0.553936865	-1.08115017	-0.699695942	-0.95502877	-1.173056516	-0.492412499	-1.002102443	-0.70693152
ZNF763	18	FALSE	23.00259042	TRUE	0.014050041	-0.555093217	-0.562291402	-0.142082894	-3.47184733	-0.538571786	20	0.000273307	TRUE	ZNF763	0.676158141	0.484284892	0.902460809	0.666966351	0.876498755	0.616449893	0.710600399	0.535123751	0.81297384	0.927559581	0.845205919	0.651442918	0.789015226	0.913111042	0.122319847	0.763490856	0.808388993	0.916651564	0.680943437	0.555395583	-0.615791932	-0.546080291	-0.830373151	-0.583926384	-0.87177535	-0.589351761	-0.600989927	-0.594272257	-0.789829206	-1.065593373	-0.756227215	-0.553020296	-0.629449885	-0.834930549	-0.335408639
HGS	18	FALSE	18.24178642	FALSE	0.020290857	-0.760946305	-0.746194525	-0.152663116	-3.324280539	-1.01778769	20	0.000464854	TRUE	HGS	0.833696628	0.769187398	0.851390102	0.962556325	0.935603591	0.910697461	0.933005016	0.861997827	0.938512402	0.242570615	0.913078658	0.92002324	0.931835575	0.884132981	0.397722964	0.785747146	0.925790164	0.91010171	0.950912827	0.92136379	-0.810629733	-0.764924837	-0.746923595	-1.153211013	-1.054537207	-0.94937956	-0.910952896	-0.925779245	-1.143868896	-0.389036799	-0.966030733	-0.843156472	-0.921928437	-0.78461032	-0.704373712
HTATSF1	18	FALSE	10.30296179	TRUE	0.037087003	-1.118468704	-1.122685796	-0.129123226	-3.062630131	-1.801554641	19	0.001138929	TRUE	HTATSF1	NA	0.98009756	0.999582385	0.99742144	0.985270713	0.995384069	0.985777773	0.930154441	0.952906924	0.854951012	0.965552922	0.987907096	0.980997645	0.97934315	0.330289514	0.926201333	0.971488296	0.978782809	0.955993933	0.97922158	NA	-1.385321709	-1.486690879	-1.462175145	-1.491365497	-1.35196229	-1.339094679	-1.108760162	-1.243100007	-0.907170734	-1.31632538	-1.486770369	-1.268753403	-1.069935004	-0.636651445
CTR9	18	FALSE	6.934891373	TRUE	0.02123468	-0.851807837	-0.853796013	-0.151023524	-3.30759501	-1.071113523	20	0.000493426	TRUE	CTR9	0.995644511	0.967776211	0.961364763	0.92052204	0.912500749	0.849598072	0.98916115	0.883355272	0.888748576	0.33692997	0.923946811	0.981986912	0.906265091	0.988906508	0.591972361	0.915441995	0.841906957	0.414374348	0.962825104	0.933506917	-1.456526591	-1.278763896	-1.076574227	-0.942753414	-0.970973671	-0.813345484	-1.376008393	-0.974059124	-0.930029603	-0.456685762	-1.020274978	-1.111880812	-0.833126042	-1.214536334	-0.884826778
MBTPS2	18	FALSE	2.718596086	FALSE	0.01858829	-0.958807023	-0.958500445	-0.192321613	-3.368611426	-0.862027643	19	0.000398371	TRUE	MBTPS2	NA	0.986821479	0.980960248	0.976093644	0.986418551	0.996464357	0.979122729	0.901747639	0.925746232	0.915750385	0.962565406	0.966687688	0.862990682	0.301098005	0.898482873	0.993009606	0.899320297	0.996993359	0.94247429	0.956062429	NA	-1.446679525	-1.196278998	-1.228565883	-1.511059373	-1.373246872	-1.2714553	-1.021361141	-1.065401024	-1.031715781	-1.276120065	-0.992952873	-0.730034159	-0.36454724	-1.292186394
TMX2	18	FALSE	2.538475979	FALSE	0.000165362	-0.621754163	-0.614831298	-0.287084841	-4.825239207	4.783036053	20	8.48E-07	TRUE	TMX2	0.969389165	0.999943529	0.794917689	0.769756178	0.897156212	0.962943014	0.873940846	0.841840622	0.353172572	0.609102185	0.85285436	0.983731717	0.923390829	0.865700857	0.881769906	0.687515866	0.740180369	0.837923088	0.956751493	0.465060935	-1.169504378	-1.818484096	-0.684790133	-0.664334426	-0.925173255	-1.122436854	-0.78008699	-0.886097043	-0.432975391	-0.642741694	-0.771185967	-1.224662979	-0.88994561	-0.757708043	-1.260932442
MYB	19	TRUE	481.6540677	TRUE	4.38E-55	-0.391962702	-0.443743815	-0.899774942	-17.74377119	120.4335764	20	2.39E-59	FALSE	MYB	0.899909947	0.964337838	0.999407957	0.967225386	0.99675475	0.996354332	0.973802841	0.994252251	0.995661621	0.97415788	0.970834216	0.982656141	0.990741105	0.986032835	0.358699333	0.999999811	0.98749803	0.907496535	0.961564506	0.967030501	-0.944633214	-1.250110483	-1.46779499	-1.177702985	-1.695221679	-1.370934185	-1.214415344	-1.549071546	-1.596666354	-1.388425342	-1.406822102	-1.341438968	-1.474033761	-1.144639519	-0.665997746
NAA10	19	FALSE	287.0125512	FALSE	0.043758065	-1.782416572	-1.723135445	-0.227625205	-2.989548655	-2.01309703	19	0.001445769	TRUE	NAA10	NA	1	1	1	1	1	0.999967962	0.999976667	0.999996712	0.999084324	0.999846628	0.999889464	0.999960129	0.999999046	0.99999514	0.999891665	1	0.999989328	0.999883351	0.99999338	NA	-2.351027	-2.001074245	-1.880622194	-2.344705532	-2.054668024	-1.752619159	-1.872728918	-1.976333903	-1.826326873	-1.91410466	-1.864422365	-1.887515313	-1.98176719	-2.044650809
HIST1H2BJ	19	FALSE	86.27267646	FALSE	0.001018761	-1.195520432	-1.191618705	-0.201696868	-4.329207785	2.640766367	20	8.50E-06	TRUE	HIST1H2BJ	0.995158893	0.999992508	0.992305382	0.996509828	0.989153654	0.99948154	0.987075655	0.99487789	0.997294102	0.946490938	0.966395101	0.989810919	0.990088444	0.992401619	0.352762018	0.96866257	0.956259007	0.982414649	0.986348177	0.966419996	-1.445188025	-1.897725623	-1.29247474	-1.437769517	-1.555016483	-1.501218457	-1.352831683	-1.559870105	-1.636025349	-1.134849791	-1.329663135	-1.518128715	-1.460618723	-1.467340013	-0.659990965
SMC1A	19	FALSE	78.20269876	TRUE	1.11E-09	-1.418732731	-1.428183417	-0.327427976	-7.123053406	17.38850905	19	1.33E-12	TRUE	SMC1A	NA	1	1	0.999949007	0.999747254	0.999736135	0.997967174	1	0.999979862	0.995536385	0.998567195	0.99962028	0.99807102	0.993389741	0.997796449	0.998896096	0.998954807	0.999387106	0.99367869	0.999576636	NA	-2.341411638	-1.759864055	-1.692631011	-1.863748278	-1.538741026	-1.529998857	-2.30177358	-1.907842156	-1.711735533	-1.790720313	-1.799887188	-1.65908682	-1.494903779	-1.732335768
UBA1	19	FALSE	63.99047763	TRUE	0.00362513	-2.061791567	-2.06889334	-0.200689162	-3.940163989	1.123571575	19	4.48E-05	TRUE	UBA1	NA	1	1	1	1	1	1	1	1	1	1	1	0.999999266	1	0.999995929	1	1	1	1	1	NA	-2.412726077	-2.405330883	-2.223177707	-2.552502375	-2.089221119	-2.205142663	-2.414315991	-2.212618313	-2.406467014	-2.419596342	-2.234448197	-2.0037844	-2.280419692	-2.05171224
ZRSR2	19	FALSE	59.57886601	TRUE	0.007418322	-1.267978471	-1.274016506	-0.203930202	-3.703853157	0.266429847	19	0.000114514	TRUE	ZRSR2	NA	0.999999947	0.99995329	0.999579908	0.966380328	0.954649311	0.972056332	0.997513752	0.996189023	0.999254031	0.989186338	0.985666325	0.982795559	0.990960774	0.964001235	0.961793545	0.990651548	0.998642861	0.967076384	0.985605546	NA	-2.085519119	-1.589394062	-1.583971068	-1.214866239	-1.089585722	-1.193944012	-1.619962206	-1.607875546	-1.838687171	-1.619007599	-1.446021632	-1.303042698	-1.418556067	-1.458653018
EMC4	19	FALSE	48.16373943	TRUE	0.015670887	-0.677131739	-0.687210948	-0.183499459	-3.4333082	-0.665669873	20	0.000314563	TRUE	EMC4	0.876883536	0.976366791	0.663510213	0.727886509	0.917687428	0.894341511	0.66571509	0.94299444	0.955705704	0.607885798	0.833219657	0.918391817	0.92922108	0.830681249	0.724313641	0.955655152	0.752777711	0.360390909	0.936921843	0.709977284	-0.893794645	-1.353008262	-0.581467814	-0.628489076	-0.988025143	-0.90644347	-0.567600428	-1.158172993	-1.261542041	-0.641811072	-0.735300179	-0.839347773	-0.911710391	-0.713851427	-1.02711831
THOC2	19	FALSE	45.71299378	TRUE	0.001879951	-1.053681695	-1.056660106	-0.239144247	-4.147457008	1.917103467	19	1.89E-05	TRUE	THOC2	NA	0.999929314	0.999964935	0.992023377	0.9828992	0.947641439	0.990514562	0.954038081	0.940474956	0.636385055	0.987665571	0.98527218	0.98207268	0.989599404	0.92037234	0.978876679	0.97581725	0.850155934	0.933252852	0.978698036	NA	-1.807835585	-1.601715483	-1.361899828	-1.445979915	-1.064053878	-1.392129081	-1.209969563	-1.15741876	-0.664061106	-1.602390562	-1.43792751	-1.288723835	-1.268417813	-1.33735947
BUD31	19	FALSE	41.74602298	TRUE	0.027301482	-1.665677894	-1.674451559	-0.137122331	-3.204231218	-1.392745505	20	0.00070588	TRUE	BUD31	0.999999994	1	0.999938637	1	1	0.999985972	1	1	1	0.996387968	0.999554812	0.990119774	0.999953642	0.999562839	0.387877544	1	0.998707568	0.999978733	0.999773386	0.999993706	-1.902501318	-2.30475332	-1.577651551	-2.011176904	-2.117937364	-1.673038892	-1.920835982	-2.073610316	-2.090328986	-1.729788633	-1.859929546	-1.523144646	-1.880457918	-1.742410874	-0.694866224
RPL38	19	FALSE	27.28223899	TRUE	0.000306924	-1.077775697	-1.080078218	-0.201231908	-4.650389707	4.002911291	20	1.96E-06	TRUE	RPL38	0.97225936	0.940207911	0.993681252	0.972211831	0.992229386	0.997851139	0.976909052	0.919817525	0.99952524	0.977726733	0.97673951	0.983548062	0.99070255	0.933638071	0.475696592	0.907946987	0.994660973	0.999991083	0.93031901	0.956797602	-1.186200872	-1.111977632	-1.30953667	-1.205396736	-1.604158074	-1.410370064	-1.248468865	-1.074288314	-1.753289953	-1.468066815	-1.488157402	-1.150392804	-1.473242885	-0.879897213	-0.777049863
CFL1	19	FALSE	26.69449361	TRUE	0.000200589	-0.66966359	-0.706122406	-0.346754566	-4.77466641	4.554615774	20	1.08E-06	TRUE	CFL1	0.900403697	0.149076458	0.900947112	0.873098176	0.989331732	0.994421268	0.946701843	0.946162795	0.768183463	0.736240664	0.895057316	0.966992022	0.985105867	0.964040306	0.594072001	0.998920352	0.932389211	0.977879254	0.968243305	0.958260388	-0.945788404	-0.296515438	-0.827102953	-0.797604911	-1.557812994	-1.336061634	-0.963980558	-1.171928035	-0.735812544	-0.754091521	-0.888489529	-0.994433564	-1.352723121	-0.978537545	-0.886849388
ATP6AP2	19	FALSE	25.70035726	FALSE	0.00472204	-1.351340161	-1.328305807	-0.242162536	-3.857324959	0.817323054	19	6.26E-05	TRUE	ATP6AP2	NA	0.99976526	0.998192452	0.993229932	0.999304803	0.996941971	0.989822397	0.999952433	0.999326211	0.97259224	0.991688707	0.999172116	0.991985362	0.989081149	0.993021353	0.999726555	0.998016908	0.999973961	0.992460033	0.986818922	NA	-1.747619481	-1.401493771	-1.37820763	-1.806174945	-1.384386025	-1.383753109	-1.842442617	-1.732378128	-1.34993982	-1.648793225	-1.752871349	-1.499611727	-1.222820205	-1.638797651
GPKOW	19	FALSE	22.89308525	TRUE	0.001320773	-1.130349411	-1.13617573	-0.19738312	-4.260313901	2.36538308	19	1.16E-05	TRUE	GPKOW	NA	0.996131672	0.999645152	0.997507114	0.991736283	0.992302147	0.982524446	0.993474776	0.945181232	0.952519248	0.968092948	0.983076425	0.957315795	0.985422124	0.913343116	0.950255137	0.97792956	0.970883929	0.979806877	0.960974842	NA	-1.569339441	-1.495214169	-1.464856308	-1.596052465	-1.307430383	-1.305849333	-1.536675253	-1.19033976	-1.163413236	-1.358724709	-1.373601876	-1.042656107	-1.135316086	-1.322195553
ATP6AP1	19	FALSE	20.60357355	TRUE	0.04158792	-1.402884004	-1.409906916	-0.210026588	-3.009963875	-1.954503567	19	0.001353211	TRUE	ATP6AP1	NA	1	0.999999996	0.999384559	0.999699313	0.975764435	0.985257791	0.999993903	0.993255914	0.982542759	0.986534151	0.983349861	0.994797424	0.989719385	0.999952002	0.999946141	0.999226492	0.988477716	0.999578942	0.970582132	NA	-2.565834205	-1.724231628	-1.561103678	-1.854449148	-1.182645896	-1.333682478	-1.921925037	-1.555422228	-1.538231654	-1.590478334	-1.251891356	-1.560699602	-1.302465664	-1.950633031
AP2S1	19	FALSE	20.49835675	FALSE	5.89E-06	-0.959438592	-0.92595253	-0.400757909	-5.561571757	8.36195067	20	1.86E-08	TRUE	AP2S1	1	0.999998968	0.973778398	0.950596936	0.999999977	0.966593348	0.479296514	0.960210366	0.967843271	0.996637304	0.965400067	0.98558383	0.976371103	0.922295344	0.556057065	0.999828432	0.910155831	0.999662279	0.976480889	0.891314143	-1.988111162	-1.961387709	-1.150413487	-1.093321343	-2.07060691	-1.138176186	-0.454128094	-1.244510415	-1.339539367	-1.735642983	-1.314057334	-1.444329717	-1.199659513	-0.853766677	-0.85081331
HIST1H2AI	19	FALSE	20.28011776	TRUE	9.88E-06	-0.592701211	-0.599410391	-0.225269692	-5.457482255	7.827551604	20	3.29E-08	TRUE	HIST1H2AI	0.614540778	0.950047818	0.947793657	0.713775046	0.909612573	0.84061523	0.905979988	0.746412387	0.87070891	0.61071266	0.908781175	0.936734703	0.895684856	0.862390498	0.234626662	0.941564762	0.863242016	0.707121652	0.765178853	0.798505991	-0.565883932	-1.156400387	-0.995460566	-0.617517396	-0.961845651	-0.798600414	-0.840093699	-0.755869172	-0.887282978	-0.643981505	-0.945917568	-0.885862355	-0.802981236	-0.753156253	-0.523835928
SDC1	19	FALSE	18.93708283	TRUE	0.009910645	-0.615156641	-0.624464358	-0.124776031	-3.589867136	-0.140826957	20	0.000176232	TRUE	SDC1	0.806968905	0.713338906	0.908066097	0.82517472	0.718833881	0.782280073	0.821821975	0.899729252	0.736622692	0.85124565	0.88299068	0.899939673	0.779810152	0.72764882	0.200148186	0.885624627	0.598683682	0.531371097	0.850993554	0.82360775	-0.766627531	-0.709592583	-0.843120253	-0.723441846	-0.615071436	-0.722920249	-0.707613808	-1.015882801	-0.703903602	-0.901086014	-0.846920618	-0.800568281	-0.62015068	-0.617857712	-0.47507785
HUWE1	19	FALSE	13.40806195	TRUE	0.013134029	-1.137888364	-1.139269098	-0.175160968	-3.497881875	-0.439672629	19	0.000249504	TRUE	HUWE1	NA	0.999946995	0.998112861	0.994023127	0.980194909	0.972012742	0.962019305	0.943163633	0.932672865	0.970487248	0.95988491	0.985538999	0.947781909	0.987267302	0.960971331	0.999136991	0.979489967	0.940810351	0.982836795	0.97075689	NA	-1.821368162	-1.398574636	-1.390081168	-1.386350812	-1.163387861	-1.06996696	-1.158890421	-1.105430644	-1.310026281	-1.247230079	-1.443410276	-0.991727262	-1.1671878	-1.447696206
MED24	19	TRUE	10.60519274	FALSE	2.37E-06	-0.472426516	-0.455093853	-0.433316151	-5.731929529	9.250864842	20	7.25E-09	FALSE	MED24	0.974635963	0.88007428	0.85710099	0.908546256	0.953474713	0.672550992	0.89140074	0.742167618	0.903352779	0.901539168	0.843146194	0.94606765	0.956436158	0.928896855	0.725379733	0.917739112	0.92532198	0.619458372	0.068234693	0.856856334	-1.201334185	-0.942559903	-0.754469698	-0.892548654	-1.136591581	-0.62797516	-0.810659789	-0.751541872	-0.972783872	-0.996790682	-0.752501825	-0.913683042	-1.037558153	-0.868554984	-1.028422002
EIF2S3	19	FALSE	8.408942072	TRUE	2.92E-05	-1.783769429	-1.792861613	-0.259508534	-5.220217641	6.633984475	19	1.18E-07	TRUE	EIF2S3	NA	1	1	1	1	0.999999996	1	1	1	0.999972437	0.999995975	1	0.998730937	0.999992341	1	1	1	1	0.999279181	1	NA	-2.233614753	-1.984259423	-2.087933533	-2.337874646	-1.773564725	-2.021526281	-2.041854831	-2.168203979	-2.000838858	-2.04930088	-2.063432712	-1.691812122	-1.93781378	-2.225352926
LRRC37A3	19	FALSE	8.078503592	TRUE	0.026862683	-0.747757003	-0.751029906	-0.117879138	-3.212963368	-1.365923583	20	0.000685053	TRUE	LRRC37A3	0.945504268	0.906022136	0.935141447	0.90170162	0.844915351	0.857872399	0.886242915	0.844239119	0.939278641	0.961957586	0.898644626	0.873587444	0.947607797	0.907657332	0.23906333	0.667613277	0.844535459	0.792928178	0.716218459	0.854108507	-1.06892705	-1.005051064	-0.930040843	-0.868935626	-0.802216864	-0.828051729	-0.801169123	-0.890542408	-1.149129484	-1.221049986	-0.902455526	-0.755239303	-0.990887154	-0.824504111	-0.529744016
POTEG	19	FALSE	8.070954617	TRUE	0.036453103	-0.909410319	-0.913291358	-0.128878963	-3.070445278	-1.794804795	20	0.001107422	TRUE	POTEG	0.929012012	0.967147727	0.951159709	0.93641186	0.963196499	0.920933626	0.965226713	0.974383944	0.949582427	0.828652474	0.918616241	0.926577845	0.949216212	0.89216587	0.229618199	0.998626734	0.942557324	0.947015108	0.857197993	0.927054003	-1.018500357	-1.273425519	-1.015324374	-1.022121336	-1.192828652	-0.978581498	-1.106885396	-1.343958511	-1.220724441	-0.866501752	-0.993151819	-0.858955859	-0.998847379	-0.797445547	-0.517104695
SLU7	19	FALSE	7.618957162	TRUE	0.031410964	-1.308557818	-1.309093091	-0.146849127	-3.137948943	-1.594025363	20	0.000884092	TRUE	SLU7	0.999991893	0.989687733	0.962358553	0.999829107	0.995559214	0.979543807	0.999371104	0.999382417	0.986356725	0.977740875	0.984002321	0.994496012	0.995855665	0.990521212	0.252140317	0.999864426	0.986064868	0.965438319	0.983145313	0.98555886	-1.829029352	-1.476378214	-1.08247695	-1.633245942	-1.666409095	-1.20401036	-1.605803044	-1.712255793	-1.47639202	-1.468320392	-1.564583716	-1.599165756	-1.587006014	-1.398032013	-0.546610911
SDHB	19	TRUE	6.014691172	TRUE	0.003440079	-0.601138594	-0.616354846	-0.321208342	-3.959789473	1.188739918	20	4.11E-05	FALSE	SDHB	0.897357419	0.875347423	0.910768407	0.691881767	0.86934485	0.858527681	0.855029856	0.829512017	0.98120843	0.465303127	0.857441223	0.954933995	0.977816933	0.980260913	0.808445089	0.937428201	0.922076197	0.638328588	0.946352094	0.925151613	-0.93874062	-0.932154684	-0.849648729	-0.601301707	-0.854940885	-0.829257969	-0.751114607	-0.864403426	-1.432615966	-0.54194256	-0.78079199	-0.943831961	-1.218736906	-1.077870981	-1.141460527
MYBL2	19	FALSE	2.465417603	TRUE	0.009830454	-0.682501275	-0.693548154	-0.226878669	-3.595292427	-0.122234285	20	0.000172662	TRUE	MYBL2	0.995344822	0.793654302	0.885052129	0.800495104	0.941816635	0.706607945	0.872903528	0.909570798	0.911209132	0.272678569	0.849394617	0.980714498	0.910862174	0.962260807	0.841205333	0.941264562	0.924829251	0.812393849	0.820984887	0.918894	-1.449438654	-0.794148376	-0.796779188	-0.694917595	-1.080912869	-0.653770153	-0.778390168	-1.043335616	-1.000383401	-0.411583762	-0.764262448	-1.093238904	-0.847396421	-0.970753805	-1.192151542
SDHC	19	FALSE	2.122943956	TRUE	0.047094117	-0.729308684	-0.743955032	-0.145279421	-2.948948863	-2.145451106	20	0.001644043	TRUE	SDHC	0.873910501	0.837090142	0.419124016	0.86102743	0.924048352	0.789595623	0.853924726	0.795823319	0.93903076	0.719606203	0.894335291	0.983619266	0.982056206	0.95774361	0.520056281	0.853712894	0.908560747	0.765928547	0.961032197	0.508746129	-0.887598676	-0.858195504	-0.438262204	-0.775464761	-1.010183147	-0.730972596	-0.749530244	-0.813723764	-1.147416704	-0.737402671	-0.885751601	-1.153624906	-1.288407616	-0.952623416	-0.817577306
SDHA	19	FALSE	0.966761056	TRUE	0.001392311	-0.567756967	-0.576175594	-0.241355919	-4.242241469	2.287842774	20	1.25E-05	TRUE	SDHA	0.902553622	0.749223135	0.769076421	0.582020687	0.8881191	0.506665798	0.837925411	0.838168887	0.927787196	0.785786481	0.794645436	0.966544185	0.970172905	0.917651439	0.797841107	0.622403895	0.813995465	0.437229898	0.919847547	0.856902307	-0.950818424	-0.743638763	-0.661213836	-0.5303776	-0.900837432	-0.521258267	-0.72770548	-0.87945981	-1.076492074	-0.80954088	-0.681453663	-0.992254677	-1.134542682	-0.844017131	-1.125819571
MMGT1	19	FALSE	0.625797995	TRUE	0.000106264	-0.652567497	-0.660520856	-0.291046867	-4.938373784	5.296971487	19	4.93E-07	TRUE	MMGT1	NA	0.996538267	0.95656	0.792163238	0.975130807	0.873710306	0.84225986	0.909474024	0.969076438	0.854952162	0.882465468	0.960310004	0.932171248	0.690685754	0.578373382	0.807424699	0.757849579	0.580949962	0.918747862	0.945678734	NA	-1.578261206	-1.047808602	-0.686166595	-1.297724447	-0.859187656	-0.733409772	-1.043058932	-1.347529048	-0.907172632	-0.845299776	-0.964607247	-0.923276161	-0.590476881	-0.871812893
HIST2H3A	20	FALSE	174.6356344	TRUE	0.132326503	-1.46605545	-1.491173137	-0.171720803	-2.425950968	-3.496508023	20	0.007752068	TRUE	HIST2H3A	0.998526715	0.990768702	0.999998478	0.999997004	0.985711772	0.999999998	0.996258477	0.99049247	0.997960826	0.999866651	0.990175895	0.983378099	0.994701806	0.999875794	0.80342162	1	0.999999151	0.999738868	0.991706366	1	-1.552973008	-1.48863603	-1.691626044	-1.809906227	-1.499053694	-1.7771846	-1.482833982	-1.496280164	-1.657603598	-1.930261189	-1.630353533	-1.250029588	-1.558481117	-1.812487834	-1.134009972
SEPHS2	20	FALSE	148.9254116	TRUE	0.028814168	-0.787112849	-0.904008504	-0.324173992	-3.1763501	-1.477910881	20	0.000776361	TRUE	SEPHS2	0.942486491	0.999905557	0.970851804	0.972840637	0.77895043	0.974943131	0.963038242	0.953376969	1	0.954978688	0.968831574	0.605143486	0.999950528	0.992550324	0.905355321	0.647378427	0.978002147	0.915091607	0.958496025	0.947974735	-1.058978412	-1.793800805	-1.13277402	-1.209017783	-0.688987763	-1.178320783	-1.080999353	-1.206530603	-2.217452177	-1.176592857	-1.37191689	-0.524989356	-1.87757751	-1.47169056	-1.305763329
VPS25	20	FALSE	134.7063314	TRUE	0.045139947	-1.858074439	-1.865541697	-0.159844655	-2.974569738	-2.072656649	20	0.001514268	TRUE	VPS25	0.999989521	0.999764852	1	1	0.999806028	1	1	0.999996994	1	1	0.999988803	0.99945175	0.999993528	1	0.999999644	0.999991465	1	1	1	0.99999064	-1.818585945	-1.747531926	-2.317665534	-2.083441169	-1.877759135	-2.096112014	-2.039785134	-1.941852521	-2.214432	-2.347936424	-2.026048594	-1.778326473	-1.964384653	-2.057677047	-2.104314281
BUB3	20	FALSE	134.6073875	TRUE	0.185939246	-2.053993823	-2.065890532	-0.147832803	-2.215607543	-3.966965868	20	0.013509577	TRUE	BUB3	1	1	1	1	1	1	1	1	1	1	0.999998174	1	1	0.999999769	0.997088539	1	1	1	1	1	-2.06112659	-2.509134366	-2.027788099	-2.127776995	-2.371085694	-2.289415509	-2.062049185	-2.409668918	-2.431748113	-2.482078156	-2.059392982	-2.109110316	-2.345056777	-1.990864272	-1.711469092
DUX4	20	FALSE	125.2392299	TRUE	0.68123925	-1.607934782	-1.652998274	-0.064822197	-1.055108056	-5.801974234	20	0.145858508	TRUE	DUX4	0.998375288	1	1	0.998047645	0.999921649	0.997002867	0.999964758	0.99653803	0.999800096	0.984551497	0.979549507	0.985027414	0.998038573	1	0.999736424	1	0.999856629	0.999895687	0.99364793	0.996395433	-1.545458919	-2.126562995	-1.737181854	-1.483372184	-1.922074762	-1.385963683	-1.748494047	-1.593790361	-1.800894519	-1.562791282	-1.51906273	-1.432524173	-1.65772252	-2.100878288	-1.86550735
PRELID1	20	FALSE	116.613336	TRUE	0.493202515	-1.676481726	-1.690148203	-0.065546305	-1.44438154	-5.330673123	20	0.074525475	TRUE	PRELID1	0.999321024	0.999996037	1	0.99968342	0.999989179	0.999988942	0.999792643	0.999231062	0.999974962	0.998201042	0.999556309	0.999325858	0.999980314	0.99882675	0.990955843	1	0.999871711	0.99175219	0.995027132	0.999976894	-1.607678699	-1.913244626	-1.862936081	-1.599811428	-2.007367915	-1.683009239	-1.666438718	-1.699223764	-1.898457989	-1.782203875	-1.860116071	-1.765808525	-1.918678901	-1.676470903	-1.614763977
CHEK1	20	FALSE	107.9003372	TRUE	0.07543157	-1.563619854	-1.582830942	-0.165524065	-2.72312962	-2.760468725	20	0.003310133	TRUE	CHEK1	0.993174702	0.994639907	1	0.999945839	0.999903678	0.999473401	0.999954606	0.980789883	0.999974338	0.999943865	0.999606839	0.986107242	0.999703895	0.996114156	0.997466672	1	0.999629233	1	0.999976562	0.995101488	-1.405003446	-1.541644736	-1.761912894	-1.689681036	-1.912297685	-1.500338707	-1.737274931	-1.397952951	-1.897365383	-1.97022463	-1.866420878	-1.454647035	-1.785625919	-1.568845253	-1.722016279
PSMD14	20	FALSE	106.0629297	TRUE	0.582414085	-1.859117805	-1.87729616	-0.064454054	-1.25361231	-5.579672151	20	0.105191035	TRUE	PSMD14	1	0.999807814	1	1	0.999903409	0.999978666	1	1	0.998292103	0.995347639	1	0.999436188	0.999951646	1	0.999765982	1	1	1	0.999968988	1	-2.16757668	-1.757988472	-1.973317353	-1.866796354	-1.912174677	-1.655047028	-1.947265953	-2.058568232	-1.670672055	-1.70815234	-2.21253627	-1.776709465	-1.878611202	-2.097880928	-1.871933207
IARS	20	FALSE	105.1394075	TRUE	0.198159446	-1.25932453	-1.268082004	-0.08983151	-2.177915262	-4.046826538	20	0.014862229	TRUE	IARS	0.974346195	0.985854451	0.994093774	0.993963097	0.985104055	0.995636805	0.99787724	0.933761098	0.970050269	0.907516958	0.967274754	0.983619047	0.984005876	0.992981209	0.99475677	0.99542816	0.993158172	0.989482792	0.990446088	0.944318628	-1.199442734	-1.43732842	-1.315231463	-1.389170357	-1.488386	-1.3565958	-1.526803467	-1.121749618	-1.353898141	-1.010844446	-1.34439905	-1.233384281	-1.328496774	-1.483791793	-1.663988921
MASTL	20	FALSE	105.064378	FALSE	0.001768205	-1.766711715	-1.756692891	-0.283443914	-4.169248622	1.996887372	20	1.71E-05	TRUE	MASTL	1	0.999998442	1	0.99993662	1	1	0.999999874	0.998859403	1	0.994757534	0.99998835	0.99974756	1	0.999998855	1	1	1	1	0.999887568	0.999972654	-2.127308315	-1.941519317	-1.833473216	-1.682317107	-2.510473079	-1.957163072	-1.859886157	-1.674309008	-2.718107412	-1.697306309	-2.024743069	-1.822585926	-2.037502247	-1.980533023	-2.215878626
RPL12	20	FALSE	102.2384481	TRUE	0.000293545	-2.021768415	-2.031721522	-0.261871211	-4.663490382	4.060423842	20	1.84E-06	TRUE	RPL12	1	1	1	1	1	1	1	1	1	0.999835852	1	1	1	1	1	1	1	1	0.999972704	1	-2.322759678	-2.507028757	-2.148351345	-2.012796085	-2.323697698	-1.942886196	-2.118452038	-2.326222787	-2.632212761	-1.920160711	-2.277397834	-2.490511257	-2.530437612	-2.223388927	-2.113541277
BUB1B	20	FALSE	99.67897302	TRUE	0.030598234	-1.424083974	-1.433043572	-0.16589978	-3.149586366	-1.558982125	20	0.000850072	TRUE	BUB1B	0.999708978	0.989957075	0.997691933	0.998205402	0.999983906	0.999963608	0.997810125	0.999999096	0.996782389	0.996865485	0.973032908	0.99994126	0.988573294	0.985263573	0.999456948	0.999638718	0.997348322	0.999638479	0.995671764	0.972101312	-1.659343478	-1.479338207	-1.385303612	-1.489492936	-1.991245577	-1.631525255	-1.524502072	-1.958685945	-1.622148833	-1.741192502	-1.440750566	-1.894460633	-1.42895433	-1.132958125	-1.824397409
GEMIN5	20	FALSE	97.31063959	TRUE	0.031096179	-1.549933417	-1.555606602	-0.150752723	-3.142091842	-1.581564509	20	0.00087184	TRUE	GEMIN5	0.997089475	1	0.999879669	0.999931103	0.999844405	0.996445319	0.985776923	0.965473105	0.999994854	0.986124296	0.99190135	0.997953151	0.999282735	0.992355955	1	0.999381409	0.999996679	0.995884496	0.991289322	0.999574134	-1.496114323	-2.151592265	-1.547710547	-1.678354899	-1.888973362	-1.372846715	-1.339085788	-1.278092948	-1.963425889	-1.581428191	-1.651541239	-1.68902528	-1.731671517	-1.466004053	-2.999547795
UBL5	20	FALSE	95.34700959	TRUE	0.043758065	-1.534824995	-1.553972065	-0.158976686	-2.987850873	-2.034680233	20	0.001450745	TRUE	UBL5	0.999354646	0.995808292	0.999845538	0.999959772	1	0.999510654	0.999960755	0.999964281	0.998649982	0.998946643	0.999965174	0.98266168	0.999795664	0.999976687	0.997192942	0.999663912	0.996371395	1	0.999288434	0.986559781	-1.610898659	-1.562780472	-1.536190051	-1.703519352	-2.243008416	-1.504470132	-1.743697686	-1.855044598	-1.6871245	-1.81764585	-1.980993099	-1.309168453	-1.806367238	-1.891284527	-1.714310999
RAN	20	FALSE	94.40004886	TRUE	0.018882406	-2.344500204	-2.35769346	-0.263271976	-3.356707068	-0.914663355	20	0.000414696	TRUE	RAN	1	1	1	1	1	1	1	1	1	1	1	1	1	1	0.999694222	1	1	1	1	1	-2.351469286	-2.870566037	-2.628202799	-2.650224219	-3.103021341	-2.365590553	-2.815239207	-2.509429501	-2.577628341	-2.461301449	-2.856365391	-2.613011136	-2.821597388	-2.642266263	-1.857268123
FAM86B1	20	FALSE	91.60513734	TRUE	0.003326547	-0.811594209	-0.814658768	-0.157002017	-3.972451101	1.236460683	20	3.90E-05	TRUE	FAM86B1	0.627550272	0.937179016	0.938659409	0.911243786	0.940607523	0.998853639	0.886959079	0.94224416	0.783479689	0.535982811	0.864565749	0.908146267	0.928281592	0.895895278	0.979023529	0.848661896	0.91495192	0.956029458	0.951864281	0.936264919	-0.575799628	-1.100228083	-0.946354389	-0.902839194	-1.075629102	-1.452710294	-0.802452441	-1.154991587	-0.752908575	-0.589757347	-0.796827313	-0.816964743	-0.908139412	-0.803629749	-1.526117089
INTS4	20	FALSE	87.93199811	TRUE	0.002373626	-1.172208298	-1.180265763	-0.172500375	-4.080777112	1.650688573	20	2.49E-05	TRUE	INTS4	0.982075479	0.999236635	0.996380388	0.967865555	0.987583479	0.964393891	0.983492698	0.99999349	0.944677897	0.970087595	0.973869002	0.989576527	0.978226736	0.988523521	0.991543725	0.881286631	0.957167048	0.958246219	0.969270463	0.9786977	-1.260129922	-1.681463239	-1.353537009	-1.181142381	-1.530117836	-1.128600143	-1.315631202	-1.91957201	-1.186825322	-1.303831741	-1.452382757	-1.514316382	-1.224506835	-1.199809076	-1.62109179
MYC	20	FALSE	85.88876995	FALSE	0.00053817	-1.812599406	-1.778608473	-0.4016073	-4.510493467	3.396235516	20	3.76E-06	TRUE	MYC	1	1	1	1	1	1	0.999939035	0.998902289	1	1	1	1	0.999773044	1	1	1	1	1	1	1	-1.935199734	-2.776374144	-1.935489031	-1.918402741	-2.176079098	-2.473708642	-1.724055643	-1.676891882	-2.346442486	-2.147597335	-2.133963053	-2.264747031	-1.800487764	-2.03333564	-2.32775895
ATP6V0C	20	FALSE	83.73968428	TRUE	0.036453103	-1.809797605	-1.817329862	-0.164887976	-3.069883611	-1.796457549	20	0.00110948	TRUE	ATP6V0C	0.999988656	1	1	1	1	0.999957417	1	1	0.99964979	0.999974497	0.999890031	0.999776479	0.99999639	0.999968189	0.98511954	1	0.999998191	1	1	0.999970182	-1.815265098	-2.255167228	-1.978371668	-2.012741267	-2.350107747	-1.624568186	-1.931696241	-2.703736469	-1.770545897	-2.004109324	-1.92994239	-1.828959835	-1.984642911	-1.877744328	-1.564422304
HSPE1	20	FALSE	82.088981	TRUE	0.024882098	-2.100326178	-2.121961284	-0.197982465	-3.242765461	-1.273848499	20	0.000618172	TRUE	HSPE1	1	1	1	1	1	1	1	1	1	1	1	1	1	1	0.999568645	1	1	1	1	1	-2.148581434	-2.727793297	-2.219046233	-2.168872987	-2.614878219	-2.347932245	-2.112751538	-2.423625833	-2.174622801	-2.161200677	-2.215908555	-2.421676569	-2.482631509	-2.362529274	-1.837798887
PRPF38B	20	FALSE	79.13191749	TRUE	0.027559173	-1.436078463	-1.43632666	-0.156071379	-3.195098404	-1.420722202	20	0.000728288	TRUE	PRPF38B	0.997294653	0.999890288	0.999398298	0.999836073	0.999576621	0.999955205	0.997831561	0.979605125	0.994762653	0.987493208	0.995930031	0.990067755	0.994847378	0.9926951	1	0.984388282	0.996943992	0.983457901	0.97720749	0.998111721	-1.502680587	-1.78644141	-1.466958024	-1.635454779	-1.835442819	-1.622438124	-1.525186434	-1.387530119	-1.579663624	-1.59763421	-1.71491938	-1.522299839	-1.561868485	-1.475786313	-2.296255268
ESPL1	20	FALSE	76.70550295	TRUE	9.62E-07	-1.757220084	-1.763054411	-0.278205146	-5.913192699	10.22896719	20	2.57E-09	TRUE	ESPL1	0.999957366	0.999997732	1	1	1	1	1	1	1	1	0.999973069	0.998080959	1	0.999902953	1	1	1	0.999997048	0.999999983	0.99993317	-1.757502503	-1.927338583	-1.732956094	-1.861676742	-2.200124437	-1.891538438	-1.93746071	-2.5233806	-2.356447888	-2.290414432	-1.991755285	-1.694075605	-2.058643818	-1.825118734	-2.523399179
SARS	20	FALSE	75.68226727	TRUE	0.007341673	-1.975229549	-1.982901038	-0.195427306	-3.7114741	0.282419706	20	0.000110682	TRUE	SARS	1	1	1	1	1	1	1	1	1	1	1	1	1	1	0.950593326	1	1	0.999999749	1	0.999993834	-2.190841142	-2.317239026	-2.190499905	-2.203292103	-2.346601161	-1.910712151	-2.197585449	-2.190972729	-2.343148277	-2.342207539	-2.162004136	-2.453594138	-2.165659962	-2.192178764	-1.414131191
GINS2	20	FALSE	75.50703437	TRUE	1.41E-05	-1.908023909	-1.922653265	-0.268070209	-5.373412367	7.402724256	20	5.17E-08	TRUE	GINS2	1	1	1	0.999999924	1	1	1	0.999973898	1	1	1	1	1	1	1	1	1	1	1	0.999952693	-1.971100062	-2.514190868	-2.154151467	-1.84578215	-2.361252032	-1.909124463	-1.985561205	-1.868384178	-2.385483557	-2.284442347	-2.210529627	-2.304809366	-2.260881583	-2.147669447	-2.681061952
FAM25G	20	FALSE	73.3926381	TRUE	0.001756564	-1.13487619	-1.160293392	-0.191094004	-4.176062928	2.023846168	20	1.66E-05	TRUE	FAM25G	0.946128246	0.970355277	0.992501785	0.974969478	0.982565563	0.991250144	0.974035099	0.989471515	0.951075683	0.977839501	0.973893737	0.983993982	0.986851849	0.990117415	0.781485529	1	0.964070047	0.999940625	0.959870487	0.957989895	-1.071012785	-1.300952565	-1.294770118	-1.221664883	-1.438970055	-1.295381987	-1.217049976	-1.484162385	-1.230840863	-1.470088798	-1.452719029	-1.406889907	-1.391643695	-1.37187463	-1.102386015
SS18L2	20	FALSE	71.710264	FALSE	1.11E-07	-1.982089374	-1.98173714	-0.369894899	-6.31992186	12.5320132	20	2.25E-10	TRUE	SS18L2	0.999996064	1	1	1	1	1	1	1	1	1	1	1	1	1	1	1	1	1	1	1	-1.85597316	-2.572006997	-2.203951022	-2.362805208	-3.073028617	-2.410024256	-2.125908114	-2.048089604	-2.690848153	-2.163006586	-2.394718069	-2.454356349	-2.25995908	-2.191298166	-2.859952394
CCT2	20	FALSE	68.63419956	FALSE	0.048865916	-1.293692676	-1.287139744	-0.133441279	-2.933836004	-2.188101738	20	0.001725274	TRUE	CCT2	0.999862836	0.998214158	0.999285684	0.995309335	0.983030435	0.984799718	0.99130559	0.994994908	0.975201612	0.994396726	0.976267716	0.982619428	0.989392396	0.989541644	0.684618857	0.976141395	0.985904872	0.999714534	0.96622233	0.977214253	-1.700051003	-1.626985637	-1.457343814	-1.412327613	-1.448688082	-1.238689311	-1.40207592	-1.561954958	-1.388502388	-1.691006482	-1.482624472	-1.318693386	-1.446181963	-1.259400193	-0.980505636
RRM1	20	FALSE	67.66710579	TRUE	0.004086257	-1.718636315	-1.731045919	-0.198471093	-3.899182993	0.962340079	20	5.26E-05	TRUE	RRM1	1	1	1	0.999999193	1	0.999980544	0.999999527	1	0.999999999	0.999812216	0.999645754	0.998916297	0.999993241	0.999916447	0.996630278	1	0.999984095	0.999997836	1	0.999991616	-2.031185577	-2.37062202	-1.821055547	-1.830736351	-2.214418638	-1.659211995	-1.852362034	-2.071386616	-2.026401668	-1.913459599	-1.872098711	-1.735095447	-1.962536347	-1.832349959	-1.700074375
ETF1	20	FALSE	66.99927121	TRUE	0.000812861	-1.778786966	-1.7973557	-0.203104636	-4.396581765	2.91885448	20	6.30E-06	TRUE	ETF1	1	1	1	1	0.999991955	0.999796672	1	0.999997785	1	0.999997581	0.998499233	0.999506051	1	0.999994126	1	1	1	1	0.999996013	1	-2.155066909	-2.156387582	-2.111269452	-2.131578758	-2.018934481	-1.552415738	-2.024166046	-1.947414068	-2.054324501	-2.072717079	-1.787608125	-1.78468782	-2.05771799	-1.948287543	-2.203245277
POLR2C	20	FALSE	66.56946641	TRUE	0.007500346	-1.467574793	-1.476993389	-0.168709037	-3.6974427	0.232106279	20	0.000117008	TRUE	POLR2C	0.99567032	0.999914578	0.999995419	0.99961296	0.999833478	0.99937556	0.999499969	0.999999663	0.998191936	0.971516126	0.989876192	0.998045135	0.999289964	0.99867204	0.983593007	0.999931147	0.99943353	0.988016965	0.992019793	0.999877154	-1.457152958	-1.798650201	-1.669002781	-1.588607839	-1.885495506	-1.490304492	-1.61913746	-1.966950655	-1.66650255	-1.327849076	-1.62682993	-1.692660033	-1.732377445	-1.667138489	-1.553847231
HSPA5	20	FALSE	66.50745499	TRUE	0.034502022	-1.29337243	-1.322422467	-0.17874622	-3.098009225	-1.713333613	20	0.001010614	TRUE	HSPA5	0.987655482	0.99984871	0.998866741	0.999063026	0.999325291	0.984326423	0.998121505	0.984089773	0.978128376	0.999423854	0.984871959	0.983071697	0.999092259	0.99664838	0.973053645	0.993293451	0.99848419	0.975945358	0.962881305	0.984773325	-1.321209625	-1.770118452	-1.430560805	-1.534549859	-1.80802333	-1.235229152	-1.535510827	-1.428299947	-1.409318265	-1.853693078	-1.573402439	-1.270617167	-1.715923588	-1.585045647	-1.496049737
SF3B4	20	FALSE	66.45738181	TRUE	0.002749292	-1.685414306	-1.698775155	-0.196681475	-4.033564681	1.46884301	20	3.03E-05	TRUE	SF3B4	0.999936373	0.995738741	1	1	0.997343738	1	1	0.999995384	1	0.999716203	0.999399377	0.999896156	0.999995744	0.999995436	0.999930029	0.998226147	0.999995578	1	1	1	-1.738608762	-1.561369802	-1.924965281	-1.877420418	-1.712107353	-1.804226012	-1.961190274	-1.931300298	-2.249435258	-1.892306165	-1.84332824	-1.867257973	-1.980096435	-1.95758994	-1.933535419
RPL37	20	FALSE	65.97349625	TRUE	0.000912238	-2.003139565	-2.017808293	-0.286546946	-4.361542854	2.773721851	20	7.36E-06	TRUE	RPL37	1	1	1	1	1	1	1	1	1	0.999999913	1	0.999990505	1	1	0.999593281	1	1	1	1	1	-2.037116389	-2.654382273	-2.210359206	-2.296503705	-2.796829444	-2.054146394	-2.325132318	-2.16305147	-2.255096637	-2.09905914	-2.531171259	-1.972719878	-2.570356106	-2.272227241	-1.841160237
NUDT21	20	FALSE	65.96318056	TRUE	0.000836846	-1.646937597	-1.655405839	-0.206387424	-4.38406954	2.865103658	20	6.67E-06	TRUE	NUDT21	1	1	1	1	1	0.999998335	1	0.983749274	0.999903646	0.999549827	0.999627242	0.994467804	0.99914549	0.99997938	0.998939507	0.999987006	0.99993829	1	0.999479323	0.999949904	-1.979925471	-2.233691833	-1.870050471	-1.891786212	-2.091754054	-1.741832199	-1.910832563	-1.425046503	-1.836727416	-1.867679761	-1.869397716	-1.598597114	-1.720008796	-1.896759203	-1.782762969
PSMA6	20	FALSE	65.0429193	TRUE	0.036440091	-1.984130148	-1.992920964	-0.167079082	-3.072171718	-1.789722752	20	0.001101117	TRUE	PSMA6	1	1	1	1	1	0.99999664	1	1	1	1	1	1	1	0.999999523	1	1	1	1	1	1	-2.236853705	-2.537218958	-2.318228949	-2.096920928	-2.121399338	-1.728510346	-2.210969178	-2.252586776	-2.098996437	-2.183020843	-2.14643612	-2.059139045	-2.05050211	-1.987587777	-2.201563526
CDK7	20	FALSE	64.17381329	TRUE	0.000626915	-1.778110589	-1.79532238	-0.230307748	-4.470740924	3.227688366	20	4.51E-06	TRUE	CDK7	0.998409939	1	1	1	1	1	1	1	1	0.999799902	0.999996042	0.999852626	1	1	0.988940179	1	0.999962958	1	0.999966196	0.999981288	-1.54716704	-2.32958036	-1.946475305	-1.885581706	-2.322151523	-2.118125101	-2.039921203	-2.224356937	-2.322918747	-1.910312849	-2.049579345	-1.85042895	-2.109170374	-2.026986257	-1.595099515
CBFB	20	TRUE	63.58582026	TRUE	3.70E-15	-0.212311673	-0.261466158	-0.737780248	-8.881769887	30.0062608	20	2.42E-18	FALSE	CBFB	0.984986657	0.959667606	0.87301304	0.940878818	0.966729635	0.969434808	0.954105239	0.913806863	0.919750307	0.734900017	0.925043125	0.956495569	0.560522638	0.9640069	0.752071399	0.787621392	0.899597518	0.897893808	0.94030269	0.876639603	-1.289678538	-1.214606059	-0.777207683	-1.044816469	-1.217472591	-1.151083584	-1.004622439	-1.055823476	-1.035861132	-0.752698468	-1.02595056	-0.949606662	-0.466639152	-0.978389534	-1.062388148
DONSON	20	FALSE	63.21184246	TRUE	0.002713583	-1.82123931	-1.827161316	-0.224926561	-4.039087553	1.490010706	20	2.96E-05	TRUE	DONSON	1	1	1	1	1	0.999982292	1	1	0.997809091	1	0.999951067	1	1	1	0.998807434	1	1	1	0.99993247	1	-1.959726997	-2.399500352	-1.773297907	-2.106421494	-2.553747229	-1.663086955	-1.915709558	-2.122311583	-1.652348804	-2.333441447	-1.966179028	-2.507680105	-2.064319476	-2.050826724	-1.77507676
DTYMK	20	FALSE	62.64111875	FALSE	0.005163978	-1.612112117	-1.578533825	-0.306934671	-3.829547855	0.706348378	20	6.96E-05	TRUE	DTYMK	0.999860054	0.999999488	0.999980802	0.998522051	1	1	0.999933895	0.999999922	0.999410411	0.997262971	0.993874972	0.999999999	1	0.999035437	0.999999628	1	0.999999962	1	0.98339329	0.999828749	-1.699037164	-1.993848264	-1.624305929	-1.5035425	-2.219266038	-1.828134639	-1.720617979	-1.975457632	-1.740458336	-1.75171128	-1.679164593	-2.046385199	-2.295145755	-1.690618407	-2.104077245
AURKB	20	FALSE	59.85928745	TRUE	0.022397702	-1.426033801	-1.436942494	-0.148725347	-3.285778503	-1.139894393	20	0.000532668	TRUE	AURKB	0.999524941	0.983379381	0.992890545	0.994989002	0.997267185	0.993047787	0.997299202	1	0.99444593	0.985685939	0.967862133	0.990897668	0.992860611	0.990918263	0.964397629	1	0.9943373	0.996753245	0.999043168	0.999820346	-1.630197344	-1.414393676	-1.299407225	-1.406435989	-1.709826185	-1.316717541	-1.508885224	-2.00561613	-1.574214079	-1.576250259	-1.354639798	-1.535818905	-1.517877879	-1.416761635	-1.460127769
CFAP298	20	FALSE	58.52568233	FALSE	0.018882406	-1.420268117	-1.417874759	-0.14515142	-3.359615763	-0.904874459	20	0.000410065	TRUE	CFAP298	0.998804209	0.997885855	0.999995157	0.998684751	0.987470617	0.999578792	0.995965306	0.952586075	0.994073878	0.981965832	0.984216471	0.982989598	0.988742517	0.989939276	0.999948093	0.996747158	0.998572012	0.999989567	0.996415226	0.999975851	-1.56867642	-1.615187775	-1.66757962	-1.511650126	-1.528297069	-1.513009978	-1.476446022	-1.202469854	-1.567978465	-1.530913814	-1.566749077	-1.369252324	-1.432543603	-1.353744482	-1.947219482
PSMB4	20	FALSE	58.42395122	TRUE	0.027559173	-1.673411856	-1.68020432	-0.14422406	-3.196508024	-1.416409156	20	0.000724787	TRUE	PSMB4	0.998990477	0.999999901	0.99999991	0.999917663	0.997048352	1	1	0.999033303	1	0.996909181	0.99998403	0.99850225	0.998247855	0.999875541	0.987415201	0.999987005	0.99994149	1	0.999930218	0.999999965	-1.580756419	-2.062424476	-1.712029553	-1.669777575	-1.703305202	-2.08077178	-1.927078311	-1.684930604	-2.162100362	-1.742272412	-2.012951276	-1.712508245	-1.666972076	-1.812374596	-1.581978164
RRM2	20	FALSE	58.25070102	TRUE	8.56E-09	-1.909050538	-1.918551273	-0.42381159	-6.764070327	15.19545244	20	1.35E-11	TRUE	RRM2	0.9999993	1	1	1	1	1	1	1	1	0.989119108	1	1	1	1	1	1	1	1	1	1	-1.881196121	-2.800922355	-2.294576568	-2.329846902	-2.873519079	-2.422958123	-2.066671384	-2.088791542	-2.448231723	-1.617243565	-2.481108184	-2.586539995	-2.048651052	-2.189446213	-2.393231214
IK	20	FALSE	58.18088714	TRUE	0.002810678	-1.273167546	-1.281585672	-0.178061365	-4.02707481	1.444004457	20	3.11E-05	TRUE	IK	0.99939275	0.995553816	0.999453959	0.994706902	0.995433047	0.999187262	0.999131591	0.994250593	0.984743465	0.975698517	0.987375009	0.982791295	0.993077043	0.99063416	0.671291848	0.984538299	0.991107438	0.998935623	0.960843977	0.993073252	-1.614835139	-1.55786442	-1.472395379	-1.401399096	-1.663616956	-1.474241254	-1.586441221	-1.549044069	-1.461837797	-1.426836223	-1.599298184	-1.356273156	-1.522454124	-1.403881836	-0.96576504
EIF4A3	20	FALSE	57.95918269	TRUE	0.014086868	-1.322613923	-1.331403945	-0.187134628	-3.469318047	-0.546955187	20	0.000275851	TRUE	EIF4A3	0.999995698	0.985760627	0.998780276	0.999601416	0.994177693	0.999089638	0.999948894	0.934746617	0.97855147	0.990365005	0.996567031	0.982746594	0.997375918	0.993427665	0.948476593	0.998530994	0.996254396	0.987404971	0.972611021	0.995116808	-1.85317485	-1.436438366	-1.426118107	-1.586988406	-1.638473376	-1.467363062	-1.732064645	-1.125405643	-1.412438703	-1.63280705	-1.72861039	-1.35223169	-1.632319701	-1.495919792	-1.407866519
COPZ1	20	FALSE	57.14894598	TRUE	0.000788048	-1.123734741	-1.124924744	-0.191594175	-4.406638881	2.960714831	20	6.02E-06	TRUE	COPZ1	0.977864275	0.942106194	0.985599524	0.998590089	0.975458201	0.981690052	0.986457821	0.95674464	0.960700258	0.93958998	0.969028518	0.986581601	0.978039671	0.991947582	0.969374349	0.993880949	0.995412323	0.968836686	0.958686207	0.974252579	-1.224434404	-1.119706196	-1.229893577	-1.506866474	-1.301989067	-1.217381948	-1.346227646	-1.224509479	-1.293789538	-1.106747697	-1.375444448	-1.463514312	-1.221802895	-1.453643094	-1.479847346
TUBB	20	FALSE	56.4260755	FALSE	0.036453103	-1.613024784	-1.566702334	-0.228708084	-3.069957857	-1.796239091	20	0.001109208	TRUE	TUBB	1	0.999999888	0.999977519	0.999946112	0.986621075	0.999998335	0.999932586	0.999637238	0.999989919	0.978916261	0.985806968	0.994855662	0.999961341	0.999921225	1	1	0.99995246	0.999132595	0.998786435	0.999680219	-2.049200598	-2.057606236	-1.61877111	-1.689899437	-1.514433894	-1.741832527	-1.719743027	-1.742477818	-1.93686885	-1.487949018	-1.582958938	-1.606415768	-1.888879638	-1.835415728	-2.236743942
SNAPC5	20	FALSE	55.76469825	TRUE	0.033678652	-1.497512972	-1.503190501	-0.150191007	-3.110627125	-1.675802098	20	0.000968949	TRUE	SNAPC5	0.999630806	0.99948912	1	0.999879318	0.996673783	0.999995793	0.999167928	0.999607079	0.999996991	0.974314027	0.994009224	0.999022152	0.997571979	0.998684485	0.984276931	0.996972599	0.999657395	0.989017371	0.999515264	0.991267473	-1.645449102	-1.705208604	-1.776457461	-1.651088976	-1.693000317	-1.721497284	-1.58916168	-1.738180074	-1.978240235	-1.392469128	-1.681250019	-1.741992004	-1.639349391	-1.667857136	-1.558437696
DNM2	20	FALSE	55.13924954	FALSE	7.25E-07	-1.278607323	-1.231512103	-0.495680421	-5.978991036	10.59758057	20	1.74E-09	TRUE	DNM2	0.998330318	1	0.996992536	0.998897995	0.999999843	1	0.975165179	1	1	0.975889858	0.99773244	0.984104726	0.999674933	0.983265319	0.99863713	1	0.995868562	1	0.954454139	0.985109386	-1.543242152	-2.285249207	-1.366889141	-1.523781958	-2.062007695	-2.22258204	-1.229662259	-2.078088556	-2.327706776	-1.431268598	-1.759540332	-1.409966539	-1.780173409	-1.10782534	-1.766128625
RPL4	20	FALSE	54.68120311	TRUE	0.001756564	-1.818484025	-1.828736522	-0.214217338	-4.174773799	2.01874289	20	1.67E-05	TRUE	RPL4	0.999922408	1	1	1	1	0.999913428	1	1	1	0.982709697	1	0.999974984	0.99996717	0.99998037	0.999995721	1	0.999999965	1	0.999874795	1	-1.72895592	-2.166006711	-2.286681502	-2.008068174	-2.374950342	-1.593644838	-2.09761245	-2.274838383	-2.317072681	-1.540338271	-2.44207769	-1.932576435	-1.896301665	-1.898856356	-2.049531167
DUT	20	FALSE	54.03251779	TRUE	0.000110285	-1.537495671	-1.54678231	-0.240941168	-4.925863932	5.24422926	20	5.17E-07	TRUE	DUT	1	0.999999763	1	0.998920211	1	0.999997028	0.999343975	0.99596133	1	0.984382228	0.999790831	0.988419397	0.999302658	0.997893709	0.999997925	0.999999984	0.999259975	0.99982481	0.997223051	0.999887285	-1.974068112	-2.0271787	-1.732361848	-1.525161293	-2.228771078	-1.731734307	-1.603395492	-1.580953256	-2.257454566	-1.560761863	-1.898887373	-1.495342591	-1.733617188	-1.629455762	-2.077120954
YRDC	20	FALSE	53.16041836	FALSE	0.030682303	-1.903673781	-1.79892823	-0.353838106	-3.147220556	-1.566116399	20	0.000856889	TRUE	YRDC	1	1	1	0.999985485	1	1	1	1	1	0.9982202	1	1	1	0.999997747	0.955581541	1	1	1	0.999984575	1	-2.324933318	-2.176955561	-1.939550861	-1.746608373	-2.688068504	-1.941040462	-2.004479317	-2.394530086	-2.781556769	-1.782986179	-2.261603507	-2.107461802	-2.315291205	-1.973387144	-1.429535999
PSMB3	20	FALSE	52.61917164	TRUE	0.007079376	-2.100296257	-2.105547026	-0.189498956	-3.723070667	0.323490165	20	0.000105806	TRUE	PSMB3	1	1	1	1	1	1	1	1	1	1	1	1	1	1	1	0.999997759	1	1	1	1	-2.281531878	-2.370312484	-2.410449617	-2.187095252	-2.743396095	-1.93009362	-2.302958874	-2.305981843	-2.540135293	-2.239634136	-2.366003157	-2.116317733	-2.310641559	-2.352416576	-2.148748215
NXF1	20	FALSE	50.44366844	TRUE	0.003467688	-1.091855362	-1.105028789	-0.183501282	-3.956728138	1.17722387	20	4.16E-05	TRUE	NXF1	0.941672033	0.999721127	0.996729789	0.99636426	0.995172007	0.954644144	0.991031848	0.808875172	0.978783371	0.990681732	0.963196189	0.939753677	0.983328867	0.988883952	0.85730935	0.887480091	0.995797707	0.889502005	0.9636605	0.982679789	-1.056360689	-1.738526172	-1.360926374	-1.434377479	-1.658140288	-1.089566294	-1.398583394	-0.832047859	-1.414149039	-1.636914082	-1.283843245	-0.894503475	-1.314057159	-1.213480158	-1.21850789
FOXD4	20	FALSE	50.11414646	TRUE	0.035618507	-1.269800968	-1.274031159	-0.127105394	-3.082878553	-1.758143378	20	0.001062746	TRUE	FOXD4	0.982836851	0.889510139	0.97853149	0.994227249	0.99530673	0.994824008	0.969652586	0.999994106	0.995480548	0.996220163	0.995772872	0.983612893	0.99004712	0.98898913	0.666972586	0.999359084	0.993777422	0.99952473	0.960935307	0.972570093	-1.267440309	-0.964185762	-1.18018784	-1.393423538	-1.660948988	-1.342406812	-1.164031825	-1.923077728	-1.593101457	-1.726049859	-1.711842286	-1.233836039	-1.459764467	-1.218405209	-0.961058435
ATP6V1G1	20	FALSE	49.62471297	FALSE	0.000226413	-1.359404644	-1.343717459	-0.295759505	-4.739214436	4.395838565	20	1.28E-06	TRUE	ATP6V1G1	0.999888932	1	0.999933323	0.999999603	0.999987745	0.967924482	0.961238709	0.99999017	1	0.999751128	0.999525059	0.983982999	0.993266313	0.989988297	0.97112602	0.999870765	0.99892661	0.992974511	0.986963983	0.988898577	-1.710908103	-2.367868437	-1.574297123	-1.836743189	-2.002205531	-1.144104627	-1.061969155	-1.903753687	-2.050476108	-1.899272819	-1.856242535	-1.188162768	-1.526512531	-1.359404644	-1.487386763
PHB2	20	FALSE	49.33593794	TRUE	0.01412753	-1.106889347	-1.116961495	-0.165551741	-3.467771454	-0.552078512	20	0.000277418	TRUE	PHB2	0.984857723	0.971101468	0.973733866	0.947999709	0.997211084	0.995172543	0.956189524	0.999839918	0.988907089	0.931503054	0.941403064	0.956178499	0.982768845	0.980730699	0.926341525	0.999179767	0.946099667	0.99987725	0.959592891	0.933792267	-1.288280416	-1.307419268	-1.150140828	-1.080449266	-1.708154411	-1.348305508	-1.018968993	-1.785089649	-1.501727695	-1.078198633	-1.115389269	-0.948388418	-1.302494285	-1.082026725	-1.350844134
CNIH4	20	FALSE	49.07206879	FALSE	0.001779604	-1.228659284	-1.227430912	-0.235342021	-4.163826099	1.97546474	20	1.75E-05	TRUE	CNIH4	0.945810804	0.886294713	0.998881243	0.990990936	0.999407816	0.998555583	0.998460368	0.960793133	0.963101112	0.971272198	0.989662268	0.987639065	0.988370354	0.990889752	0.998934433	1	0.997202204	0.995582974	0.971135561	0.994195015	-1.069951692	-0.956690176	-1.431358702	-1.349314014	-1.815852242	-1.437722838	-1.54943093	-1.248065034	-1.309137807	-1.323297448	-1.62439215	-1.48219382	-1.424638297	-1.415558184	-1.7824437
RPS13	20	FALSE	49.0416871	TRUE	0.007649321	-1.67348731	-1.687923875	-0.214004614	-3.688435317	0.201191441	20	0.000121001	TRUE	RPS13	0.999999729	0.999999574	1	0.999998347	1	0.999991689	1	1	1	0.99246734	1	0.998119125	0.99987854	0.999362613	0.995885273	1	0.999994643	1	0.997792144	0.999080557	-1.888599898	-2.001923353	-2.008875429	-1.823034677	-2.12701717	-1.694767718	-2.05821149	-2.142806426	-2.074556392	-1.66112224	-2.178252424	-1.695583739	-1.833746628	-1.71880205	-1.68419771
CDK1	20	FALSE	48.38588405	TRUE	0.045942478	-1.747387511	-1.761081136	-0.145197157	-2.96448235	-2.101390461	20	0.001564202	TRUE	CDK1	0.999979177	0.999964107	0.999999925	1	1	0.999999971	1	1	0.99998578	0.99974311	0.999439655	0.999293818	0.999780349	0.999972509	0.999985781	1	0.999991586	1	0.999983445	0.999820403	-1.789555215	-1.839482935	-1.713180298	-1.94618703	-2.200508529	-1.769163298	-2.026589118	-2.155470667	-1.922854854	-1.897673405	-1.847125674	-1.762960946	-1.802258749	-1.884118754	-2.000913134
COPS6	20	FALSE	48.10944727	FALSE	0.012681398	-1.618858266	-1.617907037	-0.171149866	-3.512628945	-0.402584149	20	0.000235187	TRUE	COPS6	1	1	1	0.999864701	0.999935084	0.999998024	0.99998693	1	0.99543529	0.990621466	0.99225454	0.999870211	0.99370258	0.995605482	0.999996572	1	0.994537496	0.988907621	0.999686456	0.999986096	-1.930590229	-2.165712957	-1.786360161	-1.645393821	-1.930878523	-1.739468414	-1.790146018	-2.255622884	-1.592210424	-1.636132603	-1.656105563	-1.856580482	-1.535958269	-1.554289833	-2.05849436
DBR1	20	FALSE	46.75601302	TRUE	0.015994979	-1.824620302	-1.833522091	-0.166376546	-3.426917717	-0.686612307	20	0.000321941	TRUE	DBR1	1	1	1	1	0.999992755	1	0.999911577	1	1	1	1	0.999954453	0.999997691	0.999945997	1	0.996404047	0.999984157	1	1	0.999860888	-2.018735459	-2.246477853	-2.041396621	-1.925119528	-2.022665246	-1.788720702	-1.707515937	-2.034575035	-2.438655905	-2.116713156	-2.125829554	-1.906052497	-1.993192974	-1.853362058	-2.327115664
LRR1	20	FALSE	46.03951818	TRUE	0.00608219	-1.668830531	-1.683023161	-0.180799994	-3.770323318	0.492114766	20	8.80E-05	TRUE	LRR1	0.999990723	1	0.999996549	0.998741728	1	0.99998891	0.999970212	0.999986308	0.995382047	0.983754828	0.99928696	0.998708346	0.999971421	0.999836177	1	1	0.999813006	1	0.99991347	0.998982003	-1.82339399	-2.682971162	-1.676244643	-1.514782881	-2.287969143	-1.682899969	-1.75558264	-1.892201715	-1.59116219	-1.553204635	-1.833491223	-1.723041309	-1.902283144	-1.798244463	-2.163157872
NCBP2	20	FALSE	45.12907491	TRUE	0.002427425	-1.741388284	-1.74758653	-0.214365837	-4.070962065	1.611445077	20	2.60E-05	TRUE	NCBP2	1	1	1	0.99998319	0.998785901	1	1	0.99965368	1	0.999118877	1	0.988068874	1	1	0.9973866	0.999912539	1	1	0.999969403	0.999996982	-2.107239926	-2.769023934	-2.139774481	-1.740026723	-1.770350919	-1.937543646	-1.887616652	-1.745003721	-2.160107352	-1.828666383	-2.182114943	-1.489498387	-2.071880408	-2.041810328	-1.719582489
RPL23A	20	FALSE	44.98526705	TRUE	0.004375873	-1.207867805	-1.210080782	-0.163727618	-3.877026793	0.880409695	20	5.75E-05	TRUE	RPL23A	0.951967495	0.971013122	0.995130117	0.972883573	0.994397533	0.996347438	0.979255325	0.926401248	0.943088139	0.969130348	0.985721219	0.98612879	0.997109419	0.989780358	0.999958768	0.963223768	0.958902621	0.997273359	0.975461739	0.977495329	-1.091681217	-1.306653643	-1.330848944	-1.209265036	-1.642606466	-1.370789288	-1.272812397	-1.095796695	-1.1756903	-1.29034337	-1.582079771	-1.455062569	-1.623378333	-1.324406667	-1.957421212
WBP11	20	FALSE	44.72558931	TRUE	0.002586844	-1.425076015	-1.437985762	-0.1997479	-4.053170761	1.54411318	20	2.79E-05	TRUE	WBP11	0.991048086	0.89395042	0.999964009	0.99998139	0.999277038	0.999973229	0.999974071	1	0.999989588	0.989871879	0.999387086	0.987872707	0.999998283	0.989650235	0.998830872	0.998890069	0.997185508	0.998581725	0.992661191	0.99655396	-1.369052588	-0.97477068	-1.600577157	-1.735881045	-1.803670016	-1.645028852	-1.761734321	-2.033215491	-1.935651632	-1.626585399	-1.842202325	-1.486183197	-1.996746112	-1.279132445	-1.776372134
FAU	20	FALSE	43.97364033	TRUE	0.001015195	-1.779931964	-1.79299564	-0.206362669	-4.331956456	2.652031841	20	8.40E-06	TRUE	FAU	0.999934376	1	1	1	1	1	1	0.999945922	1	1	0.999996632	0.999738087	0.999998106	0.999785803	0.829183396	1	1	1	0.999881518	1	-1.737128103	-2.37086494	-2.057476789	-2.125019205	-2.186083144	-2.049869948	-1.913688705	-1.836771246	-2.19288432	-2.243797922	-2.052026894	-1.820541711	-1.995682795	-1.783685275	-1.173125407
POLR2E	20	FALSE	43.7101602	TRUE	0.001264795	-1.601923072	-1.630969879	-0.198076368	-4.271826527	2.405543007	20	1.10E-05	TRUE	POLR2E	0.999969305	0.999299848	0.999645541	0.999999628	1	0.999992959	0.999933379	0.999949499	0.99999848	0.998592728	0.997040657	0.998962111	0.998796039	0.999992726	0.994226654	1	0.997458717	1	0.999999855	0.996659627	-1.772238775	-1.686765267	-1.49526874	-1.837114497	-2.31406766	-1.701564158	-1.720273165	-1.839886974	-1.987993674	-1.798971229	-1.740070863	-1.737887345	-1.69581748	-1.939809395	-1.655687449
TSPYL5	20	FALSE	43.52757824	FALSE	0.041553884	-0.945459129	-0.938444123	-0.138987968	-3.010357887	-1.969946261	20	0.001348637	TRUE	TSPYL5	0.836191907	0.648630665	0.963270072	0.926275107	0.97902986	0.954749068	0.963997215	0.980732863	0.807315719	0.95658262	0.936298489	0.981903313	0.937076957	0.973405108	0.850344555	0.997064052	0.922217927	0.981411391	0.808224927	0.950797714	-0.81503444	-0.657145719	-1.087884178	-0.970565473	-1.361469356	-1.089960827	-1.091994858	-1.397445244	-0.782280427	-1.185751065	-1.086373441	-1.110418892	-0.943346972	-1.027488029	-1.206981858
SF3B3	20	FALSE	43.02179793	TRUE	0.018882406	-1.549671913	-1.560155561	-0.162950097	-3.357072763	-0.913039232	20	0.000413798	TRUE	SF3B3	1	0.999996967	1	0.999980532	0.999763088	0.989596389	1	0.999981595	0.970215474	0.997087597	0.992269148	0.991850341	0.998948033	0.999979146	0.999485713	0.994466242	0.999904993	0.999960232	0.998659108	0.998208277	-1.973743764	-1.91917837	-1.869128973	-1.733904434	-1.867324471	-1.278562087	-1.882157188	-1.881740885	-1.354979079	-1.747032413	-1.656294343	-1.551595389	-1.705575998	-1.896264839	-1.827557908
RUVBL1	20	FALSE	42.51557261	TRUE	8.09E-06	-1.801043948	-1.814223315	-0.249351586	-5.498323534	8.031348524	20	2.65E-08	TRUE	RUVBL1	1	1	1	1	1	0.99679142	1	1	1	0.999913586	0.99856441	1	0.999994435	0.999985061	1	1	0.999995071	1	0.99473921	1	-2.206342509	-2.411195099	-1.99446311	-1.966698797	-2.333046882	-1.380812132	-1.912674941	-2.290086547	-2.787936394	-1.950671327	-1.790592756	-2.113913173	-1.970219219	-1.910368739	-2.300761006
CPSF4	20	FALSE	42.36089239	TRUE	0.019602068	-1.585766619	-1.590001137	-0.1417611	-3.339468644	-0.96939616	20	0.00044052	TRUE	CPSF4	0.999495987	0.999997189	0.999999998	0.999879918	0.999829822	0.999973486	0.999931113	0.999993853	0.999970909	0.984394921	0.999433549	0.989732596	0.990958085	0.996705087	0.999984509	1	0.995999885	0.999996585	0.999588209	0.998282556	-1.626593422	-1.920625574	-1.726137557	-1.651358726	-1.884332005	-1.645489577	-1.718757987	-1.92163695	-1.892040942	-1.560914751	-1.846473833	-1.51685487	-1.478484643	-1.58684788	-1.997604288
ATP6V1A	20	FALSE	42.32198094	TRUE	0.001760259	-1.503992654	-1.509053275	-0.208837888	-4.172948535	2.011519782	20	1.68E-05	TRUE	ATP6V1A	0.999997914	0.999926906	1	0.999916903	0.999346748	0.999362082	0.999545014	0.994786133	0.998552705	0.999800989	0.999644875	0.998500086	0.995078353	0.991174527	0.999922754	0.999629098	0.999909417	0.99986799	0.999999919	0.985236788	-1.869554727	-1.806268888	-1.860530676	-1.669374967	-1.809959233	-1.489047611	-1.624344576	-1.5582353	-1.682417623	-1.910570719	-1.871970455	-1.712403121	-1.567430464	-1.427073115	-1.928715445
PSMA2	20	FALSE	41.2605424	TRUE	0.027285614	-1.596106275	-1.621041068	-0.153492369	-3.206466362	-1.38588673	20	0.000700494	TRUE	PSMA2	1	0.999986127	1	0.99999698	0.999996849	1	0.999974859	0.999990368	0.961758211	0.999082435	0.999778024	0.998664979	0.996661192	0.99993136	0.963605249	0.999999981	0.99922306	1	0.998870986	0.996277154	-1.91685539	-1.878653424	-1.797533552	-1.809652297	-2.041288195	-1.900121152	-1.762990375	-1.904617394	-1.300558607	-1.826198958	-1.895802911	-1.720687647	-1.609441155	-1.841919133	-1.457207952
PSMD7	20	FALSE	40.96907664	TRUE	0.002421197	-1.986284483	-2.004257013	-0.222946091	-4.073594059	1.622891605	20	2.56E-05	TRUE	PSMD7	1	1	1	1	1	1	1	1	1	0.999670583	1	1	1	1	0.999987082	1	1	1	1	1	-2.067742986	-2.470767708	-2.230944417	-2.27818193	-2.531588969	-1.823867307	-2.304044726	-2.393431052	-2.323274103	-1.884581815	-2.249369517	-2.243670694	-2.263807939	-2.392660749	-2.00489882
PSMC5	20	FALSE	40.18859329	TRUE	0.005510573	-1.369406737	-1.37637317	-0.163041421	-3.801249764	0.603585104	20	7.79E-05	TRUE	PSMC5	0.999832528	0.984550794	0.999979648	0.997450631	0.982755344	0.999913447	0.99887679	0.957941484	0.99917363	0.996460906	0.999623456	0.987508013	0.986744984	0.990703116	0.837333659	0.991723522	0.998669209	0.998697743	0.999204105	0.997282198	-1.689563687	-1.425100464	-1.622360704	-1.463088678	-1.443010989	-1.593653519	-1.570317376	-1.231262479	-1.719543855	-1.73141372	-1.868845311	-1.479956152	-1.389271953	-1.407137127	-1.18596892
MINOS1	20	FALSE	39.81245876	TRUE	0.000658853	-0.640007363	-0.672721303	-0.298464318	-4.455954679	3.167291457	20	4.82E-06	TRUE	MINOS1	0.903440033	0.771315183	0.90925855	0.868197097	0.901259615	0.89769572	0.966031351	0.801622672	0.859163654	0.832683339	0.946576332	0.794263697	0.945960254	0.987050955	0.67191119	0.999984816	0.984207263	0.550651005	0.942780386	0.680965623	-0.952902264	-0.767310793	-0.845956101	-0.788205641	-0.936827615	-0.914849705	-1.117039398	-0.821699925	-0.863962473	-0.872373691	-1.146567979	-0.660493215	-0.982978138	-1.162655476	-0.966439923
PLK1	20	FALSE	39.80308236	TRUE	0.018708096	-1.635953705	-1.650098362	-0.180096996	-3.364675673	-0.889068086	20	0.000403082	TRUE	PLK1	0.999998554	1	1	0.999262638	1	0.999997095	1	0.999999916	1	0.999935391	0.995262514	0.997646686	0.999830338	0.99999189	0.716678045	1	1	0.948937755	0.997524193	0.999989431	-1.874514409	-2.414817731	-2.047663625	-1.549832076	-2.088453069	-1.732293792	-2.029376483	-1.974727925	-2.093789628	-1.963932456	-1.702210813	-1.677945447	-1.816385324	-1.935482274	-1.017815732
SMARCB1	20	FALSE	38.42173653	FALSE	0.019110209	-1.122677032	-1.083478435	-0.23452602	-3.351688728	-0.93075216	20	0.00042217	TRUE	SMARCB1	0.991122025	0.999964321	0.989525173	0.945267061	0.979854625	0.980696534	0.968273523	0.856323547	0.980224461	0.93882115	0.971992277	0.999208079	0.998181116	0.982363424	0.98289811	0.822398342	0.962813731	0.929799776	0.987835167	0.973799706	-1.37020066	-1.839736217	-1.263472031	-1.066846295	-1.378866179	-1.211084712	-1.146159459	-0.914026158	-1.424987743	-1.103826231	-1.425345518	-1.755675904	-1.663909521	-1.098048249	-1.549209827
HIST1H2BC	20	FALSE	38.1680179	FALSE	0.003540836	-0.821398999	-0.82078733	-0.166299217	-3.946138234	1.137452831	20	4.35E-05	TRUE	HIST1H2BC	0.841832695	0.768195058	0.902102949	0.884231459	0.909905189	0.972422544	0.925290539	0.93465624	0.889912892	0.915590402	0.947889554	0.983599446	0.942065909	0.985848482	0.962441861	0.798868196	0.895086617	0.951636604	0.82158467	0.783587208	-0.825164578	-0.763812094	-0.829581097	-0.821398999	-0.962746349	-1.165434992	-0.887600083	-1.125063722	-0.933137753	-1.031299473	-1.154909294	-1.152725267	-0.965034575	-1.141656858	-1.452962424
SMARCE1	20	FALSE	35.93604989	FALSE	0.002427425	-0.689343915	-0.664221566	-0.26199359	-4.072116505	1.615904884	20	2.58E-05	TRUE	SMARCE1	0.883413645	0.834654762	0.894831554	0.730968775	0.943578407	0.839265591	0.942165763	0.757633376	0.98204015	0.879103445	0.893336624	0.981311729	0.973767262	0.666686936	0.713855193	0.599361282	0.884248722	0.837351603	0.962278877	0.926919249	-0.90771295	-0.854097745	-0.814732005	-0.630936139	-1.088772322	-0.796456222	-0.944130019	-0.767747023	-1.439189541	-0.949986852	-0.882084751	-1.101302998	-1.169576561	-0.57395598	-1.014430267
RPLP0	20	FALSE	35.91342891	TRUE	0.000210865	-1.462001998	-1.466256426	-0.210946261	-4.76208024	4.498119389	20	1.15E-06	TRUE	RPLP0	0.999594599	0.999596569	0.999999999	0.999999991	0.999478777	0.999749314	0.999916926	0.991557466	0.9996412	0.993862356	0.997861337	0.994672271	0.999051467	0.994830448	0.973262677	1	0.999895089	0.985509964	0.991647023	0.998353868	-1.639848539	-1.718493204	-1.727362561	-1.851541271	-1.82329472	-1.541419486	-1.710410023	-1.509701517	-1.769130466	-1.682173165	-1.763657832	-1.60271888	-1.712793107	-1.533159695	-1.497003465
TRPM7	20	FALSE	35.47608977	TRUE	0.001756564	-0.736367731	-0.774782208	-0.349858441	-4.175406719	2.021248245	20	1.66E-05	TRUE	TRPM7	0.990050452	0.970993039	0.861970254	0.928705101	0.981329648	0.991695236	0.90372805	0.975691545	0.964740085	0.733564822	0.905672526	0.984801121	0.980794116	0.979363502	0.587346111	0.959801378	0.940113628	0.860438738	0.964437776	0.899388195	-1.353933529	-1.306479599	-0.76112311	-0.982784606	-1.411854462	-1.300355803	-0.835196394	-1.354530958	-1.31960855	-0.751333881	-0.931987192	-1.427480039	-1.265166173	-1.070101966	-0.880370251
RPL11	20	FALSE	34.65073796	TRUE	0.003326547	-1.646320991	-1.659373924	-0.207873552	-3.972871201	1.23804651	20	3.89E-05	TRUE	RPL11	0.999947047	1	1	0.999972585	1	0.99943544	0.99999332	0.999980861	1	0.999387587	1	0.999832409	0.999793928	0.999064089	0.99717836	1	0.999967563	0.999903339	0.991969712	0.999690517	-1.747371379	-2.177660695	-1.734580901	-1.719423037	-2.177091613	-1.496235607	-1.814337128	-1.880370034	-2.466931993	-1.850199008	-2.233509956	-1.844054719	-1.805901583	-1.692693861	-1.713914069
CLTC	20	FALSE	34.61508191	FALSE	0.000305069	-1.520549017	-1.507936968	-0.261245976	-4.653496672	4.01653722	20	1.93E-06	TRUE	CLTC	0.99928574	0.999968452	1	0.99969184	0.995281618	0.996191695	0.999921447	0.99997853	1	0.978500345	0.999459331	0.998892265	0.999169649	0.999815549	0.991788208	1	0.998492468	1	0.999999774	0.998909012	-1.60429962	-1.84551005	-1.811627345	-1.601352784	-1.660425466	-1.367515601	-1.712856229	-1.876016304	-2.20832972	-1.481324525	-1.849226112	-1.733630982	-1.721896061	-1.791753603	-1.623896913
UROD	20	FALSE	34.50681505	TRUE	0.042584957	-0.692040421	-0.723065246	-0.200574332	-2.999722475	-2.000594556	20	0.001396038	TRUE	UROD	0.906487796	0.634550133	0.922669463	0.802492237	0.964619564	0.793361353	0.904564639	0.830025944	0.944200634	0.829968056	0.944267781	0.924546012	0.971767464	0.820678684	0.736800084	0.989538409	0.938638617	0.594223036	0.659625106	0.838150897	-0.960191996	-0.646731948	-0.88318512	-0.697065232	-1.202366254	-0.735212381	-0.837014344	-0.865283909	-1.183482798	-0.868415266	-1.132397612	-0.853965175	-1.149318415	-0.702678358	-1.042695842
SDE2	20	FALSE	34.38688833	TRUE	0.049337032	-1.522332044	-1.528361611	-0.120447833	-2.928711698	-2.202514675	20	0.001753638	TRUE	SDE2	0.999976074	0.999995016	0.999997784	0.993990426	0.984163531	0.999959341	0.992755572	0.999331233	0.999976131	0.999988167	0.976799416	0.999556764	0.993973823	0.998312841	0.994696544	0.999383324	0.989984972	1	0.993640084	0.977994225	-1.783351268	-1.907954227	-1.685772296	-1.389585016	-1.471100417	-1.626730461	-1.421725582	-1.70761899	-1.90069469	-2.032481588	-1.488842223	-1.791028568	-1.541906358	-1.648205216	-1.663002689
TSR1	20	FALSE	33.77963045	TRUE	0.000152439	-1.52579404	-1.534163577	-0.182701082	-4.846344063	4.87902698	20	7.65E-07	TRUE	TSR1	0.999892865	0.999264165	0.999641796	0.9985031	0.997314086	0.999708681	0.99950071	0.99998228	0.999987036	0.995450739	0.997691157	0.995674761	0.995239426	0.997921911	1	1	0.999827092	1	0.994102557	0.992225194	-1.712644808	-1.683772357	-1.494744307	-1.502616654	-1.71122376	-1.53324763	-1.619223168	-1.883019002	-1.926557652	-1.710109611	-1.758221577	-1.624098067	-1.571309163	-1.63060701	-2.20547658
NPLOC4	20	FALSE	31.38055659	TRUE	1.54E-05	-1.159821982	-1.165175588	-0.232488207	-5.35495047	7.310246484	20	5.70E-08	TRUE	NPLOC4	0.962387052	0.977741288	0.999965724	0.987976285	0.985159523	0.9929739	0.993481026	0.918756906	0.967608411	0.974104678	0.969126467	0.987330444	0.992033735	0.989711776	0.999364867	0.999105366	0.962103443	0.998610374	0.975348822	0.961207541	-1.134363272	-1.364882664	-1.602685568	-1.317707703	-1.489377665	-1.315742325	-1.432432032	-1.070976098	-1.338017717	-1.387047058	-1.377192345	-1.476887489	-1.500609051	-1.299377444	-1.814992832
RSL24D1	20	FALSE	31.20297545	TRUE	0.027559173	-1.559391199	-1.564101127	-0.128980002	-3.195019629	-1.420963177	20	0.000728484	TRUE	RSL24D1	0.998867669	1	1	0.998201352	0.999186429	0.999987029	0.999471944	1	0.989914599	0.987610544	0.982956648	0.989212993	0.988199515	0.998153929	1	0.985809431	0.998204407	0.998511326	0.993633757	0.999610638	-1.572506769	-2.147199742	-1.883121184	-1.489335803	-1.796472008	-1.676483069	-1.615897867	-2.017440596	-1.512725354	-1.599029032	-1.554017959	-1.508403442	-1.420997833	-1.640708871	-2.588543314
TRMT112	20	FALSE	30.98853853	TRUE	0.040889849	-1.768945139	-1.779734262	-0.140668901	-3.019983469	-1.942116815	20	0.001307012	TRUE	TRMT112	1	1	1	0.998669018	0.998224623	1	0.998896608	0.999940525	1	0.999180043	0.998255838	0.99999999	0.999997648	0.999999998	0.995810685	1	0.999886873	1	0.999584431	0.999985855	-2.048197431	-2.408820435	-1.904681573	-1.510785078	-1.743375843	-1.883399158	-1.57145411	-1.832372791	-2.054058272	-1.832918472	-1.777617036	-2.037717026	-1.992934664	-2.009012897	-1.682714046
ZNF559	20	FALSE	30.70492399	TRUE	0.000235671	-0.900542618	-0.905361933	-0.210721497	-4.728840277	4.349586574	20	1.35E-06	TRUE	ZNF559	0.961386617	0.849216768	0.954651702	0.898640059	0.978180324	0.903361618	0.951661086	0.954429873	0.927358828	0.929875536	0.940328031	0.983876518	0.967294807	0.987874413	0.817166804	0.990830662	0.940631591	0.990894255	0.95489662	0.935204469	-1.1298582	-0.879671489	-1.036309029	-0.859414355	-1.345005114	-0.929546856	-0.989789472	-1.212007575	-1.074139988	-1.072865318	-1.109171984	-1.169222825	-1.110296126	-1.180970894	-1.154608958
MCM2	20	FALSE	29.9623024	TRUE	0.001015195	-1.33066808	-1.338038724	-0.178051345	-4.332015913	2.652275601	20	8.40E-06	TRUE	MCM2	0.985487534	0.985359362	0.992566843	0.995265058	0.9898564	0.975106737	0.983541895	0.999964015	0.992997345	0.974445124	0.991813359	0.993092919	0.995801039	0.994357972	1	0.990267405	0.997898235	0.999003669	0.99483123	0.97816727	-1.295246484	-1.432631841	-1.295530458	-1.411466616	-1.566058737	-1.179182358	-1.316131673	-1.854696446	-1.55167708	-1.395852561	-1.650404126	-1.573006308	-1.585570587	-1.520612562	-2.140328194
AQR	20	FALSE	29.71721117	TRUE	0.007375927	-1.045114958	-1.051833993	-0.173758095	-3.706001671	0.263081364	20	0.000113055	TRUE	AQR	0.993184615	0.989356566	0.971830363	0.944246471	0.93481275	0.860495084	0.973011508	1	0.99880905	0.850786435	0.953884254	0.983614525	0.985812744	0.989303504	0.618204049	0.871576267	0.973195665	0.885632249	0.961947049	0.944977583	-1.405187696	-1.472738788	-1.138623114	-1.061748928	-1.051318451	-0.832879553	-1.205282481	-2.080085539	-1.695701802	-0.900352028	-1.196210919	-1.395131015	-1.36850705	-1.236612329	-0.910502857
PSMA1	20	FALSE	29.67955301	TRUE	0.018882406	-1.899022057	-1.919758791	-0.166470103	-3.356206342	-0.91581967	20	0.000415077	TRUE	PSMA1	1	1	1	1	1	1	1	0.99999999	0.999990535	1	1	1	0.999989134	0.99999487	0.999965152	1	1	1	1	1	-2.232019952	-2.381450986	-1.995033405	-1.959316199	-2.081625808	-1.79868099	-2.202563866	-1.984132089	-1.939483273	-2.244140447	-2.15743781	-2.084942897	-1.943505582	-1.953279203	-1.964765116
RPS27A	20	FALSE	29.33466477	TRUE	0.040050333	-1.364305872	-1.370461555	-0.119364436	-3.028960776	-1.916083586	20	0.001269255	TRUE	RPS27A	0.995522497	0.995302505	0.999999184	0.9933879	0.987459773	0.983228248	0.998970708	0.97370866	0.986312337	0.985286826	0.994042926	0.983396857	0.986045236	0.990700857	0.999638271	0.997256072	0.969199119	1	0.977799577	0.966322413	-1.453565526	-1.553191604	-1.697752448	-1.380443249	-1.528122126	-1.227584624	-1.575769539	-1.338609372	-1.475984225	-1.571532429	-1.681773529	-1.248792879	-1.373699699	-1.407030504	-1.847836953
RPL27	20	FALSE	28.98993357	TRUE	0.005266787	-1.61113807	-1.613577072	-0.154514361	-3.817571154	0.662766156	20	7.30E-05	TRUE	RPL27	0.999998574	0.999999419	1	0.99990939	0.995673418	0.999996142	0.99992621	0.988424466	0.999998358	0.987001826	0.999990909	0.999348986	0.998977369	0.999247985	0.999962122	0.99994466	0.999242658	1	0.999829056	0.998381258	-1.874696835	-1.988177608	-1.747007593	-1.665394628	-1.668936448	-1.724370188	-1.715478544	-1.472410251	-1.987145196	-1.591794726	-2.032383606	-1.767864036	-1.707586663	-1.707864867	-1.961052944
THOC3	20	FALSE	28.69521819	TRUE	0.039704968	-1.070627324	-1.081753677	-0.13810602	-3.033190857	-1.90379069	20	0.001251812	TRUE	THOC3	0.989374922	0.999784425	0.993454521	0.929675336	0.980155919	0.999804768	0.978429885	0.88727414	0.950986752	0.988417096	0.946933539	0.982902216	0.974956561	0.989143077	0.664796389	0.863772778	0.938096626	0.856177951	0.957322438	0.944803703	-1.344235353	-1.751966324	-1.306554053	-0.98770543	-1.38548097	-1.554491196	-1.264352547	-0.983661075	-1.230242758	-1.608698588	-1.148836886	-1.28342333	-1.182709199	-1.226406952	-0.958703203
RIOK1	20	FALSE	27.75956463	TRUE	0.000366599	-0.989450171	-1.000845683	-0.185297546	-4.607137669	3.814115585	20	2.40E-06	TRUE	RIOK1	0.99226891	0.980271767	0.963129133	0.962442745	0.998904526	0.972143905	0.844101262	0.962275183	0.921380113	0.959358969	0.937376662	0.965371418	0.976945735	0.989561503	0.904190628	0.814988041	0.957079837	0.948752094	0.963968854	0.95309063	-1.388980985	-1.386841151	-1.087048111	-1.152625409	-1.777290774	-1.164033368	-0.735858973	-1.257230765	-1.043483708	-1.202922985	-1.092409055	-0.986643798	-1.207031555	-1.261928224	-1.303428889
CTPS1	20	FALSE	27.09329123	TRUE	0.007500346	-0.785364122	-0.798025339	-0.278184847	-3.697390324	0.232706412	20	0.000116887	TRUE	CTPS1	0.958616911	0.883073138	0.954919497	0.886814397	0.863877947	0.822733704	0.958255874	0.860637944	0.994139348	0.808650472	0.954770005	0.983550266	0.999723926	0.904741781	0.895881895	0.859088128	0.973236631	0.922223409	0.764648968	0.928971879	-1.11789528	-0.949299669	-1.037923037	-0.827560166	-0.842523458	-0.772081634	-1.034844498	-0.922913592	-1.569075757	-0.838685596	-1.202993556	-1.392910677	-1.789564209	-0.819149433	-1.287169604
SEC61A1	20	FALSE	27.01746756	TRUE	0.018708096	-1.408795654	-1.414034129	-0.140585546	-3.365107885	-0.887220534	20	0.000402109	TRUE	SEC61A1	0.966034032	0.997833605	1	0.999168164	0.986645524	0.999945362	0.997602872	0.983241324	0.980938382	0.986881511	0.996790869	0.986124714	0.994066189	0.999555508	0.969635409	0.999365465	0.996773708	0.999999225	0.993937052	0.980222859	-1.151783639	-1.613421397	-1.786068512	-1.54221968	-1.514835695	-1.613795111	-1.517885371	-1.420282265	-1.430497148	-1.590373398	-1.733864454	-1.45498397	-1.543981816	-1.741439691	-1.480970982
SUPT16H	20	FALSE	26.08501103	TRUE	0.040993403	-1.045529109	-1.046431171	-0.122120971	-3.017810374	-1.948612418	20	0.001317078	TRUE	SUPT16H	0.949361431	0.941597	0.951197789	0.956014539	0.95328648	0.989881973	0.969440351	0.952463724	0.89783431	0.965248994	0.944774747	0.979779158	0.975544147	0.984587711	0.957454397	0.908938222	0.946095658	0.991471372	0.962480451	0.962702182	-1.082214392	-1.11763309	-1.015551495	-1.12018646	-1.135605672	-1.281301738	-1.161295473	-1.201859118	-0.955507459	-1.248126197	-1.1354541	-1.082159403	-1.189575176	-1.123789223	-1.435707213
TIMELESS	20	FALSE	26.05083372	TRUE	0.000170026	-1.538427601	-1.539470561	-0.218271945	-4.815186548	4.737451797	20	8.90E-07	TRUE	TIMELESS	0.999862796	0.999786437	1	1	0.999814769	0.997550005	0.999946274	0.999978211	0.998414148	0.999947643	0.994478197	0.998890635	0.994689956	0.997921752	1	0.999999827	0.999844523	0.999993939	0.967591886	0.99999067	-1.700036336	-1.752484437	-1.751217374	-1.872609022	-1.880096987	-1.400905649	-1.729853379	-1.87542142	-1.675939229	-1.97324862	-1.688695113	-1.73353163	-1.558206188	-1.630600542	-2.28206402
EP400	20	FALSE	25.88359179	TRUE	0.022766755	-1.099213416	-1.103053574	-0.141146656	-3.279793374	-1.158686516	20	0.000543928	TRUE	EP400	0.964172984	0.973815219	0.962159077	0.954750147	0.96828828	0.970528021	0.954832388	0.960782653	0.941998906	0.875830212	0.959338774	0.98453807	0.983815521	0.970746863	0.999974669	0.976582067	0.970468939	0.994220005	0.97372087	0.946833055	-1.142666164	-1.330946161	-1.081293636	-1.11390492	-1.229468416	-1.156237575	-1.009494982	-1.248001107	-1.168057817	-0.943792321	-1.241985076	-1.421156703	-1.324387187	-1.011824596	-1.977972825
SNRNP25	20	FALSE	25.38745067	TRUE	0.042251258	-1.489055601	-1.497848408	-0.127496475	-3.003174263	-1.990659063	20	0.001380489	TRUE	SNRNP25	0.999294962	0.99999701	0.999982776	0.998949913	0.995518135	0.999615048	0.994218048	0.99999669	0.997023138	0.984579478	0.974994084	0.987639703	0.99692251	0.995830517	0.995875232	0.999438563	0.993416821	0.999499679	0.999991957	0.996126198	-1.605182833	-1.919454219	-1.62763538	-1.527005419	-1.665499993	-1.518180014	-1.44407796	-1.939859915	-1.628378998	-1.563123903	-1.467118113	-1.482204725	-1.617437717	-1.560632072	-1.683997983
SMC2	20	FALSE	24.95173372	TRUE	0.029064164	-1.480015887	-1.490928672	-0.152077326	-3.172803146	-1.489001135	20	0.000786332	TRUE	SMC2	0.99641687	0.994865138	0.999271592	0.999920869	0.999747691	0.9996851	0.999056305	1	0.999999579	0.9984586	0.996425016	0.997982696	0.992995651	0.989731429	0.833498904	0.999999105	0.999867054	0.998389671	0.999995426	0.973192389	-1.476362071	-1.545498565	-1.456298029	-1.671749221	-1.863847061	-1.529208938	-1.581366335	-2.086463624	-1.998469054	-1.792802148	-1.725373491	-1.690192771	-1.520724039	-1.307386394	-1.179882117
UTP15	20	FALSE	24.8962428	TRUE	0.011274199	-1.658829044	-1.662108745	-0.145743628	-3.551469	-0.271643987	20	0.000203554	TRUE	UTP15	0.999794576	0.998542084	1	0.999987636	0.996977454	0.999997568	0.999999828	1	1	0.990385727	0.999272385	0.999983279	0.997938486	0.996642846	0.999776907	0.999878885	0.999951524	1	0.999999964	0.994686998	-1.678675878	-1.640549285	-1.842316788	-1.753453028	-1.701336272	-1.736011515	-1.857722409	-2.043506379	-2.292195337	-1.633075746	-1.832340491	-1.949485657	-1.653514246	-1.584869754	-1.874585541
POLR3H	20	FALSE	24.70123868	TRUE	0.036440091	-1.644429707	-1.647836391	-0.131124026	-3.073646926	-1.785618368	20	0.001096443	TRUE	POLR3H	1	0.999999953	0.999999951	0.999997069	0.998173282	0.99999216	0.999425775	0.999939813	0.998081673	1	0.999970476	0.999974854	0.99987285	0.999056061	0.766751917	0.991735424	0.999918371	0.999999986	0.99978732	0.999320144	-2.124707795	-2.089106449	-1.715184953	-1.81057705	-1.741321181	-1.697285919	-1.611225253	-1.831865339	-1.662245929	-2.202656932	-1.987785729	-1.932348772	-1.831285961	-1.692080073	-1.082006192
RPS29	20	FALSE	24.17559168	TRUE	0.048421881	-1.735350021	-1.748383386	-0.133277275	-2.937317746	-2.178294738	20	0.001706242	TRUE	RPS29	1	0.999909242	1	1	0.999994244	1	1	0.99997292	0.999955532	0.99373683	1	0.98770003	1	0.999987468	0.998984203	1	0.999953944	1	0.999687983	0.999819449	-1.923708486	-1.795781639	-1.803286759	-1.879727153	-2.029952734	-1.897059364	-1.968441464	-1.866850674	-1.872876057	-1.68021428	-2.127406424	-1.483234783	-2.040211376	-1.917792037	-1.785575562
PAFAH1B1	20	FALSE	23.75430792	FALSE	5.07E-05	-1.824150241	-1.823107781	-0.231462047	-5.099883703	6.062785742	20	2.16E-07	TRUE	PAFAH1B1	1	1	1	1	1	0.999994333	0.99999999	1	1	0.999958605	0.999991884	1	1	1	0.919553988	1	1	1	0.999820608	0.999976495	-2.339817306	-2.415218527	-1.823701853	-1.950378163	-2.480513576	-1.710268755	-1.868599883	-2.317411044	-2.315183076	-1.983537031	-2.035322825	-2.202939157	-2.106243967	-2.029130132	-1.335566695
CDK9	20	FALSE	22.83327399	TRUE	0.000261224	-1.278448192	-1.288632456	-0.172623192	-4.696220214	4.202330976	20	1.58E-06	TRUE	CDK9	0.99711174	0.98167136	0.982082423	0.980081765	0.996841598	0.999947546	0.984084744	0.998754024	0.999979636	0.984018404	0.989393129	0.98283989	0.993431312	0.989064808	0.957975097	0.979425769	0.987689203	0.99998859	0.94857689	0.984155254	-1.496824961	-1.399126506	-1.204023729	-1.254622813	-1.697606185	-1.615712977	-1.321653961	-1.668657309	-1.907401726	-1.556379485	-1.621347186	-1.288585028	-1.530050496	-1.221948933	-1.43742364
NCBP1	20	FALSE	22.57042158	TRUE	0.00350777	-1.253195038	-1.262505057	-0.163977489	-3.950641926	1.15325393	20	4.27E-05	TRUE	NCBP1	0.999514583	0.986667443	0.994390691	0.988853864	0.97331007	0.987327026	0.998377268	0.986875722	0.998173235	0.956097871	0.979909403	0.998125609	0.978595721	0.992858027	0.997324235	0.962098488	0.986783317	0.995068385	0.972193783	0.969601546	-1.628908019	-1.445174577	-1.319436955	-1.326299168	-1.275995143	-1.258350506	-1.5457184	-1.455930225	-1.665780609	-1.182878389	-1.522839307	-1.695839947	-1.229840325	-1.48037079	-1.717884857
SNRNP200	20	FALSE	22.25732629	TRUE	0.000510473	-2.016000563	-2.022683901	-0.21250249	-4.525237249	3.461180228	20	3.51E-06	TRUE	SNRNP200	1	1	1	1	1	0.999999997	1	1	1	0.99974119	1	1	1	1	1	1	1	1	1	1	-2.381323142	-2.675225284	-2.293383851	-2.299690299	-2.619746866	-1.774885364	-2.10261712	-2.395554836	-2.218005175	-1.897290381	-2.193440372	-2.257864992	-2.405679897	-2.120508284	-2.14710527
TERF2	20	FALSE	22.0295256	FALSE	0.00608219	-1.122558473	-1.12189381	-0.175200116	-3.769811668	0.489409335	20	8.82E-05	TRUE	TERF2	0.980633532	0.967141025	0.953461884	0.942792755	0.968821064	0.999623054	0.976328447	0.999868897	0.939439197	0.97414591	0.936365514	0.983392604	0.978264743	0.988225208	0.995266345	0.982068354	0.986049324	0.956964667	0.914867316	0.999732423	-1.247098225	-1.273368591	-1.029137939	-1.054457961	-1.233725432	-1.519346677	-1.24228958	-1.794990643	-1.150241977	-1.388115241	-1.086748647	-1.144578205	-1.225056201	-1.190451258	-1.672609888
ANKLE2	20	FALSE	21.92792515	TRUE	0.007341673	-1.840142657	-1.843604821	-0.169724837	-3.70904563	0.273834645	20	0.000111729	TRUE	ANKLE2	0.999976637	0.999998993	1	1	1	0.999936079	1	0.999969615	1	0.999917183	0.999857062	1	0.999993907	0.999567693	1	1	0.999955456	1	0.999991467	1	-1.784476606	-1.962659834	-2.08130156	-2.094246187	-2.23207586	-1.607233836	-2.093919271	-1.862011438	-2.129896359	-1.952546758	-1.917408524	-2.193925999	-1.966821933	-1.743134324	-2.400287102
PRPF8	20	FALSE	21.35349558	TRUE	1.56E-06	-1.697846691	-1.700309071	-0.270155673	-5.817236021	9.71375676	20	4.44E-09	TRUE	PRPF8	1	1	1	1	1	0.998758323	1	1	1	0.999819427	0.998050439	0.999966626	0.99999228	0.999997929	1	1	0.999943626	0.999966288	0.999882011	0.999989318	-2.181075703	-2.340349231	-1.878513439	-1.965007717	-2.188034173	-1.447652015	-2.025946733	-2.046558649	-2.148519673	-1.915503956	-1.770107967	-1.919920899	-1.95744679	-1.974559175	-2.224488657
SDHD	20	FALSE	20.29225643	FALSE	0.022060724	-0.945849099	-0.9457103	-0.15143621	-3.291851121	-1.120396262	20	0.000521044	TRUE	SDHD	0.964834023	0.943785203	0.871126805	0.908195119	0.972941907	0.95095249	0.954982687	0.905908299	0.898143725	0.927501771	0.909640817	0.980869355	0.970937354	0.987997555	0.996990234	0.776919498	0.954153121	0.954657177	0.962509276	0.946657346	-1.145904663	-1.126881011	-0.774387927	-0.891227236	-1.271971073	-1.075905243	-1.010512682	-1.03288681	-0.956420744	-1.06541277	-0.949890033	-1.095214228	-1.141445539	-1.1841673	-1.70887385
SMC4	20	FALSE	19.85840416	TRUE	0.000257923	-1.217739912	-1.227269773	-0.228039601	-4.701945895	4.227667953	20	1.54E-06	TRUE	SMC4	0.98529281	0.961276331	0.985179142	0.978647455	0.990777935	0.995830049	0.996161343	0.975804007	0.999825261	0.96540381	0.970046379	0.994860728	0.992278597	0.990811627	0.879625661	0.999951381	0.99992652	0.985393804	0.991106707	0.99753769	-1.293026705	-1.226312239	-1.226633916	-1.2449465	-1.580621043	-1.360273171	-1.480717513	-1.355456633	-1.807758984	-1.249529095	-1.393406325	-1.606517889	-1.505691868	-1.412259788	-1.257081604
CDC23	20	FALSE	19.40181473	TRUE	0.047303944	-1.620543837	-1.625965087	-0.123898772	-2.947070002	-2.150765165	20	0.001653948	TRUE	CDC23	0.999980025	1	0.999973639	0.999986925	0.997244713	1	0.99992034	0.999292831	0.996719844	0.98258951	0.989556932	0.999920518	0.997041139	0.999842571	0.998708811	0.999695408	0.999914812	0.999954783	0.997964746	0.999995404	-1.791249904	-2.164097474	-1.613121413	-1.750902763	-1.70915652	-1.93754911	-1.712256996	-1.704140071	-1.620543837	-1.538821609	-1.623200405	-1.880162347	-1.621133254	-1.800284361	-1.769626156
ARL2	20	FALSE	17.94812729	TRUE	0.045139947	-1.460649551	-1.464991453	-0.118785728	-2.974720543	-2.07222636	20	0.001513532	TRUE	ARL2	0.999876471	0.975532107	0.999999999	0.990031884	0.98169622	0.99986512	0.994248742	0.997938267	0.998375447	0.965979483	0.978598346	0.985127209	0.997466913	0.993525991	0.999993827	0.999982022	0.998039679	0.999910119	0.999483267	0.997685166	-1.705507115	-1.345796497	-1.727838565	-1.338551718	-1.420050367	-1.573178934	-1.444570733	-1.633709834	-1.674268995	-1.254974562	-1.508905653	-1.434727195	-1.635582304	-1.49855401	-2.034879875
MVD	20	FALSE	17.11790788	FALSE	0.046266123	-1.007674352	-0.979636116	-0.18303484	-2.958483814	-2.118432053	20	0.001594604	TRUE	MVD	0.984711404	0.98810307	0.94162305	0.877781262	0.977710162	0.980682831	0.914328878	0.912671338	0.96377039	0.806184268	0.901533491	0.983850394	0.975256436	0.977463058	0.985465533	0.992481038	0.933266037	0.988619674	0.9611106	0.948498319	-1.286693778	-1.45950318	-0.961291793	-0.807168811	-1.336568791	-1.211000614	-0.859151898	-1.052431226	-1.31341195	-0.83541435	-0.914233461	-1.213716499	-1.186213257	-1.055060255	-1.566914091
NUP88	20	FALSE	16.61370864	FALSE	0.007411828	-1.039402382	-1.037803222	-0.168292903	-3.703831014	0.255418356	20	0.000114009	TRUE	NUP88	0.890977375	0.967675275	0.99400329	0.925155921	0.990837808	0.98219908	0.964997243	0.958234798	0.946131688	0.940633606	0.963914759	0.983746387	0.966175753	0.977263896	0.681983579	0.994636391	0.938937728	0.952789497	0.98121754	0.971379673	-0.92429536	-1.277906537	-1.313982349	-0.965034207	-1.58157077	-1.220685732	-1.104039352	-1.232917457	-1.19696838	-1.110713358	-1.293082571	-1.223422438	-1.101571477	-1.053542014	-0.977562735
AP2M1	20	FALSE	16.57851068	FALSE	0.005255771	-0.862126354	-0.84346746	-0.258240142	-3.82188879	0.678462561	20	7.17E-05	TRUE	AP2M1	0.982688886	0.761532077	0.942165022	0.612736991	0.989234877	0.91996876	0.899084553	0.994339113	0.995279798	0.939643457	0.927521033	0.892039034	0.976266738	0.957292229	0.954902403	0.999927617	0.938846405	0.79754316	0.896143942	0.878896003	-1.265994264	-0.756525974	-0.964142762	-0.548916318	-1.556291989	-0.975744299	-0.825589117	-1.55051163	-1.58914916	-1.106950903	-1.038939256	-0.785881563	-1.198372757	-0.950949294	-1.427403098
XPO1	20	FALSE	14.77774143	TRUE	8.89E-07	-1.616598983	-1.621771665	-0.257692544	-5.934741429	10.35361624	20	2.25E-09	TRUE	XPO1	0.999963539	0.972932554	1	1	0.999995831	0.999867292	1	0.999958278	0.997972582	1	0.999999668	0.999981608	0.999847723	0.999679613	1	0.99998992	0.999892063	1	0.997025756	0.99999971	-1.764598047	-1.323296558	-2.011242735	-1.954548188	-2.037035476	-1.573944351	-1.881084235	-1.848393442	-1.658034524	-2.301899269	-2.07214082	-1.945587965	-1.821919018	-1.760966178	-2.194877765
EMC3	20	FALSE	14.44094045	FALSE	0.000221292	-1.195948572	-1.186482634	-0.338204957	-4.748036453	4.435245447	20	1.23E-06	TRUE	EMC3	0.998915698	1	0.997569452	0.944610964	0.99976848	0.994338666	0.947261753	0.999993809	1	0.892783656	0.972360034	0.998645456	0.998331149	0.98825276	0.998962651	0.99761361	0.97630549	0.985563733	0.998044276	0.977424339	-1.575733149	-2.113978535	-1.381800274	-1.063569397	-1.868542104	-1.334760241	-0.966648725	-1.921388126	-2.102775408	-0.977516213	-1.430894355	-1.719628065	-1.670794297	-1.191211792	-1.784219336
PRPF3	20	FALSE	13.45783884	TRUE	0.016325577	-1.002078594	-1.004582744	-0.128353227	-3.416891783	-0.71939246	20	0.000333842	TRUE	PRPF3	0.99329888	0.957963139	0.993776365	0.918808815	0.849686503	0.983108029	0.972881089	0.910871806	0.944898904	0.968930421	0.923783267	0.98201019	0.944008699	0.982515189	0.791072036	0.87077367	0.952771224	0.960539251	0.961322469	0.952125406	-1.40731161	-1.202842912	-1.310849688	-0.934883797	-0.811991591	-1.226757583	-1.203739741	-1.047145849	-1.18837076	-1.287774999	-1.019428315	-1.112287886	-0.973861913	-1.09961855	-1.116018628
EIF2S1	20	FALSE	12.9667837	TRUE	0.005298949	-1.915777179	-1.920506289	-0.187130894	-3.813082247	0.646465182	20	7.43E-05	TRUE	EIF2S1	1	1	1	1	1	1	1	1	1	0.999252881	1	1	0.999600894	1	0.996080981	1	1	1	0.999969529	0.999990348	-2.121976515	-2.438639354	-2.175715446	-2.117530489	-2.272860877	-2.042905683	-2.016873513	-2.193975632	-2.176338424	-1.838597483	-2.172127345	-2.266371979	-1.768284597	-2.131234243	-1.688090606
METTL16	20	FALSE	11.77925584	TRUE	0.00608219	-1.312058957	-1.312290299	-0.193526543	-3.770276232	0.491945718	20	8.80E-05	TRUE	METTL16	0.988663278	0.992241211	0.999944281	0.980090125	0.999999252	1	0.978502075	0.988053977	0.997498328	0.976509047	0.966077411	0.98508756	0.96960395	0.995057065	0.999595233	0.970805669	0.970274844	0.999970672	0.995530058	0.990211115	-1.334429736	-1.506784493	-1.581991252	-1.254680523	-2.053647565	-1.8474679	-1.265101184	-1.468400349	-1.642206387	-1.444668376	-1.324537448	-1.433851937	-1.129510604	-1.539253021	-1.84145
MED6	20	FALSE	7.327855633	TRUE	0.014458779	-1.146227738	-1.148299109	-0.15051197	-3.459957839	-0.578470217	20	0.000285738	TRUE	MED6	0.965296627	0.999312859	0.998372466	0.98811429	0.991109098	0.952438838	0.971879519	0.918412212	0.97809366	0.975297011	0.97566395	0.983465249	0.979395766	0.988418072	0.890768305	0.962516317	0.993014686	0.906873067	0.952724545	0.990449969	-1.14817101	-1.687856482	-1.408096059	-1.319003101	-1.585912778	-1.081340776	-1.191797094	-1.069904908	-1.409062225	-1.417304943	-1.475415671	-1.14701154	-1.241956117	-1.196388949	-1.277481519
EMC7	20	FALSE	6.52888885	FALSE	0.001674483	-0.98709107	-0.964625026	-0.256393709	-4.18995224	2.078925035	20	1.56E-05	TRUE	EMC7	0.967268492	0.981279371	0.956732798	0.936648324	0.982741689	0.984213838	0.934833801	0.997155486	0.994395661	0.742313866	0.949811556	0.983057987	0.979814145	0.954018831	0.989384212	0.995890378	0.954782023	0.922218091	0.952834528	0.955782747	-1.158137058	-1.395676101	-1.048848098	-1.023327471	-1.442720236	-1.234406068	-0.916990124	-1.609622621	-1.573371578	-0.760402128	-1.167493622	-1.271602249	-1.248664525	-0.939163448	-1.599096171
SBNO1	20	FALSE	6.0031658	TRUE	0.024461083	-1.321859412	-1.33620956	-0.145709164	-3.252460965	-1.243715711	20	0.000597751	TRUE	SBNO1	0.99926947	0.996453687	0.999542388	0.9999711	0.969883463	0.995930284	0.997050013	0.993152243	0.968413336	0.957851128	0.976847769	0.999998166	0.991905074	0.994013807	0.586208204	0.998006087	0.99715997	0.997184398	0.996031342	0.987295767	-1.60274149	-1.576380777	-1.481924324	-1.717438	-1.242667873	-1.362180622	-1.502043409	-1.53180311	-1.343232815	-1.19334654	-1.489394971	-2.013550131	-1.497956383	-1.511518825	-0.879277498
CUL1	20	FALSE	3.744927317	TRUE	0.006934386	-1.089932129	-1.10429688	-0.198727434	-3.732162092	0.355774626	20	0.000102126	TRUE	CUL1	0.996751355	0.984838893	0.962437316	0.938408838	0.97831703	0.99294769	0.976014074	0.985874434	0.912167267	0.960578282	0.937841565	0.999930376	0.972160098	0.98062132	0.932379403	0.971080813	0.975646303	0.982419971	0.972280813	0.993003464	-1.485832922	-1.4277657	-1.082944181	-1.032298232	-1.347580435	-1.315396381	-1.238909429	-1.445733059	-1.004057722	-1.211148755	-1.095011584	-1.88642582	-1.153121166	-1.081059155	-1.365202432
CDAN1	20	FALSE	2.738862261	FALSE	0.005272125	-1.196270895	-1.174823527	-0.348537377	-3.815691852	0.655015058	20	7.36E-05	TRUE	CDAN1	0.998439626	0.999999918	0.996861663	0.956757958	1	1	0.966109573	0.990195751	1	0.951083551	0.971544088	0.994046715	0.998917493	0.989655124	0.950790288	1	0.990274025	0.926676803	0.77170434	0.976123962	-1.548630402	-2.069958011	-1.363919114	-1.123899108	-2.136166743	-1.802035923	-1.118044882	-1.492675312	-2.035845566	-1.156216914	-1.418328306	-1.590486989	-1.7034828	-1.280298732	-1.414721501
WNK1	20	FALSE	1.475527472	FALSE	0.000111558	-1.16940012	-1.149600104	-0.367246483	-4.921210479	5.222704652	20	5.29E-07	TRUE	WNK1	0.999228324	1	0.99982393	0.992479819	0.99938548	0.99977287	0.994073302	0.966959278	0.996910033	0.975815967	0.960431215	0.982688782	0.995013921	0.956645699	0.670012938	1	0.989271679	0.999998853	0.954868547	0.999365482	-1.599221345	-2.473844898	-1.529952319	-1.36785221	-1.813521296	-1.546673811	-1.441754117	-1.288295879	-1.625424377	-1.429556934	-1.252752391	-1.346308901	-1.56587891	-0.948582474	-0.964371439
MED1	20	FALSE	1.22620605	TRUE	3.88E-05	-0.857176787	-0.862444348	-0.522845285	-5.157912094	6.337965421	20	1.61E-07	TRUE	MED1	0.997398111	0.999782191	0.986522502	0.990284958	0.998749368	0.912539932	0.973236181	0.975094279	0.991313707	0.717268472	0.972709451	0.997349882	0.989877032	0.99463828	0.976507799	0.999986498	0.980369946	0.954149673	0.89701417	0.967027019	-1.506247731	-1.751391219	-1.237222733	-1.341307997	-1.768360351	-0.954486071	-1.207875461	-1.34969359	-1.52920388	-0.735115194	-1.436123708	-1.668209041	-1.45624834	-1.528046385	-1.512754198
AHCY	20	FALSE	0.797435517	TRUE	0.032637744	-0.933438537	-0.943620517	-0.167924276	-3.123677782	-1.636827114	20	0.000927522	TRUE	AHCY	0.88566033	0.918168354	0.953242845	0.856803866	0.990215246	0.914525055	0.96232217	0.86074992	0.875998155	0.960849084	0.934641931	0.96577592	0.982478094	0.982715039	0.804584462	0.98147541	0.940921193	0.985408044	0.96340778	0.957150862	-0.912561996	-1.038331756	-1.027818987	-0.768375432	-1.571705959	-0.960090168	-1.073152552	-0.923144258	-0.898932359	-1.213039524	-1.077224559	-0.988516799	-1.29668341	-1.10168638	-1.135728384
RAD9A	20	FALSE	0.509027781	FALSE	0.008803133	-1.212517373	-1.198585362	-0.243776299	-3.63187747	0.003851135	20	0.000150296	TRUE	RAD9A	0.999982907	0.99996062	0.988244697	0.968590416	0.999743314	0.989286556	0.947538624	0.859634357	0.999919466	0.997722224	0.972044567	0.991543709	0.98232018	0.958371905	0.98650959	0.999998755	0.968807652	0.998171542	0.985601522	0.956498311	-1.798091947	-1.835373801	-1.251794507	-1.185101385	-1.862882982	-1.275589801	-0.968016917	-0.920846255	-1.845129869	-1.765520733	-1.42616422	-1.546465684	-1.293542568	-0.955072304	-1.574796337
ADSL	20	FALSE	0.232260093	TRUE	0.001617081	-1.063902617	-1.064547109	-0.362680974	-4.199407252	2.116519098	20	1.50E-05	TRUE	ADSL	0.999546527	0.999999525	0.951087756	0.951015997	0.986134731	0.994143783	0.968658919	0.925149034	1	0.962946244	0.955613409	0.995747841	0.999898759	0.980758847	0.968593228	0.999942291	0.978676885	0.946050448	0.977929724	0.976489965	-1.632951126	-1.997233703	-1.014895224	-1.095396412	-1.506282681	-1.331863524	-1.151179293	-1.091596593	-2.116330043	-1.228651165	-1.209611659	-1.625747504	-1.842911561	-1.082276476	-1.47665611
TFRC	20	FALSE	0.174854486	FALSE	0.001574896	-1.071326396	-1.054039932	-0.360053166	-4.21243796	2.168462731	20	1.42E-05	TRUE	TFRC	0.995754601	0.993298615	0.966298261	0.952951417	0.999998994	0.983264731	0.962303266	0.999435516	0.999941213	0.948056504	0.994251931	0.979980308	0.990254946	0.983159723	0.832257839	1	0.990898649	0.99209423	0.962979932	0.95979241	-1.459198315	-1.521082253	-1.105779167	-1.104982893	-2.051920479	-1.2278356	-1.072953713	-1.717593517	-1.859784934	-1.141805813	-1.685020149	-1.084402386	-1.464046496	-1.106637619	-1.177935994
[truncated: 5 more columns]
