# Supplementary material for: A distinct core regulatory module enforces oncogene expression in KMT2A-rearranged leukemia
Source: Genes Dev. 2022 Mar 1;36(5-6):368–89. doi: 10.1101/gad.349284.121 (PMC8973843; doi:10.1101/gad.349284.121)
Supplement: Supplemental Material [file supp_gad.349284.121_Supplemental_Data.zip › Harada et al Supplementary Data/Supplementary Data 2_Sample characteristics.xlsx]

## Sheet: MUTATION_MATRIX_ALL
MUTATION	PDX1	PDX2	PDX3	PDX4	PDX5	PDX6/51	PDX7	PDX8	PDX11	PDX13	PDX14	PDX15	PDX16	PDX20	PDX21	PDX23	PDX24	PDX25	PDX26	PDX27	PDX28	PDX29	PDX30	PDX31	PDX32	PDX34	PDX38	PDX42	PDX43	PDX44	PDX45	PDX46	PDX47	PDX48	PDX49	PDX50	PDX52	PDX53	P163	P172	P195	P198	P217	P261	P262	P269	P274	P275	P301
ABL1	0	NA	0	0	0	NA	NA	0	0	0	0	0	0	NA	NA	NA	0	0	0	1	NA	NA	NA	0	NA	NA	0	NA	0	0	0	0	NA	NA	0	NA	0	0	NA	0	0	0	0	0	0	0	0	0	0
APC	0	NA	0	1	0	NA	NA	0	0	0	0	0	0	NA	NA	NA	0	0	0	0	NA	NA	NA	0	NA	NA	0	NA	0	0	0	0	NA	NA	0	NA	0	0	NA	0	0	0	0	0	0	0	0	0	0
ARID1A	0	NA	0	0	0	NA	NA	0	0	0	0	0	0	NA	NA	NA	0	0	0	0	NA	NA	NA	0	NA	NA	0	NA	0	0	0	0	NA	NA	0	NA	0	0	NA	0	0	0	0	0	0	0	0	0	0
ARID2	0	NA	0	0	0	NA	NA	0	0	0	0	0	0	NA	NA	NA	0	0	0	0	NA	NA	NA	0	NA	NA	0	NA	0	0	0	0	NA	NA	0	NA	0	0	NA	0	0	0	0	0	0	0	0	0	0
ASXL1	0	NA	0	0	0	NA	NA	0	0	1	0	0	0	NA	NA	NA	0	0	0	0	NA	NA	NA	0	NA	NA	0	NA	1	0	0	0	NA	NA	0	NA	0	0	NA	0	0	0	0	0	0	0	0	0	0
ATM	0	NA	0	0	0	NA	NA	1	0	0	0	0	0	NA	NA	NA	0	0	0	0	NA	NA	NA	0	NA	NA	0	NA	0	0	0	0	NA	NA	0	NA	0	0	NA	0	0	0	0	0	0	0	0	0	0
ATRX	0	NA	0	0	0	NA	NA	0	0	0	0	0	0	NA	NA	NA	0	0	0	0	NA	NA	NA	0	NA	NA	0	NA	0	0	0	0	NA	NA	0	NA	0	0	NA	0	0	0	0	0	0	0	0	0	0
BCL11A	0	NA	0	0	0	NA	NA	1	0	0	0	0	0	NA	NA	NA	0	0	0	0	NA	NA	NA	0	NA	NA	0	NA	0	0	0	0	NA	NA	0	NA	0	0	NA	0	0	0	0	0	0	0	0	0	0
BCOR	0	NA	0	0	0	NA	NA	0	0	0	0	0	0	NA	NA	NA	0	0	0	0	NA	NA	NA	0	NA	NA	0	NA	1	0	0	0	NA	NA	0	NA	0	0	NA	0	0	0	0	0	0	0	0	0	0
BCORL1	0	NA	0	0	0	NA	NA	0	0	0	0	0	0	NA	NA	NA	0	0	0	0	NA	NA	NA	0	NA	NA	0	NA	0	0	0	0	NA	NA	0	NA	0	0	NA	0	0	0	0	0	0	0	0	0	0
BLNK	0	NA	0	0	0	NA	NA	0	0	0	1	0	0	NA	NA	NA	0	0	0	0	NA	NA	NA	0	NA	NA	0	NA	0	0	0	0	NA	NA	0	NA	0	0	NA	0	0	0	0	0	0	0	0	0	0
BMPER	0	NA	0	0	0	NA	NA	0	0	0	0	0	0	NA	NA	NA	0	0	0	0	NA	NA	NA	0	NA	NA	0	NA	0	0	0	0	NA	NA	0	NA	0	0	NA	0	0	0	0	0	0	0	0	0	0
CACNA1B	0	NA	0	0	0	NA	NA	0	0	0	0	0	0	NA	NA	NA	0	0	0	0	NA	NA	NA	0	NA	NA	0	NA	0	0	0	0	NA	NA	0	NA	0	0	NA	0	0	0	0	0	0	0	0	0	0
CACNA2D	0	NA	0	0	0	NA	NA	0	0	0	0	0	0	NA	NA	NA	0	0	0	0	NA	NA	NA	0	NA	NA	0	NA	0	0	0	0	NA	NA	0	NA	0	0	NA	0	0	0	0	0	0	0	0	0	0
CACNA2D3	0	NA	0	0	0	NA	NA	0	0	0	0	0	0	NA	NA	NA	0	0	0	0	NA	NA	NA	0	NA	NA	0	NA	0	0	0	0	NA	NA	0	NA	0	0	NA	0	0	0	0	0	0	0	0	0	0
CALR	0	NA	0	0	0	NA	NA	0	0	0	0	0	0	NA	NA	NA	0	0	0	0	NA	NA	NA	0	NA	NA	0	NA	0	0	0	0	NA	NA	0	NA	0	0	NA	0	0	0	0	0	0	0	0	0	0
CBFA2T3-ABHD12	0	NA	0	0	0	NA	NA	0	0	0	0	0	0	NA	NA	NA	0	0	0	0	NA	NA	NA	0	NA	NA	0	NA	0	0	0	0	NA	NA	0	NA	0	0	NA	0	0	0	0	0	0	0	0	0	0
CBFB-MYH1	0	NA	0	0	0	NA	NA	0	0	0	0	0	0	NA	NA	NA	0	0	0	0	NA	NA	NA	0	NA	NA	0	NA	0	0	0	0	NA	NA	0	NA	1	0	NA	0	0	0	0	0	0	0	0	0	0
CBL	0	NA	0	0	0	NA	NA	0	0	0	0	0	0	NA	NA	NA	0	0	0	0	NA	NA	NA	0	NA	NA	0	NA	0	0	0	0	NA	NA	0	NA	0	0	NA	0	0	0	0	0	0	0	0	0	0
CCND3	0	NA	0	0	1	NA	NA	0	0	0	0	0	0	NA	NA	NA	0	0	0	0	NA	NA	NA	0	NA	NA	0	NA	0	0	0	0	NA	NA	0	NA	0	0	NA	0	0	0	0	0	0	0	0	0	0
CDKN2A	1	NA	0	0	0	NA	NA	0	0	0	0	0	0	NA	NA	NA	0	0	0	0	NA	NA	NA	0	NA	NA	0	NA	0	0	0	0	NA	NA	0	NA	0	0	NA	0	0	0	0	0	0	0	0	0	0
CEBPA	0	NA	0	0	0	NA	NA	0	0	1	0	0	0	NA	NA	NA	0	0	0	0	NA	NA	NA	0	NA	NA	0	NA	0	0	0	0	NA	NA	0	NA	0	0	NA	0	0	0	0	0	0	0	0	0	0
CIC	0	NA	0	0	0	NA	NA	0	0	0	0	0	0	NA	NA	NA	0	0	0	0	NA	NA	NA	0	NA	NA	0	NA	0	0	0	0	NA	NA	0	NA	0	0	NA	0	0	0	0	0	0	0	0	0	0
COL12A1	0	NA	0	0	0	NA	NA	0	0	0	0	0	0	NA	NA	NA	0	0	0	0	NA	NA	NA	0	NA	NA	0	NA	0	0	0	0	NA	NA	0	NA	0	0	NA	0	0	0	0	0	0	0	0	0	0
CROCC	0	NA	0	0	0	NA	NA	0	0	0	0	0	0	NA	NA	NA	0	0	0	0	NA	NA	NA	0	NA	NA	0	NA	0	0	0	0	NA	NA	0	NA	0	0	NA	0	0	0	0	0	0	0	0	0	0
CSF3R	0	NA	0	0	0	NA	NA	0	0	0	0	0	0	NA	NA	NA	0	0	0	0	NA	NA	NA	0	NA	NA	0	NA	0	0	0	0	NA	NA	0	NA	0	0	NA	0	0	0	0	0	0	0	0	0	0
CSNK2A1-DDX39B	0	NA	0	0	0	NA	NA	0	0	0	0	0	0	NA	NA	NA	0	0	0	0	NA	NA	NA	0	NA	NA	0	NA	0	0	0	0	NA	NA	0	NA	0	0	NA	0	0	0	0	0	0	0	0	0	0
CTCF	0	NA	0	0	0	NA	NA	1	0	0	0	0	0	NA	NA	NA	0	0	0	0	NA	NA	NA	0	NA	NA	0	NA	0	0	0	0	NA	NA	0	NA	0	0	NA	0	0	0	0	0	0	0	0	0	0
CUX1	0	NA	0	0	0	NA	NA	0	0	0	0	0	0	NA	NA	NA	0	0	0	0	NA	NA	NA	0	NA	NA	0	NA	0	0	1	0	NA	NA	0	NA	0	0	NA	0	0	0	0	0	0	0	0	0	0
DAXX	0	NA	0	0	0	NA	NA	0	0	0	0	0	0	NA	NA	NA	0	0	0	0	NA	NA	NA	0	NA	NA	0	NA	0	0	0	0	NA	NA	0	NA	0	0	NA	0	0	0	0	0	0	0	0	0	0
DDR2	0	NA	0	0	0	NA	NA	0	0	0	0	0	0	NA	NA	NA	0	0	0	0	NA	NA	NA	0	NA	NA	0	NA	0	0	0	0	NA	NA	0	NA	0	0	NA	0	0	0	0	0	0	0	0	0	0
DNAH9	0	NA	0	0	0	NA	NA	0	0	0	0	0	0	NA	NA	NA	0	0	0	0	NA	NA	NA	0	NA	NA	0	NA	0	0	0	0	NA	NA	0	NA	0	0	NA	0	0	0	0	0	0	0	0	0	0
DNMT3A	0	NA	0	0	0	NA	NA	1	1	0	0	1	0	NA	NA	NA	0	0	0	0	NA	NA	NA	1	NA	NA	0	NA	0	0	0	0	NA	NA	0	NA	0	0	NA	0	0	0	0	0	0	0	0	0	0
DOT1L	0	NA	0	0	0	NA	NA	0	0	0	0	0	0	NA	NA	NA	0	0	0	0	NA	NA	NA	0	NA	NA	0	NA	0	0	0	0	NA	NA	0	NA	0	0	NA	0	0	0	0	0	0	0	0	0	0
EGFR	0	NA	0	0	0	NA	NA	0	0	0	0	0	0	NA	NA	NA	0	0	0	0	NA	NA	NA	0	NA	NA	0	NA	0	0	0	0	NA	NA	0	NA	0	0	NA	0	0	0	0	0	0	0	0	0	0
EP300	0	NA	0	0	0	NA	NA	0	0	0	0	0	0	NA	NA	NA	0	0	0	0	NA	NA	NA	0	NA	NA	0	NA	0	0	0	0	NA	NA	0	NA	0	0	NA	0	0	0	0	0	0	0	0	0	0
EPHA3	0	NA	0	0	0	NA	NA	0	0	0	0	0	0	NA	NA	NA	0	0	0	0	NA	NA	NA	0	NA	NA	0	NA	0	0	0	0	NA	NA	0	NA	0	0	NA	0	0	0	0	0	0	0	0	0	0
ETV6	0	NA	1	0	0	NA	NA	0	0	0	0	0	0	NA	NA	NA	0	0	0	0	NA	NA	NA	0	NA	NA	0	NA	0	0	0	0	NA	NA	0	NA	0	0	NA	0	0	0	0	0	0	0	0	0	0
ETV6-MN1	0	NA	0	0	0	NA	NA	0	0	0	0	0	0	NA	NA	NA	0	0	0	0	NA	NA	NA	0	NA	NA	0	NA	0	0	0	0	NA	NA	0	NA	0	0	NA	0	0	0	0	0	0	0	0	0	0
EZH2	0	NA	0	0	0	NA	NA	0	0	1	0	0	0	NA	NA	NA	0	0	0	0	NA	NA	NA	0	NA	NA	0	NA	0	0	0	0	NA	NA	0	NA	0	0	NA	0	0	0	0	0	0	0	0	0	0
FGFR1OP2-FGFR1	0	NA	0	0	0	NA	NA	0	0	0	0	0	0	NA	NA	NA	0	0	0	0	NA	NA	NA	0	NA	NA	0	NA	0	0	0	0	NA	NA	0	NA	0	0	NA	0	0	0	0	0	0	0	0	0	0
FIP1L1-PDGFRA	0	NA	0	0	0	NA	NA	0	0	0	0	0	0	NA	NA	NA	0	0	0	0	NA	NA	NA	0	NA	NA	0	NA	0	1	0	0	NA	NA	0	NA	0	0	NA	0	0	0	0	0	0	0	0	0	0
FLT3	0	NA	0	0	1	NA	NA	0	1	0	0	1	1	NA	NA	NA	0	1	0	1	NA	NA	NA	0	NA	NA	0	NA	0	0	0	1	NA	NA	1	NA	0	1	NA	0	0	0	0	0	0	0	0	0	0
FUS-ERG	0	NA	0	0	0	NA	NA	0	0	0	0	0	0	NA	NA	NA	0	0	0	0	NA	NA	NA	0	NA	NA	0	NA	0	0	0	0	NA	NA	0	NA	0	0	NA	0	0	0	0	0	0	1	0	0	0
GATA2	0	NA	0	0	0	NA	NA	0	0	0	0	0	0	NA	NA	NA	0	0	0	0	NA	NA	NA	0	NA	NA	0	NA	0	0	0	0	NA	NA	0	NA	0	0	NA	0	0	0	0	0	0	0	0	0	0
GBP4	0	NA	0	0	0	NA	NA	0	0	0	0	0	0	NA	NA	NA	0	0	0	0	NA	NA	NA	0	NA	NA	0	NA	0	0	0	0	NA	NA	0	NA	0	0	NA	0	0	0	0	0	0	0	0	0	0
GNB1	0	NA	0	0	0	NA	NA	0	0	0	0	0	0	NA	NA	NA	0	0	0	0	NA	NA	NA	0	NA	NA	1	NA	0	0	0	0	NA	NA	0	NA	0	0	NA	0	0	0	0	0	0	0	0	0	0
GRID1	0	NA	0	0	0	NA	NA	0	0	0	0	0	0	NA	NA	NA	0	0	0	0	NA	NA	NA	0	NA	NA	0	NA	0	0	0	0	NA	NA	0	NA	0	0	NA	0	0	0	0	0	0	0	0	0	0
GRIK	0	NA	0	0	0	NA	NA	0	0	0	0	0	0	NA	NA	NA	0	0	0	0	NA	NA	NA	0	NA	NA	0	NA	0	0	0	0	NA	NA	0	NA	0	0	NA	0	0	0	0	0	0	0	0	0	0
GRIK2	0	NA	0	0	0	NA	NA	0	0	0	0	0	0	NA	NA	NA	0	0	0	0	NA	NA	NA	0	NA	NA	0	NA	0	0	0	0	NA	NA	0	NA	0	0	NA	0	0	0	0	0	0	0	0	0	0
IDH1	0	NA	0	0	0	NA	NA	1	0	0	0	1	0	NA	NA	NA	0	0	0	0	NA	NA	NA	0	NA	NA	0	NA	0	0	0	0	NA	NA	0	NA	0	0	NA	0	0	0	0	0	0	0	0	0	0
IDH2	0	NA	0	0	0	NA	NA	0	0	0	0	0	0	NA	NA	NA	0	1	0	1	NA	NA	NA	0	NA	NA	0	NA	0	0	0	0	NA	NA	1	NA	0	0	NA	0	0	0	0	0	0	0	0	0	0
IKZF1	0	NA	0	0	0	NA	NA	0	0	0	0	0	0	NA	NA	NA	0	0	0	0	NA	NA	NA	0	NA	NA	0	NA	0	0	0	0	NA	NA	0	NA	0	0	NA	0	0	0	0	0	0	0	0	0	0
JAK2	0	NA	0	0	0	NA	NA	0	0	1	0	0	0	NA	NA	NA	0	0	0	0	NA	NA	NA	0	NA	NA	0	NA	0	0	0	0	NA	NA	0	NA	0	0	NA	0	0	0	0	0	0	0	0	0	0
JAK3	0	NA	0	0	0	NA	NA	0	0	0	0	0	0	NA	NA	NA	0	0	0	0	NA	NA	NA	0	NA	NA	0	NA	0	0	0	0	NA	NA	0	NA	0	0	NA	0	0	0	0	0	0	0	0	0	0
KAT6A-CREBBP	1	NA	0	0	0	NA	NA	0	0	0	0	0	0	NA	NA	NA	0	0	0	0	NA	NA	NA	0	NA	NA	0	NA	0	0	0	0	NA	NA	0	NA	0	0	NA	0	0	0	0	0	0	0	0	0	0
KDM3B	0	NA	0	0	0	NA	NA	0	0	0	0	0	0	NA	NA	NA	0	0	0	0	NA	NA	NA	0	NA	NA	0	NA	0	0	0	0	NA	NA	0	NA	0	0	NA	0	0	0	0	0	0	0	0	0	0
KIT	0	NA	0	0	0	NA	NA	1	0	0	0	0	0	NA	NA	NA	0	0	0	0	NA	NA	NA	0	NA	NA	0	NA	0	0	0	0	NA	NA	0	NA	0	0	NA	0	0	0	0	0	0	0	0	0	0
KLHL6	0	NA	0	0	0	NA	NA	0	0	0	0	0	0	NA	NA	NA	0	0	0	1	NA	NA	NA	0	NA	NA	0	NA	0	0	0	0	NA	NA	0	NA	0	0	NA	0	0	0	0	0	0	0	0	0	0
KMT2A	0	NA	0	0	0	NA	NA	0	0	0	0	0	0	NA	NA	NA	0	0	0	0	NA	NA	NA	0	NA	NA	0	NA	0	0	0	0	NA	NA	0	NA	0	0	NA	0	0	0	0	0	0	0	0	0	0
KMT2A-AFDN	0	NA	0	0	0	NA	NA	0	0	0	0	0	0	NA	NA	NA	0	0	0	0	NA	NA	NA	0	NA	NA	0	NA	0	0	0	0	0	0	0	NA	0	0	NA	0	0	0	0	1	0	0	1	0	0
KMT2A-AFF1	0	NA	0	0	0	NA	NA	0	0	0	0	0	0	NA	NA	NA	0	0	0	0	NA	NA	NA	0	NA	NA	0	NA	0	0	0	0	NA	NA	0	NA	0	0	NA	0	0	0	0	0	0	0	0	0	0
KMT2A-MLLT10	0	NA	0	0	0	NA	NA	0	0	0	0	0	0	NA	NA	NA	0	0	0	0	NA	NA	NA	0	NA	NA	0	NA	0	0	0	0	NA	NA	0	NA	0	0	NA	0	0	1	0	0	0	0	0	0	1
KMT2A-MLLT3	0	NA	0	0	0	NA	NA	0	0	0	0	0	1	NA	NA	NA	0	0	0	0	NA	NA	NA	0	NA	NA	0	NA	0	0	0	0	NA	NA	0	NA	0	0	NA	0	0	0	1	0	0	0	0	0	0
KMT2A-Translocation(Partner Unknown)	0	NA	0	0	0	NA	NA	0	0	0	0	0	0	NA	NA	NA	0	0	1	0	NA	NA	NA	0	NA	NA	0	NA	0	0	0	0	NA	NA	0	NA	0	0	NA	0	0	0	0	0	0	0	0	0	0
KMT2A-del	0	NA	0	0	0	NA	NA	0	0	0	0	0	0	NA	NA	NA	0	0	0	0	NA	NA	NA	0	NA	NA	0	NA	0	0	0	0	NA	NA	0	NA	0	0	NA	0	0	0	0	0	0	0	0	0	0
KMT2C	0	NA	0	0	0	NA	NA	0	0	0	0	0	0	NA	NA	NA	1	0	0	0	NA	NA	NA	0	NA	NA	0	NA	0	0	0	0	NA	NA	0	NA	0	0	NA	0	0	0	0	0	0	0	0	0	0
KRAS	0	NA	0	0	0	NA	NA	0	0	0	0	0	0	NA	NA	NA	0	0	0	0	NA	NA	NA	0	NA	NA	1	NA	0	0	0	0	NA	NA	0	NA	0	0	NA	0	0	0	0	0	0	0	0	0	0
LRP1B	0	NA	0	0	0	NA	NA	0	0	0	0	0	0	NA	NA	NA	0	0	0	0	NA	NA	NA	0	NA	NA	0	NA	0	0	0	0	NA	NA	0	NA	0	0	NA	0	0	0	0	0	0	0	0	0	0
MED12	0	NA	0	0	0	NA	NA	0	0	0	0	0	0	NA	NA	NA	0	0	0	0	NA	NA	NA	0	NA	NA	0	NA	0	0	0	0	NA	NA	0	NA	0	0	NA	0	0	0	0	0	0	0	0	0	0
MLL2	0	NA	0	0	0	NA	NA	0	0	0	0	0	0	NA	NA	NA	0	0	0	0	NA	NA	NA	0	NA	NA	0	NA	0	0	0	0	NA	NA	0	NA	0	0	NA	0	0	0	0	0	0	0	0	0	0
MLL3	1	NA	1	0	0	NA	NA	1	0	0	1	0	1	NA	NA	NA	0	0	0	0	NA	NA	NA	1	NA	NA	1	NA	0	0	0	0	NA	NA	0	NA	0	0	NA	0	0	0	0	0	0	0	0	0	0
MNX1-ETV6	0	NA	0	0	0	NA	NA	0	0	0	0	0	0	NA	NA	NA	0	0	0	0	NA	NA	NA	0	NA	NA	0	NA	0	0	0	0	NA	NA	0	NA	0	0	NA	0	0	0	0	0	0	0	0	0	0
MPL	0	NA	0	0	0	NA	NA	0	0	0	0	0	0	NA	NA	NA	0	0	0	0	NA	NA	NA	0	NA	NA	0	NA	0	0	0	0	NA	NA	0	NA	0	0	NA	0	0	0	0	0	0	0	0	0	0
MRE11A	0	NA	0	0	0	NA	NA	0	0	0	0	0	0	NA	NA	NA	0	0	0	0	NA	NA	NA	0	NA	NA	0	NA	0	0	0	0	NA	NA	0	NA	0	0	NA	0	0	0	0	0	0	0	0	0	0
MTATP6	0	NA	0	0	0	NA	NA	0	0	0	0	0	0	NA	NA	NA	0	0	0	0	NA	NA	NA	0	NA	NA	0	NA	0	0	0	0	NA	NA	0	NA	0	0	NA	0	0	0	0	0	0	0	0	0	0
MTCO1	0	NA	0	0	0	NA	NA	0	0	0	0	0	0	NA	NA	NA	0	0	0	0	NA	NA	NA	0	NA	NA	0	NA	0	0	0	0	NA	NA	0	NA	0	0	NA	0	0	0	0	0	0	0	0	0	0
MTCO3	0	NA	0	0	0	NA	NA	0	0	0	0	0	0	NA	NA	NA	0	0	0	0	NA	NA	NA	0	NA	NA	0	NA	0	0	0	0	NA	NA	0	NA	0	0	NA	0	0	0	0	0	0	0	0	0	0
MTCYB	0	NA	0	0	0	NA	NA	0	0	0	0	0	0	NA	NA	NA	0	0	0	0	NA	NA	NA	0	NA	NA	0	NA	0	0	0	0	NA	NA	0	NA	0	0	NA	0	0	0	0	0	0	0	0	0	0
MTND1	0	NA	0	0	0	NA	NA	0	0	0	0	0	0	NA	NA	NA	0	0	0	0	NA	NA	NA	0	NA	NA	0	NA	0	0	0	0	NA	NA	0	NA	0	0	NA	0	0	0	0	0	0	0	0	0	0
MTND2	0	NA	0	0	0	NA	NA	0	0	0	0	0	0	NA	NA	NA	0	0	0	0	NA	NA	NA	0	NA	NA	0	NA	0	0	0	0	NA	NA	0	NA	0	0	NA	0	0	0	0	0	0	0	0	0	0
MTND3	0	NA	0	0	0	NA	NA	0	0	0	0	0	0	NA	NA	NA	0	0	0	0	NA	NA	NA	0	NA	NA	0	NA	0	0	0	0	NA	NA	0	NA	0	0	NA	0	0	0	0	0	0	0	0	0	0
MTND4	0	NA	0	0	0	NA	NA	0	0	0	0	0	0	NA	NA	NA	0	0	0	0	NA	NA	NA	0	NA	NA	0	NA	0	0	0	0	NA	NA	0	NA	0	0	NA	0	0	0	0	0	0	0	0	0	0
MTND5	0	NA	0	0	0	NA	NA	0	0	0	0	0	0	NA	NA	NA	0	0	0	0	NA	NA	NA	0	NA	NA	0	NA	0	0	0	0	NA	NA	0	NA	0	0	NA	0	0	0	0	0	0	0	0	0	0
MTND6	0	NA	0	0	0	NA	NA	0	0	0	0	0	0	NA	NA	NA	0	0	0	0	NA	NA	NA	0	NA	NA	0	NA	0	0	0	0	NA	NA	0	NA	0	0	NA	0	0	0	0	0	0	0	0	0	0
NF1	0	NA	0	0	0	NA	NA	0	0	0	1	0	0	NA	NA	NA	0	0	0	0	NA	NA	NA	0	NA	NA	0	NA	0	0	0	0	NA	NA	0	NA	0	0	NA	0	0	0	0	0	0	0	0	0	0
NK	0	NA	0	0	0	NA	NA	0	0	0	0	0	0	NA	NA	NA	0	0	0	0	NA	NA	NA	0	NA	NA	0	NA	0	0	0	0	NA	NA	0	NA	0	0	NA	1	0	0	0	0	1	0	0	0	0
NOTCH1	0	NA	0	0	0	NA	NA	0	0	0	0	0	0	NA	NA	NA	0	0	0	0	NA	NA	NA	0	NA	NA	0	NA	0	0	0	0	NA	NA	0	NA	0	0	NA	0	0	0	0	0	0	0	0	0	0
NOTCH2	0	NA	0	0	0	NA	NA	0	0	0	0	0	0	NA	NA	NA	0	0	0	0	NA	NA	NA	1	NA	NA	0	NA	0	0	0	0	NA	NA	0	NA	0	0	NA	0	0	0	0	0	0	0	0	0	0
NPM1	0	NA	0	0	1	NA	NA	0	1	0	0	1	0	NA	NA	NA	0	1	0	0	NA	NA	NA	1	NA	NA	0	NA	0	0	0	0	NA	NA	1	NA	0	1	NA	0	0	0	0	0	0	0	0	0	0
NRAS	0	NA	1	1	0	NA	NA	0	0	0	0	0	0	NA	NA	NA	0	0	0	0	NA	NA	NA	0	NA	NA	0	NA	0	0	0	0	NA	NA	0	NA	1	0	NA	0	0	0	0	0	0	0	0	0	0
PBRM1	0	NA	0	0	0	NA	NA	0	0	0	0	0	0	NA	NA	NA	0	0	0	0	NA	NA	NA	0	NA	NA	0	NA	0	0	0	0	NA	NA	0	NA	0	0	NA	0	0	0	0	0	0	0	0	0	0
PDGFRA	0	NA	0	0	0	NA	NA	0	0	0	0	0	0	NA	NA	NA	0	0	0	0	NA	NA	NA	0	NA	NA	0	NA	0	0	0	0	NA	NA	0	NA	0	0	NA	0	0	0	0	0	0	0	0	0	0
PHF6	0	NA	0	0	0	NA	NA	0	0	0	0	0	0	NA	NA	NA	0	0	0	0	NA	NA	NA	0	NA	NA	0	NA	0	0	0	0	NA	NA	0	NA	0	0	NA	0	0	0	0	0	0	0	0	0	0
PICALM-MLLT10	0	NA	0	0	0	NA	NA	0	0	0	0	0	0	NA	NA	NA	0	0	0	0	NA	NA	NA	0	NA	NA	0	NA	0	0	0	0	NA	NA	0	NA	0	0	NA	0	0	0	0	0	0	0	0	0	0
PLCE1	0	NA	0	0	0	NA	NA	0	0	0	0	0	0	NA	NA	NA	0	0	0	0	NA	NA	NA	0	NA	NA	0	NA	0	0	0	0	NA	NA	0	NA	0	0	NA	0	0	0	0	0	0	0	0	0	0
PLXNA4	0	NA	0	0	0	NA	NA	0	0	0	0	0	0	NA	NA	NA	0	0	0	0	NA	NA	NA	0	NA	NA	0	NA	0	0	0	0	NA	NA	0	NA	0	0	NA	0	0	0	0	0	0	0	0	0	0
PML-RARA	0	NA	0	0	0	NA	NA	0	0	0	0	0	0	NA	NA	NA	0	0	0	0	NA	NA	NA	0	NA	NA	0	NA	0	0	0	0	NA	NA	0	NA	0	0	NA	0	0	0	0	0	0	0	0	1	0
PTCH1	0	NA	0	0	0	NA	NA	0	0	0	0	0	0	NA	NA	NA	0	0	0	0	NA	NA	NA	0	NA	NA	0	NA	0	0	0	0	NA	NA	0	NA	0	0	NA	0	0	0	0	0	0	0	0	0	0
PTEN	0	NA	0	0	0	NA	NA	0	0	0	0	0	0	NA	NA	NA	0	0	0	0	NA	NA	NA	0	NA	NA	0	NA	0	0	0	0	NA	NA	0	NA	0	0	NA	0	0	0	0	0	0	0	0	0	0
PTPN11	0	NA	0	0	0	NA	NA	0	0	0	0	0	0	NA	NA	NA	0	0	0	0	NA	NA	NA	0	NA	NA	0	NA	1	0	0	0	NA	NA	0	NA	0	0	NA	0	0	0	0	0	0	0	0	0	0
RAD21	0	NA	0	0	0	NA	NA	0	0	0	0	0	0	NA	NA	NA	0	0	0	0	NA	NA	NA	0	NA	NA	0	NA	0	0	0	1	NA	NA	0	NA	0	0	NA	0	0	0	0	0	0	0	0	0	0
RBBP4	0	NA	0	0	0	NA	NA	0	0	0	0	0	0	NA	NA	NA	0	0	0	0	NA	NA	NA	0	NA	NA	0	NA	0	0	0	0	NA	NA	0	NA	0	0	NA	0	0	0	0	0	0	0	0	0	0
RNF213	0	NA	0	0	0	NA	NA	0	0	0	1	0	0	NA	NA	NA	0	0	0	0	NA	NA	NA	0	NA	NA	0	NA	0	0	0	0	NA	NA	0	NA	0	0	NA	0	0	0	0	0	0	0	0	0	0
RUNX1	0	NA	0	0	0	NA	NA	1	0	1	0	0	0	NA	NA	NA	0	0	0	0	NA	NA	NA	0	NA	NA	0	NA	0	0	0	1	NA	NA	0	NA	0	0	NA	0	0	0	0	0	0	0	0	0	0
RUNX1-ATP8A2	0	NA	0	0	0	NA	NA	0	0	0	0	0	0	NA	NA	NA	0	0	0	0	NA	NA	NA	0	NA	NA	0	NA	0	0	0	0	NA	NA	0	NA	0	0	NA	0	0	0	0	0	0	0	0	0	0
RUNX1-RUNX1T1	0	NA	0	0	0	NA	NA	0	0	0	0	0	0	NA	NA	NA	0	0	0	0	NA	NA	NA	0	NA	NA	0	NA	0	0	0	0	NA	NA	0	NA	0	0	NA	0	1	0	0	0	0	0	0	0	0
SAP130	0	NA	0	0	0	NA	NA	0	0	0	0	0	0	NA	NA	NA	0	0	0	0	NA	NA	NA	0	NA	NA	0	NA	0	0	0	0	NA	NA	0	NA	0	0	NA	0	0	0	0	0	0	0	0	0	0
SCML2	0	NA	0	0	0	NA	NA	0	0	0	0	0	0	NA	NA	NA	0	0	0	0	NA	NA	NA	0	NA	NA	0	NA	0	0	0	0	NA	NA	0	NA	0	0	NA	0	0	0	0	0	0	0	0	0	0
SEMA4A	0	NA	0	0	0	NA	NA	0	0	0	0	0	0	NA	NA	NA	0	0	0	0	NA	NA	NA	0	NA	NA	0	NA	0	0	0	0	NA	NA	0	NA	0	0	NA	0	0	0	0	0	0	0	0	0	0
SEMA5A	0	NA	0	0	0	NA	NA	0	0	0	0	0	0	NA	NA	NA	0	0	0	0	NA	NA	NA	0	NA	NA	0	NA	0	0	0	0	NA	NA	0	NA	0	0	NA	0	0	0	0	0	0	0	0	0	0
SETBP1	0	NA	0	0	0	NA	NA	0	0	0	0	0	0	NA	NA	NA	0	0	0	0	NA	NA	NA	0	NA	NA	0	NA	0	0	0	0	NA	NA	0	NA	0	0	NA	0	0	0	0	0	0	0	0	0	0
SETD2	0	NA	0	0	0	NA	NA	0	0	0	0	0	0	NA	NA	NA	0	0	0	0	NA	NA	NA	0	NA	NA	0	NA	0	0	0	0	NA	NA	0	NA	0	0	NA	0	0	0	0	0	0	0	0	0	0
SF3B1	0	NA	0	0	0	NA	NA	0	0	0	0	0	0	NA	NA	NA	0	0	0	0	NA	NA	NA	0	NA	NA	0	NA	0	0	0	0	NA	NA	0	NA	0	0	NA	0	0	0	0	0	0	0	0	0	0
SI	0	NA	0	0	0	NA	NA	0	0	0	0	0	0	NA	NA	NA	0	0	0	0	NA	NA	NA	0	NA	NA	0	NA	0	0	0	0	NA	NA	0	NA	0	0	NA	0	0	0	0	0	0	0	0	0	0
SMARCA4	0	NA	0	0	0	NA	NA	0	0	0	1	0	0	NA	NA	NA	0	0	0	0	NA	NA	NA	0	NA	NA	0	NA	0	0	0	0	NA	NA	0	NA	0	0	NA	0	0	0	0	0	0	0	0	0	0
SMC1A	0	NA	0	0	0	NA	NA	0	0	0	0	0	0	NA	NA	NA	0	0	0	0	NA	NA	NA	0	NA	NA	0	NA	0	0	0	0	NA	NA	0	NA	0	0	NA	0	0	0	0	0	0	0	0	0	0
SMG1	0	NA	0	0	0	NA	NA	0	0	0	0	0	0	NA	NA	NA	0	0	0	0	NA	NA	NA	0	NA	NA	0	NA	0	0	0	0	NA	NA	0	NA	0	0	NA	0	0	0	0	0	0	0	0	0	0
SPEN	0	NA	0	0	0	NA	NA	0	0	0	0	0	0	NA	NA	NA	0	0	0	0	NA	NA	NA	0	NA	NA	0	NA	0	0	0	0	NA	NA	0	NA	0	0	NA	0	0	0	0	0	0	0	0	0	0
STAG2	0	NA	0	0	0	NA	NA	0	0	0	0	0	0	NA	NA	NA	0	0	0	0	NA	NA	NA	0	NA	NA	0	NA	0	0	0	0	NA	NA	0	NA	0	0	NA	0	0	0	0	0	0	0	0	0	0
TCRG	0	NA	0	0	0	NA	NA	0	0	0	0	0	0	NA	NA	NA	0	0	0	1	NA	NA	NA	0	NA	NA	0	NA	0	0	0	0	NA	NA	0	NA	0	0	NA	0	0	0	0	0	0	0	0	0	0
TET1	0	NA	0	0	0	NA	NA	0	0	0	0	0	0	NA	NA	NA	0	0	0	0	NA	NA	NA	0	NA	NA	0	NA	0	0	0	0	NA	NA	0	NA	0	0	NA	0	0	0	0	0	0	0	0	0	0
TET2	0	NA	0	0	0	NA	NA	0	0	1	0	0	0	NA	NA	NA	0	0	0	0	NA	NA	NA	0	NA	NA	0	NA	0	0	0	0	NA	NA	0	NA	0	0	NA	0	0	0	0	0	0	0	0	0	0
TLR2	0	NA	1	0	0	NA	NA	0	0	0	0	0	0	NA	NA	NA	0	0	0	0	NA	NA	NA	0	NA	NA	0	NA	0	0	0	0	NA	NA	0	NA	0	0	NA	0	0	0	0	0	0	0	0	0	0
TP53	1	NA	1	0	0	NA	NA	0	1	0	1	1	0	NA	NA	NA	0	0	0	0	NA	NA	NA	0	NA	NA	0	NA	0	0	1	0	NA	NA	0	NA	0	0	NA	0	0	0	0	0	0	0	0	0	0
TP53_del	0	NA	0	0	0	NA	NA	0	0	0	0	0	0	NA	NA	NA	0	0	0	0	NA	NA	NA	0	NA	NA	0	NA	0	0	0	0	NA	NA	0	NA	0	0	NA	0	0	0	0	0	0	0	0	0	0
TYK2	0	NA	0	0	0	NA	NA	1	0	0	0	0	0	NA	NA	NA	0	0	0	0	NA	NA	NA	0	NA	NA	0	NA	0	0	0	0	NA	NA	0	NA	0	0	NA	0	0	0	0	0	0	0	0	0	0
U2AF1	0	NA	0	0	0	NA	NA	1	0	0	0	0	0	NA	NA	NA	0	0	0	0	NA	NA	NA	0	NA	NA	0	NA	1	0	0	0	NA	NA	0	NA	0	0	NA	0	0	0	0	0	0	0	0	0	0
V617F	0	NA	0	0	0	NA	NA	0	0	0	0	0	0	NA	NA	NA	0	0	0	0	NA	NA	NA	0	NA	NA	0	NA	0	0	0	0	NA	NA	0	NA	0	0	NA	0	0	0	0	0	0	0	0	0	0
WT1	0	NA	0	0	0	NA	NA	0	0	0	0	0	0	NA	NA	NA	0	0	0	0	NA	NA	NA	0	NA	NA	1	NA	0	0	0	1	NA	NA	0	NA	0	0	NA	0	0	0	0	0	0	0	0	0	0
ZBTB33	0	NA	0	0	0	NA	NA	0	0	0	0	0	0	NA	NA	NA	0	0	0	0	NA	NA	NA	0	NA	NA	0	NA	0	0	0	0	NA	NA	0	NA	0	0	NA	0	0	0	0	0	0	0	0	0	0
ZRSR2	0	NA	0	0	0	NA	NA	0	0	0	0	0	0	NA	NA	NA	0	0	0	0	NA	NA	NA	0	NA	NA	0	NA	0	0	0	0	NA	NA	0	NA	0	0	NA	0	0	0	0	0	0	0	0	0	0
[truncated: 84 more columns]

## Sheet: Pedi (BCM)
Sample ID	Presenting WBC and Blast %	Demographics	Cytogenetics
BM102004	90%/200K	infant hispanic M	t(7;12)(q36;p13)--ETV6r, +19,FLT3itd neg, CEBPa and NPM1 neg
BM106029	0.88	7 yo Hispanic M	3' MLL deletion
BM4039/p225	0.93	17 yo F	t(6;11)
p163	70-100% blasts	1 yo M	n/a
p172E		11yo M	NK, FLT3-ITD neg
p195	0.87	7 yo Hispanic M	t(8;21), 7q31 del
p198	420K/77%	10 yo AA M, relapsed	ins(10;11)
p217	0.92	8 yo W M	t(9;11), FLT3-ITD neg
p261	308K/88%	6 yo Hispanic F	t(6;11)
p262	80K/88%	n/a	NK
p269	477K	10 yo F	t(16;21)-FUS-ERG fusion, poor Px
p274	215K/>90%	n/a	complex, 50,XX, +4,+6, cryp ins(6;11)(q27;q23q23), +8, del(9),+12
p275	351K/89%	10 yo Hispanic F	t(15:17)
p301	230K/92%	4mo F	t(10;11), FLT3itd neg, CEBPa and NPM1 neg
p318	76K/high	8 mo F	t(4;11), FLT3-ITD neg
p358	180K/90%	12 yo M	t(6;11), FLT3itd neg, CEBPa and NPM1 neg
p400	557K/80%	8 yo Asian M	complex, add(7q), del 7q31, +8 (RUNX1T1), del(9q) and +21 (RUNX1).
p401	150K/88%	16 yo W M	t(10;11), trisomy 8, FLT3itd neg, CEBPa and NPM1 neg
p411	0.96	12 yo Hispanic F	NK, FLT3itd neg, CEBPa and NPM1 neg

## Sheet: PDX
PDX ID	ProXe ID	PDX Name	Disease	WHO Classification	Treatment Phase at Time of Sample	Patient Tumor WHO Defining Alterations	Patient Tumor Mutations Positive	PDX Molecular Alterations Positive	Pathologic Diagnosis	FAB Classification	Age	Sex	Race/Ethnicity	Patient Tumor Tissue	Percent Tissue Involvement	Notable Patient Features	Prior Treatment	Brief Clinical Summary	Patient Tumor Karyotype	Patient Tumor Karyotype Prognostic	Other Notable Karyotype Alterations	Cytogenetic Risk Category	Patient Tumor FISH Positive	Patient Tumor FISH Negative	Patient Tumor Immunophenotype Positive	Patient Tumor Immunophenotype Negative	Presenting WBC	Genotyping Platform	Patient Tumor VUS	Patient Tumor Mutations Negative	Patient Tumor Mutations Details	Patient Tumor VUS Details	HIV positive	HTLV1 positive	Hepatitis B positive	Hepatitis C positive	PDX Passage Sequenced	PDX HemoSeq	PDX Molecular Details	Germline HemoSeq	PDX RNA-Seq	PDX H3K27Ac	PDX Notable Features	PDX Route Immunophenotyped	PDX Passage Immunophenotyped	Concordant Immunophenotype Tumor and PDX	PDX CD45	PDX CD34	PDX CD33
PDX1	DFAM-71927-V3	DFAM-71927-V3	AML	AML NOS	Untreated	None	Not done	CDKN2A | TP53 | MLL3 | MLL3 | MLL3 | MLL3 | MLL3 | MLL3	AML		71	F	White or Caucasian	Bone marrow	73		None	Ultimately refractory to chemotherapy	46,XX,dup(2)(q21q33),t(8;16)(p11;p13),psu,dic(22;1)(p11;p11)[10]/ 46,XX,dup(1)(q32q42),t(8;16),psu,dic(9;1)(q34;p11)[4]/46,XX,t(8;16),psu dic (19;1) (p13;p11)[4]/46,XX[2]	None	t(8;16)(p11;p13) KAT6A-CREBBP	Intermediate			CD45,HLA-DR,CD11b (subset),CD14 (subset),CD15,CD33	CD34, CD13, CD117	22000	Not done	Not done	Not done			Unavailable	Unavailable	Unavailable	Unavailable	2	Complete	CDKN2A Nonsense NM_000077 c.387C>G p.Y129* in 100.0% of 39 reads | TP53 Missense NM_001126112 c.517G>A p.V173M in 47.9% of 351 reads | MLL3 Missense NM_170606 c.2963G>T p.C988F in 44.7% of 814 reads | MLL3 Missense NM_170606 c.1139G>T p.R380L in 9.0% of 863 reads | MLL3 Missense NM_170606 c.943G>A p.G315S in 9.0% of 853 reads | MLL3 Nonsense NM_170606 c.1173C>A p.C391* in 8.7% of 873 reads | MLL3…	Germline tissue not available	Complete	Complete	Stomach and uterine involvement, not confirmed by IHC	V	2	FALSE	Positive	Partial	Dim
PDX11	MDAM-19692-V1	MDAM-19692-V1	AML	AML with recurrent gene mutations	Untreated	None	FLT3 ITD | NPM1 | DNMT3A | TP53		AML		68	F		Peripheral blood	77		None	Acute Myelocytic Leukemia	46,XX[20]	Normal	None	Intermediate			MPO, CD123, CD117, CD49d, CD45, CD38 (partial), CD34, CD33, CD13	TDT, CD2, CD3 (surface and cytoplasmic) CD4, CD5, CD7,CD10 CD14, CD15, CD19, CD22, CD36, CD41, CD56, CD64, HLA-DR	141800	Not specified (MDACC)			ITD ratio is 0.467 |													V	1	TRUE	Dim		Positive
PDX13	DFAM-64519-V2	DFAM-64519-V3	AML	AML with MDS-related changes	Primary refractory	None	CEBPA | RUNX1 | ASXL1 | EZH2 | JAK2 | TET2		AML Secondary		69	F	White or Caucasian	Bone marrow	82		MEC + Lenalidomide	History of treatment refractory MDS with progression to AML (t(6;7, FLT3/NPM1 WT). Refractory disease after reinduction MEC and lenalidomide	46,XX,t(6;7)(q23;q11.2)[1]/46,XX[cp19]	None	None	Intermediate			CD45(dim), CD34, HLA-DR, myeloid markers CD13, CD33, CD15, monocytic markers CD11B, CD117 (subset)	monocytic, B and T lymphoid markers	108600	DFCI OncoPanel			CEBPA c.84_84C>GC (p.S28fs), exon 1 - in 95% of 41 reads | RUNX1 c.181G>T (p.E61*), exon 1 - in 54% of 31 reads | ASXL1 c.2016T>A (p.C672*), exon 12 - in 44% of 209 reads | EZH2 c.2183A>G (p.Y728C), exon 20 - in 37% of 64 reads | JAK2 c.1849G>T (p.V617F), exon 12 - in 25% of 314 reads | TET2 c.2386G>T (p.E796*), exon 3 - in 50% of 362 reads		Negative	Unavailable	Negative	Negative								V	3	TRUE	Positive	Negative	Dim
PDX14	DFAM-32000-V1	DFAM-32000-V1	AML	AML with MDS-related changes	Primary refractory	Complex	TP53	TP53 | NF1 | MLL3 | SMARCA4 | RNF213 | BLNK | MLL3	AML		48	M	White or Caucasian	Bone marrow	19			AML (complex karyotype) s/p two inductions with persistent disease.	44,X,-Y,del(5)(q13q35),-6,-7,-17,add(18)(p11.2),add(20)(q11.2),i(21)(q10),+der(?)t(?;11)(?;q13),+mar[cp11]/46,XY[9]	Complex, Monosomal, del(5q), del(7q), del(17p)	None	Adverse			CD45(dim),CD34,HLA-DR,myeloid markers CD13,CD33,CD117(dim),subset CD56	CD15, CD19,monocytic, B and T lymphoid markers	9000	Not specified			Suspect copy loss based on 17p-		Negative	Unavailable	Negative	Negative	1	Complete	TP53 Missense NM_001126112 c.715A>G p.N239D in 99.5% of 189 reads | NF1 Nonsense NM_001042492 c.2446C>T p.R816* in 97.8% of 179 reads | MLL3 Missense NM_170606 c.2963G>T p.C988F in 62.6% of 701 reads | SMARCA4 Missense NM_001128849 c.3436G>A p.G1146S in 55.6% of 214 reads | RNF213 Missense NM_020914 c.7756G>A p.V2586M in 49.3% of 381 reads | BLNK Missense NM_013314 c.88G>A p.G30S in 47.6% of 250 …	Germline tissue not available	Complete	Complete	Same pt as DFAM-84910	V	1	TRUE	Positive	Positive	Positive
PDX15	DFAM-19969-V1	DFAM-19969-V1	AML	AML with recurrent gene mutations	Relapse post-allogeneic HSCT	FLT3/NPM1	FLT3 | NPM1 | DNMT3A | IDH1	TP53 | DNMT3A	AML		44	F	White or Caucasian	Peripheral blood	20		Allogeneic HSCT | Sorafenib | Hydroxyurea | Decitabine	Relapsed post-allogeneic transplant with post-transplant sorafenib, then hydroxyurea and decitabine after relapse.	Previously reported to be normal karyotype	Normal	None	Intermediate			CD45(dim), CD34(subset), HLA-DR, myeloid markers CD13, CD33,CD117,CD11B, subset aberrant expression CD7	CD15, and other monocytic, B and T lymphoid markers	3200	DFCI OncoPanel			FLT3 c.1780_1780T>AATAGCT (p.593_594insNS), exon 14 | NPM1 c.859_859C>CTCTG (p.L287fs), exon 11 - in 15% of 45 reads | DNMT3A c.2645G>A (p.R882H), exon 23 - in 42% of 177 | IDH1 c.395G>A (p.R132H), exon 2 - in 44% of 233 reads		Negative	Unavailable	Negative	Negative	1	Complete	TP53 Missense NM_001126112 c.469G>T p.V157F in 94.9% of 198 reads | DNMT3A Missense NM_022552 c.2309C>T p.S770L in 49.1% of 322 reads		Complete	Complete	Same pt as DFAM-22359	V	1	TRUE	Positive	Partial	Positive
PDX16	DFAM-68555-V2	DFAM-68555-V1	AML	Therapy-related AML	Untreated	t(9;11)(p22;q23) MLL-AF9	Not done	FLT3 | MLL3 | MLL3 | MLL3 | MLL3	AML M5a	M5a	59	F	White or Caucasian	Bone marrow	93		None	History of breast cancer s/p mastectomy and adjuvant CMF chemotherapy 17 years prior, now with new AML w/leukemia cutis and leukocytosis requiring hydroxyurea and leukapheresis for altered mental status	46,XX,t(9;11)(p22;q23)[3]/47,idem,+8[8]/50,idem,+6,+8,+9,der(9)t(9;11) (p22;q23),+13[cp5]	Complex	Hyperdiploid|Trisomy 8	Adverse			CD45 (intermediate), HLA-DR, myeloid markers CD33,CD117 (subset), CD15, monocytic markers CD64 and CD11b (dim)	CD34, CD13,monocytic, B and T lymphoid markers	61000	Not done	Not done	Not done			Unavailable	Unavailable	Unavailable	Unavailable	1	Complete	FLT3 Missense NM_004119 c.2027A>C p.N676T in 91.9% of 484 reads | MLL3 Missense NM_170606 c.2959T>C p.Y987H in 18.4% of 757 reads | MLL3 Missense NM_170606 c.1042G>A p.D348N in 8.0% of 512 reads | MLL3 Missense NM_170606 c.2755G>C p.V919L in 7.6% of 354 reads | MLL3 Missense NM_170606 c.2968A>G p.S990G in 7.0% of 700 reads	Germline tissue not available	Complete	Complete		V	1	TRUE	Positive	Negative	Positive
PDX2	MDAM-70506-V1		AML
PDX20	MDAM-76005-V3	MDAM-76005-V3	AML						AML																												3				Complete			V	3		Positive	Positive	Positive
PDX21	NVAM-58159-V2		AML
PDX23	MDAM-45485-V2	MDAM-45485-V2	AML					none detected	CMML to AMML																												2	Complete	none detected		Complete			V	2		Positive	Partial	Positive
PDX24	CBAM-88523-V1	CBAM-88523-V1	AML	AML NOS	Untreated	None		KMT2C	AML	M7	1.95	M	White/American	Peripheral blood	28		None	Pediatric male with newly diagnosed AML (WBC 14.18, 1% blasts), went on to have low MRD post-induction	46,XY,add(1)(p34),t(1;2)(p13;p21),add(2)(p13),t(6;21)(q23;q22), add(14)(q22),del(17)(p11.2),add(22)(q13)[cp3]/46,XY[6]	del(17p)	t(1;2)(p13;p21) del(17p)	Adverse			CD45 (dim), CD117, CD41, CD61, CD2, CD4, CD13 (partial), CD33 (dim subset), minimal CD20	CD34, HLA-DR, myeloperoxidase, CD56, CD7, CD19, CD10 and the other monocytic and lymphoid markers	14180	DFCI OncoPanel									1	Complete	KMT2C Missense __ c.1139G>T p.R380L in 6.5% of 723 reads		Complete			V	1	TRUE	Dim	Negative	Dim
PDX25	MDAM-72403-V1	MDAM-72403-V1	AML	AML with recurrent gene mutations	Untreated	None	FLT3 TKD | NPM1 | IDH2		AML		57	F		Peripheral blood	94		None	Acute Myelocytic Leukemia	46,XX[20]	Normal	None	Intermediate			CD117, CD13 (partial), CD15 (partial), CD33, CD64 (partial), CD4(partial, dim), CD123, and myeloperoxidase (bright)	CD34, CD14, HLA-DR, CD19, CD22, SCD3, cyto CD3, CD5, CD7,CD10, CD56, CD2, CD36, and TdT	29500	Not specified (MDACC)			D385 ratio is 0.519 |						1				Complete			V	1	FALSE	Positive	Partial	Positive
PDX26	CBAM-44728-V1	CBAM-44728-V1	AML	AML with MLL rearrangment	Relapse post-allogeneic HSCT	MLL by FISH			AML M5	M5	10.04	F		Peripheral blood	56		Allogeneic HSCT	2nd relapse of monoblastic AML, MLL rearranged	46,XX,inv(10)(p12.2q21.2)[20]	NA	None	Intermediate	MLL rearrangement at 11q23 (88.0% of cells), consistent with persistence of the AML clone.		CD45 (dim), CD117, HLA-DR (bright), CD33, CD64 and aberrant CD56	T cell markers, B cell markers as well as CD34 and CD14	50	DFCI OncoPanel									1				Complete			V	1		Positive	Negative	Positive
PDX27	MDAM-64206-V1	MDAM-64206-V1	AML	Acute myelomonocytic leukemia	Untreated	None	FLT3 TKD | TCRG | IDH2 | KLHL6 | ABL1		AML M4	M4	58	M		Peripheral blood	2		None		47,XY,+1[1]; 46,XY[19]	None	None	Intermediate			MPO, CD184, partial CD123, CD117, CD64, CD49d, CD45, CD38, CD36, CD33, CD15, CD14, partial CD13, partial CD4, partial HLA-DR	TDT, CD56, CD41, CD34, CD22, CD19, CD10, CD7, CD5, CD3 (surface and cytoplasmic), CD2	17000	Not specified (MDACC)			D835 ratio is 0.481 |						1				Complete			V	1	FALSE	Positive	Partial	Positive
PDX28	MDAM-59398-V1		AML
PDX29	DFAM-67119-V1		AML
PDX3	DFAM-40365-V1	DFAM-40365-V1	AML	AML with MDS-related changes	Primary refractory	Complex	Not done	TP53 | NRAS | ETV6 | MLL3 | MLL3 | MLL3 | TLR2	AML Secondary		79	F	White or Caucasian	Peripheral blood	88		Induction 7+3	Primary refractory AML with MDS-related changes (complex/monosomal karyotype; FLT3, NPM1, c-kit, CEBPa WT) s/p induction 7+3 with refractory disease. Sample from cycle 1 day 9 of hydroxyurea and decitabine.	45,XX,-3,del(5)(q13q33),-7,add(9)(q22),del(12)(q11.2q21),add(13)(q22),del(20)(q11.2),+mar[cp10]	Complex, del(5q), Monosomy 7	del(20)(q11.2)	Adverse			CD45(dim), CD34, HLA-DR, CD13, CD33, CD117	CD15, monocytic, B and T cell markers	37000	Not done	Not done	Not done			Unavailable	Unavailable	Unavailable	Unavailable	1	Complete	TP53 Missense NM_001126112 c.584T>C p.I195T in 85.8% of 380 reads | NRAS Missense NM_002524 c.182A>G p.Q61R in 46.2% of 351 reads | ETV6 Missense NM_001987 c.602T>C p.L201P in 42.0% of 336 reads | MLL3 Missense NM_170606 c.2959T>C p.Y987H in 16.9% of 781 reads | MLL3 Missense NM_170606 c.1139G>T p.R380L in 10.5% of 841 reads | MLL3 Nonsense NM_170606 c.1173C>A p.C391* in 9.6% of 645 reads | TLR2 …	Germline tissue not available	Complete	Complete		V	1	TRUE	Positive	Positive	Positive
PDX30	MDAM-88169-V3	MDAM-88169-V3	AML	Insufficient information to classify				none detected	AML																												3	Complete	none detected		Complete			V	3		Positive	Positive	Positive
PDX31	DFAM-15354-V2	DFAM-15354-V2	AML	AML with MDS-related changes	Untreated	None	None identified	DNMT3A | NPM1 | NOTCH2 | MLL3	AML Secondary		75	M	White or Caucasian	Bone marrow	6		None	FLT3/NPM1 wild-type	47, XY, +11	None	Trisomy 11	Intermediate			CD117+,HLA-DR+,CD15+, CD33+, CD11b+, CD13+/-, CD64+/-	TdT, myelomonocytic markers including CD4	2200	Not specified					Unavailable	Unavailable	Unavailable	Unavailable	1	Complete	DNMT3A Frameshift Insertion NM_022552 c.1868_1868A>TA p.Y623fs in 46.3% of 283 reads | NPM1 Frameshift Insertion NM_002520 c.859_859C>CTCTG p.L287fs in 45.0% of 240 reads | NOTCH2 Frameshift Deletion NM_024408 c.17_19CCG>G p.P6fs in 25.0% of 172 reads | MLL3 Missense NM_170606 c.925C>T p.P309S in 10.1% of 853 reads	Germline tissue not available	Complete			V	1	TRUE	Positive	Positive	Positive
PDX32	DFAM-61058-V3		AML
PDX34	DFAM-80115-V0		AML
PDX38	CBAM-87679-V1	CBAM-87679-V1	AML	Insufficient information to classify	Primary refractory	NA		KRAS | WT1 | WT1 | MLL3 | MLL3 | MLL3 | GNB1	AML		13	F		Bone marrow		ETP phenotype	Standard-dose cytarabine + daunomycin + etoposide |High-dose cytarabine + mitoxantrone	Received 2 courses of standard-dose cytarabine, daunomycin, and etoposide then high-dose cytarabine and mitoxantrone then sample obtained	Full report not available	NA	NA	Unable to assess		Trisomy 8	CD45 (dim), CD34, CD117, CD13 (dim), CD33 (dim) and partial CD11b	CD14, CD64 or CD15											1	Complete	KRAS Missense NM_033360 c.34G>A p.G12S in 74.1% of 374 reads | WT1 Nonsense NM_024426 c.1372C>T p.R458* in 41.8% of 335 reads | WT1 Frameshift Insertion NM_024426 c.1145_1145C>TCGGC p.A382fs in 41.6% of 445 reads | MLL3 Missense NM_170606 c.2963G>T p.C988F in 31.3% of 623 reads | MLL3 Missense NM_170606 c.2959T>C p.Y987H in 16.0% of 636 reads | MLL3 Missense NM_170606 c.925C>T p.P309S in 14.9% of…		Complete	Complete		V	1	FALSE	Partial	Partial	Negative
PDX4	MDAM-13466-V1	MDAM-13466-V1	AML	AML NOS	Refractory	None	NRAS | APC	APC	AML		54	M		Peripheral blood	44	Previous colon cancer and ocular melanoma then AML (FLT3/NPM1 WT) all at relatively early age	5-aza-2′-deoxycytidine	Refractory disease, progressed to AML.	46,XY,del(3)(q21q25)[16];45,idem,-14,-17,+mar[1];46,XY[3]	del(3q)(q21q25)	None	Adverse			CD7 subset, CD13, CD33, CD34, CD38, CD49d,CD56 dim/partial, CD117, CD123, HLA-DR partial	MPO, CD2, cytoCD3, CD3, CD5, CD7, CD10, CD14, CD15, CD19, CD22, CD36,CD41, CD64, CD184, MPO and TdT	15100	Not specified (MDACC)									1	Complete	APC Missense __ c.3386T>C p.L1129S in 45.6% of 298 reads		Complete			V	1		Dim	Positive	Dim
PDX42	DFAM-62736-V1	DFAM-62736-V2	AML	AML with MDS-related changes	Untreated	Complex	Not done		AML Secondary		63	M	White or Caucasian	Bone marrow	23		None	Extensive exposure to benzene with refractory secondary AML evolving out of high risk RAEB-1, treated initially with Azacytidine eventually with worsening cytopenias and progression to RAEB-2 treated with 7+3 followed by CLAG-M for persistent disease who now has evidence of progression to AML with >20% peripheral blasts.	38-45,X,-Y,add(3)(p22),-5,add(6)(q13)[2],-13,-16,-18,-20,+22,+2-4mar[cp5] one month after xenografted specimen	Complex, Monosomal, Monosomy 5	Trisomy 22	Adverse			CD45(dim), CD34, HLA-DR, CD13, CD33, CD117, CD7 (aberrant), CD56 (aberrant)	CD15, and other monocytic, B and T lymphoid markers	1530	Not done	Not done	Not done			Unavailable	Unavailable	Unavailable	Unavailable								V	1		Positive		Positive
PDX43	DFAM-55517-V1	DFAM-55517-V1	AML	AML with MDS-related changes	Relapse post-allogeneic HSCT	None	ASXL1 | BCOR | BCOR | PTPN11 | U2AF1		AML Secondary		69	F	White or Caucasian	Bone marrow	35		Allogeneic HSCT	Arose out of RAEB-1 MDS. Underwent allogeneic transplant in CR1 then relapse with a clone cytogenetically distinct from pre-transplant	46,XX,t(3;6)(q12;p21),t(6;12)(p23;q13)[20]	None	None	Intermediate			CD45(dim), CD34, CD33, CD117 (variable)	HLA-DR, CD13, CD15, and other monocytic, B and T lymphoid markers	6200	DFCI OncoPanel			ASXL1 c.2766_2787delTGAGCCCCAGGTTGGAGAGGAG p.V922fs* - in 77.9% of reads | BCOR c.1058_1058insT p.T353fs* - in 33.4% of 607 reads | BCOR c.2597delG p.H866fs* - in 5.8% of 1174 reads | PTPN11 c.214G>A p.A72T - in 2.6% of 2677 reads | U2AF1 c.101G>A p.S34F - in 43.4% of 1730 reads		Unavailable	Unavailable	Negative	Negative	1				Complete			V	1	TRUE	Positive	Partial	Positive
PDX44	MDAM-98989-V1	MDAM-98989-V1	AML	AML NOS	Refractory	None	FIP1L1-PDGFRA	none detected	AML		64	M		Bone marrow	26		SGI-110|BID FA	Refractory disease, progressed to AML.	46,XY[20]	Normal	None	Intermediate			CD4 (partial dim), CD7 (partial), CD13, CD15, CD33, CD34. CD36(subset), CD38, CD41, CD45 (dim), CD117, CD123, and HLA-DR	CD2, CD5, CD14, CD19, CD22, CD56, and CD64	6400	Not specified (MDACC)									1	Complete	none detected		Complete		Paralysis	V	1		Positive	Positive	Positive
PDX45	DFAM-84910-V1	DFAM-84910-V1	AML	AML with MDS-related changes	Primary refractory	Complex	TP53 | CUX1		AML		48	M	White or Caucasian	Peripheral blood	72		Induction 7+3 x 2 | Salvage MEC	Received induction 7+3 x 2 and salvage MEC; went on to die within one week of this biopsy.	44,X,-Y,del(5)(q13q35),-6,-7,-17,add(18)(p11.2),add(20)(q11.2),i(21)(q10),+der(?)t(?;11)(?;q13),+mar[cp11]/46,XY[9] on 2/12/2014	Complex, Monosomal, del(5q), del(7q), del(17p)	None	Adverse			CD45(dim), CD34, HLA-DR, CD13, CD33, CD117(dim), CD56 (subset)	CD15, CD19, and other monocytic, B and T lymphoid markers	8820	DFCI OncoPanel			TP53 c.715A>G (p.N239D), exon 3 - in 39% of 69 reads | CUX1 c.1552T>A (p.S518T), exon 15 - in 36% of 243 reads		Negative	Unavailable	Negative	Negative	1				Complete		Same pt as DFAM-32000; Stomach involvement, not confirmed by IHC	V	1	TRUE	Positive	Positive	Positive
PDX46	DFAM-14043-Q2	DFAM-14043-Q2	AML		Relapse after multiple modalities		FLT3 | RAD21 | RUNX1 | WT1 | WT1		AML, leukemia cutis		66	F	White or Caucasian	Skin			Cytarabine | Cytarabine + Idarubicin | RIC HSCT		Not done						Unavailable	Unavailable	7420	DFCI Rapid Heme Panel v2.0	CREBBP | RUNX1 | SETD2 | WT1 | WT1	FLT3 ITD	FLT3 NM_004119 c.2503G>T p.D835Y - in 36.3% of 884 reads | RAD21 NM_006265 c.1756C>T p.R586* - in 15.4% of 395 reads | RUNX1 NM_001754 c.792_792insA p.Q265fs* - in 17.9% of 95 reads | WT1 NM_024426 c.1105_1105insG p.R301fs*16 - in 18.4% of 499 reads | WT1 NM_024426 c.1132delinsCGTT p.T377fs* - in 15.7% of 1012 reads	CREBBP NM_004380 c.2941G>A p.A981T - in 33.6% of 2104 reads | RUNX1 NM_001754 c.18A>G p.I6M - in 28.9% of 270 reads | SETD2 NM_014159 c.4193T>C p.I1398T - in 19.0% of 869 reads | WT1 NM_024426 c.1133T>G p.L378R - in 16.5% of 1006 reads | WT1 NM_024426 c.1140_1142delACG p.Deletion - in 15.8% of 1007 reads	Negative	Negative	Negative	Negative	1				Complete			R	1	TRUE	Positive	Positive	Positive
PDX47	MDAM-66562-V0		AML
PDX48	DFAM-13698-V0	DFAM-13698-V1	AML		Primary refractory		Not done		AML		71	F	White or Caucasian	Peripheral blood			Induction "7+3" | HiDAC | Decitabine | HDM201 (15-289)|										3340	Not done	Not done	Not done	Not done	Not done	Unavailable	Unavailable	Unavailable	Unavailable								V	1		Positive	Partial	Positive
PDX49	MDAM-12313-V0	MDAM-12313-V2	AML	Acute myelomonocytic leukemia	Untreated	None	FLT3 TKD | NPM1 | IDH2		AML M4	M4	54	M		Peripheral blood	74		None		46,XY[21]	Normal	None	Intermediate			CD117, CD33, CD38(partial), Myeloperoxidase and HLA-DR (small subset)	CD34, CD13, CD5, CD10, CD19, CD14, CD64 and TdT	10200	Not specified (MDACC)			D835 ratio is 0.157|													V	2	TRUE	Positive	Partial	Positive
PDX5	DFAM-61786-V2	DFAM-61786-V2	AML	AML with recurrent gene mutations	Untreated	FLT3/NPM1	FLT3 | NPM1	CCND3 | NPM1	AML M4	M4	58	M	Unavailable	Bone marrow	29		None		46,XY	Normal	None	Intermediate			HLA-DR, myeloid marker CD3, 33, 117	monocytic, B and T-cell markers	158000	Not specified					Unavailable	Unavailable	Negative	Negative	1	Complete	CCND3 Nonsense NM_001760 c.826C>T p.Q276* in 52.5% of 217 reads | NPM1 Frameshift Insertion NM_002520 c.862_862T>TGTCA p.W288fs in 40.9% of 215 reads	Complete	Complete	Complete		V	1	TRUE	Positive	Partial	Positive
PDX50	MDAM-88741-V1	MDAM-88741-V1	AML						AML		51	F		Peripheral blood	89				46,XX[20]								21300	Not specified (MDACC)															Some develop tumors	V	1		Positive	Partial	Positive
PDX52	DFAM-93240-V2	DFAM-93240-V2	AML	AML with inv(16) CBFB-MYH11	Untreated	inv(16)(p13.1q22) CBFB-MYH1	NRAS		AML M4eo Secondary	M4eo	51	M	White or Caucasian	Bone marrow	40		None		47,XY,+i(X)(q10),inv(16)(p13.1q22),inv(20)(p13p11.2)[13]/47,XY,+i(X)(q10)[cp7]	inv(16)(p13.1q22) CBFB-MYH1	None	Favorable			CD34, HLADR, CD13, CD33, CD117, CD15	B- and T-cell markers	3000	DFCI OncoPanel		CEBPA by separate LabCorp PCR testing	NRAS c.181C>A (p.Q61K), exon 2 - in 11% of 376 reads		Negative	Unavailable	Negative	Negative	1				Complete		Engrafts faster in NSG-S	V	1	TRUE	Positive	Dim	Positive
PDX53	DFAM-16835-V1	DFAM-16835-V1	AML	AML with recurrent gene mutations	Relapse post-allogeneic HSCT	FLT3/NPM1	FLT3 ITD | FLT3 TKD | NPM1	none detected	AML M4/M5	M4/M5	61	M	Unavailable	Bone marrow	80		Induction chemotherapy | Consolidation HiDAC | Allogeneic HSCT | MEC	Prior prostate cancer and papillary thyroid cancer. Relapsed following induction chemotherapy, consolidation HiDAC, allogeneic HSCT. Relapsed AML expresses CD19. Received salvage MEC but had persistent disease.	47,X,-Y,del(6)(q15q21),+8,+14,del(15)(q12q15)[17]/47,idem,der(1)t(1;1)(p36.1q44)[2]/47,idem,t(1;9)(q23;q34)[1].	None	Trisomy 8, Trisomy 14, del(6q)	Intermediate			CD45(dim), HLA-DR, myeloid markers CD13, CD33, CD117, monocytic markers CD11B(subset), aberrantly expresses CD19 and CD7(dim, subset)	CD34, CD15, and other monocytic, B and T lymphoid markers	260000	DFCI Rapid Heme Panel v2.0	PHF6 | PRPF40B | RUNX1		ITD size 51 start position chr13:28608259 sequence AGCCAGCTACAGATGGTACAGGTGACCGGCTCCTCAGATAATGAGTACTCC | FLT3 NM_004119 c.2503C>A p.D835Y - in 43.0% of 1767 reads | NPM1 NM_002520 c.859_860insTCTG p.W288fs*>9 - in 38.1% of 412 reads	PHF6 NM_001015877 c.827G>A p.G275E - in 69.8% of 1056 reads | PRPF40B NM_001031698 c.316G>A p.A84T - in 38.6% of 179 reads | RUNX1 NM_001754 c.167A>G p.L56S - in 10.9% of 366 reads	Unavailable	Unavailable	Unavailable	Unavailable	1	Complete	none detected		Complete		Same pt as DFAM-30850	V	1	TRUE	Positive	Partial	Positive
PDX6/51	CBAM-68552-V1		AML
PDX7	DFAM-87153-V2		AML
PDX8	DFAM-33766-V1	DFAM-33766-V1	AML	AML NOS	Relapse after multiple modalities	None	None identified	BCL11A | RUNX1 | ATM | DNMT3A | CTCF | KIT | U2AF1 | IDH1 | TYK2 | DNMT3A | MLL3	AML		42	F	White or Caucasian	Bone marrow	85		Induction 7+3 | Consolidation | Allogeneic HSCT	Underwent 7+3 induction followed by consolidation and allogeneic HSCT, then experienced terminal relapse	46,XX,t(4;15)(q12;q15),der(17)t(1;17)(q23;p12)[cp14]/46,XX,t(4;15)(q12;q15),del(17)(p12)[cp5]/46,XX[1] *of note this was from 1 month later as date of xeno was chimerism analysis only	None	None	Intermediate			CD45 (dim), CD34, HLA-DR, CD33, CD13, CD117, CD11b(dim), aberrant CD7 (dim)	CD15, CD56, CD14, CD64, CD19, CD10, CD20, CD3, CD5	3300	Not specified					Negative	Negative	Negative	Negative	1	Complete	BCL11A Missense NM_022893 c.1423G>A p.D475N in 55.1% of 332 reads | RUNX1 Nonsense NM_001754 c.610C>T p.R204* in 50.6% of 360 reads | ATM Missense NM_000051 c.1744T>C p.F582L in 50.1% of 427 reads | DNMT3A Missense NM_022552 c.1903C>T p.R635W in 49.4% of 247 reads | CTCF Missense NM_006565 c.1015C>T p.R339W in 48.5% of 464 reads | KIT Missense NM_000222 c.1588G>A p.V530I in 48.2% of 515 reads | U…	Germline tissue not available	Complete	Complete		V	1	FALSE	Positive	Positive	Negative
[truncated: 9 more columns]
