# Supplementary material for: A distinct core regulatory module enforces oncogene expression in KMT2A-rearranged leukemia
Source: Genes Dev. 2022 Mar 1;36(5-6):368–89. doi: 10.1101/gad.349284.121 (PMC8973843; doi:10.1101/gad.349284.121)
Supplement: Supplemental Material [file supp_gad.349284.121_Supplemental_Data.zip › Harada et al Supplementary Data/Supplementary Data 5_mRNA-seq after TF knockouts.csv]

	log2 fold change from AAVS1 control				adjusted p-value				p-value
Gene	MEF2D_MEF2C	MEF2C	MEF2D	IRF8	RNP_MEF2D_MEF2C_padj	RNP_MEF2C_v2_padj	RNP_MEF2D_v2_padj	RNP_IRF8_padj	RNP_MEF2D_MEF2C_pval	RNP_MEF2C_v2_pval	RNP_MEF2D_v2_pval	RNP_IRF8_pval
1-Mar	-0.066524945	0.403009689	0.34825205	0.999574559	0.908867871	0.996881994	0.629142298	0.04646152	0.884763304	0.305860778	0.380825329	0.004042622
2-Mar	-0.81415647	-0.22151801	0.67669815	-0.198614933	0	0.996881994	0	0	0.86400623	0.962831952	0.886799587	0.978508488
1-Dec	0	0	0	1.960944211	0	0	0	0	0	0	0	0.559667882
A1BG	-0.033430143	0.118585397	-0.221258167	-0.197861424	0.965196055	0.996881994	0	0.88524677	0.956133042	0.846441839	0.72340797	0.73322586
A1BG-AS1	-0.341092073	-0.175843243	-0.653108447	-0.306666011	0.619369793	0.996881994	0.436976298	0.744768825	0.550496395	0.71424774	0.18070918	0.48521737
A1CF	0	0	0	-0.284740897	0	0	0	0	0	0	0	0.969192994
A2M	-6.927323089	-5.198704509	-7.049390518	-1.521589542	0.010480663	0.876916886	0.071832152	0.276526088	0.000723902	0.017964628	0.001477405	0.067763304
A2M-AS1	-0.707462666	-0.118473313	-0.044635107	-0.232239722	0	0.996881994	0	0	0.88168769	0.980116472	0.992508167	0.891649776
A3GALT2	0	0	0	0	0	0	0	0	0	0	0	0
A4GALT	0.252605508	-1.273641879	-1.137110236	-0.166967795	0.587972862	0.876916886	0.223909087	0.835168866	0.516883433	0.022695343	0.043129045	0.63643422
A4GNT	-0.81415647	0.602859945	-0.147679805	-0.928545973	0	0.996881994	0	0	0.86400623	0.899081367	0.97521613	0.707024329
AAAS	-0.560775044	0.044587953	0.21545284	0.049656304	0.16967387	0.996881994	0.171109302	0.763611717	0.107054532	0.663416488	0.022774558	0.513002429
AACS	-0.891514561	-0.159696485	0.00194457	-0.4624993	0.018409592	0.996881994	0.994143846	0.055120989	0.002174773	0.175147586	0.987104576	0.005213872
AACSP1	-1.383536978	-0.843778515	0.842227865	0.246389022	0	0.996881994	0	0	0.770992907	0.850656569	0.850952333	0.91160289
AADAC	-0.920863365	-0.324564745	-0.25072654	-0.241677915	0	0.996881994	0	0	0.846390282	0.945564542	0.957935392	0.973850295
AADACL3	0	0	0	-0.241677915	0	0	0	0	0	0	0	0.973850295
AADACP1	-1.248092972	-0.63370495	-0.559866745	0	0	0.996881994	0	0	0.792877738	0.893947691	0.906243927	0
AAGAB	-0.724064157	0.08189392	0.021331976	0.067141863	0.098938799	0.996881994	0.915757463	0.667891093	0.048449921	0.358175765	0.812981354	0.385378509
AAK1	-1.048717453	0.125099383	-0.134408003	-0.038796225	0.034513217	0.996881994	0.609404026	0.93638797	0.00747285	0.392926517	0.357955479	0.848004163
AAMDC	-0.353999762	0.151302437	0.100609201	0.02784165	0.408019818	0.996881994	0.760881918	0.94191226	0.331260147	0.362841528	0.54894998	0.862198438
AAMP	-0.557547722	0.114406453	0.232581539	0.011548263	0.169959101	0.996881994	0.18256176	0.948745493	0.107313056	0.304674321	0.027047748	0.876654055
AANAT	1.055872223	-1.044210273	-0.974453382	-0.527124639	0	0.996881994	0	0	0.812804847	0.809819157	0.822472569	0.652353556
AAR2	-0.751901682	-0.003675624	0.184513878	0.00184685	0.07732729	0.996881994	0.252628881	0.9911744	0.032648619	0.971726339	0.057747077	0.978782899
AARD	0	0	0	0.677003513	0	0	0	0	0	0	0	0.926837498
AARS1	-1.217522999	-0.109522862	-0.035433242	-0.108575244	0.011402775	0.996881994	0.870737365	0.69167293	0.000841209	0.283544651	0.731938055	0.413578608
AARS2	-0.790024843	0.111558744	0.157101917	0.03618139	0.061507323	0.996881994	0.468455005	0.810242382	0.022309808	0.376187289	0.206339413	0.588559108
AARSD1	-0.559933897	0.11268219	0.129134466	0.098811769	0.174513846	0.996881994	0.4804959	0.660906774	0.11112236	0.28554171	0.21777316	0.375252343
AASDH	-1.390469227	-0.019889613	-0.196720976	0.10343734	0.019521306	0.996881994	0.667017965	0.608168098	0.002424695	0.935900181	0.4237846	0.312956141
AASDHPPT	-1.105269886	0.116676315	-0.071696725	0.145995497	0.037862148	0.996881994	0.828151195	0.361690257	0.009053014	0.467180753	0.656476202	0.110058325
AASS	0	0	0	-0.198614933	0	0	0	0	0	0	0	0.978508488
AATBC	-0.762124603	-0.758476007	-0.27549146	-0.501977027	0.064299128	0.876916886	0.664808217	0.170105859	0.024120665	0.022503739	0.420845654	0.030209828
AATF	-0.801026614	0.111859182	0.127365675	0.078745519	0.055061077	0.876916886	0.150188551	0.695868724	0.018215531	0.040087376	0.016310017	0.420465104
AATK	0.388702142	-0.770227688	-0.204439736	-0.563867231	0.446570759	0.971897448	0.845977647	0.563571369	0.37004863	0.133532689	0.688619693	0.266296848
ABALON	-1.162452219	-0.317139092	0.61876719	-0.015006618	0.127318625	0.996881994	0.493716645	0.985568197	0.07072136	0.5608023	0.230782504	0.966634693
ABAT	-1.024662205	-0.65644395	-0.543786993	-0.41710483	0.016164033	0.844403108	0.210971403	0.594727356	0.001680018	0.010607005	0.037897888	0.29896732
ABCA1	-1.388236093	-0.50428854	0.307868434	0.477140544	0.049215091	0.996881994	0.681246806	0.498956993	0.014871121	0.213295448	0.441580898	0.204373129
ABCA10	-2.055669264	-0.835441605	-2.470708168	-3.537373475	0.126222574	0.996881994	0	0.007527697	0.069695798	0.439729782	0.061271822	0.000320535
ABCA11P	-0.918915091	-0.388024645	0.116713449	-0.447759774	0.053802643	0.996881994	0.857855749	0.112245522	0.017526313	0.220135654	0.70775734	0.015293003
ABCA12	-1.716056005	0.950027639	1.94660058	1.273840201	0	0.996881994	0	0	0.403098393	0.627759129	0.292960706	0.527126997
ABCA13	2.016373985	-1.080200863	-1.010702801	3.619516423	0	0.996881994	0	0.000268252	0.570602101	0.748407687	0.763997209	4.40E-06
ABCA17P	-0.92397947	0.431738415	0.166016491	-0.642908616	0.18721737	0.996881994	0.869498995	0.553270728	0.122227822	0.356077898	0.730095994	0.255940557
ABCA2	-0.35018992	0.024916853	0.184562727	0.074626989	0.402972333	0.996881994	0.489123245	0.863262485	0.326230904	0.872680313	0.224793446	0.691023889
ABCA3	-0.869992377	-0.293817574	-0.167908773	-0.723417182	0.049263343	0.996881994	0.809338864	0.00314982	0.014896407	0.392254127	0.625753616	0.000104425
ABCA4	0	0	0	-0.284740897	0	0	0	0	0	0	0	0.969192994
ABCA5	-0.374341319	-0.11674036	-0.485057062	-0.342281267	0.485275307	0.996881994	0.438183475	0.339420571	0.408983165	0.749025058	0.18176483	0.097971218
ABCA6	-7.847169961	-2.541367331	-5.509693228	-4.539726233	7.25E-07	0.876916886	0.005764272	0.001077168	1.77E-09	0.022341186	3.28E-06	2.50E-05
ABCA7	-0.550298464	-0.381200066	-0.341608301	-1.146646758	0.093540187	0.876916886	0.28551358	0.029684302	0.044372914	0.0449893	0.074778592	0.002151142
ABCA8	-1.027580581	-0.42761148	-0.353773275	-0.327803879	0	0.996881994	0	0	0.828848929	0.928322669	0.940674401	0.964536743
ABCA9	-3.168172761	-2.284743442	-3.870869161	-3.758562306	0	0.996881994	0	0.109442558	0.183829341	0.389166152	0.084895272	0.014735765
ABCA9-AS1	0	0	0	-0.241677915	0	0	0	0	0	0	0	0.973850295
ABCB1	-0.117916629	-0.324564745	-0.25072654	-0.54312879	0	0.996881994	0	0	0.980200621	0.945564542	0.957935392	0.924267606
ABCB10	-1.054648526	0.154591666	0.193622979	0.170715168	0.120198392	0.996881994	0.729291144	0.831659321	0.064528059	0.598970493	0.508956008	0.630392219
ABCB10P1	0.095558025	-0.836606386	0.058476629	1.131629427	0	0.996881994	0	0	0.974570921	0.773174882	0.983893367	0.611755755
ABCB10P3	-1.468642689	-0.015763855	0.845230813	-0.44175586	0	0.999207087	0	0	0.576211617	0.995357442	0.754310909	0.636665658
ABCB10P4	-1.826868738	-0.335257096	-1.076856054	-2.243278993	0	0.996881994	0	0	0.447564891	0.892001752	0.662260352	0.21979019
ABCB11	-1.137460754	-0.530658215	-0.45682001	-1.418470874	0	0.996881994	0	0	0.810875041	0.911114385	0.923441233	0.436800271
ABCB4	-4.761158957	-3.429734588	-3.365572843	-2.231282748	0.016041229	0.876916886	0	0.313401357	0.001660545	0.026623378	0.029933657	0.08476205
ABCB5	0	0	0	-0.241677915	0	0	0	0	0	0	0	0.973850295
ABCB6	-0.031819918	-0.408161377	0.00446894	-0.571527111	0.951857756	0.996881994	0.994916378	0.424820358	0.939481635	0.262883913	0.990013578	0.148067951
ABCB7	-0.915754387	-0.031418388	-0.014971119	0.359829353	0.04803411	0.996881994	0.948708474	0.007825277	0.014203321	0.755631915	0.882044052	0.00033851
ABCB8	-0.60962789	-0.016413698	0.143740815	-0.017775624	0.127782001	0.996881994	0.540250329	0.932880065	0.071088507	0.903179774	0.276923512	0.840902736
ABCB9	-0.528184917	-0.110637113	-0.016412026	0.055636532	0.149912873	0.996881994	0.977674585	0.901093121	0.089834874	0.662088382	0.948279487	0.766943145
ABCC1	-1.117093771	-0.487505079	-0.476763759	0.050513406	0.005367868	0.784124857	0.099803895	0.928594599	0.000216927	0.004030534	0.005049008	0.830048309
ABCC10	-0.866304642	-0.252525074	-0.239079188	-0.312242174	0.025833974	0.98560172	0.422052265	0.003165685	0.004179846	0.145071726	0.168522062	0.000105146
ABCC11	-2.184166477	-2.779005432	-0.969383575	-0.261729202	0.126970942	0.876916886	0	0.787344898	0.07044476	0.044952362	0.411363101	0.550627141
ABCC13	-4.69136809	-1.281316444	-3.144600573	-2.242576232	0.000378339	0.952843632	0.03662538	0.077311857	4.60E-06	0.10322964	0.000123999	0.008823118
ABCC2	-0.274792863	0.067767722	0.388820001	-0.646296629	0.580623569	0.996881994	0.373053536	0.021097335	0.509042467	0.800070308	0.127882741	0.001329829
ABCC3	0.995531313	-2.526917751	-0.958466493	-3.398118281	0	0.996881994	0	0	0.620916152	0.248854	0.666846028	0.027849204
ABCC4	-1.451396072	-0.301178946	-0.476825371	-0.036230251	0.001941373	0.996881994	0.221794642	0.938355562	4.58E-05	0.212109167	0.042300248	0.853159103
ABCC5	-0.626005807	-0.007603795	0.027522241	-0.120539757	0.125670154	0.996881994	0.921126994	0.716515264	0.069125224	0.951423542	0.825065493	0.446033843
ABCC5-AS1	0	0	0	-0.413931332	0	0	0	0	0	0	0	0.953182768
ABCC6	-0.387837289	0.209761161	-0.400132209	0.142049484	0.463886991	0.996881994	0.6054124	0.874605709	0.386970705	0.608878691	0.353145584	0.714226195
ABCC6P1	0.676172898	0.119350871	-2.390697601	1.082311279	0	0.996881994	0	0	0.652476218	0.93509624	0.13051112	0.44935797
ABCC6P2	0	0	0	-0.241677915	0	0	0	0	0	0	0	0.973850295
ABCC8	-1.027580581	-0.42761148	-0.353773275	-1.020984517	0	0.996881994	0	0	0.828848929	0.928322669	0.940674401	0.795865168
ABCC9	-2.863424809	1.485298601	1.492249712	-0.543135151	0	0.996881994	0	0	0.218991505	0.516598617	0.511778516	0.900411738
ABCD1	-0.750070141	-0.23411773	-0.043597403	-0.191514733	0.035889009	0.947611389	0.889041967	0.438074123	0.008123846	0.097061064	0.764703602	0.157458742
ABCD1P2	0	0	0	-0.327804002	0	0	0	0	0	0	0	0.96435836
ABCD2	-2.809264096	-0.420157709	-1.292181048	-0.724837402	3.00E-05	0.996881994	0.092589906	0.037782455	1.64E-07	0.373927421	0.004088882	0.003003412
ABCD3	-1.033806214	0.131491547	0.011690607	0.377123526	0.048853428	0.996881994	0.97785864	0.007244035	0.014679743	0.46987696	0.949112918	0.000300172
ABCD4	-0.725688394	0.014936965	-0.016987114	0.102065228	0.094819813	0.996881994	0.946023788	0.693770558	0.045306139	0.890725632	0.875833042	0.417056272
ABCE1	-1.256421042	0.060970635	-0.065623428	0.224472712	0.027122404	0.996881994	0.877476281	0.401000876	0.004635023	0.761698114	0.743825426	0.133362197
ABCF1	-0.635735037	0.154424356	0.208856509	-0.038331121	0.126170296	0.908570238	0.122725935	0.823151073	0.069611163	0.067821095	0.009322751	0.611935824
ABCF2	-0.781198673	0.131153901	0.238460523	0.117594157	0.078312297	0.996881994	0.178981331	0.694630327	0.033379945	0.247134778	0.025869848	0.418619646
ABCF2P1	-0.8278608	0.696834578	1.34941701	0.046008135	0	0.996881994	0	0	0.720770562	0.749618766	0.522999677	0.96197912
ABCF3	-0.468441736	-0.008842294	0.039958351	0.046900585	0.207799703	0.996881994	0.860047948	0.678687695	0.140270373	0.934873454	0.710795922	0.39910751
ABCG1	-0.544134745	-3.578684111	-0.606169975	-0.223285874	0.731883719	0.876916886	0	0.888619371	0.674518032	0.02627661	0.67022767	0.742523951
ABCG2	-1.358963211	-0.737141154	0.161464475	-1.441129034	0	0.996881994	0	0	0.72520226	0.876765828	0.972903615	0.385228903
ABCG4	0.510490787	0.865010311	-1.414632753	-1.374783978	0	0.996881994	0	0	0.839289065	0.73256571	0.587666797	0.498697333
ABCG5	0	0	0	-0.427361787	0	0	0	0	0	0	0	0.800195771
ABCG8	0.101221329	0.489162706	-0.271161531	-0.459305091	0.934333439	0.996881994	0	0.736710535	0.917675354	0.587619394	0.775532525	0.475068234
ABHD1	-1.674718692	0.005312637	0.324700452	-0.470071612	0.037787139	0.998912926	0	0.331529444	0.009007631	0.990891806	0.472637666	0.09344082
ABHD10	-0.85219035	0.21169892	0.015770626	0.324286249	0.066754017	0.876916886	0.950786692	0.006522497	0.025619014	0.046437646	0.888805908	0.000259646
ABHD11	-0.727479209	0.029164785	0.15609378	-0.243576537	0.070276497	0.996881994	0.510694098	0.277148443	0.027764414	0.832253157	0.246680225	0.068040387
ABHD11-AS1	-2.017160952	-1.170899008	-3.675470486	-0.289989701	0	0.996881994	0	0.896881752	0.165734623	0.430468661	0.021741641	0.759210292
ABHD12	-0.478218765	-0.303704617	-0.352795713	-0.424309239	0.095886424	0.996881994	0.403206981	0.236814612	0.046113367	0.221398788	0.152742612	0.051965091
ABHD12B	-2.119025194	-0.535299955	0.206438985	-0.094454819	0.002576877	0.996881994	0.783516304	0.923620867	7.20E-05	0.164699691	0.579873222	0.820339415
ABHD13	-0.998990001	-0.026719694	-0.124778226	0.072404283	0.038830326	0.996881994	0.71154221	0.793173449	0.009616215	0.880922958	0.481754546	0.559835388
ABHD14A	-0.014493207	0.099878575	0.198292923	0.48065296	0.969708756	0.996881994	0.584365757	0.040632427	0.961896787	0.625446421	0.327003756	0.003337628
ABHD14A-ACY1	-0.213960493	-1.301143384	-0.091247815	-0.355522146	0.711402331	0.733793603	0.921126994	0.539060503	0.651085335	0.000949947	0.825008785	0.242327004
ABHD14B	-0.690840694	0.082861271	0.081369344	0.134996554	0.104792803	0.996881994	0.724452988	0.625880085	0.052617834	0.492717014	0.499924897	0.33365777
ABHD15	-0.842779663	-0.039505789	-0.046555661	-0.567370661	0.053705423	0.996881994	0.852966454	0.008830106	0.017458518	0.744460697	0.700192749	0.000401566
ABHD15-AS1	0.544385032	0.732681412	-0.662983163	-0.452856959	0	0.996881994	0	0.763079453	0.865239748	0.811188459	0.829102847	0.512120922
ABHD16A	-0.648311588	-0.07348898	-0.051134557	-0.008828903	0.090120012	0.996881994	0.806192121	0.966349025	0.041715616	0.473926221	0.619221611	0.922104674
ABHD16B	1.76676648	-0.42761148	-0.353773275	0	0	0.996881994	0	0	0.70699525	0.928322669	0.940674401	0
ABHD17A	-0.576470166	-0.033704434	0.059286749	-0.225530408	0.105051601	0.996881994	0.843927413	0.119251354	0.052851832	0.817316539	0.683494818	0.01678752
ABHD17AP1	-0.302831269	-0.658597138	0.245333385	0.734306001	0.77906525	0.996881994	0	0.433553701	0.729061855	0.446310961	0.752120226	0.154073465
ABHD17AP3	-1.042228908	-0.44763321	2.103374318	-0.604969633	0	0.996881994	0	0	0.671341809	0.85237217	0.344895504	0.546924779
ABHD17AP4	-0.920863365	0.49981321	-0.25072654	0.120823892	0	0.996881994	0	0	0.846390282	0.916261346	0.957935392	0.954381544
ABHD17AP5	-0.993547401	0.396766475	-0.353773275	-0.543135134	0	0.996881994	0	0	0.834434235	0.933480526	0.940674401	0.900504672
ABHD17AP6	-1.027580581	-0.42761148	-0.353773275	-0.457482233	0	0.996881994	0	0	0.828848929	0.928322669	0.940674401	0.77313459
ABHD17B	-0.794759222	0.243549771	0.116807322	0.132088075	0.126506403	0.996881994	0.741924876	0.49426202	0.070019539	0.178310745	0.526308133	0.200135305
ABHD17C	-1.059993942	0.328015084	0.31133154	-0.380743594	0.051606784	0.965154515	0.400025986	0.237966934	0.016347133	0.127093017	0.150200264	0.052392504
ABHD18	-1.014962906	-0.134435563	-0.187628765	0.013347154	0.037921248	0.996881994	0.419331619	0.947650169	0.009094689	0.326511407	0.165854321	0.874819742
ABHD2	-0.952506765	-0.558497409	-0.529786414	-0.145538215	0.03651454	0.759970915	0.09253455	0.676643866	0.008412154	0.002215387	0.004045226	0.396501076
ABHD3	-0.819330573	0.019087696	0.054563218	-0.17725136	0.049585231	0.996881994	0.794093025	0.524551383	0.015096453	0.854409665	0.59796861	0.228424232
ABHD4	-0.715154239	-0.235805659	-0.563303902	-0.467377989	0.115285845	0.996881994	0.431037879	0.539592942	0.060413095	0.573662621	0.174939266	0.242830124
ABHD5	-0.671064556	0.207986764	-0.058661153	0.219773569	0.141363343	0.987088479	0.848342682	0.07378393	0.082732654	0.145986232	0.692361529	0.008179522
ABHD6	-0.641288508	-0.490802669	-0.536652171	-1.258564231	0.088679667	0.996881994	0.374589431	0.001427764	0.040644847	0.165984635	0.129216488	3.58E-05
ABHD8	-0.233720211	-0.33914518	-0.486050309	-0.361385829	0.469113228	0.996881994	0.260981867	0.640845283	0.392414578	0.199733622	0.06192368	0.349292539
ABI1	-1.029232752	-0.083137715	-0.264680564	-0.004006989	0.028186927	0.996881994	0.156035309	0.974849447	0.004984455	0.48637358	0.017992661	0.942470604
ABI1P1	-0.707465412	-0.118475353	-0.044637147	-1.064025555	0	0.996881994	0	0	0.881687234	0.98011613	0.992507825	0.678248902
ABI2	-1.475548046	0.032803715	0.088542564	-0.608960226	0.004924016	0.996881994	0.783681313	0.007679676	0.000187284	0.838452096	0.580121155	0.000329846
ABI3	-0.515609847	-0.497418824	-0.996313184	-0.749279704	0.452105056	0.996881994	0.404749054	0.486848844	0.37540181	0.477390866	0.153638292	0.194763538
ABI3BP	0.592088806	-0.261160518	-2.740554548	-0.282728271	0	0.996881994	0	0.884039283	0.580600672	0.81132937	0.039535317	0.731342579
ABITRAM	-1.11107308	0.086998641	-0.039884002	0.01161056	0.026756288	0.996881994	0.909426814	0.951003153	0.004511577	0.579844062	0.800485667	0.882029843
ABITRAMP1	0	0	0	-0.284740897	0	0	0	0	0	0	0	0.969192994
ABL1	-0.745506063	-0.106453458	-0.012977342	0.156400094	0.068738183	0.996881994	0.953605969	0.067355065	0.026770854	0.269439296	0.894524868	0.007076681
ABL2	-0.970616854	0.031575434	0.075376254	0.01406859	0.028483784	0.996881994	0.726631307	0.953015317	0.005095372	0.781733287	0.504794393	0.887476428
ABLIM1	-1.90057723	-0.445547401	-1.197122067	-1.458282313	0	0.996881994	0	0.380581654	0.488384017	0.879020669	0.68316488	0.120826746
ABLIM2	0.180656231	0.261206549	-3.382003342	-1.444896656	0.895226801	0.996881994	0	0.3671829	0.867856885	0.817241969	0.015946779	0.113339205
ABLIM3	1.021703063	-0.324564745	-0.25072654	-0.314155485	0	0.996881994	0	0	0.829163011	0.945564542	0.957935392	0.862624671
ABO	-0.702478227	-0.194919557	-0.436791352	0.140457352	0.343616787	0.996881994	0.669339953	0.932105413	0.267537344	0.722670351	0.426695824	0.838366441
ABR	-0.735562825	-0.31435288	-0.236086628	-0.114630519	0.033405775	0.90301338	0.420737519	0.575979632	0.007035619	0.061279168	0.167057808	0.280571789
ABRA	0.708189925	-0.47108829	0.410871019	-0.045952898	0	0.996881994	0	0	0.705937478	0.809061891	0.826024928	0.968379533
ABRACL	-0.839527415	0.220540506	0.138135469	0.125732143	0.079719661	0.967347916	0.604404246	0.669333783	0.034306196	0.129997585	0.352053004	0.386970178
ABRAXAS1	-1.278781956	-0.370001158	-0.440382243	0.214929847	0.011391638	0.996881994	0.328080024	0.507134619	0.000834966	0.17016324	0.099588056	0.213073087
ABRAXAS2	-1.082787052	0.091378943	-0.056494212	-0.063687209	0.027202442	0.996881994	0.820099437	0.625880085	0.004688253	0.451691234	0.643725105	0.333689108
ABT1	-0.74514472	0.032202459	0.24469869	-0.105559355	0.084179151	0.996881994	0.083848303	0.410802778	0.037414809	0.731763617	0.002941589	0.139003049
ABT1P1	-1.359510852	0.994673136	-0.662979599	-0.573364125	0	0.996881994	0	0	0.747690636	0.833896102	0.889079462	0.727361739
ABTB1	-0.295686137	-0.188144812	-0.072832915	-0.649268418	0.346044368	0.996881994	0.854384645	0.12944645	0.269883182	0.32116433	0.703241061	0.019096303
ABTB2	0.447686734	-0.136828071	0.149022997	0.815539326	0.423008953	0.996881994	0.866484934	0.033769691	0.346616168	0.74483543	0.722771009	0.002549166
ACAA1	-0.741348037	-0.288654753	-0.263422239	-0.09032367	0.024015611	0.965154515	0.418994913	0.820250053	0.003645905	0.126891885	0.165022007	0.608010099
ACAA2	-0.958585593	-0.037110737	0.155185647	0.042794276	0.038396478	0.996881994	0.196642396	0.918081861	0.009367087	0.634475959	0.032445957	0.806235186
ACACA	-1.461538754	-0.299316003	-0.169251332	0.093582911	0.005306746	0.89522845	0.554316405	0.827002327	0.000212737	0.055623145	0.293135382	0.61949352
ACACB	-1.103364511	-0.295785624	-0.435101202	0.192934172	0.009132712	0.956582851	0.143121599	0.433925719	0.000557829	0.109103839	0.01467236	0.154259149
ACAD10	-0.801828652	-0.104543313	-0.134769664	0.093281529	0.048590709	0.996881994	0.431037879	0.682702038	0.01450798	0.29770543	0.174957045	0.403817397
ACAD11	-0.909163083	-0.002129523	0.079621363	-0.198446922	0.057382541	0.998895464	0.828151195	0.547418026	0.019660838	0.99055101	0.656090415	0.250360606
ACAD8	-0.868717395	0.061313138	-0.207887246	-0.370814815	0.043366905	0.996881994	0.149552238	0.013283585	0.011708678	0.50191457	0.016171854	0.000698231
ACAD9	-0.735836959	-0.042797742	0.00491288	0.202060123	0.088342632	0.996881994	0.97439293	0.033769691	0.040417583	0.5206448	0.94148402	0.002547187
ACADL	0	0	0	-0.327803879	0	0	0	0	0	0	0	0.964536743
ACADM	-1.653093824	0.081173462	-0.579064249	-0.183248732	0.002435173	0.996881994	0.078167813	0.516032897	6.54E-05	0.695228838	0.002069237	0.220175732
ACADS	-0.451268791	-0.047935195	0.052515482	0.09986487	0.236774351	0.996881994	0.877507236	0.719650544	0.16657382	0.76640824	0.744220602	0.45113415
ACADSB	-1.200929502	-0.212375919	-0.399102812	-0.028628083	0.01997567	0.996881994	0.131437787	0.888405114	0.00253653	0.200419664	0.011118787	0.741782202
ACADVL	-0.403790034	-0.025759581	0.039326604	0.175275518	0.256039351	0.996881994	0.890229378	0.161923384	0.184404464	0.846312226	0.766729911	0.027858645
ACAN	0	0	0	-0.413936101	0	0	0	0	0	0	0	0.944077307
ACAP1	-0.180820872	-0.084358848	0.089388061	-0.995978213	0.594159424	0.996881994	0.845977647	0.071384878	0.523655958	0.705631878	0.688346	0.007724417
ACAP2	-1.485959134	-0.329081777	-0.662863622	0.189235955	0.004521788	0.992877403	0.078167813	0.441828973	0.000166969	0.15545433	0.002089463	0.159980994
ACAP2-IT1	-0.217628946	-0.925109408	-0.851966093	1.108729396	0	0.996881994	0	0	0.94890849	0.78427028	0.801382126	0.147862553
ACAP3	-0.435706442	0.045242778	0.110651526	-0.126543328	0.242717313	0.996881994	0.703567479	0.627438459	0.172165173	0.769882458	0.470837457	0.335070916
ACAT1	-0.76096425	0.15220181	0.059253863	0.262089341	0.12224599	0.996881994	0.852966454	0.316377509	0.066192361	0.318591144	0.700803293	0.086171345
ACAT2	-0.973032575	0.166138324	0.296927872	-0.279036457	0.046711118	0.996881994	0.328971936	0.491366811	0.013448262	0.370397743	0.100086667	0.197872943
ACBD3	-0.630233651	0.071359623	0.079737816	0.032856206	0.152037528	0.996881994	0.682937099	0.80636798	0.091630119	0.495803323	0.444969864	0.582109186
ACBD3-AS1	1.235692759	-1.996177459	0.984244286	0.921643303	0	0.996881994	0	0	0.604809396	0.439967018	0.691240127	0.193721557
ACBD4	-0.72348826	-0.073795188	-0.044475492	-0.111667263	0.065205062	0.996881994	0.917488933	0.757860573	0.024686413	0.700165372	0.816722619	0.504491194
ACBD5	-0.98198443	0.019130119	-0.147947877	0.020108541	0.037037678	0.996881994	0.418994913	0.914606565	0.008683481	0.860611727	0.164873082	0.798287645
ACBD6	-0.628858214	0.291149798	0.252487737	0.094510086	0.155018439	0.844403108	0.182256663	0.464182085	0.094327451	0.008772501	0.026960464	0.176170659
ACBD7	-0.21197098	0.264482604	-1.316445155	-2.006674922	0	0.996881994	0	0	0.853840601	0.803257397	0.288646983	0.151573115
ACCS	-0.524957727	-0.445931356	-0.107680641	-0.259693726	0.172892319	0.88919506	0.823515587	0.552126015	0.109654485	0.051959341	0.649850328	0.254503177
ACCSL	-0.920863365	-0.324564745	-0.25072654	-0.327804027	0	0.996881994	0	0	0.846390282	0.945564542	0.957935392	0.964322162
ACD	-0.484263403	0.052133718	0.265218262	-0.167764835	0.20248847	0.996881994	0.207699875	0.260955318	0.13539344	0.70035161	0.036830641	0.061411656
ACE	-1.633381734	-2.300886921	-2.061686882	-0.79316277	0.079613204	0.875239179	0.196642396	0.604063518	0.034244613	0.017067615	0.032436926	0.307785659
ACE2	-0.81415647	-0.22151801	-0.147679805	-0.198614933	0	0.996881994	0	0	0.86400623	0.962831952	0.97521613	0.978508488
ACE3P	0	0	0	-0.284740897	0	0	0	0	0	0	0	0.969192994
ACER1	0.057225025	-0.221520048	-0.147681842	-0.543137053	0	0.996881994	0	0	0.990388271	0.962831611	0.975215788	0.887378391
ACER2	-1.145437457	-0.149620129	-0.20100904	-0.29215199	0.055630529	0.996881994	0.730959885	0.363658142	0.018581798	0.62284161	0.511328746	0.111038088
ACER3	-1.248937014	0.013699941	-0.348484732	-0.042256017	0.008031444	0.996881994	0.298172934	0.890553756	0.000430219	0.947121285	0.08064186	0.745589041
ACHE	-0.448465547	0.322319441	0.358755854	-1.207800416	0	0.996881994	0	0	0.808576956	0.854102795	0.83779645	0.306670095
ACIN1	-0.778485084	-0.020913527	-0.045148158	-0.038838271	0.063604856	0.996881994	0.738385372	0.75783828	0.023702728	0.768182846	0.521416185	0.50409044
ACKR2	-0.399530112	-0.098876868	-0.388159447	-1.287995969	0.413604172	0.996881994	0.49136757	0.131200474	0.337184474	0.755341619	0.227164166	0.019452079
ACKR3	-2.638314027	1.099200541	-1.143644791	-3.612025566	0.141128137	0.996881994	0	0.000212488	0.082567042	0.355995824	0.404861172	3.31E-06
ACKR4	-0.207895801	-0.390576401	-2.345577314	0.429813496	0	0.996881994	0	0.67266185	0.86827232	0.75262596	0.096911445	0.391185561
ACKR4P1	-1.131447112	-0.530660253	-0.456822047	-1.283553312	0	0.996881994	0	0	0.804600219	0.911114045	0.923440892	0.574041772
ACLY	-1.200526879	-0.197592182	-0.113054181	-0.059851717	0.010398632	0.916340662	0.574014518	0.84181727	0.00070931	0.071592208	0.316098967	0.649372611
ACMSD	0.317801419	-1.656838146	1.312467764	-0.089157026	0	0.996881994	0	0.949323537	0.776001135	0.202094505	0.172222071	0.878108266
ACO1	-0.852120326	-0.105865685	-0.241033896	0.172707768	0.046657163	0.996881994	0.107162165	0.328512679	0.013417323	0.266527289	0.006215634	0.091784353
ACO2	-0.948474255	-0.214810792	-0.180353924	-0.100592998	0.017754194	0.964332681	0.445221443	0.329190459	0.002022179	0.113620748	0.187608571	0.092075148
ACOD1	0	0	0	-0.198614933	0	0	0	0	0	0	0	0.978508488
ACOT1	0.103690157	-0.190691326	-0.123672077	0.200176842	0.865685068	0.996881994	0.882542532	0.7326257	0.831444091	0.625612795	0.751991716	0.469877267
ACOT11	0.056582269	0.283073001	0.268194142	0.638120693	0.912939346	0.996881994	0.62501491	0.073433076	0.889850613	0.348762093	0.375125378	0.008131428
ACOT12	0	0	0	0.41864356	0	0	0	0	0	0	0	0.922605434
ACOT13	-0.473100799	0.156524058	0.121141756	0.240602266	0.266946928	0.996881994	0.563395566	0.005706211	0.194368941	0.179963445	0.304224066	0.000218009
ACOT2	-0.613863038	-0.102591759	-0.044018564	0.240271279	0.098652026	0.996881994	0.89059347	0.083581196	0.048218499	0.488921826	0.767438605	0.009904279
ACOT4	-0.25143879	-0.256944097	0.167111325	-0.0554751	0.620251266	0.996881994	0.768399742	0.928812947	0.551490058	0.376318278	0.558732488	0.830425626
ACOT6	0	0	0	-0.241677915	0	0	0	0	0	0	0	0.973850295
ACOT7	-0.567519651	0.148798947	0.317641183	-0.145440731	0.164272525	0.996881994	0.083848303	0.554617881	0.102453381	0.208900232	0.002890645	0.257299648
ACOT8	-0.609542446	0.003336688	0.10590503	-0.111936139	0.124745498	0.996881994	0.625829711	0.410850372	0.068402444	0.978106904	0.376470794	0.139118979
ACOT9	-0.655220647	-0.592394781	-0.183180396	-0.179228332	0.091179375	0.759970915	0.639855619	0.5564993	0.042561212	0.002986094	0.393154627	0.259560217
ACOX1	-0.643337774	-0.045618134	-0.129917119	-0.030460956	0.096928608	0.996881994	0.421076712	0.935098673	0.046917411	0.636044814	0.167595302	0.845956595
ACOX2	-0.55062861	0.188204547	-1.203151118	-2.312184447	0.361699744	0.996881994	0.158089222	0.04251122	0.284761619	0.692057288	0.018664578	0.003562685
ACOX3	-0.897418488	-0.028156027	0.012369673	-0.119454241	0.038089334	0.996881994	0.959142722	0.540995428	0.009198536	0.787994512	0.905849957	0.243987988
ACOXL	-0.81415858	-0.221520048	0.676696113	0.119048124	0	0.996881994	0	0	0.864005881	0.962831611	0.886799926	0.93714663
ACOXL-AS1	-1.474685002	-0.843804521	1.993230547	-0.758950303	0	0.996881994	0	0	0.727622212	0.859107536	0.6716655	0.772777066
ACP1	-0.927693208	0.137269098	0.083482929	0.102392061	0.04747913	0.965154515	0.607979726	0.495165826	0.013860689	0.12053037	0.356007844	0.20081989
ACP2	-0.722933881	-0.244074029	-0.093662481	0.482436501	0.035543403	0.996653247	0.792540464	0.119196889	0.007975835	0.158919176	0.59500496	0.016754258
ACP4	-1.954744813	1.359493405	2.103717171	-2.541449032	0	0.996881994	0	0	0.474995551	0.622525122	0.430984027	0.07254783
ACP5	-1.438630004	-1.690433502	-0.750170641	0.375163608	0	0.996881994	0	0.788345887	0.53270643	0.481640625	0.755608391	0.552760403
ACP6	-0.825403032	0.159935362	0.612228601	0.327722399	0.161914774	0.996881994	0.28551358	0.456492036	0.10053317	0.662732184	0.074768039	0.17083289
ACPP	-2.436872092	-1.085644801	-1.767437588	-2.887303237	3.58E-05	0.895437053	0.06510379	4.29E-07	2.08E-07	0.056020342	0.000776656	2.17E-09
ACR	-1.360022537	-0.737140225	-0.66298025	0.985295529	0	0.996881994	0	0	0.771304536	0.871167131	0.884103003	0.615947673
ACRBP	-0.852028617	-0.132163745	-0.203993397	-0.097474478	0.051085179	0.996881994	0.258201397	0.775605181	0.016034414	0.233017023	0.060252954	0.529512558
ACRV1	-0.253271563	0.116868391	-0.344320816	-0.016479476	0.824252561	0.996881994	0	0.985006871	0.782327604	0.8828098	0.675109648	0.965280027
ACSBG1	-1.050511842	-0.530794663	0.42584431	-0.761829518	0.231412991	0.996881994	0	0.536575748	0.161792849	0.400273409	0.470071245	0.240248915
ACSBG2	-0.750647055	0.774239074	-1.008223988	-1.041829866	0.405989554	0.996881994	0	0.099936875	0.329148353	0.187095981	0.15011104	0.012907873
ACSF2	-0.664891194	-0.225776603	-0.302274673	-0.325078544	0.0387077	0.996881994	0.307795788	0.425370324	0.009532532	0.207938635	0.087105758	0.148515568
ACSF3	-0.479992674	0.104082107	0.278370157	-0.219313491	0.235912182	0.996881994	0.142894854	0.0361503	0.16584265	0.398502324	0.014506276	0.002822593
ACSL1	-0.553727791	-0.097585677	-0.2164312	0.26399473	0.19451517	0.996881994	0.172281095	0.534778407	0.128405187	0.334560543	0.023376554	0.238126002
ACSL3	-1.411601977	0.031759837	0.122183261	-0.262587829	0.010798301	0.996881994	0.725974078	0.434749519	0.000759389	0.862928828	0.503538705	0.154712748
ACSL3-AS1	-1.027580581	-0.42761148	-0.353773275	0.202860598	0	0.996881994	0	0	0.828848929	0.928322669	0.940674401	0.933836049
ACSL4	-1.305992742	-0.342837629	-0.409097852	-0.18085365	0.012899271	0.952843632	0.234675373	0.486479508	0.001060389	0.102678091	0.04824274	0.194405941
ACSL5	-0.999816159	-0.25858231	-0.037541647	0.380825887	0.090258386	0.996881994	0.953717111	0.466748064	0.041841073	0.358799797	0.894881654	0.178093666
ACSL6	2.206302327	-1.74353442	0.274678844	0.958009459	0	0.996881994	0	0.643342387	0.055416408	0.255213157	0.84085118	0.352416462
ACSM1	0.815861438	-0.174568858	-0.122378303	0.152859419	0.164895723	0.996881994	0.917033834	0.869604547	0.102994496	0.739220443	0.815541134	0.702885068
ACSM2A	0	0	0	-0.586197163	0	0	0	0	0	0	0	0.904798114
ACSM2B	0	0	0	-0.198614933	0	0	0	0	0	0	0	0.978508488
ACSM3	0.136430007	0.257852707	0.215935576	0.694836073	0.808648146	0.996881994	0.744387878	0.246867646	0.763580856	0.451445001	0.528929994	0.055901358
ACSM4	-0.81415647	-0.22151801	-0.147679805	-0.620008579	0	0.996881994	0	0.63714914	0.86400623	0.962831952	0.97521613	0.345547793
ACSM5	-0.472365566	-0.108171568	-0.154858937	-4.004425103	0	0.996881994	0	0.040138855	0.801785699	0.951558031	0.931393721	0.003289033
ACSM5P1	0	0	0	-0.198614933	0	0	0	0	0	0	0	0.978508488
ACSM6	0.73328863	-0.530661148	0.367558293	-0.486186227	0	0.996881994	0	0	0.861149451	0.903292048	0.932886471	0.772237044
ACSS1	-0.223641547	-0.02859969	0.151854249	0.447145412	0.599407943	0.996881994	0.718881331	0.058426337	0.529231617	0.898535516	0.491754874	0.005681338
ACSS2	-1.075292655	-0.246858956	-0.144089942	-0.409112036	0.01367558	0.918738726	0.56857663	0.185474342	0.001179886	0.074003719	0.3095335	0.034836443
ACSS3	0.511955164	-0.63370495	-0.559866745	2.709307539	0	0.996881994	0	0	0.914007934	0.893947691	0.906243927	0.001190642
ACTA1	1.439499147	-2.978397149	2.61057807	-0.882658712	0.312506452	0.876916886	0	0.495165826	0.237784723	0.02175423	0.01277782	0.200860766
ACTA2	0.240108956	0.459202014	-0.245219278	1.158803656	0.613820563	0.927023716	0.627960776	0.385719821	0.544644338	0.085300589	0.378961013	0.123859131
ACTA2-AS1	1.275742146	-1.173288465	1.259902361	0.167001256	0	0.996881994	0	0	0.574734851	0.617653358	0.578694597	0.821528446
ACTB	-0.682899952	0.023497659	0.003938029	-0.339239471	0.068992796	0.996881994	0.984174204	0.207338598	0.026961487	0.78334342	0.963196379	0.041454132
ACTBL2	0	0	0	-0.198614933	0	0	0	0	0	0	0	0.978508488
ACTBP1	-0.117916629	-0.324564745	-0.25072654	-0.327804184	0	0.996881994	0	0	0.980200621	0.945564542	0.957935392	0.964090022
ACTBP11	0.935319576	0.396766475	-0.353773275	-1.928672266	0	0.996881994	0	0	0.843381119	0.933480526	0.940674401	0.148475216
ACTBP12	0	0	0	-0.198614933	0	0	0	0	0	0	0	0.978508488
ACTBP13	-1.866963174	-1.288747481	-0.382206912	-0.189568921	0	0.996881994	0	0	0.45297663	0.590487384	0.872785822	0.92965437
ACTBP14	-1.136873876	0.931214708	-0.456825987	0.967057602	0	0.996881994	0	0	0.774719532	0.84452444	0.923440234	0.598251597
ACTBP2	-0.122326445	0.611642616	-0.301716585	0.205378413	0.898980952	0.996881994	0	0.856774602	0.872149244	0.315054783	0.66559595	0.680699713
ACTBP7	0	0	0	-0.241677915	0	0	0	0	0	0	0	0.973850295
ACTBP8	0	0	0	1.471467952	0	0	0	0	0	0	0	0.737611963
ACTBP9	-0.920863365	-0.324564745	0.573651415	-0.261845684	0	0.996881994	0	0	0.846390282	0.945564542	0.903946576	0.873729616
ACTG1	-1.070687309	-0.104944642	-0.018778579	-0.518309135	0.014522756	0.996881994	0.945346735	0.002617193	0.001344934	0.369809085	0.873638285	8.05E-05
ACTG1P1	0.028559866	-1.144226301	0.03531364	0.042960629	0.980556638	0.996881994	0	0.97450849	0.976100972	0.230628437	0.968252494	0.941960819
ACTG1P10	-0.2756584	-0.875590541	1.387645302	-0.347578196	0.845141295	0.996881994	0	0.645542568	0.807532356	0.447985819	0.14664787	0.355475929
ACTG1P11	0	0	0	-0.726411383	0	0	0	0	0	0	0	0.662490349
ACTG1P12	0	0	0	-0.413935789	0	0	0	0	0	0	0	0.94484333
ACTG1P13	0	0	0	0.720066494	0	0	0	0	0	0	0	0.922198097
ACTG1P14	0.076892208	1.078105154	-0.249628069	-0.492116723	0.93659822	0.951774258	0	0.714169468	0.920573591	0.100318017	0.732673915	0.442946842
ACTG1P15	-0.270234317	-1.580584504	-0.718067408	-1.264397701	0	0.996881994	0	0.395535159	0.89874574	0.445271714	0.730729138	0.129935786
ACTG1P16	-1.321846951	-0.73712932	1.582891402	-1.001013386	0	0.996881994	0	0	0.689784369	0.828244485	0.635912487	0.498777298
ACTG1P17	-1.374971261	0.28216054	0.048412715	0.111278974	0.107745385	0.996881994	0	0.903661904	0.054918658	0.656343268	0.940265282	0.77285701
ACTG1P18	-1.248092972	-0.63370495	-0.559866745	0	0	0.996881994	0	0	0.792877738	0.893947691	0.906243927	0
ACTG1P19	0	0	0	-0.241677915	0	0	0	0	0	0	0	0.973850295
ACTG1P2	0	0	0	-0.687886667	0	0	0	0	0	0	0	0.662254303
ACTG1P20	0.320442007	-0.462202732	0.458181638	0.025631413	0.741156529	0.996881994	0	0.975456278	0.686000467	0.546816753	0.526761079	0.945039087
ACTG1P21	-0.81415647	-0.22151801	-0.147679805	-0.198614933	0	0.996881994	0	0	0.86400623	0.962831952	0.97521613	0.978508488
ACTG1P22	-1.359433558	1.031465235	2.357258837	-0.457005869	0	0.996881994	0	0	0.744360951	0.82712642	0.613304499	0.916115806
ACTG1P23	0	0	0	1.220932593	0	0	0	0	0	0	0	0.38385395
ACTG1P24	-2.483825377	-1.303374298	1.218630613	0.771492587	0	0.996881994	0	0	0.265789997	0.559023631	0.557239332	0.229095491
ACTG1P3	0.120584042	-0.036250777	-0.902922509	-0.049044454	0.90801964	0.996881994	0	0.962346548	0.883546492	0.960760012	0.247584184	0.912473893
ACTG1P4	1.14797367	-0.257395858	1.19301118	-2.525160082	0	0.996881994	0	0	0.497814392	0.88855616	0.492445974	0.158831745
ACTG1P9	-0.920863365	-0.324564745	0.573651415	1.704607381	0	0.996881994	0	0	0.846390282	0.945564542	0.903946576	0.452400263
ACTG2	1.129332056	-0.324564745	-0.25072654	-0.6723348	0	0.996881994	0	0	0.811308556	0.945564542	0.957935392	0.825664179
ACTL10	-0.664814586	0.09329043	0.495902481	-0.246856212	0.160223208	0.996881994	0.154881688	0.474688212	0.099038203	0.683928694	0.01752298	0.185138495
ACTL6A	-1.068847663	0.094652506	0.113714422	0.106251332	0.036231257	0.996881994	0.615734682	0.525316617	0.008270387	0.453134077	0.364811275	0.229176996
ACTL6B	-0.707462666	-0.118473313	-0.044635107	-1.836416342	0	0.996881994	0	0	0.88168769	0.980116472	0.992508167	0.211802903
ACTL7A	-0.920863365	-0.324564745	-0.25072654	-0.362714346	0	0.996881994	0	0	0.846390282	0.945564542	0.957935392	0.81572959
ACTL7B	-1.595737354	2.847258138	-0.876319355	-0.607250654	0	0.996881994	0	0	0.715637146	0.543141244	0.853737496	0.666156486
ACTL8	-0.7228244	-0.071689053	0.041021877	0.258474493	0.310593331	0.996881994	0.970040946	0.72259312	0.235877833	0.881900652	0.932020376	0.456051192
ACTN1	-0.601982487	-0.081622721	-0.078817255	0.305742372	0.125112882	0.996881994	0.574260758	0.216645797	0.068727817	0.300053738	0.31636716	0.044963215
ACTN1-AS1	-0.279178175	-2.000629746	0.279975196	1.18512047	0	0.996881994	0	0	0.863418667	0.203707646	0.85114348	0.041700573
ACTN2	-1.87747618	0.49184286	0.963393093	-0.351865942	0.207193328	0.996881994	0	0.577343063	0.139711825	0.626027162	0.322335045	0.281737538
ACTN3	-0.920863365	1.406861224	-0.25072654	1.179995833	0	0.996881994	0	0	0.846390282	0.766764964	0.957935392	0.644185499
ACTN4	-0.744308196	-0.234190164	-0.194521765	0.132722728	0.05567197	0.878421942	0.338543484	0.364195354	0.018605114	0.048219184	0.105790674	0.111471427
ACTN4P1	-0.533462447	-0.211428827	0.417172129	1.495898249	0	0.996881994	0	0	0.685087335	0.859346589	0.706434902	0.21438013
ACTN4P2	0	0	0	-0.543138256	0	0	0	0	0	0	0	0.87589714
ACTR10	-0.844753627	0.002744634	-0.148518269	-0.003735848	0.051452391	0.996881994	0.336484645	0.982709492	0.016226665	0.97688122	0.104396315	0.960455408
ACTR1A	-0.536314144	0.078320659	0.189522499	-0.065649728	0.151386146	0.996881994	0.261530537	0.575733539	0.090997629	0.461918631	0.062477745	0.28021109
ACTR1B	-0.817643581	-0.090403587	-0.063821216	0.04090363	0.049205067	0.996881994	0.789876029	0.777988956	0.01486329	0.444697162	0.590437369	0.535322612
ACTR2	-1.141233531	-0.095596904	-0.278333157	0.014625882	0.020983399	0.996881994	0.241757386	0.956855033	0.002781943	0.523404807	0.052377976	0.899778642
ACTR3	-1.015631003	0.000772562	-0.096006171	-0.024010526	0.034837634	0.999207087	0.61384202	0.915337167	0.007625006	0.994235558	0.362692618	0.800644488
ACTR3B	-1.040093577	0.176735734	-0.078087604	-0.063041164	0.047494336	0.996881994	0.805874204	0.840738677	0.013877604	0.247794201	0.618718076	0.647740319
ACTR3BP4	0.057225025	-0.221520048	-0.147681842	-0.457000234	0	0.996881994	0	0	0.990388271	0.962831611	0.975215788	0.9376906
ACTR3C	1.802185025	-2.289676886	-1.445958944	-0.00298817	0	0.996881994	0	0.995752698	0.2713622	0.213989674	0.436956827	0.991462322
ACTR3P2	-0.81415647	-0.22151801	0.67669815	-0.543137547	0	0.996881994	0	0	0.86400623	0.962831952	0.886799587	0.888380132
ACTR5	-1.165503505	-0.024047492	0.132158791	-0.039186254	0.019563266	0.996881994	0.605587369	0.856251474	0.002436337	0.868042512	0.353340864	0.678120776
ACTR6	-0.864628427	0.074396484	0.202497534	0.158878689	0.089177422	0.996881994	0.543912597	0.340370573	0.040982461	0.696847302	0.281186863	0.098647087
ACTR6P1	-0.920863365	-0.324564745	-0.25072654	0	0	0.996881994	0	0	0.846390282	0.945564542	0.957935392	0
ACTR8	-1.082990248	-0.115511475	-0.167766104	0.062274718	0.017762079	0.996881994	0.345724102	0.536528462	0.002029732	0.281067538	0.110531665	0.240049775
ACTRT3	-1.244670859	0.334155677	0.391101006	0.045785186	0.035067519	0.996881994	0.381830433	0.944233159	0.00774694	0.207659753	0.135275605	0.86591557
ACVR1	-1.081203612	-0.232483725	-0.414240922	-0.998650705	0.009250803	0.996881994	0.247465492	0.017752467	0.000570589	0.292177774	0.055105965	0.001035128
ACVR1B	-0.610813369	-0.244851188	-0.126454097	-0.001613028	0.10417847	0.844403108	0.453736257	0.994972653	0.052151147	0.007347599	0.194408508	0.989005761
ACVR1C	-1.665838779	-1.057416565	-0.986045071	-1.859129258	0	0.996881994	0	0.303338861	0.554473789	0.722707936	0.740533306	0.07983487
ACVR2A	-1.197341409	0.348264287	-0.651630746	-0.09538667	0.022384456	0.996881994	0.237138411	0.850970717	0.003153512	0.273338697	0.049840341	0.667962489
ACVR2B	-0.891769238	0.012607836	0.137684529	0.051274546	0.070360091	0.996881994	0.609360094	0.880250692	0.027839254	0.93401234	0.357730902	0.72459222
ACVR2B-AS1	0.138722015	0.353368632	-0.02904085	-0.273466081	0.871704138	0.996881994	0	0.689967191	0.838721671	0.57024233	0.964299484	0.411947998
ACVRL1	-1.450025276	-0.613517506	-0.402446886	-0.901992622	0.001405046	0.876916886	0.416073759	0.20100469	2.81E-05	0.029146917	0.162259239	0.039372492
ACY1	-0.692211807	0.045897826	0.130716699	0.00998895	0.128869751	0.996881994	0.713025717	0.971270715	0.072008441	0.807094723	0.483527252	0.934806682
ACY3	-3.22505789	-0.130519951	-0.531279881	-1.497786317	1.21E-05	0.996881994	0.491383966	0.020739194	5.24E-08	0.765368598	0.227326708	0.001293324
ACYP1	-0.360362818	0.2827864	0.389499017	0.126926955	0.467102093	0.996881994	0.244347234	0.536306665	0.390265887	0.17285244	0.053277589	0.239829483
ACYP2	-0.887727753	-0.040829551	-0.081436682	-0.103172119	0.017470815	0.996881994	0.828151195	0.704876476	0.001961198	0.823583249	0.656854405	0.432056095
ADA	0.493695583	-0.161161418	0.05114891	-0.024438404	0.162098168	0.996881994	0.939442618	0.961008566	0.100701239	0.579396825	0.860669777	0.90849401
ADA2	-0.298220272	-1.188197209	-1.207796399	-0.506413021	0.572059324	0.895437053	0.243685451	0.764510172	0.500136387	0.057256059	0.053020763	0.514643559
ADAD2	-1.440229118	0.705685916	-3.217740181	0.382971428	0.440555182	0.996881994	0	0.81190952	0.364132938	0.667884871	0.080320825	0.590828388
ADAL	-1.116767972	0.214156628	-0.075927622	-0.022415501	0.025833974	0.971212082	0.800010176	0.909152939	0.004181132	0.131544409	0.607813327	0.784491851
ADAM10	-1.180171411	-0.210993065	-0.384353363	0.082311666	0.017528417	0.996881994	0.161569732	0.6187282	0.001979985	0.223572108	0.020310211	0.325682542
ADAM11	0.084875948	-0.519209392	-0.034051628	-0.502802678	0.862514224	0.996881994	0.968157235	0.536587424	0.827829123	0.165237483	0.927054742	0.240320273
ADAM12	-1.129801409	0.290186033	-0.529601837	-0.417591922	0.230337681	0.996881994	0	0.76008962	0.160812373	0.66240424	0.454164353	0.508053495
ADAM15	-0.216321709	-0.057452389	0.140955274	0.369247676	0.549050719	0.996881994	0.678546568	0.115732683	0.476032484	0.754161086	0.438420568	0.015929048
ADAM17	-0.7941613	-0.308124688	-0.352014127	0.209223977	0.062911686	0.876916886	0.159413481	0.294696652	0.023202078	0.043567879	0.019006545	0.075943594
ADAM18	0	0	0	-0.284740897	0	0	0	0	0	0	0	0.969192994
ADAM19	-1.67117989	-0.228784664	-0.98665044	-4.255559623	0	0.996881994	0	0.023108065	0.643311488	0.947287895	0.777092606	0.001498009
ADAM1A	-0.024282625	0.248435522	1.057564836	-0.137269152	0.981164425	0.996881994	0.353102903	0.913908223	0.977049328	0.724487625	0.115859797	0.795351284
ADAM1B	-0.635585106	0.346198177	-0.097700372	-0.616365092	0.41931273	0.996881994	0	0.272408889	0.342975884	0.522703943	0.862695338	0.065858916
ADAM20	-2.190084548	-1.670714151	0.557404876	-0.785393619	0	0.996881994	0	0	0.395288631	0.525516021	0.831095254	0.544565442
ADAM20P1	0.86389616	0.830192185	0.652723375	0.044530579	0	0.996881994	0	0	0.564432781	0.582363875	0.668355176	0.949672102
ADAM21	-1.624125585	-1.046451048	-0.573990737	-0.281142998	0.194241591	0.996881994	0	0.880250692	0.128160458	0.283004107	0.54307528	0.724808782
ADAM21P1	-1.826688266	-0.590931862	-0.527346168	1.172330023	0	0.996881994	0	0	0.474726417	0.811322787	0.831123038	0.616007749
ADAM22	-0.535875747	-0.269218938	-0.912970932	0.33197468	0.368621329	0.996881994	0.166376291	0.563571369	0.291776537	0.481936449	0.02149114	0.266229384
ADAM23	-5.561552454	-2.058868346	-3.070268303	-1.792403918	0.000385149	0.878421942	0.087902626	0.230769299	4.76E-06	0.048070516	0.003551826	0.050013287
ADAM28	-5.195064159	-6.7833317	-22.56693254	0.18225017	0.137957267	0.876916886	5.41E-09	0.884762231	0.079753031	0.032643213	8.33E-13	0.73226778
ADAM29	-0.920863365	-0.324564745	-0.25072654	-0.198614933	0	0.996881994	0	0	0.846390282	0.945564542	0.957935392	0.978508488
ADAM30	-0.920863365	-0.324564745	-0.25072654	-0.241677915	0	0.996881994	0	0	0.846390282	0.945564542	0.957935392	0.973850295
ADAM32	-1.590114607	-0.122237173	-0.875902915	-1.397722487	0	0.996881994	0	0	0.591849964	0.970450094	0.790667201	0.391384761
ADAM33	-1.027580581	-0.42761148	-0.353773275	1.197922288	0	0.996881994	0	0	0.828848929	0.928322669	0.940674401	0.726415757
ADAM5	0	0	0	-0.241677915	0	0	0	0	0	0	0	0.973850295
ADAM6	-0.920865475	-0.324566783	1.357277266	-0.241677915	0	0.996881994	0	0	0.846389934	0.945564201	0.77512393	0.973850295
ADAM8	0.047466727	0.105578579	-0.353512608	-0.70804731	0.932381303	0.996881994	0.709058198	0.247304627	0.914863065	0.832053077	0.478196528	0.056126629
ADAM9	-1.090827231	-0.561972288	-0.792516728	-0.16692517	0.029697714	0.934334569	0.142834523	0.529853237	0.005555217	0.091194664	0.014364699	0.23332088
ADAMDEC1	-2.905358753	-3.667210863	-4.902171596	-0.816773665	0.158661351	0.894811599	0.13375768	0.477866885	0.097707063	0.054387531	0.011679906	0.188013722
ADAMTS1	0	0	0	-0.241677915	0	0	0	0	0	0	0	0.973850295
ADAMTS10	-0.02850588	-1.466877554	-0.934198671	-0.66335011	0.960862123	0.876916886	0.41048814	0.491781224	0.950924879	0.024259369	0.158748915	0.198275752
ADAMTS12	0	0	0	-0.933177725	0	0	0	0	0	0	0	0.545328924
ADAMTS13	-0.92198072	0.130374994	0.149631759	-0.320386637	0.100155168	0.996881994	0.84685577	0.562632898	0.049297189	0.728128123	0.690233403	0.264604485
ADAMTS14	-0.162356567	-0.610250608	0.074579286	-0.669900078	0.78642385	0.973424277	0.936939377	0.532182696	0.737557973	0.13472451	0.85496557	0.235199303
ADAMTS15	-0.801890766	-0.618581094	0.66128323	-0.78029485	0	0.996881994	0	0.654667543	0.560082549	0.641439434	0.583110664	0.366326159
ADAMTS16	0	0	0	-1.02010536	0	0	0	0	0	0	0	0.646329977
ADAMTS17	-1.471434912	-0.235090358	-0.932772968	-0.213739315	0.034170298	0.996881994	0.316802731	0.783161976	0.007326253	0.663672358	0.09231241	0.543937554
ADAMTS18	-1.027580581	1.303815163	-0.353773275	-0.500068053	0	0.996881994	0	0	0.828848929	0.783405466	0.940674401	0.919963643
ADAMTS19	-0.81415647	0.602859945	-0.147679805	-0.370871804	0	0.996881994	0	0	0.86400623	0.899081367	0.97521613	0.950909344
ADAMTS2	0.088661514	-0.446427692	-1.270659686	0.641214002	0.926907587	0.996881994	0.39746912	0.342133566	0.907432283	0.608831318	0.148515214	0.09976436
ADAMTS20	0	0	0	0.332517874	0	0	0	0	0	0	0	0.914876218
ADAMTS3	0	0	0	-0.198614933	0	0	0	0	0	0	0	0.978508488
ADAMTS4	-3.729892132	-1.016214557	-0.758569469	-2.448135369	0.024337718	0.996881994	0	0.035312345	0.003729214	0.334669669	0.467768077	0.002733073
ADAMTS5	-0.495920141	-2.158751965	-0.126999739	0.498599048	0.700793816	0.92638315	0	0.808890814	0.639247608	0.084905464	0.915573477	0.586196092
ADAMTS6	-2.604948804	-0.492966231	-1.014883073	-0.849404253	0.036547531	0.996881994	0	0.477174839	0.008434966	0.54583028	0.225312685	0.187389753
ADAMTS7	-0.504454482	-1.236550837	0.249306011	-1.247606475	0	0.996881994	0	0.703475749	0.627978108	0.280757844	0.808055714	0.430243826
ADAMTS7P3	0	0	0	-0.014898271	0	0	0	0	0	0	0	0.994953281
ADAMTS7P4	-1.456698449	-0.228974812	-0.980184376	-0.493831825	0	0.996881994	0	0	0.724201043	0.954114796	0.805434577	0.779647316
ADAMTS8	-0.055284321	-1.571102425	0.301473847	-0.379498705	0.960975688	0.956564893	0	0.814131566	0.951140028	0.108753294	0.73181151	0.596235438
ADAMTS9	-2.782278881	0.746379504	-1.885175764	-0.155554192	0	0.996881994	0	0	0.205032744	0.721826339	0.392634421	0.983167172
ADAMTS9-AS2	0	0	0	-0.327803879	0	0	0	0	0	0	0	0.964536743
ADAMTSL1	-0.920706915	-0.324573156	-0.25073495	0	0	0.996881994	0	0	0.83252409	0.945563134	0.957933982	0
ADAMTSL2	-0.627317235	-0.271421315	-0.169808931	-0.270762092	0.084453204	0.996881994	0.704332401	0.315852626	0.0376681	0.247623714	0.472861659	0.085943221
ADAMTSL3	-0.707462666	-0.118473313	-0.044635107	0.979377496	0	0.996881994	0	0	0.88168769	0.980116472	0.992508167	0.68740033
ADAMTSL4	0.07932	-0.585180025	-0.655106521	0.571661181	0.816211073	0.964649504	0.291626816	0.38244163	0.772069706	0.117186284	0.077694894	0.121988354
ADAMTSL4-AS1	-1.023497137	-0.114840823	0.33192038	-0.452786352	0.157517161	0.996881994	0	0.489876793	0.096603152	0.839995136	0.548845931	0.196669171
ADAMTSL4-AS2	-1.027580581	0.396766475	-0.353773275	-1.002255791	0	0.996881994	0	0	0.828848929	0.933480526	0.940674401	0.521090888
ADAMTSL5	-0.136833379	-0.076204728	-0.005859319	-0.260755957	0.740146365	0.996881994	0.991961916	0.575671688	0.684674486	0.774313686	0.982397791	0.279988327
ADAP1	-0.393459	-0.117559157	-0.009138718	-0.330946784	0.241862353	0.996881994	0.980022637	0.270179581	0.171335137	0.468357837	0.955282591	0.064931006
ADAP2	-2.250662722	-1.318938087	-2.487999121	-2.307434519	0.021230751	0.965154515	0.096847883	0.03506739	0.002841882	0.123571267	0.004704731	0.002704835
ADAR	-1.214819284	-0.286245579	-0.30927864	-0.119624078	0.010214571	0.904284281	0.224290472	0.252144668	0.000680046	0.063675443	0.043236167	0.058186509
ADARB1	-0.107201018	0.169373528	0.027974463	0.346405149	0.783658653	0.996881994	0.942353557	0.416666548	0.734240136	0.303284638	0.866920736	0.142526251
ADARB2	-0.81415647	-0.22151801	-0.147679805	0.79397784	0	0.996881994	0	0	0.86400623	0.962831952	0.97521613	0.250964998
ADAT1	-1.357163265	-0.387598159	-0.498583322	-0.197557064	0.002728179	0.876916886	0.110815417	0.149471313	7.93E-05	0.042567081	0.007120091	0.024123888
ADAT2	-0.361429618	0.2649984	0.169482592	0.290227877	0.470744659	0.996881994	0.6338821	0.480828942	0.394319228	0.167593128	0.386100988	0.190332269
ADAT3	-0.530138286	-0.016059528	0.316356277	-0.428454632	0.188863365	0.996881994	0.390226063	0.039579024	0.123689042	0.942815378	0.141728376	0.003214515
ADCK1	-0.711018269	-0.024070244	-0.032873458	-0.399663702	0.056146475	0.996881994	0.919635278	0.000363979	0.018908853	0.868145812	0.8205397	6.41E-06
ADCK2	-0.552200524	0.035460601	0.160787442	0.081769146	0.173694537	0.996881994	0.510421069	0.617590741	0.110451558	0.80289834	0.246439616	0.324517391
ADCK5	-0.668148774	0.056002025	-0.02747797	-0.289080191	0.09813122	0.996881994	0.931906501	0.044874194	0.04781549	0.688979586	0.845050204	0.003849783
ADCY1	-0.935288729	-0.478698718	0.063666094	-0.220005706	0.084186107	0.964649504	0.927294683	0.653547939	0.037424152	0.118743683	0.836197046	0.365081673
ADCY10	0.812361699	-1.226418387	2.663149659	0.197442372	0	0.996881994	0	0	0.569131579	0.436012531	0.022309476	0.83104307
ADCY10P1	-0.674299462	-0.745278773	-0.155654287	-0.603398439	0.500568742	0.996881994	0	0.295579153	0.424379429	0.303203041	0.824362839	0.076439696
ADCY2	-3.581901068	-1.578283291	-0.46688758	-0.914106861	0	0.996881994	0	0	0.040946472	0.373831971	0.781102614	0.45854565
ADCY3	-0.747729523	-0.135252932	-0.200280991	0.240233486	0.05707636	0.996881994	0.28551358	0.405611947	0.019489029	0.240376407	0.074675647	0.135634823
ADCY4	-0.559896436	-0.025429702	-0.491734573	-0.3676469	0.307199501	0.996881994	0.422305083	0.679321469	0.232448434	0.942059617	0.168720518	0.399745486
ADCY5	0.020741347	1.882301269	-1.244990682	-0.45434621	0	0.996881994	0	0.624812958	0.989254758	0.169384523	0.457168076	0.332131783
ADCY6	-2.308546203	-2.009875707	-1.605024976	-1.30646934	0.000910514	0.759970915	0.162828273	0.139825227	1.51E-05	0.003276287	0.020590076	0.02176476
ADCY6-DT	0	0	0	-0.198614933	0	0	0	0	0	0	0	0.978508488
ADCY7	-0.719570234	-0.528912313	-0.476339417	-0.338555716	0.061039221	0.876916886	0.232040738	0.342837445	0.021970734	0.026212963	0.047236801	0.100117492
ADCY8	0	0	0	-0.284740897	0	0	0	0	0	0	0	0.969192994
ADCY9	-1.700184131	-0.466498874	-0.576031401	-0.341994069	0.0011453	0.904284281	0.160074202	0.116116448	2.13E-05	0.063776487	0.019477974	0.016063917
ADCYAP1	0	0	0	-0.198614933	0	0	0	0	0	0	0	0.978508488
ADCYAP1R1	-3.713426563	0.639080131	-2.107611157	-0.629269167	0	0.996881994	0	0	0.021091106	0.632280746	0.174904977	0.856186567
ADD1	-0.825520423	-0.123078551	-0.07972446	0.011703383	0.037982051	0.996881994	0.717288876	0.959063891	0.009128605	0.282670094	0.489730595	0.903924218
ADD2	-1.80641757	-0.381087793	-0.466931526	-0.189060577	0.000280334	0.946734675	0.21293761	0.591212749	3.19E-06	0.096823672	0.03857886	0.294922414
ADD3	-1.504658467	-0.390373661	-0.619960765	-0.006027466	0.006258032	0.996881994	0.235088176	0.994519046	0.000281826	0.224338774	0.048401157	0.986981097
ADD3-AS1	-1.475147957	-0.843589026	0.949853102	-0.758561648	0	0.996881994	0	0	0.744590583	0.801156466	0.774712527	0.484253179
ADGB	0.239657734	-0.721014572	-0.388542484	-2.197132998	0.812072961	0.996881994	0	0.076826795	0.767511905	0.380222407	0.628501225	0.008734621
ADGRA2	-1.415412718	-0.03322155	0.113613373	0.087163058	0.003511145	0.996881994	0.793286832	0.840839558	0.000113143	0.877482627	0.596384651	0.648091028
ADGRA3	-0.612743642	0.222335727	0.3252152	0.276256711	0.227964461	0.996881994	0.277815651	0.424654847	0.158495672	0.228918768	0.070764293	0.147770885
ADGRB1	-0.357120422	-0.969572019	-0.061743968	-0.547091668	0.388586442	0.759970915	0.938281166	0.180085324	0.311582664	0.00328564	0.85767997	0.033194594
ADGRB2	-0.995653741	-2.260550919	1.084519282	-0.457000522	0	0.996881994	0	0	0.619535026	0.262125476	0.563448201	0.936962937
ADGRB3	-0.387402096	-1.237193997	0.319776843	0.55774397	0	0.996881994	0	0	0.832625248	0.482220546	0.847831739	0.522474058
ADGRD1	-2.48855011	-0.598044785	-4.238255772	-3.056612784	0.008604418	0.996881994	0.01146605	0.004858149	0.00049197	0.451064967	1.34E-05	0.000177825
ADGRD1-AS1	0	0	0	-0.370867588	0	0	0	0	0	0	0	0.958864715
ADGRD2	-0.693392027	-0.949668305	-0.875532905	2.371756766	0	0.996881994	0	0	0.810655243	0.729941866	0.74989165	0.205372906
ADGRE1	-0.322174072	-0.98177077	-1.510214139	0.011971313	0.505939873	0.934334569	0.11070435	0.994690606	0.430202571	0.088952187	0.006994341	0.987491637
ADGRE2	-0.153384858	0.105746024	0.114691448	0.260822483	0.726916283	0.996881994	0.775547353	0.376751198	0.669027942	0.598859243	0.567646482	0.11865086
ADGRE3	-3.399346167	-2.59920069	-2.032394232	-1.270310016	0.105762379	0.996881994	0	0.609303512	0.053454263	0.181652424	0.284543733	0.314413828
ADGRE4P	0.4539274	-0.549340124	-0.801367294	-0.318830136	0.327656443	0.996881994	0.353736936	0.862546324	0.252579326	0.284226921	0.116142675	0.689736444
ADGRE5	-0.458357464	-0.155029557	0.044419417	0.005319608	0.224697155	0.980531265	0.843364443	0.9911744	0.155154395	0.142528755	0.682039431	0.978866128
ADGRF1	0	0	0	-0.198619156	0	0	0	0	0	0	0	0.978508031
ADGRF2	0	0	0	-0.543138383	0	0	0	0	0	0	0	0.874472366
ADGRF3	-0.699781303	-0.350883496	-0.087683024	0.016248434	0.273683574	0.996881994	0.920301175	0.978640532	0.200762733	0.371050193	0.821954888	0.953251842
ADGRF4	0	0	0	-0.198614933	0	0	0	0	0	0	0	0.978508488
ADGRF5	1.568423147	-0.42761148	-0.353773275	-0.672333321	0	0.996881994	0	0	0.739057721	0.928322669	0.940674401	0.844681286
ADGRF5P1	-1.247806952	-0.63370495	1.061720073	0	0	0.996881994	0	0	0.776668859	0.893947691	0.823151497	0
ADGRG1	1.672144383	-1.268971021	-1.205129538	-1.844598631	0	0.996881994	0	0.495707127	0.612268608	0.701071647	0.715555572	0.201339999
ADGRG2	-1.024635251	-1.413710389	0.69282349	-0.178637752	0.363152911	0.988459369	0	0.885828678	0.286368995	0.147594413	0.401245747	0.73561981
ADGRG3	2.660129033	-1.046970199	-0.28555258	2.203070976	0.016624754	0.996881994	0	0.052879789	0.001754342	0.384736603	0.808688188	0.004901178
ADGRG4	-1.248088684	-0.63370495	-0.559866745	-0.54313519	0	0.996881994	0	0	0.792623107	0.893947691	0.906243927	0.900185761
ADGRG5	-0.513325614	-0.240225634	-0.233723678	-0.530024754	0.182387081	0.934334569	0.328061006	0.170383786	0.117954244	0.090218281	0.099479823	0.030377533
ADGRG6	-1.137460754	-0.530658215	-0.45682001	-0.241677915	0	0.996881994	0	0	0.810875041	0.911114385	0.923441233	0.973850295
ADGRL1	-0.682310503	-0.3162036	-0.09451535	-0.060513107	0.100959508	0.967347916	0.828235244	0.896968621	0.049877189	0.129896648	0.657664363	0.759504919
ADGRL2	-1.765090732	-0.020180201	-0.69244697	-0.836089527	0.05251858	0.996881994	0.508943477	0.044756723	0.016823008	0.972318075	0.245521259	0.003830853
ADGRL3	-1.988119815	-0.606514009	-0.724375457	0.674278329	1.83E-05	0.904284281	0.175936883	0.088423678	9.19E-08	0.063949883	0.024752761	0.010723305
ADGRL4	0	0	0	-0.327803879	0	0	0	0	0	0	0	0.964536743
ADGRV1	-0.920865475	-0.324566783	-0.250728577	-0.340278961	0	0.996881994	0	0	0.846389934	0.945564201	0.957935051	0.778597118
ADH1A	0	0	0	-0.413931342	0	0	0	0	0	0	0	0.953167949
ADH1B	0	0	0	-0.198614933	0	0	0	0	0	0	0	0.978508488
ADH4	-0.707462666	-0.118473313	-0.044635107	-0.241677915	0	0.996881994	0	0	0.88168769	0.980116472	0.992508167	0.973850295
ADH5	-0.866705505	0.087103653	0.114882701	0.142957904	0.05573909	0.996881994	0.408904305	0.18444407	0.018653309	0.291645829	0.157135318	0.03449585
ADH5P2	0	0	0	-0.370871625	0	0	0	0	0	0	0	0.951346047
ADH5P3	0	0	0	1.526967554	0	0	0	0	0	0	0	0.831584792
ADH5P4	-1.033426057	-0.056721988	0.709227861	0.253826442	0.366518104	0.996881994	0	0.83405886	0.289603515	0.943827698	0.33489601	0.634435702
ADH6	-0.707464925	-0.118475667	-0.044637462	-1.408054282	0	0.996881994	0	0	0.881687315	0.980116077	0.992507772	0.400885663
ADHFE1	1.420080314	2.759862983	-2.134263767	-0.375600509	0	0.996881994	0	0.820037907	0.536405192	0.251318377	0.41777149	0.607195927
ADI1	-0.756536172	0.081434097	0.079895274	0.118696297	0.068336392	0.996881994	0.436117798	0.525034713	0.026560222	0.17239007	0.179945164	0.228837228
ADI1P2	0	0	0	-0.198614933	0	0	0	0	0	0	0	0.978508488
ADIPOQ	0	0	0	-0.241677915	0	0	0	0	0	0	0	0.973850295
ADIPOR1	-0.585277887	-0.034615501	-0.020355527	-0.032566991	0.112047521	0.996881994	0.912677544	0.855681062	0.058139819	0.67718229	0.806478373	0.677143276
ADIPOR2	-0.818790224	0.149356319	0.078708609	0.023584937	0.081127594	0.996881994	0.773993886	0.931532754	0.035276361	0.270499067	0.565769152	0.836218433
ADIRF	-0.939435093	2.048225867	-1.047056226	-0.258396683	0	0.996881994	0	0	0.704532234	0.389753025	0.686261309	0.924313818
ADIRF-AS1	-0.849023486	-0.110385417	-0.110558229	-0.286493307	0.056341042	0.996881994	0.784186228	0.245194016	0.019056518	0.580628418	0.58101705	0.055118793
ADK	-0.972831106	0.095570938	0.096858885	0.172069162	0.033271603	0.996881994	0.611242723	0.344251182	0.006977721	0.367809487	0.360320136	0.100678834
ADM	1.038005707	-1.771819489	-1.717120892	-1.568002641	0	0.996881994	0	0.210646663	0.603624694	0.412235527	0.428361222	0.042610938
ADM2	-2.361841948	-0.955304329	-0.049133691	-1.352253591	0.00738535	0.906244556	0.967330965	0.146289713	0.000379405	0.065015205	0.925043273	0.023383998
ADM5	-0.176794485	0.599807223	0.740284728	-0.063332626	0.754430644	0.918738726	0.17250331	0.894210445	0.701103511	0.074623404	0.023419983	0.754080437
ADNP	-1.110008011	-0.0195545	-0.128584419	0.052355666	0.023298117	0.996881994	0.471486886	0.64704081	0.003406104	0.851947735	0.208994004	0.357012781
ADNP-AS1	-0.175320041	0.986806663	-0.6408901	-0.152406932	0.838433023	0.908570238	0	0.835839484	0.799346011	0.068579016	0.3138549	0.638119084
ADNP2	-1.031443876	-0.034120959	-0.169853417	-0.038519742	0.027150279	0.996881994	0.241209946	0.792300378	0.004643855	0.710483956	0.051914824	0.55846671
ADO	-1.116032623	0.092886584	-0.145180442	-0.028819162	0.024452081	0.996881994	0.667975355	0.881755925	0.003770215	0.61069601	0.42464797	0.72778561
ADORA1	-1.571157655	-2.082752043	-1.898483822	-1.72921313	0.174477537	0.913432256	0.326452782	0.043019433	0.111087719	0.070943035	0.098533002	0.003613993
ADORA2A	-2.998281602	-0.101886363	0.528061172	-0.139105449	3.55E-05	0.996881994	0.497628433	0.901810197	2.04E-07	0.82485561	0.234694726	0.767994634
ADORA2A-AS1	0.503449021	-0.959016239	-0.327446564	-0.460417005	0	0.996881994	0	0.729085381	0.728442749	0.539914154	0.826803213	0.464237074
ADORA2B	-0.205050444	-0.350614836	-0.044379224	-0.60818865	0.526073503	0.996881994	0.944798486	0.168606499	0.451212938	0.198585871	0.872664252	0.029694194
ADORA2BP1	1.330911553	-0.843709687	0.058354657	-1.446241067	0	0.996881994	0	0	0.726336121	0.830834284	0.988209676	0.35915934
ADORA3	-0.530607049	-1.214752925	-1.775230886	-2.650895407	0.511394168	0.980531265	0.199808146	0.070465803	0.436123592	0.141812714	0.033724256	0.007545182
ADPGK	-0.636713525	0.023137988	0.023091425	0.086513844	0.119905529	0.996881994	0.84276793	0.567383569	0.064252071	0.681298298	0.681077935	0.270195971
ADPGK-AS1	-0.67517374	-0.040730272	-0.218315177	0.122106697	0.143075965	0.996881994	0.654987876	0.822811848	0.084046737	0.876306881	0.408680575	0.611125906
ADPRH	-0.351227184	-0.006188609	0.023459849	0.108408506	0.411560275	0.996881994	0.949333833	0.766065024	0.334977017	0.969420625	0.884320488	0.517170865
ADPRHL1	-1.124759777	-0.712937478	-0.675108474	-1.041331759	0.041965672	0.964649504	0.386351197	0.15401023	0.011026784	0.116810962	0.138480699	0.025538669
ADPRHL2	-0.736843818	0.162020704	0.259799443	-0.020235054	0.078418721	0.996881994	0.175404402	0.935098673	0.033446019	0.183561398	0.024460621	0.84498574
ADPRM	-0.676158397	-0.033996208	-0.045934767	0.157143859	0.150688341	0.996881994	0.893933647	0.438474644	0.090399074	0.830443912	0.772288534	0.157686592
ADRA1A	0	0	0	-0.241677915	0	0	0	0	0	0	0	0.973850295
ADRA1B	-1.223841051	1.709401417	-0.559866745	0.246388556	0	0.996881994	0	0	0.79681392	0.717120312	0.906243927	0.92608537
ADRA1D	-1.29173451	1.352865815	2.634640996	-2.204522434	0	0.996881994	0	0.229904318	0.785612495	0.699478859	0.444911703	0.049740822
ADRA2A	-1.689471451	1.161833998	-0.980379922	-0.586203811	0	0.996881994	0	0	0.595139022	0.711930218	0.760092963	0.864978338
ADRA2B	1.107744842	0.702682365	-1.963935635	0.547836839	0	0.996881994	0	0	0.773493489	0.821110694	0.534488215	0.901619402
ADRA2C	-0.319500158	0.045179871	0.306882046	0.105981107	0.567948977	0.996881994	0.67788493	0.846423191	0.495642742	0.910758327	0.436897364	0.658179329
ADRB1	-1.07716328	-0.001784417	-1.486601336	-0.38912899	0.183783325	0.999322023	0.203820484	0.776022001	0.119136351	0.997853414	0.035279941	0.530992624
ADRB2	-0.538970426	0.035493465	0.019267773	-0.111694069	0.190550132	0.996881994	0.965511839	0.880250692	0.124995048	0.854221038	0.920519562	0.724560643
ADRB3	0	0	0	0	0	0	0	0	0	0	0	0
ADRM1	-0.473521046	0.038369603	0.242242206	-0.062384131	0.208831867	0.996881994	0.205436222	0.729883843	0.141289706	0.755352634	0.036049764	0.466099383
ADSL	-0.896949127	0.088827142	0.148208149	0.076936772	0.049450791	0.996881994	0.288174643	0.727583805	0.015007649	0.305359625	0.076363663	0.46258265
ADSS1	-1.32959772	-0.494814382	-0.728426988	-0.771818178	0.00134926	0.876916886	0.073931551	0.041229216	2.62E-05	0.041373064	0.001629764	0.003399932
ADSS2	-0.927904919	0.132037704	0.072457252	0.042859919	0.060070532	0.996881994	0.793286832	0.844990777	0.021272997	0.33037044	0.596332755	0.65492684
ADTRP	-2.673561249	0.779342886	-1.25776285	1.2436633	0	0.996881994	0	0	0.095178834	0.559885866	0.420683204	0.402500462
AEBP1	-3.373105793	0.517154135	0.946256618	-0.448937905	0	0.996881994	0	0.631505212	0.045406995	0.718388961	0.499647545	0.339598648
AEBP2	-1.062436722	0.122836476	-0.07159662	0.072040135	0.03882322	0.996881994	0.833839902	0.720314306	0.009610952	0.454716374	0.664950073	0.452752177
AEN	-0.8070543	-0.077777166	0.062740735	-0.192574555	0.077942194	0.996881994	0.740136513	0.505861675	0.033111028	0.429095833	0.523900216	0.211721253
AFAP1	-0.585143226	-0.289723065	0.197703867	0.080343127	0.230888979	0.996881994	0.712061536	0.917168464	0.161274671	0.304239408	0.482594294	0.804141054
AFAP1-AS1	-3.284587322	-0.530851098	-0.496307681	-0.945659375	0.043366905	0.996881994	0	0.604063518	0.011707873	0.609126449	0.632726341	0.307794908
AFAP1L1	-1.027580581	-0.42761148	0.47060468	-1.236118904	0	0.996881994	0	0	0.828848929	0.928322669	0.921138478	0.473721293
AFAP1L2	-1.247578804	-0.63370495	0.26451121	-0.543136955	0	0.996881994	0	0	0.764721029	0.893947691	0.95562505	0.888174638
AFDN	-1.534852691	-0.469421004	-0.586556814	-0.27116301	0.000684656	0.876916886	0.110639458	0.433681036	1.04E-05	0.035635829	0.006901041	0.154145441
AFDN-DT	-2.710613911	-0.213881611	-3.005245926	0.548288242	0	0.996881994	0	0	0.104740608	0.89230636	0.076644112	0.517748161
AFF1	-1.3910476	-0.282811645	-0.410175845	-0.323188888	0.009647231	0.973202949	0.176807681	0.153582136	0.000610524	0.134397789	0.025045739	0.025292246
AFF2	0.850126165	-1.554286964	0.751842397	0.484567984	0	0.996881994	0	0	0.64340076	0.390544103	0.663990125	0.719846471
AFF3	-1.260128681	0.061079194	-0.22016799	-2.497776106	0.01500371	0.996881994	0.46170563	1.67E-11	0.001427455	0.727510977	0.200559268	2.47E-14
AFF4	-1.431533121	-0.471615849	-0.748690587	0.023625918	0.008039476	0.918738726	0.084428277	0.931835488	0.000433081	0.076194436	0.003043598	0.836860389
AFG1L	-0.71225447	0.205151763	-0.12804979	0.275080117	0.109481613	0.959014819	0.59282005	0.009188054	0.056217035	0.110572568	0.337073924	0.000423507
AFG3L1P	-0.717965671	-0.007623393	-0.143511073	-0.255103204	0.082182042	0.996881994	0.562286602	0.041064216	0.036055038	0.956787251	0.302976103	0.003378157
AFG3L2	-0.888654071	0.073452103	0.028470143	0.068200317	0.045585188	0.988751828	0.788172971	0.719128447	0.012823785	0.149474122	0.587244646	0.450319404
AFG3L2P1	-1.116610114	1.449293033	-1.283790242	-0.586709351	0	0.996881994	0	0	0.566821572	0.374308791	0.473583246	0.620240321
AFM	0	0	0	-0.241677915	0	0	0	0	0	0	0	0.973850295
AFMID	-0.441397	0.106337755	0.121947032	0.098298103	0.225097618	0.996881994	0.601176645	0.755056653	0.155579554	0.415013741	0.347630344	0.499710898
AFTPH	-0.933676801	0.122507048	0.085300761	-0.096494524	0.055840562	0.996881994	0.736703152	0.652058432	0.018735202	0.351998039	0.519088536	0.363317251
AGA	-0.685373105	-0.081826976	-0.0614862	0.140765549	0.129341941	0.996881994	0.78598467	0.433121335	0.072374776	0.465027301	0.584119755	0.153572847
AGAP1	0	0	0	-0.198617174	0	0	0	0	0	0	0	0.978508246
AGAP10P	-0.377778165	0.179127519	-0.372257961	-0.324110017	0.600195483	0.996881994	0.73066019	0.638796139	0.529966588	0.744679624	0.510788168	0.347343426
AGAP11	0.726932899	-0.530666539	0.367560824	-1.561302652	0	0.996881994	0	0	0.808981414	0.869991587	0.909706791	0.354177008
AGAP12P	0.333794166	0.813041038	-3.212726244	0.310121094	0.889533485	0.996881994	0	0.757752223	0.860810435	0.628008181	0.081197292	0.50283509
AGAP13P	0	0	0	-1.684482042	0	0	0	0	0	0	0	0.3576088
AGAP14P	-1.76344252	1.019664344	-1.450294007	0.136335812	0.12228017	0.996881994	0	0.890553756	0.06623087	0.248146208	0.147719133	0.745622004
AGAP2	-0.756232773	-0.147207918	-0.133200249	-0.083087218	0.063622213	0.996881994	0.547702963	0.495165826	0.023715491	0.237158012	0.286000929	0.200867429
AGAP2-AS1	-0.734933336	-0.355801283	-0.856351226	-1.418573082	0	0.996881994	0	0.23481161	0.633518751	0.807415744	0.578231018	0.05132344
AGAP3	-0.472269275	0.192313418	0.292302627	0.062795522	0.224021572	0.996881994	0.187393258	0.771147658	0.154514247	0.167765227	0.028801996	0.523142998
AGAP4	-0.576575512	0.532533402	-0.022531182	-0.111462795	0.272277227	0.876916886	0.970474533	0.699893818	0.199515345	0.030910938	0.932755019	0.425594786
AGAP5	-0.496879224	-0.175146026	-0.266227962	-0.16421882	0.319366117	0.996881994	0.593827141	0.519977568	0.244438237	0.530993491	0.339303679	0.223304128
AGAP6	-0.409132807	0.317269876	0.035649678	-0.12115212	0.404511497	0.986719961	0.945439152	0.65600776	0.327717351	0.145636898	0.873983657	0.368953835
AGAP7P	0.324584618	0.685289747	0.409032669	1.28084225	0.663910963	0.996881994	0.709740195	0.182959146	0.59858956	0.222978963	0.479004985	0.034109074
AGAP9	-0.23022554	0.072297863	-0.015229339	-0.161081261	0.623958301	0.996881994	0.97785864	0.577343063	0.555228266	0.761995897	0.94926006	0.2817696
AGBL1	0	0	0	0.720066494	0	0	0	0	0	0	0	0.922198097
AGBL1-AS1	0	0	0	-0.241677915	0	0	0	0	0	0	0	0.973850295
AGBL2	-0.372393309	-0.226171296	-0.572308232	0.111315678	0.619102268	0.996881994	0	0.907731477	0.550176857	0.677202391	0.308672042	0.780708781
AGBL3	-0.548542599	-0.263020562	-0.012454241	0.114463478	0.432501312	0.996881994	0.991434531	0.855681062	0.356133872	0.605910402	0.98029396	0.67726302
AGBL4	-2.594946621	0.465397916	-1.744799883	-4.030298517	0	0.996881994	0	0.039277984	0.162721765	0.778265027	0.31023515	0.003185225
AGBL5	-0.662210207	0.102323138	0.259760446	0.205248807	0.135247501	0.996881994	0.124519545	0.208171341	0.077456522	0.353814399	0.009638686	0.041685922
AGBL5-AS1	-0.920863365	-0.324564745	-0.25072654	-0.275976266	0	0.996881994	0	0	0.846390282	0.945564542	0.957935392	0.87171704
AGBL5-IT1	-0.920865475	0.499811172	-0.250728577	0.259927137	0	0.996881994	0	0	0.846389934	0.916261686	0.957935051	0.812430163
AGER	-0.0613821	0.124358269	0.221135549	-0.312967956	0.912156164	0.996881994	0.733549655	0.311686078	0.888856866	0.715464714	0.514512062	0.084010038
AGFG1	-0.886661374	0.028717225	-0.079001568	0.052233481	0.057463517	0.996881994	0.723397652	0.785983492	0.019727471	0.806597534	0.498213462	0.547737695
AGFG2	-0.358921305	-0.013242817	0.105013332	-0.41565809	0.332144278	0.996881994	0.744700634	0.161013859	0.25706967	0.937354348	0.529370129	0.027553333
AGGF1	-1.038297409	0.082515848	-0.193616663	0.089304125	0.03442579	0.996881994	0.404190067	0.468162554	0.007438008	0.551138377	0.153332782	0.179374318
AGGF1P1	-1.271127293	-1.043355846	-0.642467506	-1.611658925	0.362836605	0.996881994	0	0.176677083	0.286057185	0.368200721	0.572569484	0.03218286
AGGF1P10	0	0	0	-0.500060633	0	0	0	0	0	0	0	0.938997629
AGGF1P2	-0.973311049	0.072948604	3.59E-05	-0.037310934	0.217576288	0.996881994	0.999947805	0.960437366	0.148958726	0.893562429	0.999947805	0.907171799
AGGF1P3	-0.920863365	-0.324564745	-0.25072654	1.498758835	0	0.996881994	0	0	0.846390282	0.945564542	0.957935392	0.284327978
AGGF1P5	0	0	0	-0.198614933	0	0	0	0	0	0	0	0.978508488
AGGF1P7	0	0	0	-0.198614933	0	0	0	0	0	0	0	0.978508488
AGK	-1.024107255	0.125102787	-0.059594269	-0.182075055	0.026483551	0.996881994	0.796002373	0.467132945	0.004384196	0.261317177	0.601244307	0.178630736
AGKP1	0	0	0	-0.413936388	0	0	0	0	0	0	0	0.94334437
AGL	-1.63194374	-0.293082893	-0.666501441	0.183562179	0.008604418	0.996881994	0.140818256	0.261432921	0.000492606	0.301147036	0.013797555	0.061556273
AGMAT	-0.690589973	-0.080215837	0.008390169	0.096392392	0.136734895	0.996881994	0.983940988	0.844990777	0.078640212	0.644765779	0.96155688	0.654892062
AGMO	-0.707465412	-0.118475353	-0.044637147	0.115659035	0	0.996881994	0	0	0.881687234	0.98011613	0.992507825	0.96545834
AGO1	-1.02427029	-0.257752336	-0.33366504	0.318574335	0.032539731	0.996881994	0.28459776	0.13401923	0.006675974	0.174640406	0.074062285	0.020096382
AGO2	-1.215292896	-0.290432835	-0.264325196	0.268394162	0.014004936	0.951548161	0.381358304	0.198284546	0.001238414	0.098948281	0.134897465	0.038488804
AGO3	-0.842186345	0.103861731	-0.148445809	0.157451944	0.073142119	0.996881994	0.560616734	0.371834165	0.029686545	0.471015438	0.301342821	0.115825838
AGO4	-1.385746755	-0.277687342	-0.487490877	0.074076367	0.009087721	0.956564893	0.079586636	0.851148281	0.00054908	0.107299095	0.002436575	0.668362247
AGPAT1	-0.719528568	-0.147970812	-0.051142088	-0.022485211	0.053597553	0.996881994	0.828151195	0.917002322	0.017395138	0.189395208	0.656095925	0.803606717
AGPAT2	-0.173117209	0.041449092	0.43162417	0.044479749	0.67440669	0.996881994	0.135775877	0.839713969	0.610056606	0.824769088	0.012111535	0.645472565
AGPAT3	-0.751551351	-0.030210712	0.036593615	0.074545397	0.060204035	0.996881994	0.755397999	0.50015796	0.021383882	0.617134737	0.542435414	0.205388997
AGPAT4	0.202048757	-0.31887416	-0.024980815	1.14636807	0.603383164	0.996881994	0.966848601	0.000382764	0.533578138	0.219809488	0.923986691	6.86E-06
AGPAT4-IT1	-0.308856441	-0.272837663	-0.262170175	0.726407641	0.652666219	0.996881994	0	0.215793501	0.586607605	0.647513859	0.661497612	0.044387399
AGPAT5	-1.148522573	-0.00204212	-0.064301579	0.184732832	0.035990478	0.998895464	0.861261712	0.508864135	0.008190673	0.990710349	0.713111175	0.214545749
AGPS	-1.205992129	-0.115209913	-0.190915291	0.332435223	0.023098734	0.996881994	0.492908911	0.000901038	0.003360176	0.473927354	0.229326127	1.97E-05
AGR2	-1.027582691	-0.427613518	-0.353775312	-0.198617174	0	0.996881994	0	0	0.828848583	0.928322329	0.94067406	0.978508246
AGRN	-0.166661546	-0.189521796	-0.118585044	-0.253674473	0.631820941	0.996881994	0.738385372	0.5730547	0.563523867	0.302441932	0.521581692	0.276816354
AGRP	0.093875491	-2.896917159	-2.825943568	-0.14436098	0	0.894811599	0	0	0.939874891	0.053650948	0.059972175	0.864250687
AGT	-2.923847314	0.069417475	-1.528068803	1.182275815	4.53E-11	0.996881994	0.058609033	0.027734222	2.39E-14	0.885667505	0.000420093	0.001946591
AGTPBP1	-0.43210956	0.082194242	-0.214281615	0.440675891	0.26297038	0.996881994	0.610578626	0.356452561	0.19064658	0.727295179	0.359517029	0.107070399
AGTR1	0	0	0	-0.198614933	0	0	0	0	0	0	0	0.978508488
AGTRAP	0.364155868	0.191518915	0.524773849	0.711327831	0.391779105	0.996881994	0.267686359	0.009859397	0.314634012	0.51833826	0.065948181	0.000465994
AGXT	-1.137403354	1.920637782	0.367557945	1.239644131	0	0.996881994	0	0	0.806996953	0.683606076	0.938367313	0.26638171
AGXT2	-1.027580581	2.075069855	-0.353773275	0	0	0.996881994	0	0	0.828848929	0.659543675	0.940674401	0
AHCTF1	-1.142673091	0.028275614	-0.01931367	0.082495761	0.034223307	0.996881994	0.959142722	0.770043056	0.007350437	0.862873768	0.905992351	0.521751303
AHCY	-0.857602361	-0.128834521	-0.03158997	0.370094339	0.045506161	0.996881994	0.895018185	0.065470473	0.012773257	0.238363016	0.776123289	0.006713903
AHCYL1	-1.101600392	-0.091954148	-0.14246236	0.097644901	0.022384456	0.996881994	0.508744646	0.435532063	0.003158715	0.458829255	0.245307874	0.155259612
AHCYL2	-1.016002932	-0.244028124	-0.386377105	-0.219497815	0.026564631	0.996881994	0.167896564	0.111028113	0.004414982	0.161641659	0.021877079	0.01504016
AHCYP2	-1.596435467	-0.950473102	-0.876310079	-0.932822141	0	0.996881994	0	0	0.736958124	0.840000351	0.852426633	0.644128763
AHCYP3	-0.81415647	-0.22151801	-0.147679805	0	0	0.996881994	0	0	0.86400623	0.962831952	0.97521613	0
AHCYP4	0	0	0	-0.241677915	0	0	0	0	0	0	0	0.973850295
AHCYP5	0	0	0	-0.198614933	0	0	0	0	0	0	0	0.978508488
AHCYP7	-1.137460754	0.931220685	-0.45682001	-0.802488199	0	0.996881994	0	0	0.810875041	0.844523455	0.923441233	0.741256354
AHCYP8	0	0	0	0	0	0	0	0	0	0	0	0
AHDC1	-0.880391341	0.03520137	0.068116763	-0.234879888	0.029420704	0.996881994	0.805837694	0.611504822	0.005402966	0.797561732	0.61814202	0.316906307
AHI1	-0.786390854	0.258490126	-0.039020474	0.203833093	0.104567311	0.996881994	0.942353557	0.59026571	0.052407943	0.255856997	0.86724105	0.293023204
AHNAK	-1.741691755	-0.837473346	-0.726680565	-0.820314498	3.93E-05	0.844403108	0.173025561	0.000104247	2.44E-07	0.008098457	0.023637243	1.38E-06
AHNAK2	-2.248261273	-1.607608463	-1.489004179	-1.00715127	6.27E-06	0.759970915	0.100764765	0.044861212	2.44E-08	0.002362752	0.00531865	0.003845326
AHR	-2.633305477	-0.985373877	-1.377754523	-0.853111623	3.09E-05	0.886007937	0.096801972	0.066410974	1.72E-07	0.050993411	0.004668504	0.00689889
AHRR	-0.832568208	-0.160418642	-0.185126562	-0.23351275	0.048964193	0.996881994	0.578614606	0.685590376	0.01472741	0.391581395	0.32103692	0.407306927
AHSA1	-0.916133797	0.081566838	0.113134525	-0.025621248	0.035974917	0.996881994	0.266599631	0.9143892	0.008167844	0.197374066	0.065167431	0.797699818
AHSA2P	-0.563188671	0.239642156	-0.246583655	-0.160594002	0.254944034	0.996881994	0.524998429	0.658705345	0.183329406	0.27298642	0.261064793	0.37181051
AHSG	0	0	0	-0.413931581	0	0	0	0	0	0	0	0.952813619
AHSP	0	0	0	-0.198614933	0	0	0	0	0	0	0	0.978508488
AICDA	0	0	0	-0.198614933	0	0	0	0	0	0	0	0.978508488
AIDA	-0.941955317	0.130193475	0.077732195	0.290647933	0.047030452	0.996881994	0.798598225	0.012904297	0.013642671	0.383505537	0.605246692	0.000671933
AIF1	-0.199572945	0.182163511	0.321024163	-0.361424938	0.649134608	0.996881994	0.440725877	0.658796221	0.582695183	0.458310922	0.183915624	0.371983595
AIF1L	0.466166267	-0.954354238	0.518860882	0.620654091	0.610288772	0.996881994	0	0.680304429	0.540811302	0.235737647	0.461140824	0.400938598
AIFM1	-0.767235434	0.016567058	0.038844449	0.105525318	0.065983568	0.996881994	0.674802716	0.62961124	0.025196974	0.741662945	0.433820294	0.337153172
AIFM2	-0.721652287	-0.486090023	-0.062685137	-0.53348466	0.087114243	0.856715534	0.885452516	0.041229216	0.03958797	0.011560223	0.756956676	0.003404356
AIFM3	-0.667688397	-0.092587358	0.059274857	-0.141194394	0.093176599	0.996881994	0.885078172	0.759888595	0.044114911	0.628732813	0.756052365	0.507591346
AIG1	-0.401470204	-0.235479546	0.566209945	0.488873097	0.543958707	0.996881994	0.376086456	0.566149586	0.470324571	0.550305861	0.130819	0.268910587
AIG1P1	0	0	0	-0.198614933	0	0	0	0	0	0	0	0.978508488
AIM2	-1.245548328	-0.467742272	-2.453552734	-2.994534978	0	0.996881994	0	0.017157206	0.393704472	0.747038893	0.125331692	0.000984309
AIMP1	-0.862462831	0.107207833	0.077954153	0.143909877	0.064947164	0.996881994	0.690148696	0.201816457	0.024552464	0.300895007	0.4546812	0.03964696
AIMP1P1	0	0	0	-0.802641571	0	0	0	0	0	0	0	0.816788543
AIMP2	-0.784155646	0.148161742	0.197420659	0.00107676	0.089472327	0.996881994	0.418994913	0.996583615	0.041173577	0.304513792	0.165135332	0.993393643
AIP	-0.519340058	-0.042536202	0.090156373	-0.193524883	0.143052937	0.996881994	0.698675708	0.242753808	0.084023763	0.732663384	0.465211267	0.054358441
AIPL1	-1.137336955	-0.530658215	-0.45682001	-1.241186177	0	0.996881994	0	0	0.802625909	0.911114385	0.923441233	0.618695926
AIRE	-1.830042192	1.863432188	-0.264119157	1.869699219	0	0.996881994	0	0	0.476296985	0.463935085	0.920754861	0.101566348
AIRN	1.532538781	0.730564533	-1.431085632	-0.842378519	0	0.996881994	0	0.632225824	0.263604986	0.598685463	0.373735858	0.340503747
AJAP1	0.415627124	0.560898613	-3.099302452	-1.500737628	0	0.996881994	0	0.441105931	0.771297056	0.681857466	0.047145943	0.159410876
AJM1	0.01640484	0.236079855	0.246433836	-0.018193082	0.972946091	0.996881994	0.625822747	0.961008566	0.965986065	0.397387143	0.376418438	0.908676528
AJUBA	-0.558486555	-0.147587956	0.311863405	-0.194004751	0.310092849	0.996881994	0.449777668	0.38244163	0.235354411	0.552125577	0.190522205	0.122015251
AK1	-0.861378582	0.042988162	0.164193798	-0.07765323	0.071827271	0.996881994	0.779657226	0.902167248	0.02867589	0.884113435	0.574196875	0.768821817
AK2	-0.860345527	0.121452327	0.019849055	0.19916723	0.073495639	0.996881994	0.945817389	0.469888603	0.029934341	0.329495721	0.874828214	0.181267957
AK2P2	-1.930881068	-1.27854137	-0.374328751	-0.7653494	0	0.996881994	0	0	0.275684231	0.424960667	0.81517738	0.599220216
AK3	-0.641949581	0.175162634	-0.025551396	0.24576112	0.153209979	0.996881994	0.932043739	0.145250734	0.092634145	0.169750378	0.845657481	0.023146315
AK3P2	-0.81415647	-0.22151801	0.67669815	-0.370867813	0	0.996881994	0	0	0.86400623	0.962831952	0.886799587	0.958533822
AK3P3	1.22497889	0.963016507	0.285600843	-0.989149641	0	0.996881994	0	0.436030019	0.330814278	0.440728043	0.825821984	0.155893897
AK3P5	0.551311927	-1.366948546	0.320028663	-0.688117108	0	0.996881994	0	0	0.832868408	0.639336376	0.912346662	0.683817839
AK4	-0.8950976	-0.053141471	0.523847162	-0.303875938	0.197098906	0.996881994	0.512395414	0.777019175	0.130657417	0.910144971	0.248568336	0.53305542
AK4P1	-3.953114765	0.813606725	-0.325037878	-0.086383846	0.044107626	0.996881994	0	0.939762659	0.012056055	0.538520502	0.816840203	0.856269156
AK4P3	-1.47543691	-0.843804521	-0.76964185	-0.198617174	0	0.996881994	0	0	0.756244382	0.859107536	0.871377749	0.978508246
AK4P4	-0.558736986	0.603440778	-1.149011423	-0.635801646	0	0.996881994	0	0	0.832151972	0.81903614	0.662212638	0.70519306
AK4P5	0	0	0	-0.241677915	0	0	0	0	0	0	0	0.973850295
AK4P6	0	0	0	-0.241677915	0	0	0	0	0	0	0	0.973850295
AK5	0.467815289	0.582449536	0.862721783	0.328477964	0.54035854	0.996881994	0.312735063	0.72259312	0.466248352	0.262911931	0.090044014	0.456023586
AK6	-0.832434197	0.150821391	0.180414036	0.183870684	0.107989671	0.996881994	0.573828904	0.338484464	0.055157165	0.404338879	0.315902267	0.097448818
AK6P1	0	0	0	-0.327803879	0	0	0	0	0	0	0	0.964536743
AK6P2	0	0	0	0	0	0	0	0	0	0	0	0
AK7	-1.927642559	0.357093283	-1.558721679	-0.547850785	0.08473935	0.996881994	0	0.700072427	0.037854048	0.604000892	0.067521741	0.425789676
AK8	-2.95588057	1.522772388	0.276279579	-1.779177842	0	0.996881994	0	0	0.158064376	0.416732949	0.890025905	0.226002982
AK9	-0.549365124	0.25220105	0.009999782	0.405855002	0.272968164	0.996881994	0.984885682	0.071639473	0.200139256	0.279254141	0.966769183	0.007786793
AKAIN1	0	0	0	-0.284740897	0	0	0	0	0	0	0	0.969192994
AKAP1	-1.055844146	0.019739441	-0.035449641	-0.013265867	0.024369211	0.996881994	0.852722326	0.960157275	0.003747748	0.829403956	0.697856134	0.906078907
AKAP10	-0.839183851	0.036746881	-0.250168707	0.000953926	0.061891815	0.996881994	0.103956795	0.994972653	0.02258885	0.709933955	0.005730918	0.988822185
AKAP11	-1.691799896	-0.438869375	-0.709307722	-0.034479482	0.002231043	0.97161613	0.133287487	0.885632522	5.72E-05	0.13272337	0.0115571	0.73464368
AKAP12	-1.218912176	0.811096414	-0.448350727	-2.071404114	0.319316908	0.996881994	0	0.119228943	0.244358403	0.387244888	0.659416842	0.016773458
AKAP13	-1.474112852	-0.561208245	-0.786407857	-0.371986279	0.000730941	0.876916886	0.079586636	0.155648912	1.14E-05	0.038259737	0.002412637	0.026002231
AKAP14	-1.027580581	-0.42761148	-0.353773275	-0.058069086	0	0.996881994	0	0	0.828848929	0.928322669	0.940674401	0.977376095
AKAP17BP	-3.135589108	3.534120799	-2.149466604	0.713892476	0	0.963854796	0	0	0.330140473	0.113361858	0.42242859	0.485110023
AKAP2	-0.907166556	0.009740944	0.007198547	-0.216302307	0.074538692	0.996881994	0.981292617	0.630803408	0.030671003	0.942816886	0.957656656	0.338805149
AKAP3	0.43319003	-0.375833528	-0.37123972	-0.019052943	0	0.996881994	0	0.987800527	0.747171216	0.788939712	0.792089759	0.97112211
AKAP4	-0.920863365	-0.324564745	-0.25072654	0	0	0.996881994	0	0	0.846390282	0.945564542	0.957935392	0
AKAP5	-1.082405271	0.210647389	-0.157479451	-0.040090312	0.187033003	0.996881994	0	0.959299377	0.122045703	0.722922501	0.7987934	0.904559962
AKAP6	-1.027580581	-0.42761148	-0.353773275	-0.457003326	0	0.996881994	0	0	0.828848929	0.928322669	0.940674401	0.92824471
AKAP7	-2.236846157	-0.111581852	-0.583917944	-0.782400676	0.000633019	0.996881994	0.35759998	0.124839093	9.40E-06	0.769371248	0.118869723	0.017955043
AKAP8	-0.802025896	0.049579894	-0.046762727	-0.032384975	0.064534986	0.996881994	0.768702063	0.814498452	0.024247496	0.53610938	0.559263269	0.597123085
AKAP8L	-0.718616006	-0.063473074	-0.061290361	-0.048758486	0.06580071	0.996881994	0.710147967	0.763079453	0.025022866	0.464922267	0.479937506	0.511660514
AKAP9	-0.615928617	0.119589036	-0.080687094	0.030956956	0.158117825	0.996881994	0.796613201	0.92115877	0.097205293	0.437911514	0.602654615	0.81364862
AKIP1	-0.484683919	0.037677453	0.096011793	0.066633402	0.218970525	0.996881994	0.62501491	0.86540719	0.150347036	0.731218119	0.375342318	0.694117574
AKIRIN1	-1.062569809	-0.009768304	-0.098264055	-0.25135428	0.023383058	0.996881994	0.600092848	0.100034775	0.00343705	0.926410685	0.346163003	0.012932768
AKIRIN1P2	0	0	0	-0.284743434	0	0	0	0	0	0	0	0.968570686
AKIRIN2	-0.648549667	-0.138164473	-0.064147847	-0.129946663	0.076498539	0.996881994	0.87589434	0.637319757	0.032025764	0.475427869	0.741276684	0.345712005
AKNA	-0.689259205	-0.203791088	-0.18317845	-0.726534561	0.061289337	0.996881994	0.511419313	0.02567155	0.022149798	0.197133843	0.247620942	0.001744868
AKNAD1	-2.378213355	0.959973055	-1.072819557	-1.231807885	0	0.996881994	0	0	0.192288632	0.550896632	0.554820803	0.500276839
AKR1A1	-0.534778271	0.007381739	0.200581891	-0.027160555	0.20169428	0.996881994	0.390226063	0.926161137	0.134649312	0.958339016	0.141695744	0.826114275
AKR1B1	-1.289400135	-0.074079253	-0.168719111	-0.863517602	0.005541224	0.996881994	0.549857571	0.000116362	0.000226494	0.645197774	0.288026678	1.58E-06
AKR1B10P1	-1.027580581	-0.42761148	-0.353773275	-0.413931812	0	0.996881994	0	0	0.828848929	0.928322669	0.940674401	0.952461581
AKR1B10P2	0	0	0	0	0	0	0	0	0	0	0	0
AKR1B15	-0.920863365	-0.324564745	-0.25072654	-0.370873488	0	0.996881994	0	0	0.846390282	0.945564542	0.957935392	0.950354374
AKR1B1P1	0.521056147	-1.43520059	-1.376643565	-1.734053393	0	0.996881994	0	0	0.860048508	0.658110304	0.67171126	0.231499018
AKR1B1P2	-0.707462666	-0.118473313	-0.044635107	-0.284740897	0	0.996881994	0	0	0.88168769	0.980116472	0.992508167	0.969192994
AKR1B1P3	0	0	0	-0.241677915	0	0	0	0	0	0	0	0.973850295
AKR1B1P7	0	0	0	-0.198614933	0	0	0	0	0	0	0	0.978508488
AKR1C1	-0.489949507	-0.558260761	-0.87403452	0.373629853	0.446011435	0.996881994	0.307795788	0.862209938	0.36937899	0.270904315	0.087083154	0.689258497
AKR1C2	-1.014798104	-0.594906711	-0.722570008	-0.356989262	0.063871621	0.964649504	0.257135318	0.885260326	0.023846681	0.119713554	0.059667743	0.733716501
AKR1C3	0.811173623	-0.141668532	-1.597792465	1.33696594	0.349191274	0.996881994	0	0.166186758	0.272892151	0.865501008	0.085981584	0.029006115
AKR1C4	-0.920867403	-0.324569331	-0.250731126	-0.586204357	0	0.996881994	0	0	0.846389617	0.945563774	0.957934624	0.851782085
AKR1C5P	-0.920863365	0.49981321	-0.25072654	-0.672333171	0	0.996881994	0	0	0.846390282	0.916261346	0.957935392	0.846281218
AKR1C7P	-0.679083824	-0.945502905	-1.705322729	-0.391095713	0.507065088	0.996881994	0	0.679002785	0.431460692	0.254292282	0.060286276	0.399460167
AKR1C8P	-1.501169481	1.520187796	1.183926129	0.360815176	0	0.996881994	0	0.842372639	0.491916407	0.466776288	0.576409631	0.650622298
AKR1D1	0	0	0	-0.284740897	0	0	0	0	0	0	0	0.969192994
AKR1D1P1	-0.81415647	-0.22151801	0.67669815	-0.284740897	0	0.996881994	0	0	0.86400623	0.962831952	0.886799587	0.969192994
AKR1E2	-0.255091947	-0.662269538	-0.600242017	-0.843246	0	0.996881994	0	0	0.91155184	0.764165004	0.785811603	0.733709747
AKR7A2	-1.303074538	0.236616253	0.053284551	-0.059054143	0.007915259	0.964649504	0.870737365	0.846071262	0.000421071	0.116366003	0.732014488	0.657052216
AKR7A2P1	-0.267688098	0.124541086	0.556439013	-0.291692577	0.822203471	0.996881994	0	0.84111175	0.779475385	0.879045319	0.484089398	0.648568441
AKR7A3	-0.992874883	-0.108627335	0.599057303	-0.279258251	0.082663522	0.996881994	0.241757386	0.523244951	0.036320858	0.745572233	0.052329391	0.225993583
AKR7L	-1.488504354	0.647522113	0.002425154	-0.364372594	0.038739974	0.965154515	0.997410391	0.42354302	0.009559646	0.123010413	0.995632707	0.146809803
AKT1	-0.524696723	0.028530876	0.095510317	-0.087005111	0.143122364	0.996881994	0.623864212	0.546441864	0.084102345	0.793129289	0.373847976	0.248538785
AKT1S1	-0.447723089	0.092505509	0.11595928	-0.06860299	0.224317902	0.996881994	0.584184683	0.768553135	0.154788832	0.436980597	0.32643775	0.519820015
AKT2	-0.665061243	0.007562576	0.12464976	0.016541308	0.099405164	0.996881994	0.304680812	0.902712495	0.04880151	0.920854693	0.084767612	0.769986835
AKT3	-1.647515365	-0.546503635	-0.694791008	-0.799858518	0.001812985	0.876916886	0.090249026	0.002373336	3.99E-05	0.027500007	0.003844201	6.95E-05
AKT3-IT1	0	0	0	0	0	0	0	0	0	0	0	0
AKTIP	-0.654706917	0.145727963	0.263769597	-0.278916261	0.11675243	0.996881994	0.349237194	0.510506722	0.061537104	0.395715114	0.113077603	0.215521417
ALAD	-0.742848293	-0.088205185	-0.284775683	0.096980163	0.049073378	0.996881994	0.090249026	0.43594343	0.0147909	0.417238429	0.003864636	0.155683555
ALAS1	-0.54050485	-0.301024921	-0.291547198	0.417306607	0.133014166	0.864476248	0.155917068	0.141098041	0.075606573	0.014186451	0.017928123	0.022058524
ALAS2	-1.525043488	-1.133353006	-1.065978252	-1.235742456	0	0.996881994	0	0	0.670111829	0.767282829	0.780827221	0.447753165
ALB	-0.30845424	0.363278255	0.317627665	-1.291189342	0	0.996881994	0	0	0.905449972	0.888903681	0.902933162	0.344347872
ALCAM	-0.870993509	-0.215078998	-0.263077773	0.30634472	0.069869755	0.996881994	0.375268949	0.652873054	0.027545501	0.220343198	0.129970774	0.364414846
ALDH16A1	-0.405459096	-0.094186148	0.126871971	-0.042678788	0.263559897	0.996881994	0.673776772	0.858229383	0.191178385	0.562367738	0.432382877	0.683177666
ALDH18A1	-0.779743649	0.14080909	0.130235233	0.19637449	0.101291013	0.996881994	0.59282005	0.615989268	0.050162475	0.299093284	0.337204389	0.322953317
ALDH1A1	0.637565633	0.061543783	0.20105575	2.35754335	0	0.996881994	0	0.001269797	0.650328608	0.967208555	0.892775752	3.00E-05
ALDH1A2	-1.359495747	0.726365468	-0.66298096	-1.774202991	0	0.996881994	0	0	0.747035552	0.86505652	0.876834304	0.292461221
ALDH1A3	-0.670748562	-0.137663851	-1.004413456	-0.319511048	0.130016897	0.996881994	3.34E-11	0.838405303	0.072953095	0.460075864	2.57E-15	0.642502718
ALDH1B1	-0.655068458	0.13660497	0.206298624	0.522700587	0.119450906	0.91882024	0.09536512	0.16455906	0.063890144	0.08109775	0.004389114	0.028565619
ALDH1L1	1.662978635	-0.843707232	-0.769552066	-0.709787868	0	0.996881994	0	0	0.663931466	0.830180231	0.844906484	0.475401004
ALDH1L1-AS1	0	0	0	0	0	0	0	0	0	0	0	0
ALDH1L2	-1.218437088	-0.005220372	0.025785459	0.047474462	0.030240287	0.996881994	0.952584734	0.947341915	0.005774888	0.978144976	0.892246303	0.873643653
ALDH2	0.259927491	0.028585447	-0.228372903	-0.147954216	0.538127584	0.996881994	0.745926671	0.873057676	0.463920113	0.937269305	0.531597147	0.710959896
ALDH3A1	-0.955328117	-0.726368201	-0.07480576	-0.024260189	0	0.996881994	0	0.98610613	0.504196578	0.611729121	0.956603114	0.968119477
ALDH3A2	-1.205594085	0.140953658	-0.441370476	0.42201682	0.0149706	0.996881994	0.065334641	0.184965216	0.001420546	0.343805592	0.000988751	0.034661032
ALDH3B1	-0.256557221	-0.125520595	-0.066730588	0.340313735	0.408559556	0.996881994	0.867745135	0.547051955	0.331806258	0.506802988	0.724876585	0.249456824
ALDH3B2	0	0	0	-0.327803879	0	0	0	0	0	0	0	0.964536743
ALDH4A1	-0.621848342	0.243622983	-0.033779944	0.146062307	0.095235038	0.908570238	0.913519483	0.677489238	0.045573714	0.06668374	0.808408144	0.397873042
ALDH5A1	-1.202216458	-0.036645995	-0.046560418	0.15339234	0.026104768	0.996881994	0.917033834	0.687232772	0.004276952	0.854477154	0.815486408	0.409256686
ALDH6A1	-1.540339775	-0.477921376	-0.710844682	-0.17788457	0.000469999	0.916340662	0.100434332	0.46675493	6.18E-06	0.071763093	0.005207256	0.178125048
ALDH7A1	-0.260570012	0.420939798	-0.011764382	-0.459185551	0.790562877	0.996881994	0	0	0.74260268	0.548963271	0.986934744	0.727217328
ALDH7A1P1	-0.81415647	-0.22151801	0.67669815	-0.370866861	0	0.996881994	0	0	0.86400623	0.962831952	0.886799587	0.959881701
ALDH8A1	-0.43692164	0.524506915	-0.51877672	-0.142799951	0.518953692	0.996881994	0.541119313	0.887727524	0.443667026	0.223031584	0.278220308	0.739113664
ALDH9A1	-1.34074807	0.153530567	0.151488793	-0.017049767	0.011414433	0.996881994	0.556897845	0.949323537	0.000847851	0.290660281	0.296667818	0.878473596
ALDOA	-0.644330816	-0.047178533	0.099029558	-0.106844309	0.092194098	0.996881994	0.563246543	0.683548757	0.043363613	0.629531974	0.304100246	0.404746118
ALDOAP1	0	0	0	-0.413938929	0	0	0	0	0	0	0	0.935292202
ALDOAP2	-0.81415647	-0.22151801	-0.147679805	0.504774754	0	0.996881994	0	0	0.86400623	0.962831952	0.97521613	0.897658391
ALDOB	-1.871957788	1.601220405	-0.490011639	-0.993456274	0.183317526	0.88919506	0	0.329660131	0.118701246	0.05202012	0.634035798	0.09235559
ALDOC	-0.957000053	-0.412872314	-0.260109764	-1.044674859	0.011049219	0.904284281	0.516388561	0.131325123	0.000793553	0.063381874	0.2523321	0.019478652
ALG1	-0.595860401	0.14451684	0.192386968	0.209380932	0.153603596	0.996881994	0.307855018	0.073731485	0.093020601	0.209565796	0.087277597	0.008169165
ALG10	-0.995546191	-0.225083695	-0.251947976	0.13269278	0.057402203	0.996881994	0.525293049	0.611508675	0.019676098	0.316384933	0.261251726	0.317347284
ALG10B	-1.278624645	-0.036432269	-0.334237979	0.178335977	0.022640873	0.996881994	0.293824787	0.42747332	0.003214334	0.852503702	0.078719625	0.149963373
ALG11	-1.447173585	-0.203820349	-0.192967346	-0.039549849	0.005866535	0.996881994	0.578117773	0.828592914	0.000247538	0.293439947	0.320485247	0.624931263
ALG12	-0.64482095	0.078818071	0.298875341	0.120737764	0.100959508	0.996881994	0.09209999	0.397526887	0.049879757	0.499025402	0.004012052	0.13093303
ALG13	-1.06678416	-0.067127841	-0.119782409	-0.009891107	0.031835844	0.996881994	0.547960965	0.951142791	0.006405429	0.554237345	0.286316247	0.882391836
ALG14	-0.793326735	0.356629355	0.334308311	0.083314415	0.143365631	0.934334569	0.350232938	0.882660723	0.08432103	0.089457249	0.113590518	0.7294881
ALG14-AS1	-0.484086184	1.177054759	-0.662982616	-0.284740897	0	0.996881994	0	0	0.899167253	0.782876445	0.877778368	0.969192994
ALG1L	-1.073676314	-0.431755411	1.230103754	-0.296327938	0.271618801	0.996881994	0	0.777019175	0.19883558	0.596373879	0.085257741	0.534002066
ALG1L10P	0	0	0	-0.889539967	0	0	0	0	0	0	0	0.698706701
ALG1L11P	0	0	0	0	0	0	0	0	0	0	0	0
ALG1L12P	0	0	0	1.526969204	0	0	0	0	0	0	0	0.831459712
ALG1L13P	-1.202733483	-0.185437134	-0.217086876	0.096464544	0.017506202	0.996881994	0.637089008	0.79602111	0.001970951	0.460650271	0.389949246	0.565916659
ALG1L14P	0	0	0	-0.241677915	0	0	0	0	0	0	0	0.973850295
ALG1L15P	-1.462383207	0.191981249	0.171969414	1.155435418	0	0.996881994	0	0	0.492587875	0.924497504	0.932589846	0.325914663
ALG1L2	-2.652350958	-0.841936983	0.097823674	-0.166649589	0.082313424	0.996881994	0	0.88065958	0.036136644	0.434168549	0.922394656	0.725507636
ALG1L3P	-1.359391055	-0.737141154	1.558472837	-0.843238288	0	0.996881994	0	0	0.742553471	0.876765828	0.7414364	0.73656586
ALG1L5P	-1.247474768	-0.63370495	-0.559866745	-0.758970134	0	0.996881994	0	0	0.759518952	0.893947691	0.906243927	0.791638878
ALG1L6P	0	0	0	0.655544466	0	0	0	0	0	0	0	0.630616862
ALG1L7P	-0.81415647	-0.22151801	-0.147679805	-0.457005615	0	0.996881994	0	0	0.86400623	0.962831952	0.97521613	0.917613224
ALG1L8P	0	0	0	-0.327804073	0	0	0	0	0	0	0	0.964254496
ALG1L9P	0	0	0	1.577359995	0	0	0	0	0	0	0	0.450161065
ALG2	-0.619139179	0.121907953	0.089478162	0.053768967	0.118176536	0.988751828	0.557929135	0.685728587	0.062787137	0.149432834	0.298248354	0.407547397
ALG3	-0.481433296	0.098234738	0.272943272	0.261029919	0.242528635	0.996881994	0.103956795	0.198930197	0.171983295	0.368131047	0.005724068	0.038650906
ALG3P1	-0.81415647	-0.22151801	-0.147679805	-0.672331515	0	0.996881994	0	0	0.86400623	0.962831952	0.97521613	0.861188825
ALG5	-0.731950202	0.149089327	0.129945437	0.16989024	0.119711449	0.996881994	0.566913481	0.315852626	0.064116453	0.239787072	0.30747628	0.085917149
ALG6	-0.830755697	0.237402323	0.014363716	0.189088523	0.102008314	0.996881994	0.974139656	0.17944593	0.050633683	0.209999852	0.940988525	0.033020625
ALG8	-0.676580529	0.198349371	0.220728292	0.104902181	0.14812321	0.992877403	0.347606645	0.44571534	0.088273374	0.156459255	0.111641848	0.162691285
ALG9	-0.659395735	0.2444951	0.065236502	0.135303567	0.168176376	0.90301338	0.816591474	0.468162554	0.105728364	0.062137271	0.636844563	0.179372395
ALG9-IT1	0	0	0	-0.54313251	0	0	0	0	0	0	0	0.912748671
ALK	0	0	0	-0.327803879	0	0	0	0	0	0	0	0.964536743
ALKAL1	-0.071679085	-1.117686866	0.82009435	-0.819411895	0	0.996881994	0	0.504179341	0.959563875	0.454694182	0.52108637	0.209681191
ALKAL2	-0.81415647	-0.22151801	-0.147679805	-0.863739087	0	0.996881994	0	0	0.86400623	0.962831952	0.97521613	0.61457757
ALKBH1	-0.836056303	0.005531938	0.214171831	-0.032493574	0.075713519	0.996881994	0.352686051	0.846127368	0.031491636	0.968926645	0.115444761	0.657484971
ALKBH2	-0.634111677	0.412334681	0.359258497	0.161685654	0.152969082	0.863134278	0.200754862	0.64011062	0.092419719	0.01293066	0.034146713	0.348664886
ALKBH3	-0.648089416	0.119473169	0.119283951	0.06467192	0.113927846	0.980531265	0.39086095	0.569951924	0.059453242	0.141975714	0.142627849	0.27284833
ALKBH3-AS1	-0.454831998	0.089078243	-0.367456144	0.363058561	0.63650721	0.996881994	0	0.613156178	0.568754329	0.900009938	0.623518096	0.319484727
ALKBH4	-0.235287632	0.012027596	0.07669014	-0.050864784	0.549605731	0.996881994	0.805834444	0.703649736	0.476804021	0.938005904	0.618035883	0.430648046
ALKBH5	-0.596841454	0.1999313	0.226375707	-0.050284899	0.132836014	0.876916886	0.124951876	0.720314306	0.075487766	0.026312975	0.009802629	0.452683722
ALKBH6	-0.305956675	0.153637644	-0.149916985	-0.284309846	0.416081983	0.996881994	0.620030508	0.071460934	0.339591476	0.354795572	0.369737272	0.007755697
ALKBH7	-0.598659971	-0.34969904	-0.116705435	-0.111298714	0.117670192	0.951774258	0.792372607	0.561759871	0.062378256	0.101467204	0.5945298	0.263594392
ALKBH8	-1.149021305	-0.135988628	-0.160677372	0.007001768	0.032818881	0.996881994	0.618272061	0.974328715	0.006761418	0.44717601	0.367756335	0.941034901
ALMS1	-1.277786291	-0.321151502	-0.325553398	-0.002540991	0.015450525	0.934334569	0.302570356	0.991308484	0.001521495	0.087917826	0.083065378	0.97982426
ALMS1-IT1	-2.001480323	-0.124831604	0.371606829	0.208478653	0.016825074	0.996881994	0.653562238	0.703666523	0.001820366	0.788734061	0.407086831	0.430767166
ALMS1P1	-3.423034933	1.208754034	-0.559266092	-0.443696539	0	0.996881994	0	0.671398082	0.037815515	0.361055401	0.710129417	0.389519158
ALOX12	-1.644935759	-0.538552225	-0.778362023	0.483703924	0.060459727	0.996881994	0.448883505	0.788340075	0.021586486	0.368680445	0.189904157	0.55263254
ALOX12-AS1	-0.376817292	-0.162182765	0.258166718	-0.089143944	0.366008531	0.996881994	0.362797009	0.866674002	0.28915254	0.352766318	0.122039811	0.696682423
ALOX12B	-0.920863365	-0.324564745	-0.25072654	0.020477161	0	0.996881994	0	0.991330453	0.846390282	0.945564542	0.957935392	0.97996815
ALOX12P1	0	0	0	-0.370872752	0	0	0	0	0	0	0	0.948387316
ALOX12P2	-0.077620869	-0.034652905	0.201438689	0.177752714	0.916546371	0.996881994	0.840109369	0.876961766	0.894455812	0.943127974	0.676523076	0.718462329
ALOX15	-3.476757197	-0.362660754	-0.553692932	-1.844257872	0.008070014	0.996881994	0	0.049480098	0.0004389	0.644235644	0.485860244	0.004442476
ALOX15B	-1.958145037	-1.38341524	0.313770703	-0.443806675	0	0.996881994	0	0	0.422367031	0.559913902	0.894567421	0.778757352
ALOX15P1	-1.027580581	-0.42761148	-0.353773275	-1.744656711	0	0.996881994	0	0	0.828848929	0.928322669	0.940674401	0.275742766
ALOX15P2	0	0	0	-0.198614933	0	0	0	0	0	0	0	0.978508488
ALOX5	0.89476545	-3.408814212	-2.063880108	-0.452549136	0.688198742	0.964649504	0	0.829138583	0.625259277	0.116530473	0.326711235	0.625704261
ALOX5AP	-0.170784915	-1.080688982	-1.456833841	-0.43539506	0.839374478	0.996881994	0.270347124	0.655268131	0.800511967	0.179666977	0.067165437	0.367911035
ALOXE3	0	0	0	-0.629264616	0	0	0	0	0	0	0	0.883721163
ALPG	0	0	0	-0.370866861	0	0	0	0	0	0	0	0.959881701
ALPK1	-0.675811221	-0.015826041	-0.119629884	0.227527185	0.126755949	0.996881994	0.584275	0.173014438	0.07023304	0.897858373	0.326785687	0.031079713
ALPK2	-0.920863365	-0.324564745	1.538537566	-0.500064978	0	0.996881994	0	0	0.846390282	0.945564542	0.745658971	0.929774369
ALPK3	-1.535479503	-1.099786467	-1.018382305	-0.789272103	0.253770156	0.996881994	0	0.268330023	0.182185702	0.306536058	0.343445897	0.064032211
ALPL	-1.137099022	-0.530664193	-0.456825987	-1.021166268	0	0.996881994	0	0	0.787565576	0.911113388	0.923440234	0.854504046
ALPP	0	0	0	-0.586199793	0	0	0	0	0	0	0	0.892563119
ALS2	-0.609800319	-0.204251721	-0.247248783	0.150487033	0.13675968	0.996881994	0.311558859	0.536828295	0.078665714	0.165659657	0.089537503	0.240725875
ALS2CL	-0.73813218	-0.565464954	-0.482216194	0.413536836	0.247797424	0.996881994	0.592662088	0.623621141	0.176745343	0.25894946	0.336722199	0.330410067
ALX3	0	0	0	-0.629267063	0	0	0	0	0	0	0	0.866895109
ALX4	-2.007132893	-0.649718539	-0.567002308	0.652017041	0	0.996881994	0	0.345895342	0.275547001	0.707638851	0.742259225	0.101522031
ALYREF	-0.551492348	0.182783954	0.259779035	-0.017843681	0.175232067	0.964649504	0.159413481	0.939169544	0.111822682	0.114026841	0.018980523	0.855117068
AMACR	-0.950169646	-0.128194884	0.146778595	0.15995473	0.044902769	0.996881994	0.606299824	0.380658807	0.012482291	0.426189128	0.354102618	0.120967308
AMBP	-0.485082579	-0.73712291	-0.662983351	0.734258044	0	0.996881994	0	0	0.874188858	0.816497393	0.834440563	0.422641204
AMBRA1	-0.911869159	-0.31291765	-0.103139006	-0.000168272	0.028159158	0.876916886	0.739577106	0.999081173	0.004975826	0.043136829	0.522764269	0.998834912
AMD1	-1.098226566	0.164556689	0.108493101	0.112181153	0.036499311	0.996881994	0.71976879	0.522542062	0.008400687	0.294409063	0.492587091	0.225528999
AMD1P1	0	0	0	-1.192839363	0	0	0	0	0	0	0	0.51923624
AMD1P3	-2.958107293	2.638005302	0.236833257	-0.504236072	0	0.918738726	0	0.74417147	0.121299565	0.075346468	0.894048675	0.48393157
AMDHD1	-0.578209878	0.695223472	-0.999996342	-0.558617959	0.623286143	0.996881994	0	0.64011062	0.554471138	0.416784338	0.303628348	0.34860563
AMDHD2	-0.451034329	-0.26234997	-0.280430376	-0.020736255	0.21711972	0.996881994	0.490050509	0.961021662	0.148474103	0.257296554	0.225620114	0.909222271
AMER1	-1.332953088	-0.116230588	-0.151292381	0.229220399	0.012899271	0.996881994	0.698675708	0.442705177	0.001060197	0.575484532	0.464743911	0.160572016
AMER2	-1.845271153	-1.164948155	-1.098739305	-0.241677915	0	0.996881994	0	0	0.697818646	0.80639334	0.817193652	0.973850295
AMFR	-0.528304925	-0.012359061	0.076253414	0.142520337	0.149107102	0.996881994	0.698675708	0.533772991	0.089155098	0.90679439	0.465299846	0.23718493
AMH	0.07212052	0.270929515	0.95257277	-0.375028718	0.939534918	0.996881994	0	0.558443106	0.924148979	0.682794615	0.128719581	0.26122391
AMHR2	-0.920863365	-0.324564745	-0.25072654	-0.327803879	0	0.996881994	0	0	0.846390282	0.945564542	0.957935392	0.964536743
AMIGO1	-1.177409388	-0.023347468	-0.502341136	0.08346301	0.120630081	0.996881994	0.561711616	0.916819243	0.064839465	0.960361736	0.302320429	0.803318512
AMIGO2	-0.920863365	-0.324564745	-0.25072654	-0.97120317	0	0.996881994	0	0	0.846390282	0.945564542	0.957935392	0.698632634
AMIGO3	-0.680503483	-0.112788807	-0.025615791	-0.679989006	0.089534598	0.996881994	0.972952084	0.321732704	0.041214057	0.733583823	0.93839899	0.088787699
AMMECR1	-1.220629458	0.101728965	-0.006249664	-0.018213863	0.026585032	0.996881994	0.98960672	0.968883654	0.004448393	0.620201507	0.975799662	0.930254881
AMMECR1-IT1	0	0	0	1.31233706	0	0	0	0	0	0	0	0.814409104
AMMECR1L	-0.836594801	-0.036060987	0.05930782	0.1391885	0.061023224	0.996881994	0.707483852	0.080184373	0.021938159	0.667602239	0.476064493	0.009294233
AMMECR1LP1	-1.027580581	-0.42761148	-0.353773275	0	0	0.996881994	0	0	0.828848929	0.928322669	0.940674401	0
AMN	-0.59766935	-0.086515885	-0.049570143	0.073161075	0.322500583	0.996881994	0.960577344	0.910158328	0.247497476	0.842292518	0.909335325	0.787331486
AMN1	-0.534048174	-0.282380353	0.165332033	-0.566637105	0.221561058	0.996881994	0.73066019	0.125802468	0.152535367	0.265862533	0.51087188	0.018178875
AMOT	-2.970443793	-0.862782882	0.189230019	-0.911224954	0.001535706	0.965154515	0.869065093	0.329666346	3.19E-05	0.125416015	0.72813381	0.092411401
AMOTL1	-1.243119601	-0.250070644	-0.212197411	-0.133554727	0.016940969	0.996881994	0.55821924	0.71862131	0.001842431	0.218692911	0.298550412	0.449603288
AMOTL2	-1.544998938	-0.950160659	-0.876008123	-2.360440042	0	0.996881994	0	0.237205569	0.644111104	0.788781026	0.804756411	0.052139035
AMPD1	0	0	0	-0.241677915	0	0	0	0	0	0	0	0.973850295
AMPD2	-0.633293301	0.035646016	0.096835136	-0.017867245	0.109700012	0.996881994	0.638547729	0.951889374	0.056375718	0.755369037	0.391578295	0.884668199
AMPD3	-0.505735276	-0.264255683	-0.336891876	0.236378593	0.132118165	0.996881994	0.453629804	0.68789692	0.074818105	0.311302943	0.19429307	0.410078934
AMPH	-1.624879248	1.184566424	-0.060599145	0.249628277	0	0.996881994	0	0	0.312207024	0.352853578	0.965558832	0.802870569
AMT	-0.400738201	0.371318382	-0.074682446	-0.07768267	0.515254996	0.996881994	0.930979032	0.895983689	0.440028583	0.306226907	0.843133247	0.757732324
AMY1A	0	0	0	-4.806212305	0	0	0	0.072815607	0	0	0	0.008013845
AMY1B	-1.428369246	-0.126666339	-1.68818682	-0.945663053	0.240678727	0.996881994	0.277815651	0.718547628	0.170226482	0.894401259	0.070741919	0.449317676
AMY1C	-2.871519244	-0.098646627	-1.041091031	0.104573057	1.20E-05	0.996881994	0.147344527	0.947218828	4.99E-08	0.838472538	0.015717657	0.872681088
AMY2A	-2.997748245	1.488885466	-1.965346183	-2.231040103	0	0.996881994	0	0	0.169301315	0.463425161	0.366929928	0.168176599
AMY2B	-0.855189444	-0.137781666	-0.295132469	-0.469791208	0.072972495	0.996881994	0.491106292	0.359618337	0.029542681	0.575825152	0.226806605	0.109006815
AMYP1	-1.835442408	-1.164810245	1.412113034	-0.185240469	0	0.996881994	0	0	0.534727317	0.686602468	0.616012514	0.87933583
AMZ1	-1.947590313	0.668559805	-0.976402885	-1.153919726	0.201671897	0.996881994	0	0.30823852	0.134621051	0.527172752	0.414244097	0.082327299
AMZ2	-0.940965667	-0.149714371	-0.151860116	-0.112930529	0.03211294	0.964649504	0.349701239	0.422763758	0.00653741	0.119441498	0.113364244	0.146247511
AMZ2P1	-0.476814316	-0.411907434	-0.373069755	0.127083175	0.256173223	0.876916886	0.246657923	0.763611717	0.184517797	0.032087042	0.054464834	0.512916213
AMZ2P2	-0.814163124	-0.221523527	-0.147685321	-0.327803879	0	0.996881994	0	0	0.864005129	0.962831027	0.975215205	0.964536743
ANAPC1	-1.353488856	-0.284346691	-0.366586922	0.190088681	0.011049219	0.963224872	0.207072435	0.408598858	0.000794546	0.112706415	0.03665563	0.137752302
ANAPC10	-0.659716854	0.113109623	0.299298529	0.044021043	0.1623834	0.996881994	0.216543214	0.780169521	0.100918158	0.46405811	0.040150071	0.539351569
ANAPC10P1	-1.470989796	2.209782612	0.879835001	-0.586204229	0	0.996881994	0	0	0.624224472	0.454431486	0.772392927	0.853624504
ANAPC11	-0.425018802	0.074060449	0.256788446	0.114865905	0.311679075	0.996881994	0.342046147	0.406805001	0.236969947	0.655049575	0.108430904	0.136445626
ANAPC13	-0.641267441	0.199902665	0.172209518	0.168029587	0.148710672	0.980531265	0.469974526	0.283836787	0.088811369	0.140487911	0.20744277	0.070938822
ANAPC15	-0.597082969	0.141190893	0.242621997	-0.010636005	0.137199801	0.996881994	0.176841295	0.960740669	0.079100519	0.216014727	0.025084161	0.907882525
ANAPC16	-0.720447633	0.036014491	0.072233454	-0.004192637	0.085899841	0.996881994	0.577192748	0.98434979	0.038656063	0.624580275	0.31937426	0.963483612
ANAPC1P1	-3.384188139	-0.360310918	-1.361200602	0.01478555	0.000339848	0.996881994	0.183766247	0.975456278	3.97E-06	0.559130952	0.027636362	0.944723834
ANAPC2	-0.563907598	-0.011711171	0.113393973	-0.077203808	0.147003857	0.996881994	0.620383388	0.576004689	0.087285967	0.927351649	0.370281934	0.280639002
ANAPC4	-0.846208047	0.158477514	-0.051269628	0.041183034	0.084453204	0.996881994	0.861989454	0.787782395	0.037670457	0.249863348	0.714841559	0.551314806
ANAPC5	-0.614872484	0.081319825	0.114663315	0.198168597	0.159595227	0.996881994	0.457135598	0.10535123	0.098524549	0.368220402	0.197377873	0.013951183
ANAPC7	-0.956954881	-0.027354094	-0.111881069	0.058235927	0.041040795	0.996881994	0.491861129	0.569951924	0.010561013	0.773266785	0.227854394	0.272964405
ANG	0.030523394	0.573234251	0.791686176	-0.649929088	0.971112201	0.996881994	0.402155668	0.413647131	0.963609551	0.311027165	0.151658955	0.140958136
ANGEL1	-0.987695327	-0.133365798	-0.238454349	0.03054845	0.026263009	0.996881994	0.22548417	0.923526784	0.004330344	0.277744787	0.044031092	0.819557162
ANGEL2	-1.014759146	-0.027972238	-0.180350724	0.138330064	0.038840721	0.996881994	0.403006446	0.173014438	0.009629449	0.828424182	0.152577018	0.031088865
ANGPT1	0.002354715	-1.961614338	-1.71773388	-3.426643881	0.998341019	0.973424277	0	0.098813704	0.998275096	0.136318201	0.182611533	0.012689554
ANGPT2	-0.115430188	0.909221568	0.954609204	-0.392920478	0.919592985	0.996881994	0	0.636166424	0.897975506	0.248190344	0.224127709	0.344544411
ANGPT4	-0.129451099	-1.421813554	-1.415923627	-0.524362767	0.925876148	0.996881994	0	0.682146604	0.906093243	0.259418997	0.264142638	0.402822954
ANGPTL1	-0.920863365	-0.324564745	-0.25072654	1.388878411	0	0.996881994	0	0	0.846390282	0.945564542	0.957935392	0.746837305
ANGPTL2	-0.715131667	-0.636703105	1.597145236	0.427568108	0.555718504	0.996881994	0	0	0.483061172	0.516460445	0.05152775	0.698321043
ANGPTL3	-0.920863365	-0.324564745	-0.25072654	0.332518156	0	0.996881994	0	0	0.846390282	0.945564542	0.957935392	0.907338522
ANGPTL4	0.174175023	-1.44246726	-0.651992736	-0.730570576	0	0.996881994	0	0.376334817	0.894777148	0.32746887	0.638082872	0.118376451
ANGPTL5	0	0	0	-0.198614933	0	0	0	0	0	0	0	0.978508488
ANGPTL6	-0.715406219	0.460922609	0.13887821	-0.068867769	0.271111172	0.996881994	0.886057925	0.939045551	0.198374465	0.290462997	0.758704044	0.854319005
ANGPTL7	0.704062734	-1.167621024	-1.099365188	-1.066122234	0	0.996881994	0	0.524122706	0.759412738	0.611048997	0.632556278	0.227664589
ANGPTL8	-1.248092972	-0.63370495	-0.559866745	-1.007064729	0	0.996881994	0	0	0.792877738	0.893947691	0.906243927	0.482418179
ANHX	0	0	0	-0.198614933	0	0	0	0	0	0	0	0.978508488
ANK1	-0.950376938	-0.504875096	-0.890599456	-0.434374788	0.307269521	0.996881994	0	0.500516088	0.232541995	0.539851771	0.291723708	0.205907045
ANK2	-0.877756287	-0.402271221	-0.702651167	0.2710799	0.196651106	0.996881994	0.460351283	0.703983217	0.130227645	0.460424949	0.199549522	0.431204904
ANK2-AS1	0	0	0	-0.241677915	0	0	0	0	0	0	0	0.973850295
ANK3	-1.948827335	-1.449240433	-1.427040304	0.19359728	0.105442756	0.996881994	0	0.940761574	0.053160026	0.180215186	0.188473797	0.858459624
ANKAR	-1.033683624	0.05409955	-0.477689134	0.098849538	0.072685812	0.996881994	0.387001806	0.808890814	0.029249032	0.860591691	0.13901527	0.586473356
ANKDD1A	-0.672931898	0.013214358	0.394651349	-0.351351779	0.202698095	0.996881994	0.451522445	0.297713392	0.135587143	0.966616758	0.192151267	0.077382
ANKDD1B	0.208503817	0.402277823	-1.306527063	0.077469391	0.799638367	0.996881994	0	0.927348782	0.753436335	0.50395992	0.061001817	0.827687932
ANKEF1	-0.90248408	-0.012646874	0.197240604	-0.787822852	0.082752775	0.996881994	0.605587369	0.174381631	0.036371003	0.953571784	0.353310199	0.031533616
ANKFN1	-0.921714758	-0.518565656	-0.357907703	-0.253569555	0.049876529	0.875239179	0.340456661	0.666115961	0.015281768	0.016684571	0.10729899	0.383181442
ANKFY1	-1.156471696	-0.266597153	-0.422538587	0.026475537	0.009016456	0.965154515	0.128062448	0.908179951	0.00053882	0.12267208	0.01037831	0.781763126
ANKH	-1.00575929	-0.045366344	0.188654769	-0.622219956	0.039920683	0.996881994	0.610345495	0.084296233	0.010085614	0.828602754	0.359173043	0.010014983
ANKHD1	-0.881211547	0.017424806	-0.123414402	0.100584639	0.045295927	0.996881994	0.28551358	0.298320134	0.01267592	0.8104329	0.074727155	0.077691448
ANKHD1-EIF4EBP3	-0.688884622	-0.078263416	-0.244519184	-0.271125736	0.11149404	0.996881994	0.387774808	0.363658142	0.057727468	0.644941638	0.139787986	0.110918009
ANKIB1	-1.196750377	-0.163950566	-0.377123933	0.045345729	0.016242324	0.996881994	0.172776173	0.660818286	0.0016903	0.348133486	0.023491593	0.374936928
ANKK1	-1.137460754	0.29371974	-0.45682001	-1.107001751	0	0.996881994	0	0	0.810875041	0.950730889	0.923441233	0.575882613
ANKLE1	-0.743060509	0.266136524	0.213813164	0.109761163	0.103999947	0.876916886	0.292462565	0.800619023	0.052013708	0.024263441	0.077980463	0.573235383
ANKLE2	-0.821088438	0.03744134	0.03271789	-0.071442171	0.053208258	0.996881994	0.77877482	0.466253652	0.017176779	0.519365002	0.573187378	0.177732628
ANKMY1	-0.945643386	-0.113651107	-0.182755437	-0.063119127	0.032303114	0.996881994	0.394790436	0.720526253	0.006606098	0.373614545	0.145877694	0.453740499
ANKMY2	-0.952881259	-0.019219532	-0.041540759	0.185692445	0.050164987	0.996881994	0.874383072	0.160894849	0.015446337	0.877615771	0.738927019	0.027523053
ANKRA2	-0.368098042	0.260690429	0.20948177	-0.003220907	0.378523468	0.933153136	0.431425934	0.988068758	0.301388146	0.087158371	0.175917386	0.97203866
ANKRD1	0.430299382	1.617594211	-1.733631526	-0.838705648	0	0.996881994	0	0	0.860180871	0.462591012	0.467395474	0.566701004
ANKRD10	-0.740091929	0.045342692	0.022705639	0.060685532	0.063398643	0.996881994	0.879950542	0.853243303	0.023569358	0.519075091	0.748109221	0.672443889
ANKRD10-IT1	-1.1964206	-0.449547265	-0.182440024	0.274595388	0.079445848	0.996881994	0.835279412	0.624996521	0.034099182	0.293087248	0.666976364	0.332409722
ANKRD11	-0.649711255	0.06661315	-0.039956781	-0.229162709	0.098848829	0.996881994	0.809035179	0.026454977	0.048360471	0.411707313	0.624448853	0.001814419
ANKRD12	-0.522316745	0.395161007	0.162639808	-0.024081821	0.28509767	0.981855992	0.765853809	0.932641894	0.21135541	0.14365921	0.556016608	0.840406339
ANKRD13A	-1.135754741	-0.267113557	-0.410496105	0.0340577	0.014396881	0.961400337	0.128086469	0.88525663	0.001311919	0.111489044	0.010498891	0.733356122
ANKRD13B	-0.288919621	0.423963436	0.435667941	0.120848193	0.519374515	0.886055255	0.225752818	0.797622679	0.444163982	0.05117852	0.044184516	0.568819587
ANKRD13C	-1.180769991	-0.193759034	-0.220933136	-0.091235967	0.022718413	0.996881994	0.47311311	0.593638456	0.003238844	0.274170791	0.210466695	0.298099567
ANKRD13D	-0.059440211	0.189828228	0.237426123	0.037361903	0.888160765	0.996881994	0.507284549	0.908719974	0.859021569	0.355600111	0.244240944	0.783333225
ANKRD16	-0.79681839	0.140303209	0.249445972	0.208949997	0.092679541	0.996881994	0.376086456	0.56605846	0.043719664	0.407880226	0.130832816	0.268757231
ANKRD17	-1.123249763	-0.125169447	-0.264398157	0.079866351	0.023000882	0.996881994	0.272618882	0.60454865	0.00332015	0.404024874	0.068233403	0.308390087
ANKRD18A	-0.152536238	0.528182168	0.359109409	0.902401451	0.793482862	0.898382392	0.473869322	0.103585064	0.746157668	0.058887953	0.21145958	0.013621111
ANKRD18B	-0.081281913	0.441885784	0.500208858	0.415737472	0.878513998	0.984241093	0.32258057	0.440698891	0.847420264	0.144732313	0.095681632	0.159138249
ANKRD18CP	1.014346606	0.781330471	-0.047803077	-0.359860273	0	0.996881994	0	0.700086307	0.678439238	0.758668094	0.985054442	0.426013821
ANKRD18DP	-1.348786471	0.228308163	-0.122594817	-0.748536926	0.033108992	0.996881994	0.848156636	0.017752467	0.00689425	0.454341469	0.691750625	0.001035947
ANKRD18EP	-1.188231083	0.029134081	-0.321195425	0.175064652	0.093302061	0.996881994	0.666260823	0.701936046	0.044192795	0.941625611	0.422893327	0.428523468
ANKRD19P	-3.047389236	0.653778925	-0.799016489	-0.24947187	0	0.996881994	0	0.886737161	0.070325419	0.646011821	0.606138524	0.73712622
ANKRD2	-0.224777751	2.51464918	-0.5843991	0.708959526	0	0.996881994	0	0	0.922095351	0.195656174	0.793846519	0.551616956
ANKRD20A1	0.334499256	-0.605501223	0.322985281	-0.378513011	0.767022574	0.996881994	0	0.852757426	0.715310342	0.505730829	0.717157501	0.671727766
ANKRD20A10P	0	0	0	-0.889632894	0	0	0	0	0	0	0	0.718368151
ANKRD20A11P	0	0	0	-0.241677915	0	0	0	0	0	0	0	0.973850295
ANKRD20A17P	0	0	0	-0.370876884	0	0	0	0	0	0	0	0.941047348
ANKRD20A18P	-1.246755246	-0.633710885	0.264514717	-0.445339738	0	0.996881994	0	0	0.726870388	0.85728628	0.940110319	0.731332762
ANKRD20A19P	0	0	0	-0.284740897	0	0	0	0	0	0	0	0.969192994
ANKRD20A2	-2.271066271	0.168949629	1.588036708	1.988474963	0.30772595	0.996881994	0	0.513289202	0.232948382	0.915388468	0.293755178	0.217961295
ANKRD20A21P	0	0	0	0	0	0	0	0	0	0	0	0
ANKRD20A3	-0.729049652	3.15542929	-1.109681365	0.120799482	0.775992871	0.876916886	0	0.961008566	0.725213094	0.029155955	0.543663264	0.908987283
ANKRD20A4	0.021487766	0.655402467	-0.013682418	-0.082329296	0.969197585	0.876916886	0.98499819	0.944309013	0.961158514	0.02856555	0.967031241	0.866610343
ANKRD20A5P	0	0	0	-0.71539832	0	0	0	0	0	0	0	0.834589541
ANKRD20A7P	-0.707464771	-0.118475089	-0.044636883	-0.715401471	0	0.996881994	0	0	0.88168734	0.980116174	0.992507869	0.784938079
ANKRD20A8P	1.358301981	-0.530658215	-0.45682001	-1.264500645	0	0.996881994	0	0	0.773207599	0.911114385	0.923441233	0.469235112
ANKRD20A9P	0.057227134	-0.22151801	-0.147679805	-0.284740897	0	0.996881994	0	0	0.990387917	0.962831952	0.97521613	0.969192994
ANKRD22	0.235756293	0.237234275	0.100013178	0.796193168	0.682497833	0.996881994	0.92622548	0.382930872	0.619088268	0.618346959	0.834508685	0.122300097
ANKRD23	-1.69554349	-0.284241848	-0.233907861	-0.101041462	0.055474729	0.996881994	0.864113064	0.862209938	0.01849748	0.661634634	0.718957786	0.689312842
ANKRD24	-0.778886569	-0.311654986	-0.747187806	-1.067860989	0.092140119	0.996881994	0.19798917	0.00063827	0.04328704	0.386707221	0.033080076	1.27E-05
ANKRD26	-0.733832649	0.282227785	0.197788388	-0.071982695	0.135835861	0.996881994	0.593603431	0.746952199	0.077936991	0.166678519	0.338993108	0.488777755
ANKRD26P1	-1.593680302	-0.122400432	-0.876191827	1.321330401	0	0.996881994	0	0	0.662739737	0.976330247	0.831773288	0.428671165
ANKRD26P4	0	0	0	1.240002653	0	0	0	0	0	0	0	0.628325795
ANKRD27	-0.771618385	0.261933265	0.381311983	0.302028839	0.128943046	0.964649504	0.155344233	0.405837652	0.072066425	0.118740515	0.01766442	0.135821068
ANKRD28	-1.913145502	-0.450326736	-0.285974822	-0.23292469	0.001012644	0.92638315	0.54396747	0.498605969	1.77E-05	0.08403782	0.281257097	0.203997932
ANKRD29	-0.797322229	-3.20757407	-1.626616664	0.649657549	0	0.876916886	0	0.332268602	0.562417475	0.030232326	0.27725498	0.094065317
ANKRD30B	0	0	0	-0.198614933	0	0	0	0	0	0	0	0.978508488
ANKRD30BL	0	0	0	-0.284740897	0	0	0	0	0	0	0	0.969192994
ANKRD30BP2	0	0	0	-0.198614933	0	0	0	0	0	0	0	0.978508488
ANKRD31	-2.258819038	-1.454586236	-1.39301377	-0.472447609	0	0.996881994	0	0.561587663	0.547808124	0.659785476	0.673727226	0.263352361
ANKRD33	-0.920863365	-0.324564745	-0.25072654	-0.198614933	0	0.996881994	0	0	0.846390282	0.945564542	0.957935392	0.978508488
ANKRD33B	-0.711290042	-0.178596126	-0.394123728	-0.088934476	0.181718225	0.996881994	0.623770228	0.875905466	0.117353688	0.6860769	0.373730799	0.716949243
ANKRD33B-AS1	0	0	0	-0.543135314	0	0	0	0	0	0	0	0.899464009
ANKRD34A	-1.652718028	0.546879765	-0.85251862	-0.233634534	0.093794061	0.996881994	0	0.663594766	0.044555895	0.405631894	0.243326205	0.379902722
ANKRD34B	1.771551398	-0.737140844	-0.662979849	0.677003513	0	0.996881994	0	0	0.705757075	0.874723881	0.887301231	0.926837498
ANKRD34C	0	0	0	-0.198614933	0	0	0	0	0	0	0	0.978508488
ANKRD34C-AS1	-0.81415647	-0.22151801	-0.147679805	0	0	0.996881994	0	0	0.86400623	0.962831952	0.97521613	0
ANKRD35	0.776637069	-0.247327884	0.300960066	1.001077324	0.106947883	0.996881994	0.747921149	0.104181366	0.054280895	0.612022837	0.533842895	0.013757744
ANKRD36	-0.160551364	0.430335701	0.364809375	-0.058434176	0.753282675	0.913432256	0.376048808	0.902135459	0.699860488	0.070928046	0.130678424	0.76860518
ANKRD36B	-0.397361311	0.432862957	0.187169213	0.084889055	0.412761898	0.878421942	0.659511138	0.851500869	0.336254856	0.047698242	0.413431711	0.669531125
ANKRD36BP2	-0.156175851	-0.42761148	0.47060468	-0.813925617	0	0.996881994	0	0	0.973771856	0.928322669	0.921138478	0.487471983
ANKRD36C	-0.348890545	0.399197004	0.315300945	0.064629923	0.499166202	0.956564893	0.474092706	0.909119387	0.422959635	0.108553887	0.211668728	0.784359165
ANKRD37	-0.007369422	-0.342765611	-0.057371619	-0.546244733	0.990836093	0.996881994	0.955949412	0.365495066	0.988938691	0.451889994	0.899002991	0.11216203
ANKRD39	-0.536638509	0.110927437	0.124611634	-0.051089245	0.183559728	0.996881994	0.663451858	0.795646979	0.118979285	0.473613	0.41968066	0.564671154
ANKRD40	-1.21329358	-0.042383755	-0.094272541	-0.140316284	0.012889942	0.996881994	0.669339953	0.344743656	0.001057139	0.722814008	0.426586184	0.100992811
ANKRD40CL	0	0	0	-0.457007925	0	0	0	0	0	0	0	0.905751949
ANKRD42	-0.76575411	0.088278868	-0.002430222	0.250369764	0.055061077	0.996881994	0.993515214	0.339985262	0.018212872	0.500545328	0.985354848	0.098425608
ANKRD44	-1.438427998	-0.456351344	-0.691655551	-0.417024214	0.006407237	0.91882024	0.104210148	0.174381631	0.000292353	0.0812057	0.005822871	0.031538704
ANKRD44-AS1	0.057227134	-0.22151801	-0.147679805	-0.327804995	0	0.996881994	0	0	0.990387917	0.962831952	0.97521613	0.962814869
ANKRD44-IT1	0.300199029	0.364538279	1.487389722	-2.306454031	0	0.996881994	0	0	0.799291283	0.744515274	0.143600038	0.097986362
ANKRD45	-1.386874393	-2.439157936	0.258065185	-0.627179203	0	0.964649504	0	0	0.400447281	0.117562261	0.857177936	0.591302217
ANKRD46	-0.998920609	0.072416714	-0.122080646	0.045237191	0.036547531	0.996881994	0.626515522	0.842220949	0.00845336	0.600505425	0.377124443	0.650419455
ANKRD49	-1.176304318	-0.004187229	-0.13223892	0.210716132	0.030158345	0.99712445	0.761673794	0.249221749	0.005743309	0.984934301	0.549985274	0.056961022
ANKRD50	-1.517636978	-0.46885434	-0.867814218	-0.147099552	0.009087721	0.992877403	0.103956795	0.772824552	0.000548786	0.153924589	0.005744025	0.525280676
ANKRD52	-0.834256447	-0.022115697	0.09437585	-0.073157818	0.04747913	0.996881994	0.57190288	0.740125383	0.013863756	0.816760678	0.314099819	0.479161322
ANKRD53	-1.551837819	-0.949553586	2.050538006	-2.063872144	0	0.996881994	0	0	0.586772806	0.718323223	0.414372854	0.103134318
ANKRD54	-0.436647975	0.197897601	0.249172029	-0.045627277	0.293022333	0.964649504	0.223716909	0.68162779	0.218528409	0.11733613	0.042982681	0.402194687
ANKRD55	-1.532258646	-0.126438984	-0.503458148	0.525696704	0.064576198	0.996881994	0.562637083	0.664805878	0.024267244	0.797355499	0.303468073	0.381604856
ANKRD6	0.241518438	0.003484576	0.247491018	0.265535521	0.807769712	0.999207087	0	0.720286593	0.76269804	0.996367248	0.74366284	0.452553741
ANKRD61	-0.708334487	0.652976624	-1.974658724	-0.304089556	0.484371718	0.996881994	0	0.566407195	0.408139568	0.3492581	0.03082049	0.26906785
ANKRD62	-0.92075026	-0.324571432	-0.250733226	-0.327806759	0	0.996881994	0	0	0.836035358	0.945563422	0.957934271	0.963357627
ANKRD63	-1.970647152	1.107357027	-0.293117826	-0.383860898	0	0.996881994	0	0.517480466	0.222134029	0.412420659	0.841408754	0.221251237
ANKRD65	-0.688081597	0.499757009	-0.442743034	-1.458807962	0	0.996881994	0	0	0.8104658	0.866107916	0.881260559	0.338506091
ANKRD66	-1.027580581	-0.42761148	-0.353773275	-0.327803879	0	0.996881994	0	0	0.828848929	0.928322669	0.940674401	0.964536743
ANKRD7	-0.81415647	-0.22151801	-0.147679805	-0.241677915	0	0.996881994	0	0	0.86400623	0.962831952	0.97521613	0.973850295
ANKRD9	-0.565899132	-0.004171544	0.300667261	-0.299825134	0.148405728	0.996881994	0.19798917	0.080870848	0.088490737	0.978017529	0.032978783	0.009440645
ANKS1A	-0.771080447	-0.366970472	-0.276355892	0.011288327	0.057373148	0.733793603	0.157591013	0.95521897	0.019643408	0.000908677	0.018435324	0.894943876
ANKS1B	0.065062746	0.681736287	1.021017219	-1.179916002	0.941978103	0.996881994	0.324829222	0.628304847	0.927049766	0.281798325	0.097801271	0.335950281
ANKS3	-0.44672517	0.12590157	0.168491669	0.139355866	0.279214723	0.996881994	0.60074784	0.640849314	0.205889514	0.485066055	0.346910724	0.349687002
ANKS4B	-0.920863365	-0.324564745	-0.25072654	-0.284740897	0	0.996881994	0	0	0.846390282	0.945564542	0.957935392	0.969192994
ANKS6	-0.770012689	0.068701265	-0.020803469	0.250535009	0.064910241	0.996881994	0.947384458	0.266092986	0.024506546	0.610774618	0.878104367	0.063211022
ANKUB1	2.210880048	-0.991955023	-0.921993715	-0.320953093	0	0.996881994	0	0	0.636997072	0.834698942	0.846206109	0.868424902
ANKZF1	-0.719175506	0.080050775	0.022717097	-0.166086111	0.090162063	0.996881994	0.947384458	0.453172109	0.041770574	0.587518377	0.878115218	0.168054582
ANLN	-1.105235704	-0.179198286	-0.226385678	0.007191034	0.02691415	0.996881994	0.454558139	0.981053737	0.004567489	0.309561679	0.195215456	0.957312814
ANO1	-0.920863365	-0.324564745	-0.25072654	0	0	0.996881994	0	0	0.846390282	0.945564542	0.957935392	0
ANO1-AS1	-1.027580581	0.396766475	-0.353773275	0	0	0.996881994	0	0	0.828848929	0.933480526	0.940674401	0
ANO10	-0.903598769	0.023677399	-0.264072235	-0.065277841	0.0371972	0.996881994	0.201132202	0.851894046	0.008760198	0.855346346	0.034310632	0.669997764
ANO2	-1.137460754	-0.530658215	-0.45682001	-0.327804131	0	0.996881994	0	0	0.810875041	0.911114385	0.923441233	0.96416857
ANO3	0	0	0	0	0	0	0	0	0	0	0	0
ANO4	0	0	0	-0.327803879	0	0	0	0	0	0	0	0.964536743
ANO5	-0.263782043	-0.530661059	-0.456822616	-0.225426195	0	0.996881994	0	0.838154676	0.946651679	0.904159162	0.917386337	0.641693929
ANO6	-1.473695893	-0.479257857	-0.666610733	-0.050114396	0.004269008	0.876916886	0.085439328	0.845854304	0.000153632	0.042843511	0.003269049	0.656533618
ANO7	0.590355522	-0.752504367	0.662544803	0.228655027	0.360402965	0.996881994	0	0.775618898	0.283462739	0.207103846	0.220143762	0.529589534
ANO7L1	1.092710854	-1.05729392	0.647943527	-2.13349023	0	0.996881994	0	0	0.686235857	0.713682865	0.82148774	0.137263778
ANO8	-0.860694324	-0.387698204	-0.577720795	-0.7069943	0.021968364	0.996881994	0.205647001	0.031882194	0.003023116	0.169581699	0.036224638	0.002363463
ANO9	-0.003557183	-0.851118638	0.078744955	-0.907494694	0.997130325	0.996881994	0	0.143469997	0.996361708	0.28552881	0.916707671	0.022703411
ANOS1	-0.226400409	-0.636020794	-1.364306958	-0.052446796	0	0.996881994	0	0	0.928613753	0.813541991	0.611995785	0.97933335
ANOS2P	-1.498360016	-1.569655269	-1.5059963	-1.341621671	0	0.996881994	0	0.421454786	0.488983355	0.449885116	0.468979897	0.145331319
ANP32A	-0.930846331	0.123052984	0.063853793	-0.054876714	0.045641946	0.964649504	0.670219604	0.618123498	0.012854127	0.116821104	0.427933644	0.325188138
ANP32AP1	-0.633629704	-0.129833653	0.859611567	-0.02985042	0	0.996881994	0	0.970451646	0.571024543	0.894935837	0.332169894	0.932836777
ANP32B	-0.648758925	0.291196187	0.262933704	0.054299826	0.151387659	0.876916886	0.260625771	0.763590215	0.091008535	0.036557989	0.061741409	0.512651922
ANP32BP1	-1.144386674	0.211315357	0.176019488	0.416964621	0.239932742	0.996881994	0	0.411852199	0.169350309	0.740147826	0.785414911	0.139712001
ANP32BP3	-0.707462666	-0.118473313	-0.044635107	-0.327809458	0	0.996881994	0	0	0.88168769	0.980116472	0.992508167	0.9566526
ANP32C	-1.879798027	-1.269413362	0.456448511	-1.216076968	0	0.996881994	0	0	0.405032758	0.532308187	0.820816328	0.358998639
ANP32D	-0.81415647	-0.22151801	-0.147679805	-0.394754258	0	0.996881994	0	0.781749315	0.86400623	0.962831952	0.97521613	0.54204112
ANP32E	-0.861764614	0.212534014	0.137650447	0.047261855	0.08324285	0.996881994	0.644594747	0.840738677	0.036763718	0.18693702	0.398772614	0.647864822
ANPEP	0.77936785	-0.842228238	-0.355627152	0.357464193	0.242263569	0.996881994	0.823035328	0.82700984	0.17170598	0.276414801	0.648077768	0.62005032
ANTKMT	-0.207727547	-0.053697931	0.414565089	0.026724932	0.610702876	0.996881994	0.257848174	0.918116024	0.541220503	0.817068023	0.060031611	0.806392477
ANTXR1	-1.450475755	-0.458907339	-0.635659883	-0.477380562	0.036472557	0.996881994	0.556826834	0.523594192	0.008388936	0.448399912	0.2963601	0.22682974
ANTXR2	-1.36987359	-0.243978867	-0.209578918	-0.058879973	0.009900063	0.971897448	0.460891928	0.914643764	0.000639335	0.133312663	0.1999575	0.798932423
ANTXRL	0	0	0	0	0	0	0	0	0	0	0	0
ANTXRLP1	-0.81415647	-0.22151801	-0.147679805	0	0	0.996881994	0	0	0.86400623	0.962831952	0.97521613	0
ANXA1	-0.817307127	-0.662735329	-0.824723139	-0.518803334	0.074421068	0.964649504	0.233991849	0.61614193	0.030545987	0.117607717	0.048008262	0.323182161
ANXA11	-0.182117205	0.019672764	0.084246784	0.234022537	0.619444092	0.996881994	0.763972325	0.306763939	0.550603337	0.890711038	0.553707949	0.081586958
ANXA13	0	0	0	-0.198614933	0	0	0	0	0	0	0	0.978508488
ANXA2	-1.192814736	-0.168800482	-0.15189425	-1.65433296	0.001285227	0.996881994	0.726508869	2.30E-07	2.48E-05	0.458213526	0.50453958	1.01E-09
ANXA2P1	0	0	0	-1.056925328	0	0	0	0	0	0	0	0.609096411
ANXA2P2	-1.122837693	-0.222118438	0.019649356	-1.301402122	0.068626705	0.996881994	0	0.025455248	0.026700247	0.60673514	0.962995854	0.001722323
ANXA2P3	-1.027580581	-0.42761148	-0.353773275	-0.457009319	0	0.996881994	0	0	0.828848929	0.928322669	0.940674401	0.89488195
ANXA2R	-0.234329968	0.414108336	0.339586793	0.197353249	0.715116889	0.996881994	0.555287812	0.792300378	0.655429373	0.192524162	0.294082277	0.55844838
ANXA3	0.292959411	1.557450812	-0.048212876	2.136054294	0	0.996881994	0	0.063188218	0.936231883	0.687584261	0.990174856	0.006374113
ANXA4	-0.640170062	0.038107488	-0.245142267	0.102660359	0.108412878	0.996881994	0.065334641	0.641636206	0.055473547	0.653226727	0.001005386	0.350590845
ANXA5	-0.759636115	-0.078790152	-0.372934918	-0.276419639	0.061891815	0.996881994	0.133287487	0.45116714	0.022564552	0.619959199	0.011535495	0.166671617
ANXA6	-0.024050259	-0.112823139	0.044181979	0.077342156	0.945022837	0.996881994	0.908197205	0.874497286	0.931054137	0.513358006	0.798627369	0.713340602
ANXA7	-0.763442881	-0.021024762	-0.100854894	0.000237915	0.059546772	0.996881994	0.31746651	0.998941127	0.020957759	0.736396071	0.092603561	0.998510231
ANXA8	1.32343133	-0.69842272	0.910180342	-0.735749908	0.097640814	0.996881994	0.489726636	0.710640721	0.047414854	0.377384048	0.225326915	0.438523304
ANXA8L1	-0.082338092	-1.827957874	1.281514141	1.255363502	0	0.996881994	0	0	0.983094783	0.565339798	0.673527983	0.356706799
ANXA9	-0.947572739	0.22499822	0.491766976	-0.358594846	0.095935981	0.996881994	0.381631252	0.296080161	0.046156553	0.511279471	0.135082131	0.076681216
AOAH	-1.069537262	-1.410329885	-1.421052793	-1.5067774	0.033108992	0.844403108	0.114707564	0.198800281	0.006913507	0.008275084	0.007762566	0.038601164
AOAH-IT1	0	0	0	-0.629266657	0	0	0	0	0	0	0	0.870201238
AOC1	0.931349294	-1.109798447	-0.662056958	0.957095418	0.036252709	0.876916886	0.505955952	0.544534007	0.008285919	0.045721053	0.243108961	0.246965199
AOC2	-0.52460233	0.00397771	-0.181570567	0.369745412	0.506583371	0.999207087	0	0.375900628	0.430983898	0.994342488	0.751721781	0.118042248
AOC3	-0.642582304	0.127381215	0.425046545	0.191477163	0.546656836	0.996881994	0	0.827002327	0.473632089	0.865972236	0.565319889	0.619681908
AOC4P	-1.247435098	1.267012258	0.264513009	-0.672331703	0	0.996881994	0	0	0.757572543	0.769310009	0.951133391	0.859712024
AOPEP	-0.751866741	-0.019732996	0.122243801	-0.001942723	0.110714472	0.996881994	0.637248016	0.994881032	0.057053337	0.891591705	0.390107806	0.987830791
AOX1	-1.520323951	1.158213534	0.400793817	0.183559822	0.076019977	0.876916886	0.703688128	0.904038026	0.031706002	0.019469619	0.472042897	0.773837624
AOX2P	-0.920863365	-0.324564745	-0.25072654	0.075773355	0	0.996881994	0	0	0.846390282	0.945564542	0.957935392	0.972327234
AOX3P	-1.812746731	-1.170989326	-1.103557376	0.289453532	0	0.996881994	0	0	0.553695829	0.728113074	0.743102658	0.912089834
AOX3P-AOX2P	0	0	0	-0.284740897	0	0	0	0	0	0	0	0.969192994
AP1AR	-1.197512756	-0.030321823	-0.045880115	0.103959794	0.018787804	0.996881994	0.901700758	0.676643866	0.002254977	0.859459176	0.788664922	0.396571347
AP1B1	-0.728913074	-0.276355861	-0.202248014	-0.039883662	0.049125223	0.951573048	0.498123794	0.837350112	0.014821259	0.099855211	0.235046339	0.640467638
AP1G1	-1.001996292	-0.006339643	-0.187965716	-0.027105814	0.035841039	0.996881994	0.33548095	0.800986131	0.008096421	0.957814241	0.103667822	0.574293604
AP1G2	-0.853431799	-0.232360111	-0.305845002	-0.165243162	0.047781973	0.908570238	0.136363732	0.664805878	0.01406334	0.066226056	0.012258358	0.381531287
AP1M1	-0.583376788	-0.029554137	0.044830614	0.184620002	0.150024708	0.996881994	0.83778874	0.167380847	0.089911797	0.780693219	0.671603098	0.029323623
AP1M2	-0.814160938	0.602855761	-0.147683988	-1.320711472	0	0.996881994	0	0	0.864005491	0.899082063	0.975215428	0.407773813
AP1S1	-0.489784377	0.138680615	0.203116741	0.018051917	0.22674428	0.996881994	0.228737974	0.921264774	0.157241708	0.188448311	0.045797904	0.813855793
AP1S2	-1.086960651	-0.551246013	-0.820227203	-1.512209601	0.026585032	0.996881994	0.247216156	0.002103934	0.004445228	0.207061129	0.05490653	5.95E-05
AP1S3	-1.639580907	-0.039468889	0.09953334	-0.121962163	0.007078606	0.996881994	0.828151195	0.900359222	0.000346789	0.860748469	0.656950232	0.765701203
AP2A1	-0.659433005	-0.277251439	-0.18844417	-0.021454873	0.063303664	0.878421942	0.450442754	0.916462293	0.023529868	0.048545593	0.190996196	0.802949278
AP2A2	-0.813048199	-0.131028501	-0.087649017	-0.074227359	0.031486149	0.996881994	0.682937099	0.665615409	0.006212475	0.249292049	0.444684311	0.382273577
AP2B1	-0.928292126	-0.098872566	-0.109833242	0.189128534	0.037671054	0.996881994	0.427999327	0.137463334	0.008970009	0.222990129	0.172477832	0.021075226
AP2M1	-0.81669866	-0.172805706	-0.130765591	0.065812641	0.041493475	0.917347261	0.438183475	0.564287922	0.010797266	0.072518745	0.181775489	0.266899451
AP2S1	-0.359337033	0.138345934	0.251874621	-0.107705225	0.355703113	0.996881994	0.343205206	0.621712829	0.278944148	0.391770559	0.109303713	0.328724142
AP3B1	-1.005043429	-0.145824758	-0.206757768	0.151808914	0.037983555	0.996881994	0.348039739	0.007675401	0.009134714	0.27090557	0.111888093	0.000328243
AP3B2	-1.666262613	-0.240977495	0.111113285	-1.219124821	0.014082097	0.996881994	0.909961735	0.210158723	0.001263074	0.592804383	0.801373939	0.042386585
AP3D1	-0.693037852	-0.040129152	0.00971096	-0.190220383	0.067572169	0.996881994	0.955757177	0.061533809	0.026124871	0.597721595	0.898529846	0.00613518
AP3M1	-1.134587581	-0.174057737	-0.376366867	0.077097206	0.023397479	0.996881994	0.128820349	0.314536243	0.003447039	0.266814666	0.010632417	0.085243431
AP3M2	-0.7935673	0.057249334	-0.066444645	0.142120448	0.071072044	0.996881994	0.77733675	0.477619547	0.028233585	0.622940618	0.570182047	0.187686705
AP3S1	-0.641609932	0.229803616	0.132355515	0.503315792	0.144672308	0.876916886	0.481507206	1.47E-06	0.085299725	0.024794443	0.218944399	8.80E-09
AP3S2	-0.735175614	-0.184477667	-0.183609035	0.1516054	0.057683956	0.996881994	0.495623675	0.407803176	0.019879329	0.23080489	0.232629665	0.137221895
AP4B1	-0.795391571	0.274280322	0.091251081	0.143524976	0.093090748	0.876916886	0.736885942	0.162331393	0.044006647	0.038521356	0.519444189	0.027988861
AP4B1-AS1	-0.550478747	-0.055266805	0.755373769	-0.007583424	0.468717868	0.996881994	0	0.990346654	0.391905435	0.915747274	0.115804025	0.977103788
AP4E1	-1.10881028	-0.087316336	-0.259010173	-0.130737563	0.023478247	0.996881994	0.32258057	0.373295039	0.003475847	0.586073078	0.095777555	0.116625946
AP4M1	-0.79738484	0.06339334	0.180061604	-0.089077363	0.069714938	0.996881994	0.413241809	0.474099953	0.02744128	0.6315515	0.160456009	0.184229375
AP4S1	-0.882311832	0.027225563	0.000110109	-0.087870662	0.063215191	0.996881994	0.999584755	0.795974504	0.02343344	0.859469178	0.99943089	0.565821698
AP5B1	-0.095807413	-0.046769521	0.126222314	0.542511755	0.828234875	0.996881994	0.725347704	0.224305897	0.786779378	0.805081523	0.502440833	0.047553214
AP5M1	-1.119280366	-0.029200257	-0.180806266	-0.100613992	0.029492584	0.996881994	0.502457318	0.638142906	0.005441249	0.852029546	0.23998165	0.346558629
AP5S1	-0.529473632	0.017253444	0.234038968	-0.038002675	0.180017692	0.996881994	0.225112961	0.806681093	0.115934532	0.889482208	0.043695443	0.582641674
AP5Z1	-0.559851468	-0.087143318	-0.129928526	-0.163621219	0.144688642	0.996881994	0.64717724	0.44571534	0.085355316	0.5757765	0.40129639	0.162655368
APAF1	-0.982668991	0.077868452	-0.254661438	-0.279585443	0.047155394	0.996881994	0.43434205	0.421188913	0.013713177	0.686581844	0.178346635	0.144983188
APBA1	-0.983403171	0.110122649	0.170657179	-2.636105599	0.028016277	0.996881994	0.520554862	3.95E-14	0.004932078	0.469610295	0.256367765	4.14E-17
APBA2	-0.911218112	-0.290334914	-0.001926903	0.430392845	0.041965672	0.918738726	0.994916378	0.219649638	0.011029013	0.074363723	0.990820154	0.046249865
APBA3	-0.352182619	-0.257027143	0.168219947	-0.186107529	0.365090085	0.992877403	0.608048441	0.437290129	0.288209982	0.156240392	0.356180765	0.156910304
APBB1	-1.614729519	-0.355246832	-0.389894932	-1.402772906	0.00597807	0.996881994	0.44022644	0.000316638	0.000257876	0.226862008	0.183537859	5.39E-06
APBB1IP	-1.028042044	0.065899495	-0.024987196	-0.520513988	0.031503733	0.996881994	0.920301175	0.21811026	0.00625307	0.551746456	0.821988389	0.045643483
APBB2	-1.0978675	-0.416603107	-0.811367565	0.078394356	0.04958052	0.996881994	0.153836328	0.952553878	0.015074196	0.224671971	0.017271903	0.885696664
APBB3	-0.58380373	0.30500825	-0.296597851	-0.324986702	0.177883829	0.996881994	0.493015216	0.425397705	0.114071085	0.205623298	0.229883003	0.148620735
APC	-1.434415979	-0.150501005	-0.415257745	0.112032411	0.004957729	0.996881994	0.189606841	0.484432545	0.000190203	0.451143356	0.029446523	0.193110311
APC2	-1.386398871	0.399862201	0.128146433	-0.265693837	0.029502906	0.996881994	0.885106901	0.58735221	0.005456791	0.318330887	0.756152282	0.290997767
APCDD1	-1.137460754	-0.530658215	-0.45682001	-1.555654765	0	0.996881994	0	0	0.810875041	0.911114385	0.923441233	0.537770988
APCDD1L	0.057225025	-0.221520048	-0.147681842	0.560300569	0	0.996881994	0	0	0.990388271	0.962831611	0.975215788	0.472763785
APCDD1L-DT	0.050096611	-1.241214305	-1.17655971	-0.77610762	0	0.996881994	0	0	0.986890413	0.7155773	0.729761322	0.462935962
APEH	-0.734246508	-0.062041723	0.040964788	0.056226589	0.069350574	0.996881994	0.840795448	0.68162779	0.027174215	0.52838933	0.677526338	0.402371859
APELA	0	0	0	-0.241677915	0	0	0	0	0	0	0	0.973850295
APEX1	-0.929423244	0.006494165	-0.039652558	-0.025431095	0.028989132	0.996881994	0.725125924	0.910791773	0.005237339	0.913301196	0.501811239	0.789562402
APEX2	-0.555793805	0.091933575	0.112186697	0.032610193	0.170587078	0.996881994	0.528343348	0.852385501	0.107822207	0.364956448	0.26477766	0.670985323
APH1A	-0.63803777	0.071314186	0.184223592	-0.219433317	0.108933895	0.996881994	0.314464273	0.115753911	0.05584085	0.528721952	0.090783921	0.015942198
APH1B	-1.192009097	-0.090920053	-0.191850808	-0.25308144	0.018756006	0.996881994	0.469965894	0.503415045	0.002242943	0.556120312	0.207291636	0.208805922
API5	-1.327117672	-0.210210429	-0.389939037	0.056505161	0.011414433	0.996881994	0.193712161	0.814498452	0.000847846	0.263803955	0.031065498	0.597221905
API5P1	-1.692986404	-0.326463008	-0.622879876	-0.576126617	0	0.996881994	0	0.659989003	0.185616835	0.748103676	0.564314179	0.373836512
API5P2	-0.920863365	-0.324564745	-0.25072654	0.246388942	0	0.996881994	0	0	0.846390282	0.945564542	0.957935392	0.918685813
APIP	-0.928030495	0.215548433	0.195014702	-0.058712516	0.052912065	0.91882024	0.352686051	0.773962042	0.017005464	0.079474593	0.115426856	0.527263951
APLF	-1.146660282	0.376444968	-0.337730097	-0.019305544	0.029888926	0.933153136	0.407703286	0.952871564	0.005658202	0.087191402	0.156077591	0.886846791
APLN	0.111479294	-1.383364008	-0.327632508	0.226872855	0.929405916	0.996881994	0	0.804491566	0.910687691	0.203505308	0.743110384	0.578731881
APLNR	-1.596435727	-0.950481051	-0.876317245	-0.54312268	0	0.996881994	0	0	0.736958083	0.841517065	0.853737844	0.936111084
APLP1	-0.582850722	-0.162211179	0.023645881	-1.049245406	0.169959101	0.996881994	0.940102868	0.001299778	0.107311172	0.234986775	0.86289266	3.13E-05
APLP2	-0.88494532	-0.335762893	-0.523921306	0.427559479	0.063288218	0.965154515	0.137999631	0.24596585	0.023519948	0.125816506	0.012864624	0.055413553
APMAP	-0.187633186	0.03260249	0.148000838	0.423815718	0.623958301	0.996881994	0.56828222	0.001337721	0.555253067	0.825423095	0.309095822	3.25E-05
APOA1	-0.314247649	0.635538108	0.82000772	-0.182387567	0.6986161	0.996881994	0	0.769982827	0.636707568	0.238735364	0.120069655	0.521522712
APOA1-AS	0.119277288	-1.720042153	-0.077476964	1.197114206	0	0.996881994	0	0.289421192	0.956941594	0.43649424	0.972081204	0.073407544
APOA2	-1.359765678	-0.737141154	-0.662979599	-0.759021662	0	0.996881994	0	0	0.759086163	0.876765828	0.889079462	0.857700812
APOA5	0	0	0	0.590881378	0	0	0	0	0	0	0	0.932588436
APOB	-0.81415647	-0.22151801	-0.147679805	0	0	0.996881994	0	0	0.86400623	0.962831952	0.97521613	0
APOBEC1	0	0	0	0	0	0	0	0	0	0	0	0
APOBEC2	0.641188349	0.654270567	-0.258960955	0.159530463	0.510881	0.996881994	0	0.895033183	0.435449812	0.401609656	0.756403461	0.756390808
APOBEC3A	0.695256248	-1.414653155	-1.35422887	0.160829248	0	0.996881994	0	0	0.848940082	0.707442901	0.719767387	0.856595622
APOBEC3B	-0.792094096	-0.341346175	-0.233954827	0.655829922	0.061302399	0.876916886	0.430948058	0.17649875	0.022158923	0.042408177	0.174743569	0.032117378
APOBEC3B-AS1	0	0	0	0.02883975	0	0	0	0	0	0	0	0.989258409
APOBEC3C	-0.484453911	0.144100432	0.11223854	-0.067591992	0.23945927	0.934334569	0.452612625	0.744950221	0.16893706	0.089738352	0.193439383	0.485732579
APOBEC3D	-0.322052204	-0.54942159	-0.632237357	-0.881770228	0.76417982	0.996881994	0	0.200744661	0.712154635	0.513287529	0.456335318	0.039270912
APOBEC3F	-0.950508278	-0.670983208	-0.378989823	-0.141907558	0.078027076	0.876916886	0.465125736	0.776545994	0.033170782	0.022370997	0.203992917	0.532260358
APOBEC3G	-0.97816175	-0.260085615	-0.115016025	-0.748395914	0.025639079	0.74731336	0.471004513	0.002216891	0.004120625	0.001697305	0.208296154	6.35E-05
APOBEC3H	-0.38500546	-0.052904118	-0.047016296	-0.185169908	0.405271215	0.996881994	0.894879992	0.814935934	0.328466647	0.748053915	0.775367354	0.598347667
APOBEC4	1.022636987	0.396764437	-0.353775312	0.0756348	0	0.996881994	0	0	0.82884379	0.933480867	0.94067406	0.969343737
APOBR	-0.114243614	-0.436987516	-0.573652058	-0.34669137	0.751416996	0.996881994	0.384014266	0.643805414	0.697829413	0.261931491	0.136487968	0.353271098
APOC1	-1.526615952	-0.754511156	-1.572600087	-0.931069534	0.001225567	0.918738726	0.0295926	0.04266148	2.33E-05	0.074182115	8.16E-05	0.003577907
APOC1P1	0.915006778	0.396766475	-0.353773275	-0.290554966	0	0.996881994	0	0	0.84676854	0.933480526	0.940674401	0.787546718
APOC2	0.040365432	-0.322077088	-0.231995351	0.061580256	0.905050267	0.996881994	0.677561164	0.928075036	0.879949824	0.277506443	0.436532325	0.82882329
APOC4	0	0	0	0	0	0	0	0	0	0	0	0
APOC4-APOC2	-1.58951631	-0.070888776	-0.055878618	-0.344277954	0.010077586	0.996881994	0.939442618	0.440510165	0.0006641	0.823250686	0.86048452	0.159001649
APOD	-0.174666191	1.244731819	0.911407776	0.547836985	0	0.996881994	0	0	0.935746532	0.50547807	0.635671532	0.901045587
APOE	-0.760362163	-1.251065832	-1.150745765	-0.126890863	0.296663731	0.951548161	0.374048386	0.936745257	0.222164776	0.098158096	0.128454083	0.849351103
APOF	-1.472493299	-0.843746136	0.058353599	-0.543138224	0	0.996881994	0	0	0.660930624	0.840941671	0.988921858	0.876246804
APOL1	-0.22663568	0.0948476	-0.350683272	0.267585956	0.615267388	0.996881994	0.374233877	0.681060533	0.546078246	0.671356378	0.128836995	0.401552082
APOL2	-0.557421098	0.15609348	0.208836298	0.071355511	0.159090501	0.996881994	0.442710107	0.888405114	0.098044879	0.328251129	0.18535696	0.74180748
APOL3	-2.409837245	-0.567183883	-0.640400086	-0.486745133	0.014473418	0.996881994	0.609458715	0.664948095	0.001331317	0.413203137	0.358085725	0.381767402
APOL4	-0.748498393	-0.04706893	-0.16689635	0.138235483	0.077634136	0.996881994	0.739721813	0.871027094	0.032870449	0.857771388	0.523318665	0.706256989
APOL6	-1.543580591	-0.2883404	-0.390049956	0.910464917	0.007633238	0.996881994	0.25350484	0.002644953	0.000394666	0.169223295	0.058136834	8.23E-05
APOLD1	-0.654912877	0.000126462	-0.103252402	-0.422122435	0.136928102	0.999744596	0.62501491	0.016681121	0.078879337	0.999140735	0.374947249	0.000941577
APOM	-0.337718847	0.092443847	0.394129652	-0.049056058	0.510651888	0.996881994	0.408511286	0.89039783	0.435108057	0.749801215	0.156764202	0.74532685
APONP	0	0	0	-0.198614933	0	0	0	0	0	0	0	0.978508488
APOO	-0.811537857	0.141628167	0.263015465	-0.229344898	0.078919064	0.996881994	0.160291724	0.207338598	0.033758432	0.238721437	0.019541452	0.041485607
APOOL	-1.157582408	-0.044736987	-0.23386162	0.146289901	0.025811001	0.996881994	0.400200607	0.42556269	0.004173638	0.788041759	0.150383076	0.148768618
APOOP3	0	0	0	-0.198614933	0	0	0	0	0	0	0	0.978508488
APOOP4	-0.707462666	-0.118473313	-0.044635107	0	0	0.996881994	0	0	0.88168769	0.980116472	0.992508167	0
APOOP5	-0.81415647	-0.22151801	-0.147679805	0	0	0.996881994	0	0	0.86400623	0.962831952	0.97521613	0
APP	-0.729127669	-0.100550591	-0.170246153	0.395663779	0.05912167	0.996881994	0.539778249	0.071639473	0.020701422	0.525049042	0.276473812	0.007787283
APPBP2	-0.996474374	0.017102096	-0.074703459	0.101318443	0.047559824	0.996881994	0.818418732	0.51847134	0.013909301	0.914979926	0.64023563	0.222142669
APPL1	-1.243836392	-0.062694812	-0.419389151	0.256268302	0.018041423	0.996881994	0.164167796	0.170383786	0.002090775	0.74508244	0.020946764	0.03038301
APPL2	-1.194658953	0.048617524	0.022668183	-0.096012801	0.021628111	0.996881994	0.94892904	0.669046384	0.002959155	0.750539265	0.882397146	0.386758943
APRT	-0.492791131	-0.03488029	0.114095942	-0.012836431	0.208425841	0.996881994	0.739721813	0.961437142	0.140946186	0.846360782	0.523435877	0.91048595
APTR	-0.421641522	0.214244458	0.127899307	0.127240882	0.361444582	0.996881994	0.781390928	0.535334414	0.284520659	0.341711345	0.577097464	0.238769441
APTX	-0.881781193	0.161884811	0.028248323	-0.067320999	0.04803132	0.844403108	0.846139453	0.527995006	0.01419168	0.010964098	0.688967891	0.23133131
AQP1	-1.123407469	-0.945655081	-1.125629813	0.058471171	0.12228017	0.996881994	0.349054245	0.960437366	0.066240637	0.180760883	0.112674675	0.907101806
AQP11	-0.82082554	0.418454732	0.982149022	-0.1331142	0.30184299	0.996881994	0.19736556	0.725757494	0.227473777	0.407179345	0.032737112	0.459881952
AQP12A	0	0	0	-0.370868502	0	0	0	0	0	0	0	0.957468179
AQP12B	0	0	0	-1.283555532	0	0	0	0	0	0	0	0.372316519
AQP2	-0.707464582	-0.118475861	-0.044637656	0	0	0.996881994	0	0	0.881687372	0.980116045	0.99250774	0
AQP3	0.336821019	0.095711198	0.68074609	0.573518277	0.540858179	0.996881994	0.250044508	0.377550547	0.466947464	0.798592205	0.056121347	0.119115034
AQP4	-1.027580581	1.915494958	-0.353773275	-0.370867646	0	0.996881994	0	0	0.828848929	0.684748549	0.940674401	0.95877978
AQP4-AS1	0	0	0	2.171423353	0	0	0	0	0	0	0	0.75449513
AQP5	-0.81415647	0.602859945	-0.147679805	-0.198614933	0	0.996881994	0	0	0.86400623	0.899081367	0.97521613	0.978508488
AQP6	1.691784875	0.206874299	-1.196185975	0.178851174	0	0.996881994	0	0	0.524118378	0.944369321	0.687172274	0.821432385
AQP7	-1.027580581	-0.42761148	-0.353773275	-0.241677915	0	0.996881994	0	0	0.828848929	0.928322669	0.940674401	0.973850295
AQP8	-1.570002035	1.400445319	-0.876225364	-0.500064655	0	0.996881994	0	0	0.693743536	0.739887848	0.837292699	0.930608752
AQP9	-0.81415647	0.602859945	-0.147679805	0.677005227	0	0.996881994	0	0	0.86400623	0.899081367	0.97521613	0.925320086
AQR	-1.235042854	-0.18434776	-0.28272293	0.102975494	0.016000804	0.996881994	0.273075345	0.209397281	0.001650373	0.246390946	0.06837213	0.04215559
AR	-5.182944686	-1.531383989	-0.471840784	-0.585735685	0.004204368	0.996881994	0	0.728463594	0.000149592	0.178682436	0.662233836	0.463661601
ARAF	-0.59674434	-0.056864067	0.126896474	0.005913605	0.122848544	0.996881994	0.475829858	0.972997701	0.066834994	0.585742591	0.213469733	0.938941583
ARAP1	-0.628178841	-0.243352151	-0.192364106	-0.115326154	0.073495639	0.91882024	0.430948058	0.63056015	0.029938893	0.081937267	0.174722756	0.338496402
ARAP1-AS1	0.444642524	-0.228992138	-0.124777285	-0.137769125	0.304067383	0.996881994	0.894397311	0.63793673	0.229516261	0.598447412	0.774359282	0.346289417
ARAP1-AS2	0.280032471	-0.588605041	-1.001804518	-0.382915872	0.752458504	0.996881994	0	0.521050837	0.698846333	0.449414786	0.217073187	0.22421198
ARAP2	-0.828165621	0.211444411	-0.184449859	-0.172515582	0.232356931	0.996881994	0.815344879	0.918647183	0.162591548	0.58048814	0.635307593	0.807524159
ARAP3	0.0546036	-0.307424534	0.05867386	0.915182729	0.87100779	0.996881994	0.915757463	0.061260112	0.837821611	0.212245318	0.813114037	0.006096566
ARC	-0.596929496	-0.843305854	0.857959106	-0.543135151	0	0.996881994	0	0	0.81695431	0.747541664	0.742552989	0.9004118
ARCN1	-0.842202151	-0.017448317	-0.124585573	-0.041362882	0.058095793	0.996881994	0.39409624	0.742782988	0.02012713	0.843473835	0.145223644	0.482296299
AREG	2.052519439	-1.680209757	-0.792327648	-0.199973434	0	0.996881994	0	0	0.382376638	0.486515375	0.743137871	0.872559143
AREL1	-0.967578239	-0.206703809	-0.299570577	0.072399555	0.031028422	0.90301338	0.093503431	0.553809863	0.006050378	0.062031859	0.004178127	0.256497182
ARF1	-0.488343424	0.100650994	0.1955779	0.052699517	0.220172344	0.996881994	0.19724052	0.644544398	0.151361217	0.297338471	0.032683663	0.354443814
ARF1P2	-0.81415647	-0.22151801	0.67669815	1.449368724	0	0.996881994	0	0	0.86400623	0.962831952	0.886799587	0.447015454
ARF3	-1.151180175	-0.076527501	-0.186133105	-0.100418105	0.009122577	0.996881994	0.224399629	0.729481053	0.000556005	0.429172245	0.043337366	0.464785246
ARF4	-0.580779509	0.167698267	0.13282463	0.11263499	0.172673421	0.996881994	0.540693118	0.312578107	0.109438434	0.166404816	0.277428379	0.084423826
ARF4-AS1	-0.956877177	-0.203734225	0.518628862	0.137277194	0.308766841	0.996881994	0	0.888405114	0.234042166	0.771843359	0.43420873	0.741743189
ARF4P1	-1.471725793	-0.84353992	0.856859492	-0.413938916	0	0.996881994	0	0	0.641499776	0.791178148	0.787373203	0.935341938
ARF4P2	-1.595979162	2.637286632	-0.048208357	-1.045597551	0	0.996881994	0	0	0.722831048	0.485460046	0.99010303	0.587120086
ARF5	-0.22997426	0.047127575	0.067073267	-0.07969478	0.508957309	0.996881994	0.822205976	0.812893736	0.433339642	0.748315763	0.646956027	0.593768646
ARF6	-0.964450928	0.072807621	-0.001866469	-0.049510816	0.030248501	0.996881994	0.994317284	0.746913563	0.005778454	0.555642536	0.987989657	0.488684614
ARFGAP1	-0.367056894	0.047496351	0.191308986	-0.03418266	0.337487571	0.996881994	0.464782042	0.786859062	0.261962916	0.757820076	0.203570232	0.54951157
ARFGAP2	-0.571838401	0.012550012	0.087031407	0.096412854	0.131794018	0.996881994	0.662199398	0.411023697	0.074564207	0.908055711	0.417682555	0.139208074
ARFGAP3	-0.708694569	0.044693969	-0.04733214	-0.212845621	0.102332136	0.996881994	0.811521671	0.234744754	0.05088902	0.648872636	0.629731717	0.051265431
ARFGEF1	-1.185257531	-0.133394846	-0.257636819	0.118991382	0.02540744	0.996881994	0.379749286	0.346401758	0.004036602	0.44734398	0.133919128	0.101990855
ARFGEF2	-1.361987259	-0.340316688	-0.519154321	0.050421946	0.011033402	0.92638315	0.103956795	0.738865348	0.000791223	0.08466104	0.005781549	0.477703675
ARFGEF3	-3.089146174	-2.429224128	0.019441474	-1.4221277	0	0.996881994	0	0	0.151642951	0.269602356	0.992785666	0.297219918
ARFIP1	-1.211169502	0.009753214	-0.174381289	-0.34978506	0.017107859	0.996881994	0.546196413	0.003444236	0.001871878	0.952894889	0.284343303	0.000116095
ARFIP2	-0.58975135	0.08896228	0.20690967	-0.058841585	0.133995314	0.996881994	0.217836754	0.842790899	0.076440631	0.405107488	0.040972233	0.651256956
ARFRP1	-0.422197031	0.032455998	0.063875831	-0.037590989	0.312984237	0.996881994	0.83612764	0.844990777	0.238251603	0.828258384	0.668356419	0.654869413
ARG1	-1.573234849	1.14469191	1.2900609	-0.101443985	0	0.996881994	0	0	0.511122057	0.613983653	0.574646057	0.925069908
ARG2	-1.007693961	-0.15704079	0.307711282	-0.665761925	0.149574629	0.996881994	0.739924559	0.224128034	0.08956638	0.750954784	0.52363629	0.047480136
ARGFX	0.967292656	-0.530658215	-0.45682001	-0.198614933	0	0.996881994	0	0	0.838200296	0.911114385	0.923441233	0.978508488
ARGFXP2	-1.809385828	2.145056642	-0.458223638	-0.179922605	0.267758395	0.876916886	0	0.851902547	0.195231656	0.042318945	0.722587266	0.670323185
ARGLU1	-0.871280164	0.121807436	0.053295085	-0.119246051	0.060538216	0.996881994	0.800246563	0.366545996	0.021651932	0.234440601	0.608884593	0.112715144
ARHGAP1	-0.573364267	0.012445843	0.035433798	-0.02126724	0.137199801	0.996881994	0.90547502	0.938343092	0.079108721	0.927226373	0.794329752	0.852608454
ARHGAP10	-1.392871498	-0.572470893	-0.495976107	-0.161677352	0.015034636	0.888058635	0.320402905	0.872268899	0.001443498	0.051373332	0.094310207	0.7091888
ARHGAP11A	-1.088696132	0.051007845	-0.06349738	0.007825697	0.035455067	0.996881994	0.84276793	0.972320248	0.007939683	0.741802992	0.681068734	0.937628762
ARHGAP11B	-0.164706642	0.030176731	-0.455156167	0.038844692	0.77858962	0.996881994	0.417158784	0.92788931	0.728462515	0.925286873	0.163292957	0.828343675
ARHGAP12	-1.930568129	-0.299697561	-0.761908267	0.233437477	0.000361682	0.996881994	0.100764765	0.403069945	4.30E-06	0.3017472	0.005304736	0.134447721
ARHGAP15	-0.952769597	0.071729811	0.052011037	0.254322001	0.061023224	0.996881994	0.875346209	0.259913481	0.021950655	0.647933885	0.740605009	0.060942248
ARHGAP15-AS1	-0.481152608	-2.572096353	2.577681839	0.36995719	0	0.996881994	0	0	0.790145005	0.169521472	0.087194114	0.806509477
ARHGAP17	-0.984199731	0.057715699	-0.091210551	-0.739556561	0.029543991	0.996881994	0.393353584	8.37E-05	0.00547295	0.365847886	0.14465046	1.07E-06
ARHGAP18	-1.771127142	-0.712672295	-0.966759264	-0.624384639	0.000427138	0.91277797	0.109825718	0.111415447	5.44E-06	0.070607011	0.006803136	0.01514928
ARHGAP19	-1.270535238	-0.377521127	-0.394578181	0.010257795	0.018004246	0.876916886	0.181140992	0.971270715	0.002077369	0.034978521	0.026614189	0.934429966
ARHGAP19-SLIT1	-0.916703541	-4.079138817	-4.014367722	-2.51587643	0.784293231	0.996881994	0	0.289298202	0.734950039	0.167156566	0.174514746	0.073208957
ARHGAP20	-0.920863365	0.49981321	-0.25072654	-0.672335531	0	0.996881994	0	0	0.846390282	0.916261346	0.957935392	0.813247459
ARHGAP21	-1.230954118	-0.124304154	-0.080834704	0.094786714	0.022281759	0.996881994	0.820826946	0.774136375	0.003119211	0.477229436	0.644822646	0.527884691
ARHGAP22	0.798945322	-1.581346929	-0.80337849	-1.15480582	0.380369796	0.951548161	0	0.479832414	0.303512191	0.098726549	0.391587697	0.189764562
ARHGAP22-IT1	0	0	0	-0.198614933	0	0	0	0	0	0	0	0.978508488
ARHGAP23	-0.314613497	0.138982427	0.292681697	0.184382066	0.54593488	0.996881994	0.510742346	0.775881149	0.47250188	0.588205645	0.246742839	0.530586462
ARHGAP23P1	-1.247777536	-0.63370495	1.048139259	2.101641105	0	0.996881994	0	0	0.775083548	0.893947691	0.82539466	0.379563979
ARHGAP24	-0.100699253	-1.032961486	-1.052803042	0.314303093	0.903411338	0.996881994	0	0.741384659	0.87787911	0.160310316	0.155266611	0.480657382
ARHGAP25	-0.331560971	-0.007027527	-0.095853263	-0.471059439	0.350697007	0.996881994	0.744073628	0.136394697	0.274277295	0.963247999	0.528290558	0.020716747
ARHGAP26	-1.727761589	-0.74469795	-0.924744315	-0.688723125	1.26E-05	0.876916886	0.10378433	0.050156875	5.66E-08	0.029401658	0.005589128	0.004534147
ARHGAP26-AS1	-1.23514796	0.190674959	0.264513567	-0.413939021	0	0.996881994	0	0	0.786826013	0.963556721	0.949436595	0.934935249
ARHGAP26-IT1	-0.920863365	-0.324564745	-0.25072654	0.202800158	0	0.996881994	0	0	0.846390282	0.945564542	0.957935392	0.948621267
ARHGAP27	-0.347068214	-0.364479071	-0.316010513	-0.656948569	0.268689964	0.988751828	0.476324795	0.055132406	0.196230257	0.149718112	0.213886754	0.00521835
ARHGAP27P1-BPTFP1-KPNA2P3	-0.238525447	0.023881847	0.023230508	-0.341253902	0.595487685	0.996881994	0.965729569	0.398105264	0.525259146	0.919434645	0.921710929	0.131412163
ARHGAP27P2	0	0	0	-0.198614933	0	0	0	0	0	0	0	0.978508488
ARHGAP28	0	0	0	-0.284740897	0	0	0	0	0	0	0	0.969192994
ARHGAP29	-0.707462666	-0.118473313	-0.044635107	-0.32780406	0	0.996881994	0	0	0.88168769	0.980116472	0.992508167	0.964273778
ARHGAP30	-0.810069326	-0.061823633	-0.014797273	-0.45518528	0.035186776	0.996881994	0.963968083	0.010304793	0.007802245	0.664471556	0.917375921	0.000495679
ARHGAP31	-2.539766357	-2.972480244	-3.587503161	-0.998142487	0.076359061	0.876916886	0.120742431	0.217091239	0.031910905	0.026954329	0.008747903	0.045242181
ARHGAP31-AS1	-1.281017782	-1.70520537	-0.072785181	-0.939114231	0	0.996881994	0	0.534746978	0.589009483	0.475962875	0.975931193	0.238079056
ARHGAP32	-0.960628114	-0.081707069	-0.173486851	-0.258295294	0.039394883	0.996881994	0.527400142	0.326017471	0.009872133	0.602552103	0.263679028	0.090689158
ARHGAP33	-0.459505772	0.179492965	0.093421023	-0.482667044	0.258102297	0.996881994	0.783681313	0.095966544	0.186197015	0.28151093	0.580280928	0.012158443
ARHGAP35	-0.857427773	-0.11931322	-0.062531113	0.039844331	0.047344845	0.996881994	0.703567479	0.814498452	0.013795288	0.161115076	0.471048526	0.597192181
ARHGAP39	2.260765654	-0.539621717	-0.06945013	0.003615005	0	0.996881994	0	0.997259272	0.202171461	0.792178941	0.972409242	0.995600041
ARHGAP4	-0.615489336	-0.02401653	0.032367875	-0.158311753	0.111940919	0.996881994	0.902514965	0.424194268	0.058032763	0.844009864	0.790374736	0.147244658
ARHGAP40	0	0	0	-0.327809527	0	0	0	0	0	0	0	0.956429647
ARHGAP42	-2.056331659	-1.311571056	-1.073802068	-1.39748093	0.031493204	0.934334569	0.418994913	0.043019433	0.00623319	0.089921469	0.164785859	0.00361588
ARHGAP42P1	0	0	0	-0.198614933	0	0	0	0	0	0	0	0.978508488
ARHGAP42P2	0	0	0	-0.457005722	0	0	0	0	0	0	0	0.916993024
ARHGAP42P4	0	0	0	-0.198614933	0	0	0	0	0	0	0	0.978508488
ARHGAP42P5	0	0	0	0	0	0	0	0	0	0	0	0
ARHGAP44	-2.064785241	-0.519477564	-0.648763802	-1.256610037	0.000111372	0.90301338	0.154518693	0.00420429	9.49E-07	0.062195955	0.017406211	0.000148453
ARHGAP5	-0.782546905	-0.055810996	-0.33083945	-0.920690614	0	0.996881994	0	0.293943044	0.647869515	0.971578012	0.836915765	0.075501512
ARHGAP5-AS1	0	0	0	-1.063175305	0	0	0	0	0	0	0	0.585453997
ARHGAP6	-0.225535557	-0.19207644	-0.046296811	-1.492627558	0.638650489	0.996881994	0.959686161	0.116275685	0.571049014	0.628795099	0.907022386	0.016114371
ARHGAP8	0.402888147	-0.289011462	-0.645989442	-0.040483939	0	0.996881994	0	0	0.741155634	0.81863574	0.624281629	0.977354843
ARHGAP9	-0.405341607	-0.127358625	-0.008038883	-0.109485684	0.225467443	0.996881994	0.984174204	0.88525663	0.155984046	0.466250498	0.963495411	0.73362863
ARHGDIA	-0.483960087	0.224905497	0.326106237	0.005347689	0.237658086	0.964649504	0.155344233	0.982468245	0.167352472	0.117333697	0.017634461	0.959862297
ARHGDIB	-0.26539973	0.084995441	0.051208343	0.31681464	0.463996165	0.996881994	0.860732938	0.432902532	0.387092416	0.539109557	0.711878408	0.153175711
ARHGDIG	0.055600891	-1.165313227	0.540714733	-0.629261942	0	0.996881994	0	0	0.984823333	0.721934151	0.868628923	0.896364834
ARHGEF1	-0.620573177	0.00162428	0.049684877	-0.164969034	0.105923308	0.998497693	0.84363492	0.274867095	0.053588095	0.989373832	0.682413839	0.066853613
ARHGEF10	-0.53571394	0.247670903	0.311472847	0.311960643	0.266771719	0.964649504	0.22548417	0.397819205	0.194142308	0.118563511	0.044097227	0.131102854
ARHGEF10L	-1.161248239	-0.716923756	-0.935072118	-0.254111412	0.004732895	0.899267759	0.136371651	0.456113076	0.00017814	0.060038241	0.012289863	0.170662965
ARHGEF11	-0.892517111	-0.457846354	-0.538395989	-0.159722424	0.050080286	0.876916886	0.144130268	0.687527198	0.015403722	0.040847991	0.014820137	0.409474388
ARHGEF12	-1.700202526	-0.659443232	-1.384029781	-0.65186145	0.000687141	0.916340662	0.017396733	0.006230283	1.05E-05	0.071438302	2.81E-05	0.000245049
ARHGEF15	-1.137460754	-0.530658215	-0.45682001	0	0	0.996881994	0	0	0.810875041	0.911114385	0.923441233	0
ARHGEF16	-0.171663016	-0.56835214	-2.374529915	-0.738753992	0.817348687	0.996881994	0	0.44839035	0.773901402	0.267483149	0.00022076	0.165065563
ARHGEF17	-0.387502795	0.048261652	0.057819652	-0.003728493	0.378589285	0.996881994	0.885584495	0.991308484	0.301466468	0.796959622	0.757730302	0.979660799
ARHGEF18	-0.570834349	-0.112559858	-0.024309949	0.238517684	0.149341282	0.996881994	0.929576556	0.071310524	0.089344428	0.348906444	0.841219207	0.007702139
ARHGEF19	-0.491953629	0.070828453	0.14592481	-0.24729624	0.240113853	0.996881994	0.528231863	0.088961769	0.169570059	0.594179706	0.264502155	0.010827314
ARHGEF19-AS1	-0.99742085	-0.530662607	-0.456824401	0.375578858	0	0.996881994	0	0	0.833798123	0.911113652	0.923440499	0.930735016
ARHGEF2	-0.675064277	0.013188324	-0.095900387	0.045576229	0.104340197	0.996881994	0.455427516	0.888558549	0.052259667	0.862859744	0.196114597	0.74225411
ARHGEF2-AS1	0	0	0	-0.198614933	0	0	0	0	0	0	0	0.978508488
ARHGEF25	0.249001001	-1.662966576	0.048299361	-0.783105207	0.859728335	0.996881994	0	0.324794169	0.824701104	0.181029002	0.965007199	0.090124978
ARHGEF26	1.440937267	1.413727739	-1.414165001	-0.09451728	0	0.996881994	0	0.953949653	0.556134962	0.570947034	0.588544178	0.891271361
ARHGEF26-AS1	0	0	0	0.763129476	0	0	0	0	0	0	0	0.917561343
ARHGEF28	-3.126095311	-1.142871069	-0.374192545	-0.537575546	0	0.996881994	0	0	0.083765931	0.525146789	0.829325827	0.57844278
ARHGEF3	-1.537404064	-0.585730274	-1.054144943	-0.546112208	0.000754213	0.965154515	0.076221795	0.267938976	1.20E-05	0.127735875	0.001843899	0.06381465
ARHGEF33	-3.352676148	1.71576265	-0.909190703	-0.710739849	0	0.996881994	0	0.663594766	0.073640333	0.280112491	0.625002377	0.379930221
ARHGEF35	-0.707462666	-0.118473313	-0.044635107	-0.198614933	0	0.996881994	0	0	0.88168769	0.980116472	0.992508167	0.978508488
ARHGEF35-AS1	0	0	0	0	0	0	0	0	0	0	0	0
ARHGEF37	0.613675915	2.900857915	-2.509244414	-0.84220989	0.70696723	0.759970915	0	0.692988136	0.646074023	0.002926395	0.059514302	0.415616551
ARHGEF38	-2.51721203	1.191310192	0.636527613	-1.086377486	0	0.996881994	0	0	0.185158799	0.473086443	0.711330963	0.276488282
ARHGEF39	-0.506433149	0.11277072	0.0578944	-0.019637722	0.240265516	0.996881994	0.809035179	0.945431563	0.169764359	0.33600928	0.624769748	0.869223776
ARHGEF4	-1.834372382	1.385799519	-1.068987201	0.4228204	0	0.996881994	0	0	0.521995059	0.639830562	0.726913595	0.680100097
ARHGEF40	-0.349768125	-0.364543327	0.025178292	0.009419525	0.345993345	0.996881994	0.968157235	0.989779252	0.269798957	0.176047316	0.92680142	0.976047845
ARHGEF6	-0.898703816	-0.055952932	-0.146992443	-0.088176414	0.056580136	0.996881994	0.391016015	0.779777041	0.019181354	0.587423502	0.142797736	0.53872134
ARHGEF7	-1.001876963	-0.23463414	-0.393054429	0.045930814	0.026458077	0.898382392	0.059081204	0.654543078	0.004378232	0.059322486	0.000530309	0.365916466
ARHGEF7-IT1	0	0	0	-0.241677915	0	0	0	0	0	0	0	0.973850295
ARHGEF9	-0.984510954	-0.183503502	-0.140718791	0.018816112	0.022835949	0.917347261	0.431418283	0.945431563	0.003267664	0.072554386	0.175769376	0.869153939
ARHGEF9-IT1	0	0	0	-0.543132573	0	0	0	0	0	0	0	0.912503929
ARID1A	-1.053002023	-0.134411235	-0.151198551	-0.066488481	0.021514317	0.996881994	0.344668215	0.732662742	0.002935967	0.1595766	0.11006145	0.470264456
ARID1B	-1.011292254	-0.195155501	-0.158685281	-0.002457	0.019133288	0.898382392	0.376048808	0.989114486	0.002319646	0.059235456	0.130723356	0.973999594
ARID2	-1.42240603	-0.258788386	-0.430825889	0.040285954	0.008527649	0.996881994	0.157591013	0.850640019	0.000480891	0.174486453	0.018503256	0.66764099
ARID3A	-0.442790586	0.110985048	0.014215539	0.03303987	0.231412991	0.996881994	0.951504677	0.902040761	0.161792368	0.271749388	0.889865031	0.768253239
ARID3B	-1.930572797	-0.350674133	-0.535479954	-0.294191151	9.48E-05	0.996881994	0.204857368	0.624812958	7.20E-07	0.180749749	0.035823626	0.331921841
ARID3C	-1.708267614	-0.239992619	-1.133809547	-3.307125982	0	0.996881994	0	0	0.259968361	0.865139975	0.453262661	0.012568206
ARID4A	-0.611517416	0.153966621	0.02156899	-0.003666868	0.1594361	0.996881994	0.952584734	0.985079217	0.098384202	0.327310811	0.892201881	0.965533031
ARID4B	-0.568450198	0.182230924	0.113890688	0.049722366	0.192674796	0.996881994	0.703567479	0.827281577	0.126706834	0.243541364	0.471003628	0.621021948
ARID5A	-0.742199608	-0.186182246	-0.281135131	-0.134037235	0.051369457	0.996881994	0.498964601	0.759964034	0.016155157	0.43692295	0.236068763	0.507688569
ARID5B	-5.937525398	-0.082363889	-1.319686854	-3.066215576	9.81E-05	0.996881994	0.276534511	0.139541619	7.52E-07	0.906379145	0.070001634	0.021694818
ARIH1	-0.984482719	-0.058140286	-0.14048204	0.027000631	0.035801617	0.996881994	0.492989449	0.835611048	0.008082246	0.625249487	0.229705082	0.637109656
ARIH2	-0.883587193	0.050674492	0.036093925	0.024018909	0.04575569	0.996881994	0.757835792	0.846423191	0.012935382	0.393936047	0.545294144	0.65812278
ARIH2OS	-0.026201945	-0.439288371	-0.563929095	-0.76911472	0.953926745	0.996881994	0.310430624	0.020254264	0.942242567	0.183682985	0.088950451	0.00124561
ARIH2P1	-1.161498455	0.190674103	-0.559867912	0.40703074	0	0.996881994	0	0	0.806955823	0.965719475	0.899507285	0.629878361
ARL1	-0.863871397	0.141958395	0.116705615	0.145531776	0.069567118	0.996881994	0.571169303	0.288940133	0.027355533	0.216662919	0.313081488	0.07307187
ARL10	0.412661505	0.957127216	-1.045205587	-0.207254462	0.631049121	0.964649504	0	0.833965217	0.562668798	0.114693919	0.148394294	0.633963571
ARL11	-0.683694199	-0.147165917	-0.287820023	0.227437032	0.141355632	0.996881994	0.308279763	0.664587607	0.082718807	0.396098339	0.087930794	0.38110995
ARL13A	-0.483624565	1.649173232	-0.662979599	-0.425231208	0	0.996881994	0	0	0.912161875	0.726856925	0.889079462	0.672052206
ARL13B	-1.382355698	0.054804938	-0.009943011	-0.159804329	0.015507373	0.996881994	0.983940988	0.284642743	0.001547256	0.792366252	0.961990305	0.071318548
ARL14	0	0	0	0	0	0	0	0	0	0	0	0
ARL14EP	-1.26793178	0.04141442	-0.104171821	0.013184762	0.018787804	0.996881994	0.731020508	0.941306445	0.002258693	0.794858289	0.511457776	0.860093888
ARL14EPL	-1.966369398	0.447727557	-1.327602011	0.991657097	0	0.996881994	0	0	0.428167758	0.852053117	0.582606962	0.329090737
ARL15	-0.960179505	-0.091386195	-0.00294867	-0.21100972	0.051606784	0.996881994	0.994317284	0.570311076	0.0163484	0.63969793	0.987947168	0.273290908
ARL16	-0.489117473	0.158868465	0.2040516	0.03536185	0.242434587	0.996881994	0.403694764	0.838676736	0.171852736	0.272658849	0.153113815	0.643788273
ARL17A	-0.633243739	-0.023954295	-0.058019386	0.022884669	0.134275145	0.996881994	0.797975773	0.939106666	0.076704588	0.830701348	0.604393102	0.854600033
ARL17B	-0.58917265	0.029593909	0.443782086	0.097920827	0.228660584	0.996881994	0.390132443	0.795646979	0.159213748	0.925470669	0.141553698	0.564824839
ARL2	-0.405616318	0.045687988	0.158851431	0.084890714	0.267225941	0.996881994	0.492908911	0.644771055	0.194649323	0.735014936	0.229254706	0.354685418
ARL2-SNX15	-3.35895655	2.524797003	1.273063169	1.823856686	0	0.996881994	0	0	0.479024608	0.587924322	0.785284554	0.737316407
ARL2BP	-0.627505685	0.019703204	-0.075291243	0.113709375	0.090896998	0.996881994	0.69253699	0.453357248	0.042363379	0.846713981	0.45716076	0.168200478
ARL2BPP10	0	0	0	0	0	0	0	0	0	0	0	0
ARL2BPP4	-1.358605253	-0.737138897	-0.662980839	-0.241677915	0	0.996881994	0	0	0.711720116	0.864865809	0.878279739	0.973850295
ARL3	-0.651950488	-0.415577632	-0.16133517	-0.409406512	0.083688156	0.904284281	0.714108106	0.049087577	0.037071819	0.064226077	0.485470399	0.00439211
ARL4A	-1.216813349	0.200475269	0.246481679	0.311384588	0.035974917	0.996881994	0.518550538	0.297303526	0.00817546	0.357302749	0.254386295	0.077202185
ARL4AP1	0	0	0	0	0	0	0	0	0	0	0	0
ARL4AP2	0	0	0	1.656102788	0	0	0	0	0	0	0	0.82176741
ARL4AP3	0	0	0	-0.50006787	0	0	0	0	0	0	0	0.920667206
ARL4AP4	0.108222108	0.190672643	1.048420842	-0.788284246	0	0.996881994	0	0	0.979107051	0.965117992	0.809740689	0.444008735
ARL4AP5	-2.246844242	1.008675193	-0.390441682	0.28006959	0.200032514	0.996881994	0	0.872692585	0.133209714	0.43057243	0.775410198	0.710174653
ARL4C	-0.831745023	0.257516741	0.288496661	-2.660659024	0.052835961	0.92638315	0.238142204	6.05E-09	0.016973517	0.084735269	0.050357158	1.60E-11
ARL4D	0.10663046	-0.183759384	0.582282995	-0.414438623	0.888142316	0.996881994	0	0.279595591	0.858936368	0.7450975	0.272556	0.069123583
ARL5A	-1.095300089	0.174109655	0.000761004	0.177524029	0.040902292	0.996881994	0.99835758	0.425913258	0.010492961	0.406021169	0.99712817	0.149065836
ARL5AP2	0	0	0	-0.155554192	0	0	0	0	0	0	0	0.983167172
ARL5AP4	0	0	0	-0.198614933	0	0	0	0	0	0	0	0.978508488
ARL5B	-1.443728347	-0.152812792	-0.275393035	0.016773901	0.011402775	0.996881994	0.491383966	0.953885464	0.000842409	0.507482185	0.227435648	0.890757566
ARL5C	-0.029815929	0.011137293	-0.419852331	-0.120147407	0.977310997	0.998475366	0	0.956766912	0.971825562	0.988742796	0.610093163	0.899283073
ARL6	-1.118516712	-0.042026305	0.019345006	0.243978402	0.046007978	0.996881994	0.973241481	0.370344157	0.013118228	0.868921097	0.939377337	0.114996562
ARL6IP1	-0.835061921	0.123993915	0.106770441	-0.016239068	0.07339119	0.996881994	0.617961438	0.944788872	0.029860785	0.294124052	0.367409536	0.867794762
ARL6IP1P1	0	0	0	-0.198614933	0	0	0	0	0	0	0	0.978508488
ARL6IP1P2	-1.137325217	0.29371974	-0.45682001	-1.014074109	0	0.996881994	0	0	0.801865369	0.950730889	0.923441233	0.647209823
ARL6IP1P3	-0.920863365	-0.324564745	-0.25072654	-0.457007733	0	0.996881994	0	0	0.846390282	0.945564542	0.957935392	0.907556319
ARL6IP4	-0.455562272	0.082297506	0.267645809	0.020991705	0.227676921	0.996881994	0.189796848	0.909152939	0.158234257	0.529795007	0.029573554	0.785340601
ARL6IP5	-1.05070659	-0.176391634	-0.343782821	0.048601569	0.01047485	0.996881994	0.293393293	0.938216436	0.000720734	0.379719875	0.078378213	0.852303839
ARL6IP6	-0.758112931	0.191462865	0.244684801	-0.022118916	0.108323111	0.996881994	0.327712348	0.922922987	0.055387605	0.205182942	0.099224227	0.818114906
ARL8A	-0.49507019	-0.160600307	-0.181185657	0.095956387	0.117153901	0.996881994	0.541119313	0.787010553	0.061887956	0.33846779	0.278436337	0.549665862
ARL8B	-1.044116794	0.002330839	-0.119832166	0.018569751	0.042468795	0.998658646	0.726631307	0.959110817	0.011280832	0.989719417	0.504798174	0.90421909
ARL9	0.297675258	1.387612299	-0.588871582	-1.58434555	0	0.996881994	0	0	0.833111859	0.255896274	0.680010165	0.161582333
ARLNC1	-0.595238243	-0.84316532	-0.769050457	-0.833694695	0	0.996881994	0	0	0.809898789	0.725600144	0.748459055	0.466486937
ARMC1	-1.089940381	0.097005331	0.030765366	0.068504455	0.034715541	0.996881994	0.93175577	0.745502825	0.007547582	0.534851544	0.844570215	0.486677199
ARMC10	-0.716732541	0.241631714	0.22200893	0.233151295	0.135400304	0.91882024	0.340456661	0.10599955	0.07759342	0.077687998	0.107119264	0.014117858
ARMC10P1	-1.919693393	0.358493941	-1.297765311	1.168943617	0	0.996881994	0	0.055879041	0.29628052	0.827583908	0.437363799	0.005316566
ARMC12	-0.211548338	-0.490166684	-1.83706816	-1.824177949	0	0.996881994	0	0.20625999	0.893121887	0.766069271	0.286509481	0.040855274
ARMC2	-1.304678953	0.035822781	-0.14163377	0.16426176	0.028312757	0.996881994	0.837826395	0.624788462	0.005025402	0.91378188	0.672282318	0.331760055
ARMC2-AS1	0	0	0	-0.198614933	0	0	0	0	0	0	0	0.978508488
ARMC3	-1.027580581	-0.42761148	1.888260514	-0.241677915	0	0.996881994	0	0	0.828848929	0.928322669	0.689253253	0.973850295
ARMC4	-3.619756728	-0.85044442	1.491520296	1.804530631	0	0.996881994	0	0	0.029904267	0.577742125	0.247927319	0.007841925
ARMC4P1	0	0	0	-0.327804016	0	0	0	0	0	0	0	0.964337472
ARMC5	-0.207142374	0.293107774	0.345878861	0.188545256	0.664679616	0.996881994	0.374314419	0.613156178	0.599414258	0.202729885	0.128977577	0.319621766
ARMC6	-0.819864273	0.097359863	0.152736393	0.039070397	0.061949108	0.996881994	0.469965894	0.869009287	0.022629587	0.429300457	0.207402789	0.700648109
ARMC7	-0.24793701	-0.132075942	0.074233855	0.072421176	0.525905619	0.996881994	0.821860485	0.827237791	0.451034217	0.414311216	0.646077349	0.620867587
ARMC8	-0.994137595	-0.001179881	-0.060752615	0.107928259	0.039176341	0.998912926	0.775547353	0.346467079	0.009785241	0.991195152	0.567946822	0.102052788
ARMC8P1	0	0	0	-0.198614933	0	0	0	0	0	0	0	0.978508488
ARMC9	-0.912688767	-0.101915363	-0.199383246	-0.503883642	0.043589252	0.996881994	0.524907572	0.273684421	0.011830013	0.56819248	0.260888916	0.066464771
ARMCX1	-0.595472285	-0.843804521	2.762284554	-0.500070225	0	0.996881994	0	0	0.895880937	0.859107536	0.55531711	0.909884678
ARMCX2	-1.137460754	0.29371974	-0.45682001	-2.306242141	0	0.996881994	0	0	0.810875041	0.950730889	0.923441233	0.117474514
ARMCX3	-0.678962892	-0.03812037	-0.234069541	0.192237674	0.106439395	0.996881994	0.36429249	0.495719738	0.053930286	0.806528301	0.122834602	0.2014741
ARMCX3-AS1	1.672550319	-0.42761148	-0.353773275	-0.327803879	0	0.996881994	0	0	0.722170987	0.928322669	0.940674401	0.964536743
ARMCX4	-0.82501611	-0.158909181	-0.546623814	-0.290091242	0.05959459	0.996881994	0.16301464	0.295579153	0.021017312	0.515552712	0.020663828	0.076473285
ARMCX5	-1.285987798	-0.175627011	-0.409005302	0.366460497	0.013660545	0.996881994	0.131908209	0.029684302	0.001175837	0.302327409	0.011228391	0.002150994
ARMCX5-GPRASP2	-0.979393742	-0.157313319	-0.318565138	0.236100864	0.036863795	0.996881994	0.362797009	0.344251923	0.00860325	0.448584957	0.122037284	0.10074269
ARMCX6	-0.474214439	0.187842306	0.297477585	0.007707658	0.300662393	0.996881994	0.284512085	0.978447843	0.22625123	0.275592234	0.073947303	0.953003858
ARMCX7P	-2.875065592	-3.601041867	-0.260444348	-3.95294774	0.267233457	0.956564893	0	0.610589997	0.194690091	0.106939044	0.903178119	0.31599294
ARMH1	-0.591604363	-0.052114166	0.04188918	-0.556024176	0.278406761	0.996881994	0.957870171	0.389457882	0.205165046	0.880810509	0.904014912	0.126139428
ARMH2	0	0	0	-0.757936568	0	0	0	0	0	0	0	0.843933493
ARMH3	-0.872735401	-0.153680228	-0.230823186	-0.073410107	0.041211833	0.986719961	0.171109302	0.316910527	0.010632913	0.145755961	0.02293482	0.086433694
ARMH4	-0.915199174	-0.108173281	0.170847824	0.274797705	0.165663177	0.996881994	0.85318611	0.847110701	0.103670756	0.810510904	0.701467921	0.659397484
ARMT1	-0.493017318	0.012398411	-0.079023673	0.103526147	0.24897347	0.996881994	0.89093979	0.679478131	0.177885166	0.963168007	0.768204228	0.400059439
ARNILA	0	0	0	-1.461602593	0	0	0	0	0	0	0	0.37965193
ARNT	-0.899140839	-0.098578987	-0.267923176	-0.093078392	0.036715531	0.996881994	0.107617669	0.73708435	0.008532295	0.356168831	0.006303167	0.475507522
ARNT2	-0.81415647	-0.22151801	-0.147679805	0	0	0.996881994	0	0	0.86400623	0.962831952	0.97521613	0
ARNTL	-1.135213629	-0.395213782	-0.732541442	-0.438743372	0.01052034	0.965154515	0.079586636	0.151549591	0.000727337	0.123263911	0.002458091	0.024663697
ARNTL2	-0.781448521	-0.405376638	0.130797931	0.046773215	0.087108709	0.844403108	0.662697086	0.924720786	0.039579703	0.008377296	0.418166541	0.823461923
ARNTL2-AS1	0	0	0	-0.629268155	0	0	0	0	0	0	0	0.856597564
ARPC1A	-0.732541197	0.125715755	0.150463115	0.021899505	0.08180264	0.996881994	0.482664918	0.922800751	0.035748143	0.309404967	0.21980515	0.817274617
ARPC1B	-0.560725496	-0.217571663	-0.121925446	-0.177704708	0.097952556	0.965154515	0.640843588	0.552228952	0.047669727	0.121410469	0.394661545	0.25485469
ARPC2	-0.771227065	0.05992654	-0.004589931	-0.145129462	0.070343855	0.996881994	0.967133262	0.545778672	0.027798029	0.205606386	0.924695175	0.247934457
ARPC3	-0.71979047	0.069650592	0.046508467	-0.045874322	0.081018091	0.996881994	0.71976879	0.856429174	0.035194129	0.30057656	0.492576303	0.679066459
ARPC3P1	-0.549462551	0.735376221	-0.173996576	0.125728379	0.661216259	0.996881994	0	0.877913031	0.595636041	0.372697044	0.849534662	0.720258335
ARPC3P2	-0.707462666	-0.118473313	-0.044635107	-0.54313708	0	0.996881994	0	0	0.88168769	0.980116472	0.992508167	0.88715161
ARPC3P5	0.135242911	0.532145141	-1.346082588	-1.020115736	0	0.996881994	0	0	0.950204061	0.782510239	0.496510867	0.647600202
ARPC4	-0.591521932	-0.026365138	-0.026324792	-0.004652088	0.116546191	0.996881994	0.899143579	0.978001502	0.061389921	0.783766571	0.783626727	0.950571915
ARPC4-TTLL3	-1.024526915	-0.106602239	-0.866047254	-0.057565819	0.04958052	0.996881994	0.123245571	0.929360938	0.015083621	0.760954562	0.00945708	0.831345719
ARPC5	-0.993170029	-0.162852775	-0.28726827	-0.178044557	0.020692784	0.996881994	0.306710353	0.563571369	0.002724605	0.343169712	0.086208436	0.266273528
ARPC5L	-0.814596899	0.117758184	0.112946008	-0.42914757	0.067085568	0.996881994	0.4905651	0.006734468	0.025803845	0.20704568	0.226234594	0.000270633
ARPIN	0.051391102	-3.460555049	0.234678547	-0.290013668	0.948862492	0.757308362	0	0	0.9358927	0.001797333	0.732112992	0.737407532
ARPIN-AP3S2	0.027491083	0.62616542	0.121657864	-1.411335372	0.986154395	0.996881994	0.968113448	0.334379643	0.983141548	0.632872586	0.926448167	0.095195989
ARPP19	-1.091739185	-0.038588735	-0.172131435	-0.000813199	0.029941186	0.996881994	0.524907572	0.996583615	0.005680205	0.804285541	0.260959991	0.992952838
ARPP21	0.967288768	-0.530664537	-0.456826331	-1.782291865	0	0.996881994	0	0	0.838200936	0.91111333	0.923440177	0.263536327
ARR3	-0.920863365	-0.324564745	-0.25072654	-0.180529024	0	0.996881994	0	0	0.846390282	0.945564542	0.957935392	0.918687463
ARRB1	-0.894877588	-0.154893627	0.092204686	0.018449432	0.047030452	0.992877403	0.652041489	0.96341778	0.013623003	0.15615083	0.405629614	0.915626844
ARRB2	-0.383204325	-0.093841603	0.104577807	0.012711758	0.306442878	0.996881994	0.837014229	0.983058584	0.231754509	0.70256214	0.669907717	0.961553421
ARRDC1	-0.523936764	0.067392332	0.219160787	-0.008633829	0.205205453	0.996881994	0.4604753	0.97519352	0.13798524	0.699989232	0.199705866	0.943373071
ARRDC1-AS1	-0.605051893	0.103955216	0.152774198	-0.147526019	0.153984478	0.996881994	0.604095548	0.38244163	0.093322077	0.529158306	0.351283655	0.121991208
ARRDC2	-0.251083731	0.176620699	0.201077463	0.103397576	0.540365979	0.996881994	0.478771731	0.509730559	0.466301462	0.279982358	0.215784442	0.215099511
ARRDC3	-1.60997218	-0.851441745	-1.151362643	-0.932875499	0.022564381	0.956564893	0.183455666	0.032869248	0.003199005	0.106919885	0.027379985	0.00246094
ARRDC3-AS1	-1.857464649	-1.195229969	0.011627454	-0.830409475	0.019381859	0.876916886	0.991920453	0.05976563	0.002389457	0.024126363	0.981947667	0.005877862
ARRDC4	-1.211659827	-0.195745936	-0.432951303	-0.029409211	0.006490442	0.996881994	0.173025561	0.938216436	0.000300007	0.327223424	0.023680434	0.852201298
ARRDC5	0.423347606	-2.121647217	-0.459996997	-1.854097443	0	0.996881994	0	0.471586001	0.76406075	0.207022769	0.765180909	0.182671284
ARSA	-0.181555337	-0.19655388	-0.218433571	0.07430586	0.526281107	0.996881994	0.58468607	0.907194853	0.451425751	0.37975207	0.327689373	0.77979178
ARSB	-0.318696595	0.053284719	0.019690331	0.372610185	0.438034687	0.996881994	0.942353557	0.097303557	0.361644724	0.652014011	0.867794991	0.012389384
ARSD	-0.580319178	-0.242143368	-0.284732927	-0.165280114	0.096782014	0.876916886	0.131437787	0.675465042	0.046793312	0.035207263	0.0111165	0.3951772
ARSD-AS1	-0.536820675	0.215105458	-1.606733601	0.233449906	0.429799235	0.996881994	0.088305623	0.75810958	0.353596716	0.697099922	0.003608888	0.50489233
ARSDP1	0	0	0	-0.413936386	0	0	0	0	0	0	0	0.943351946
ARSF	-2.337007067	-0.187462699	-2.62983825	-0.889544996	0.057463517	0.996881994	0	0	0.019715838	0.830837931	0.017331046	0.48698109
ARSG	-0.623098523	-0.525812223	0.136635173	-0.524975562	0.069916282	0.837193785	0.726942865	0.106809002	0.027580551	0.006756429	0.50516179	0.014256119
ARSI	0	0	0	-0.629244752	0	0	0	0	0	0	0	0.931985703
ARSJ	0	0	0	-0.370871877	0	0	0	0	0	0	0	0.950728446
ARSK	-0.926389307	0.191067013	0.231570223	0.301582428	0.059469399	0.996881994	0.415672957	0.057127408	0.020903848	0.250976185	0.161943855	0.005502911
ARSL	-0.702748983	0.157695858	-0.323814345	0.344177213	0.150715313	0.996881994	0.570603162	0.622968109	0.090425207	0.619612514	0.31234275	0.329833744
ARSLP1	1.080390549	-0.872882716	-2.997696707	-2.947338372	0	0.996881994	0	0.03546345	0.493331733	0.618004156	0.095748419	0.002751324
ART1	-1.137405077	-0.530658215	-0.45682001	0.418640669	0	0.996881994	0	0	0.807111972	0.911114385	0.923441233	0.932372767
ART3	-0.773320117	0.785385057	-0.863378993	-0.500068228	0	0.996881994	0	0	0.798015964	0.800630023	0.781511853	0.919274059
ART4	-0.049468101	-0.324564745	-0.25072654	0.509120099	0	0.996881994	0	0	0.991691044	0.945564542	0.957935392	0.770199402
ART5	-1.78028855	2.137017966	-1.111948785	-0.198614933	0	0.996881994	0	0	0.7079677	0.618182907	0.800370649	0.978508488
ARTN	-1.077989772	0.42171307	0.358740269	-0.372268176	0.091170071	0.996881994	0.614518549	0.65249425	0.042532935	0.281722019	0.363509662	0.363962161
ARV1	-0.530368092	0.151385063	0.320014242	0.262000049	0.242024256	0.996881994	0.137644327	0.00651778	0.171481793	0.273192368	0.012667037	0.000259056
ARVCF	-0.575447457	0.319812242	0.371575046	-0.262543031	0.270128328	0.996881994	0.370107165	0.565350928	0.197494773	0.193067849	0.126132112	0.268082367
ARX	-2.644181834	-2.057451529	-1.991405743	0.144155073	0	0.996881994	0	0.966087381	0.196880559	0.321379024	0.337773048	0.921676414
AS3MT	-0.205578268	0.247164112	-0.524032406	-0.934720451	0.851496195	0.996881994	0	0.70965043	0.815117561	0.777238555	0.577019585	0.437431184
ASAH1	-0.716857309	-0.18306403	-0.402627559	0.296314711	0.060579181	0.996881994	0.094259228	0.28838635	0.021682665	0.229341228	0.004299066	0.07273634
ASAH2	-0.814161331	0.602855867	-0.147683882	-0.284740897	0	0.996881994	0	0	0.864005426	0.899082046	0.975215446	0.969192994
ASAH2B	-2.441467246	1.306677509	-0.787963207	-0.284740897	0	0.996881994	0	0	0.258452398	0.525051475	0.719850013	0.969192994
ASAP1	-1.253900056	-0.354300467	-0.559521291	0.197745733	0.012151253	0.908570238	0.078971725	0.364100533	0.000945222	0.06924063	0.00230357	0.111419969
ASAP1-IT2	0.132524864	0.89245429	0.257318534	0.129203747	0.878313078	0.971897448	0	0.931532754	0.847168458	0.133384959	0.685314499	0.836244094
ASAP2	-1.573996121	-0.334803541	-0.234650117	-0.179740933	0.056208202	0.996881994	0.823467802	0.830313619	0.018969897	0.516598882	0.649243581	0.628042151
ASAP3	-0.81415647	-0.22151801	-0.147679805	-0.586200265	0	0.996881994	0	0	0.86400623	0.962831952	0.97521613	0.894371056
ASB1	-0.763152027	-0.080860743	-0.128087739	0.186226913	0.064185188	0.996881994	0.394253331	0.240090841	0.024057569	0.366903482	0.145420495	0.053172694
ASB10	0	0	0	-0.198614933	0	0	0	0	0	0	0	0.978508488
ASB11	0	0	0	-0.32780477	0	0	0	0	0	0	0	0.963181983
ASB12	-0.99111504	0.261709437	0.367308517	-0.38501023	0.271976478	0.996881994	0	0.650479276	0.19918721	0.674566537	0.552104625	0.361262671
ASB13	-0.348459149	0.078589473	0.01223825	0.311269883	0.309117323	0.996881994	0.97439293	0.239906446	0.234430299	0.637921235	0.941741848	0.053075586
ASB14	-0.466458638	0.507196802	-0.55665049	-0.240158222	0.471909628	0.996881994	0.492989449	0.741246224	0.395782104	0.225099001	0.229677473	0.480485163
ASB15	-1.248052421	1.885516442	-0.559866745	0.547827649	0	0.996881994	0	0	0.790484821	0.689193334	0.906243927	0.92511055
ASB16	-0.150260083	-0.234686106	-0.347446753	-0.303719927	0.840517712	0.996881994	0	0.490407337	0.801999534	0.675961198	0.541539855	0.197092479
ASB16-AS1	-0.653806228	-0.035637559	-0.127709984	-0.257913773	0.108869738	0.996881994	0.645284074	0.329660131	0.055793584	0.814146238	0.399348052	0.092380142
ASB17	0	0	0	-0.198614933	0	0	0	0	0	0	0	0.978508488
ASB18	0	0	0	-0.198614933	0	0	0	0	0	0	0	0.978508488
ASB2	-1.666158543	-0.868888535	-0.739784956	-1.5653309	0.000280334	0.790133127	0.154033898	0.000829439	3.10E-06	0.004438213	0.017320367	1.76E-05
ASB3	-0.838195499	0.209648469	0.250046157	0.080882007	0.085848998	0.992877403	0.304342579	0.511713381	0.038627514	0.154391766	0.084465431	0.216251624
ASB4	-1.027501829	-0.42761148	-0.353773275	0	0	0.996881994	0	0	0.822321322	0.928322669	0.940674401	0
ASB5	0	0	0	-0.284740897	0	0	0	0	0	0	0	0.969192994
ASB6	-0.442867059	0.03351887	0.09752295	-0.008129843	0.265499533	0.996881994	0.71392464	0.954529683	0.192971035	0.81159183	0.484521471	0.892757178
ASB7	-0.793042177	0.077060882	-0.146977437	0.043027368	0.064883151	0.996881994	0.454339357	0.844660507	0.024468283	0.499565486	0.195060294	0.654107012
ASB8	-0.755481793	0.093060567	0.002258206	0.038305789	0.072008872	0.996881994	0.990135724	0.717283191	0.028795941	0.233153474	0.977448148	0.447105696
ASB9	0	0	0	-0.198614933	0	0	0	0	0	0	0	0.978508488
ASB9P1	-3.145042296	-0.763405374	1.039912238	-0.008464386	0	0.996881994	0	0.995110444	0.096468186	0.685046355	0.546512263	0.989636408
ASCC1	-0.868310092	0.027614409	0.076804847	0.110914614	0.057940182	0.996881994	0.658105155	0.564771623	0.020021195	0.77058462	0.412145128	0.267455628
ASCC2	-0.537531648	-0.04370274	-0.095448825	-0.128313249	0.133936539	0.996881994	0.570417947	0.20625999	0.076378497	0.647813184	0.312098914	0.040888488
ASCC3	-1.286044902	-0.168311482	-0.335200447	0.118291241	0.024542854	0.996881994	0.330465507	0.569212011	0.003800383	0.421461625	0.100993958	0.272183793
ASCL1	0	0	0	0.367216581	0	0	0	0	0	0	0	0.800600145
ASCL2	0.503808956	0.176786526	0.676840479	0.224029084	0.316613123	0.996881994	0.25894293	0.729883843	0.241683023	0.644761735	0.060581825	0.465276851
ASCL3	-0.707462666	-0.118473313	-0.044635107	-1.345767596	0	0.996881994	0	0	0.88168769	0.980116472	0.992508167	0.387936655
ASCL4	-1.474063907	-0.843804521	-0.76964185	-2.283747723	0	0.996881994	0	0	0.706615372	0.859107536	0.871377749	0.171500921
ASCL5	0.422016127	-1.335418378	-1.274129358	-2.650456329	0	0.996881994	0	0	0.903262505	0.723909419	0.736302662	0.066874577
ASF1A	-1.165927089	-0.035711947	-0.226731784	-0.044345692	0.019961343	0.996881994	0.390854336	0.883794679	0.002524254	0.822157646	0.142536673	0.730902714
ASF1B	-0.637778912	0.035668691	0.200644924	-0.277462443	0.124866584	0.996881994	0.295187975	0.11262143	0.068485331	0.7659357	0.07949024	0.015365039
ASGR1	-0.34289799	0.180731092	0.290374295	-0.853098111	0.609272554	0.996881994	0.811866366	0.404622905	0.539751755	0.76559865	0.630722627	0.135190128
ASGR2	-0.632116773	-0.348631781	-0.096926859	-1.172688373	0.169350146	0.996881994	0.901700758	0.017197042	0.106716088	0.332303877	0.78878194	0.000987654
ASH1L	-1.422417106	-0.591039666	-0.74442738	0.059784783	0.009338924	0.844403108	0.065334641	0.777019175	0.000579887	0.011000399	0.000841642	0.534233741
ASH1L-AS1	-0.750331998	0.195056535	0.062538238	0.111718248	0.142691392	0.996881994	0.898346797	0.700981295	0.083717183	0.379201084	0.781982781	0.42711998
ASH1L-IT1	0.477555268	1.682754345	-0.769585471	-1.170729589	0	0.996881994	0	0	0.903529141	0.681749724	0.854050213	0.389895807
ASH2L	-0.778491038	-0.02190135	-0.021690602	0.008556759	0.06589638	0.996881994	0.867745135	0.956680922	0.025116714	0.723379128	0.725224692	0.899084344
ASH2LP1	0	0	0	-0.198614933	0	0	0	0	0	0	0	0.978508488
ASH2LP3	-2.170759368	0.915264957	-1.388362552	-1.364124936	0	0.996881994	0	0	0.647782743	0.846280272	0.77017434	0.441347534
ASIC1	-0.328400006	0.10339755	0.559458435	0.903138536	0.418138539	0.996881994	0.065334641	0.072224114	0.341794571	0.598850401	0.000988507	0.007884753
ASIC2	0	0	0	-0.155555995	0	0	0	0	0	0	0	0.983166977
ASIC3	-0.45411624	-0.169576823	0.33845397	0.090773667	0.514406262	0.996881994	0	0.894422084	0.439167892	0.7553223	0.520585527	0.755025497
ASIC4	-1.185770299	-1.5305759	-1.468459381	-1.825078801	0	0.996881994	0	0	0.652758971	0.565902237	0.582236627	0.464556859
ASIC4-AS1	-0.81415647	-0.22151801	-0.147679805	0	0	0.996881994	0	0	0.86400623	0.962831952	0.97521613	0
ASIP	-0.934899194	-1.171616741	-1.103342713	-0.396176405	0	0.996881994	0	0	0.699412207	0.619058143	0.639864643	0.70167709
ASL	-0.734266492	-0.091346394	0.008712295	0.092362846	0.052987557	0.996881994	0.983950706	0.715322308	0.017039712	0.62005726	0.96233642	0.444391068
ASLP1	-0.262892413	-0.530658215	-0.45682001	0.250305795	0	0.996881994	0	0.879065454	0.955864204	0.911114385	0.923441233	0.722135911
ASNS	-1.473165188	-0.037036693	-0.112901687	-0.615320888	0.015034636	0.996881994	0.798410891	0.101976694	0.001439457	0.865681387	0.604968462	0.013296936
ASNSD1	-0.826174985	0.23369206	0.217695035	0.246286379	0.095451722	0.992877403	0.440603932	0.151528687	0.045754009	0.152574211	0.183830825	0.024650957
ASNSP1	0	0	0	-0.241677915	0	0	0	0	0	0	0	0.973850295
ASNSP3	0.605808156	1.099477846	-0.662981726	-1.092684465	0	0.996881994	0	0	0.879614695	0.772552697	0.861785472	0.602509308
ASNSP4	0	0	0	-0.155554192	0	0	0	0	0	0	0	0.983167172
ASNSP6	0	0	0	-0.284740897	0	0	0	0	0	0	0	0.969192994
ASPA	0	0	0	0	0	0	0	0	0	0	0	0
ASPDH	0.536927028	0.626208506	-3.645673085	-0.693977321	0	0.996881994	0	0.563273633	0.636432757	0.586149066	0.009637938	0.265604174
ASPG	0	0	0	-0.241677915	0	0	0	0	0	0	0	0.973850295
ASPH	-1.021663622	-0.156951804	-0.196347325	0.155460593	0.027230192	0.996881994	0.476460035	0.694949152	0.004703061	0.324550506	0.214009141	0.418862316
ASPHD1	-0.457483227	0.027093868	0.023515973	0.074223465	0.184341349	0.996881994	0.962544286	0.851172871	0.119631985	0.901986316	0.914835633	0.668689371
ASPHD2	-0.441756241	0.223425059	0.249088295	-1.417203373	0.323812347	0.996881994	0.390646738	8.37E-05	0.248782135	0.190609164	0.142206292	1.07E-06
ASPM	-1.320689209	-0.238095611	-0.27890187	0.139820721	0.033108992	0.996881994	0.61740078	0.67255907	0.006905293	0.442209787	0.366601017	0.390950956
ASPN	-1.248104669	-0.633715157	-0.559876518	-0.87715714	0	0.996881994	0	0.63793673	0.79287584	0.877412248	0.891729705	0.346289048
ASPRV1	-0.58093593	0.138458038	-0.35490328	-0.346796909	0.453307208	0.996881994	0	0.503415045	0.376768214	0.82585934	0.583142423	0.208875659
ASPSCR1	-0.433122805	-0.033376071	0.116811619	-0.079242259	0.249284446	0.996881994	0.696632865	0.595717387	0.178140272	0.835200699	0.46238816	0.300097957
ASRGL1	-0.002082803	0.13931941	0.115645372	0.642264233	0.996337335	0.996881994	0.792400471	0.150431913	0.995482053	0.521028582	0.59468152	0.024398373
ASS1	0.158637178	0.215797921	0.603767719	0.904138248	0.743885591	0.996881994	0.19183281	0.081583798	0.689410609	0.462130976	0.030133977	0.009562015
ASS1P1	-0.828844295	-1.056421793	0.734489049	0.784426983	0	0.996881994	0	0	0.743753785	0.658487782	0.757168241	0.282413574
ASS1P10	-1.027580581	-0.42761148	0.47060468	0.2028391	0	0.996881994	0	0	0.828848929	0.928322669	0.921138478	0.938706241
ASS1P11	1.211920084	-0.950098396	-0.048115268	0.246388606	0	0.996881994	0	0	0.695661371	0.780124084	0.988715019	0.925237744
ASS1P12	-0.957142323	0.372126471	-0.010905557	-0.250358456	0.148472643	0.996881994	0.990359907	0.648549435	0.088579657	0.340761011	0.978736534	0.35888427
ASS1P2	0.412948019	1.450437737	0.180674071	0.071710607	0.739632292	0.951774258	0	0.951600994	0.683857063	0.101469382	0.854769655	0.883793226
ASS1P5	0.057227134	-0.22151801	-0.147679805	-0.370871744	0	0.996881994	0	0	0.990387917	0.962831952	0.97521613	0.951058192
ASS1P6	0	0	0	-0.198614933	0	0	0	0	0	0	0	0.978508488
ASS1P7	-0.117916629	-0.324564745	-0.25072654	-0.014896264	0	0.996881994	0	0	0.980200621	0.945564542	0.957935392	0.994949
ASS1P8	0	0	0	-0.241677915	0	0	0	0	0	0	0	0.973850295
ASS1P9	-0.224623964	-0.427613541	0.470602826	-0.976565227	0	0.996881994	0	0	0.962293323	0.928032192	0.920737655	0.66052072
ASTE1	-1.026022856	-0.205461627	-0.045662389	0.013326869	0.044467071	0.996881994	0.894382959	0.944580982	0.0122766	0.189942402	0.774195731	0.867340474
ASTL	-0.63462819	0.202494797	0.048966644	-0.708351885	0.519485833	0.996881994	0	0	0.444293483	0.793179019	0.950141841	0.585048764
ASTN1	-0.707462666	-0.118473313	-0.044635107	0	0	0.996881994	0	0	0.88168769	0.980116472	0.992508167	0
ASTN2	0	0	0	-0.586203297	0	0	0	0	0	0	0	0.865244821
ASXL1	-0.68738742	0.076824958	0.046008373	0.033588057	0.116370327	0.996881994	0.794465429	0.87532333	0.061195792	0.376189099	0.598504616	0.715411274
ASXL2	-1.642134653	-0.590335227	-0.711925504	-0.003663932	0.00226389	0.876916886	0.090568786	0.980839376	5.86E-05	0.019822932	0.003903527	0.956783789
ASXL3	-1.35870335	0.087626964	-0.662980537	-0.758985806	0	0.997107518	0	0	0.71533044	0.984288432	0.881480192	0.808090153
ATAD1	-0.961055035	0.063897372	-0.134515469	-0.036184146	0.056060038	0.996881994	0.638524728	0.804663927	0.018864345	0.685979112	0.39141174	0.579603603
ATAD2	-1.010061094	-0.000174513	-0.107905271	0.018771444	0.051452391	0.999744596	0.720135044	0.931129279	0.016224917	0.999122827	0.493366168	0.835250734
ATAD2B	-1.423954806	-0.285393174	-0.395891667	-0.273586421	0.011357928	0.992877403	0.226423804	0.014818078	0.000830245	0.156657509	0.044531853	0.00080537
ATAD3A	-0.584122226	0.145324433	0.322279414	0.112516131	0.158254029	0.996881994	0.096333909	0.676245033	0.097351726	0.24396462	0.004552376	0.395962552
ATAD3B	-0.652801224	0.223243042	0.27098474	0.046688754	0.144128091	0.980531265	0.274500337	0.918660688	0.084902714	0.140828686	0.068852197	0.808172733
ATAD3C	1.306358543	-0.460152134	-0.393042337	-3.088709123	0	0.996881994	0	0.160658491	0.61652764	0.865333268	0.884781024	0.027462821
ATAD5	-1.160731699	0.007325691	-0.184115909	0.041581735	0.043749571	0.996881994	0.671268684	0.894630009	0.01189362	0.975082274	0.429321425	0.755763006
ATAT1	-0.839094326	0.074606569	0.178872513	-0.114883833	0.088735469	0.996881994	0.429426278	0.621464057	0.040699744	0.582151993	0.173472937	0.328474472
ATCAY	-0.920840162	-0.324571013	-0.250732807	-0.456992824	0	0.996881994	0	0	0.843732961	0.945563493	0.957934342	0.950575879
ATE1	-1.171426135	-0.227539561	-0.484311838	0.093267909	0.025642806	0.996881994	0.081543867	0.386000031	0.004124794	0.190561841	0.00264219	0.124020468
ATE1-AS1	-1.142440966	-0.668277811	-0.892256456	-1.19006031	0.02691415	0.934334569	0.173349834	8.03E-05	0.004566344	0.091739467	0.023878176	1.01E-06
ATF1	-1.18129502	0.025831004	-0.110631094	0.056058433	0.021292006	0.996881994	0.665590845	0.682529998	0.00287099	0.852313488	0.421955806	0.403322052
ATF2	-1.056162584	-0.088371626	-0.155993633	0.060562832	0.033108992	0.996881994	0.534679671	0.667891093	0.006915197	0.537879084	0.271475547	0.385361254
ATF3	-1.648058652	-0.117171369	-0.281095606	-0.7167504	0.001550982	0.996881994	0.588259157	0.283465351	3.25E-05	0.687543761	0.33159471	0.070691661
ATF4	-1.06938597	0.112951395	0.249534297	-0.061806	0.04345052	0.996881994	0.42751029	0.87760984	0.011757807	0.545134125	0.172056418	0.719331755
ATF4P1	1.887738063	-1.597873606	-1.533708709	0.109964024	0	0.996881994	0	0	0.36473018	0.452762542	0.471551665	0.928858161
ATF4P2	1.887738063	-1.597873606	-1.533708709	0.109964024	0	0.996881994	0	0	0.36473018	0.452762542	0.471551665	0.928858161
ATF4P3	-1.12860434	-0.049696139	0.199103688	-1.139517033	0.346379118	0.996881994	0	0	0.270280264	0.952686644	0.807800022	0.317065037
ATF4P4	-0.199097314	1.162671147	-1.42353636	0.511742617	0	0.996881994	0	0.643805414	0.898561629	0.376123433	0.355427799	0.353116617
ATF5	-0.554498792	-0.254111154	-0.002878493	-0.457682555	0.132130454	0.934334569	0.993458169	0.536400761	0.074851239	0.090271234	0.985200377	0.239906133
ATF6	-0.821538939	-0.116882572	-0.215259351	0.34528312	0.062264732	0.996881994	0.240957804	0.005127478	0.022831224	0.308293898	0.051466491	0.000189263
ATF6B	-0.620381777	-0.025086955	-0.056239188	0.145847499	0.104707307	0.996881994	0.736344545	0.230998138	0.052543299	0.774990819	0.518665841	0.050105586
ATF7	-1.257165079	-0.398893781	-0.557217642	-0.168616989	0.007818617	0.876916886	0.065334641	0.21263488	0.000413028	0.024692917	0.000871623	0.04344311
ATF7IP	-1.398583348	-0.285856075	-0.463492013	0.047379695	0.008750692	0.996881994	0.173349834	0.847079727	0.000503292	0.178950428	0.023922855	0.659216778
ATF7IP2	-0.797339849	0.032174281	-0.103911584	-0.347448726	0.077116342	0.996881994	0.628131956	0.006049676	0.032515226	0.78600948	0.379236236	0.000233368
ATG10	-0.642566672	0.023724556	-0.11492277	-0.135031893	0.158165027	0.996881994	0.603619746	0.532620466	0.097266107	0.84778135	0.350534484	0.235740143
ATG10-AS1	0	0	0	1.086046929	0	0	0	0	0	0	0	0.62745718
ATG10-IT1	0.948043915	-0.324564745	-0.25072654	-0.758986009	0	0.996881994	0	0	0.841394177	0.945564542	0.957935392	0.808316204
ATG101	-0.459312169	0.23551267	0.28424799	-0.08171408	0.277470188	0.996881994	0.307745554	0.734445818	0.204273318	0.162056937	0.08678363	0.472221325
ATG12	-0.890281633	0.13811892	-0.063097439	0.082980721	0.059479763	0.996881994	0.790411067	0.459755335	0.020914536	0.231053123	0.591302669	0.172780007
ATG12P2	-0.920863365	-0.324564745	1.370860625	0.768043996	0	0.996881994	0	0	0.846390282	0.945564542	0.772912066	0.441705316
ATG13	-0.281681867	0.380902914	0.419235974	0.207036344	0.546012405	0.876916886	0.180272342	0.524205947	0.472633493	0.046409974	0.026278443	0.227829957
ATG14	-0.552337143	0.204804036	-0.191091318	0.134009503	0.200032514	0.973424277	0.430948058	0.400258384	0.133200941	0.135066657	0.174719442	0.132960825
ATG16L1	-0.687263051	-0.092441328	-0.120580262	-0.101719138	0.102882489	0.996881994	0.481806229	0.426548735	0.051325753	0.350668557	0.219206308	0.149376168
ATG16L2	-0.383970706	0.014790959	-0.064689158	-0.046413817	0.312623828	0.996881994	0.860047948	0.944309013	0.237935964	0.932549122	0.710746145	0.866115524
ATG2A	-0.604771831	-0.276779194	-0.193855599	0.017282648	0.108140755	0.955196726	0.526636644	0.941306445	0.055277178	0.104194954	0.26255506	0.860273389
ATG2B	-1.066332539	-0.070997141	-0.399191442	-0.053720589	0.029941186	0.996881994	0.083848303	0.699192509	0.005676469	0.630530641	0.002916634	0.424882735
ATG3	-1.056906009	0.071565314	0.111544556	0.023378895	0.025530486	0.996881994	0.547727313	0.910604369	0.004079994	0.499022939	0.286067694	0.788951037
ATG4A	-0.79006786	0.19602856	-0.091548307	-0.156350604	0.082311539	0.934334569	0.687033334	0.533468307	0.036128156	0.091255492	0.450760555	0.236904348
ATG4B	-0.575531081	0.036349137	0.12832805	0.004146456	0.140528579	0.996881994	0.435167195	0.978807027	0.081900768	0.711517525	0.178916582	0.953896545
ATG4C	-1.050569483	0.148282383	0.024652606	0.150929091	0.035892578	0.996881994	0.959686161	0.497629477	0.008127024	0.47884327	0.906986692	0.202848101
ATG4D	-0.488032132	0.10132572	0.251871982	-0.147514497	0.220423851	0.996881994	0.392345654	0.403974033	0.151561149	0.567606245	0.143766463	0.134823969
ATG5	-0.810917728	0.190526696	0.188680517	0.104425784	0.080651198	0.965272849	0.377041589	0.420749341	0.034915871	0.127945302	0.131542332	0.144740309
ATG7	-0.623916436	-0.021618857	-0.09462452	0.30593822	0.104397376	0.996881994	0.475138451	0.034421061	0.052295199	0.781062522	0.2126273	0.00262591
ATG9A	-0.441211036	-0.166357078	-0.033409856	0.143528649	0.181040409	0.996881994	0.928952332	0.648038924	0.116784453	0.310339186	0.840285598	0.358028815
ATG9B	-1.470537154	0.421053785	0.57023523	-1.176341255	0.060445638	0.996881994	0.544132787	0.066954567	0.021577464	0.433910728	0.281761363	0.006984359
ATIC	-1.083293376	0.069457813	0.055190459	0.054952449	0.026501061	0.996881994	0.786132388	0.880250692	0.004388844	0.491146943	0.58459256	0.724730084
ATL1	-1.292516219	-0.3488689	-0.338208064	-0.273985195	0.038708616	0.996881994	0.609655086	0.749678375	0.009538037	0.340065909	0.358529555	0.491577988
ATL2	-0.890618215	0.135354299	0.006242211	0.131781636	0.070987692	0.996881994	0.984840901	0.378213486	0.028169009	0.348706701	0.965945045	0.119671608
ATL3	-1.125468785	-0.001779022	-0.16888082	-0.20123477	0.031727491	0.999090545	0.572310114	0.465918938	0.006357136	0.991660212	0.314414701	0.177276783
ATM	-1.260808179	-0.257163857	-0.435110913	0.071309408	0.016630076	0.996881994	0.137999631	0.753329672	0.001762029	0.16077807	0.012891308	0.496989615
ATMIN	-1.050387086	-0.149005983	-0.292480297	-0.081278422	0.02965466	0.996881994	0.177749344	0.580220187	0.005535772	0.277162874	0.025424373	0.2847112
ATN1	-0.606190907	-0.188070127	-0.101555065	-0.284178822	0.088177183	0.996881994	0.745051327	0.298320134	0.040286445	0.240016122	0.530303599	0.077705152
ATOH7	-1.720819234	-1.058338538	0.646088072	-0.029128604	0	0.996881994	0	0	0.717301276	0.806662775	0.881292936	0.979491199
ATOH8	-0.207573762	-0.70444973	0.059658323	0.444024926	0.746012045	0.996881994	0.966776002	0.569521772	0.691972478	0.266751688	0.923770778	0.272441322
ATOX1	-0.354058673	0.146320033	0.104764081	0.098703917	0.35403265	0.996881994	0.697048158	0.565034279	0.277377007	0.301995266	0.463134317	0.267717392
ATP10A	-2.504123912	-0.988857723	-0.98492882	-1.125174662	1.86E-08	0.876916886	0.176807681	0.0297207	1.85E-11	0.024424334	0.025065785	0.002157443
ATP10B	-1.137432786	-0.530658215	-0.45682001	-0.928223039	0	0.996881994	0	0	0.808973475	0.911114385	0.923441233	0.812347656
ATP10D	-1.154533189	-0.109651485	-0.349078993	-0.201379095	0.032826855	0.996881994	0.250860764	0.650788383	0.006783937	0.56148574	0.05689362	0.361687234
ATP11A	-1.275369588	-0.514587738	-0.623511909	-0.016278149	0.009122577	0.876916886	0.105279151	0.935098673	0.00055543	0.026981603	0.005952945	0.845239241
ATP11A-AS1	0.811484852	-0.282499339	1.002249478	-0.994462116	0.490970805	0.996881994	0	0.481441532	0.414783444	0.785650712	0.290228804	0.190701637
ATP11AUN	-2.74059511	-0.059006438	0.050630742	-0.167797201	0	0.996881994	0	0	0.067032307	0.9625824	0.967739687	0.836472454
ATP11B	-0.985887145	-0.102166145	-0.222953079	0.278183621	0.049071875	0.996881994	0.402233431	0.023466545	0.014785721	0.520537966	0.151909447	0.001535708
ATP11C	-1.235978789	-0.146494642	-0.258146977	0.013109311	0.024627061	0.996881994	0.497628433	0.968111458	0.003823934	0.504130868	0.234648084	0.927459408
ATP12A	0.231480962	1.446855123	-2.285631186	0.059706348	0	0.996881994	0	0	0.906681835	0.445733279	0.273258824	0.964109612
ATP13A1	-0.462036856	-0.03120445	0.041545649	-0.079262721	0.217784873	0.996881994	0.860047948	0.547051955	0.149187815	0.78147052	0.711047106	0.249459878
ATP13A2	-0.227939033	-0.475360904	-0.366850719	0.38353574	0.495636752	0.876916886	0.370203624	0.333403912	0.419445365	0.043926262	0.12622197	0.094671261
ATP13A3	-1.394709942	-0.142694729	-0.357575001	-0.084211292	0.015034636	0.996881994	0.306775919	0.775881149	0.001446508	0.506120297	0.086297698	0.530562722
ATP13A4	-1.521559377	-0.897967556	-0.838293022	-0.901422484	0.280152807	0.996881994	0	0.466139905	0.206729241	0.420512186	0.45267985	0.177623162
ATP13A4-AS1	0	0	0	-0.500070306	0	0	0	0	0	0	0	0.909430798
ATP13A5	0	0	0	-0.198614933	0	0	0	0	0	0	0	0.978508488
ATP1A1	-0.774181886	-0.038086045	0.02893219	0.267377812	0.071509027	0.996881994	0.873901405	0.031649639	0.028487451	0.659735933	0.737726444	0.002336472
ATP1A1-AS1	-0.0085191	-0.135792166	0.655077527	-0.084486114	0.991039129	0.996881994	0	0.857019522	0.989272221	0.794471276	0.1704012	0.680951232
ATP1A2	-2.481171896	-4.048365257	-2.500887211	-6.102448196	0.235932889	0.876916886	0	0.000584846	0.165872786	0.039483124	0.209537165	1.13E-05
ATP1A3	-0.768371849	0.107676278	0.592974101	-0.380288511	0.125994976	0.996881994	0.18276582	0.384779996	0.06942037	0.705932215	0.027136314	0.1234463
ATP1A4	2.47946813	-1.224031032	-0.365372411	-0.71539812	0	0.996881994	0	0	0.595886213	0.796778888	0.938728858	0.836702114
ATP1B1	-1.162781685	-0.197416666	-0.838352095	-1.454378834	0.041950623	0.996881994	0.330465507	0.137345865	0.011014285	0.702259881	0.10102432	0.021048753
ATP1B1P1	-0.290662826	1.472040177	-0.713434888	0.429748492	0	0.996881994	0	0.757860573	0.891061486	0.442234857	0.728135105	0.504431285
ATP1B2	-2.35706221	0.936626208	-1.46932533	0.801035165	0	0.996881994	0	0	0.355870443	0.719230319	0.580714823	0.495462609
ATP1B3	-0.496291114	0.219491053	0.228515486	0.173591942	0.251479139	0.878421942	0.212641093	0.192033356	0.180188523	0.048374856	0.038493409	0.036623826
ATP1B3-AS1	1.376304385	-0.809471188	0.058930866	-0.734415939	0	0.996881994	0	0	0.770244611	0.864784251	0.990108786	0.55617949
ATP1B3P1	0.044578876	-0.057954417	-1.553072329	-1.221465567	0	0.996881994	0	0	0.980287822	0.972392025	0.357307631	0.464115203
ATP1B4	-1.247921035	-0.63370495	-0.559866745	-1.013790517	0	0.996881994	0	0	0.782954199	0.893947691	0.906243927	0.711832499
ATP23	-0.444614928	0.547269844	0.439870139	0.531763696	0.412794009	0.876916886	0.320402905	0.043742211	0.336308273	0.033390783	0.094397161	0.003698693
ATP2A1	-0.481764714	0.81778579	-0.138037717	-0.321876708	0.445433618	0.876916886	0.873818931	0.7438601	0.368791012	0.018858306	0.737564244	0.48368325
ATP2A1-AS1	-1.083618529	-0.394102368	-0.19107522	-0.679329468	0.061417486	0.996881994	0.784186228	0.170383786	0.022227447	0.257846816	0.581315118	0.030380698
ATP2A2	-1.05179899	-0.067524494	-0.090949512	-0.139428208	0.021922642	0.996881994	0.600671783	0.327205997	0.003009586	0.488367278	0.346820574	0.091217644
ATP2A3	-0.274481459	-0.008284054	0.26620256	0.073559304	0.497804762	0.996881994	0.259129665	0.89761819	0.421674557	0.955782787	0.060868447	0.760608068
ATP2B1	-1.242596979	-0.204991328	-0.245619678	-0.27964583	0.017201152	0.996881994	0.357577108	0.500541214	0.001886629	0.197443537	0.118658459	0.206009044
ATP2B1-AS1	-0.770406397	0.112796138	0.231960896	-0.661256652	0.138382917	0.996881994	0.610974276	0.168052449	0.080101997	0.660826447	0.359984266	0.029534483
ATP2B2	0.099822589	-0.739297875	0.149210826	-0.769085874	0.904410353	0.996881994	0	0.524551383	0.87904927	0.215652139	0.795943715	0.22851777
ATP2B3	0.206345186	-0.1612328	0.086888984	0.891504023	0.802825234	0.996881994	0.952806488	0.173356805	0.757181248	0.802693628	0.892600675	0.031235845
ATP2B4	-0.694020856	0.133883953	-0.044708659	0.102303744	0.191853121	0.996881994	0.923923133	0.894422084	0.126103141	0.520296302	0.830691035	0.7548361
ATP2C1	-0.595588897	0.026472806	0.025373887	0.341311436	0.168654716	0.996881994	0.922096239	0.001425114	0.106144222	0.81979034	0.826898428	3.54E-05
ATP2C2	-1.886359305	1.954093834	-1.793749128	-2.14864545	0	0.996881994	0	0	0.343560408	0.245844926	0.352911056	0.118171001
ATP2C2-AS1	-0.049748871	-1.409298596	0.4036331	-0.624981475	0	0.996881994	0	0	0.984625877	0.556160957	0.86486683	0.654280101
ATP4A	-1.027580581	-0.42761148	-0.353773275	-0.672334462	0	0.996881994	0	0	0.828848929	0.928322669	0.940674401	0.830620176
ATP4B	0	0	0	-0.971115416	0	0	0	0	0	0	0	0.721202118
ATP5F1A	-0.88014162	0.024687056	0.128252371	0.07289971	0.050830975	0.996881994	0.37211449	0.711426272	0.015859506	0.777394457	0.127331719	0.439358769
ATP5F1AP1	-0.707462666	-0.118473313	-0.044635107	-0.500072101	0	0.996881994	0	0	0.88168769	0.980116472	0.992508167	0.897220045
ATP5F1AP10	-0.81415647	-0.22151801	-0.147679805	0	0	0.996881994	0	0	0.86400623	0.962831952	0.97521613	0
ATP5F1AP2	0	0	0	-0.500071937	0	0	0	0	0	0	0	0.898549617
ATP5F1AP3	0.437507346	0.630339622	0.795949476	-0.061217847	0	0.996881994	0	0	0.768736823	0.646467811	0.559927288	0.945351173
ATP5F1AP7	0	0	0	0.418648493	0	0	0	0	0	0	0	0.882795019
ATP5F1AP8	0	0	0	-0.241677915	0	0	0	0	0	0	0	0.973850295
ATP5F1B	-0.936632418	-0.071404211	0.017972161	0.110110712	0.039176341	0.996881994	0.939745231	0.580299218	0.009786324	0.487848738	0.862002763	0.284800735
ATP5F1BP1	0	0	0	-0.198614933	0	0	0	0	0	0	0	0.978508488
ATP5F1C	-0.873380312	0.03035334	0.082458489	0.000104854	0.052420464	0.996881994	0.587662878	0.99907085	0.016753503	0.72417134	0.33032983	0.998763027
ATP5F1CP1	-0.03484284	-0.896383258	-1.651459164	1.079965886	0	0.996881994	0	0	0.978078628	0.494907251	0.217969576	0.565179276
ATP5F1D	-0.513175728	-0.036238025	0.151966032	-0.078579547	0.157022385	0.996881994	0.609203332	0.78349057	0.09618969	0.828491858	0.357397446	0.544600298
ATP5F1E	-0.467418609	-0.084720944	0.147475767	-0.022006574	0.224195616	0.996881994	0.527690679	0.935098673	0.154674841	0.526961352	0.263937053	0.845927204
ATP5F1EP2	0	0	0	-0.284740897	0	0	0	0	0	0	0	0.969192994
ATP5IF1	-0.333238216	0.137255352	0.233965497	-0.028882673	0.396946583	0.996881994	0.305676521	0.919668321	0.319832423	0.327830474	0.085706116	0.809895242
ATP5MC1	-0.422690561	0.13639801	0.166118436	0.10347156	0.295689082	0.996881994	0.541973505	0.662770179	0.221278682	0.377850893	0.279400812	0.37757643
ATP5MC1P1	0	0	0	-0.241677915	0	0	0	0	0	0	0	0.973850295
ATP5MC1P3	0	0	0	0	0	0	0	0	0	0	0	0
ATP5MC1P4	-0.032518319	0.359116419	0.809010678	0.561551786	0	0.996881994	0	0	0.981145798	0.784483273	0.528322637	0.409989805
ATP5MC1P5	-0.81415647	-0.22151801	-0.147679805	-0.241677915	0	0.996881994	0	0	0.86400623	0.962831952	0.97521613	0.973850295
ATP5MC1P6	0	0	0	0	0	0	0	0	0	0	0	0
ATP5MC1P7	-0.81415647	-0.22151801	-0.147679805	-0.241677915	0	0.996881994	0	0	0.86400623	0.962831952	0.97521613	0.973850295
ATP5MC2	-0.43239262	0.017419492	0.207194601	0.119550125	0.247163699	0.996881994	0.362797009	0.675182135	0.17621675	0.900130031	0.12196721	0.39488464
ATP5MC2P1	0	0	0	-0.241677915	0	0	0	0	0	0	0	0.973850295
ATP5MC2P3	-0.485005688	1.125885612	-0.662982401	-0.359389477	0	0.996881994	0	0	0.875994032	0.723329196	0.834655981	0.781230896
ATP5MC2P4	0.647125764	-0.538356288	-0.457003956	-0.257313291	0	0.996881994	0	0	0.773688603	0.78778794	0.818493621	0.888498358
ATP5MC3	-0.800331299	0.034441781	0.156040181	0.058171162	0.065861249	0.996881994	0.216091153	0.7438601	0.025071982	0.671237434	0.03983896	0.483680464
ATP5MD	-0.704075711	0.169100862	0.270847437	0.126047231	0.12346162	0.996881994	0.217836754	0.48204002	0.067355926	0.219898587	0.041032664	0.19135456
ATP5MDP1	-0.117916629	-0.324564745	-0.25072654	1.300534412	0	0.996881994	0	0	0.980200621	0.945564542	0.957935392	0.64359914
ATP5ME	-0.26309853	-0.015636579	0.159129862	0.1444771	0.474405286	0.996881994	0.684106408	0.482784618	0.398386587	0.941014232	0.447367799	0.191858393
ATP5MF	-0.491450024	0.010802169	0.19902024	0.122510333	0.188277263	0.996881994	0.368013725	0.441491561	0.123205736	0.935951455	0.125107106	0.159591031
ATP5MF-PTCD1	-0.380112731	0.017942606	-0.132234378	0.133869561	0.373304996	0.996881994	0.775531011	0.578824391	0.296223332	0.938185889	0.567278283	0.283419929
ATP5MFP1	1.568423147	-0.42761148	-0.353773275	-0.457000276	0	0.996881994	0	0	0.739057721	0.928322669	0.940674401	0.937584789
ATP5MFP4	-0.904142928	-1.549741891	0.13761688	-1.243720651	0	0.996881994	0	0	0.740495849	0.602405404	0.962984511	0.385892274
ATP5MFP5	-0.920863365	-0.324564745	-0.25072654	0.289453977	0	0.996881994	0	0	0.846390282	0.945564542	0.957935392	0.904048532
ATP5MFP6	0	0	0	-0.241677915	0	0	0	0	0	0	0	0.973850295
ATP5MG	-0.739708543	-0.003096042	0.097593521	-0.115349313	0.057612281	0.996881994	0.500200812	0.554581181	0.019825763	0.970840697	0.237492404	0.25712773
ATP5MGL	0.276431494	-2.462108737	-0.202556906	-0.48723538	0	0.91882024	0	0	0.834531474	0.07854202	0.876542041	0.569858837
ATP5MGP2	0.656954326	-0.63370896	-0.559870123	0.763129476	0	0.996881994	0	0	0.876463434	0.866082137	0.881410578	0.917561343
ATP5MGP3	0	0	0	-0.198614933	0	0	0	0	0	0	0	0.978508488
ATP5MGP4	0	0	0	-0.198614933	0	0	0	0	0	0	0	0.978508488
ATP5MGP6	0	0	0	-0.198614933	0	0	0	0	0	0	0	0.978508488
ATP5MPL	-0.516109486	0.150909283	0.212050337	0.020539181	0.217172644	0.996881994	0.2608037	0.928205503	0.148550281	0.196120857	0.061823705	0.829310549
ATP5PB	-0.7782113	0.099575953	0.135995082	0.12595435	0.073258402	0.996881994	0.284099042	0.277501105	0.029750342	0.202176611	0.073694997	0.068233879
ATP5PBP1	-0.459107774	0.617038483	2.105916724	0.211013616	0	0.996881994	0	0	0.829136803	0.757188852	0.247193703	0.895054299
ATP5PBP3	-0.707462666	-0.118473313	-0.044635107	1.475043981	0	0.996881994	0	0	0.88168769	0.980116472	0.992508167	0.734215839
ATP5PBP5	0	0	0	-0.241677915	0	0	0	0	0	0	0	0.973850295
ATP5PBP6	-0.156175851	-0.42761148	-0.353773275	-0.58620342	0	0.996881994	0	0	0.973771856	0.928322669	0.940674401	0.863863401
ATP5PBP7	0	0	0	0.332517935	0	0	0	0	0	0	0	0.914210182
ATP5PD	-0.509709237	0.080729155	0.195626132	0.088436637	0.186680072	0.996881994	0.29492215	0.576637301	0.121693225	0.486455807	0.079286006	0.281069821
ATP5PDP1	-1.027580581	0.396766475	-0.353773275	-0.543132769	0	0.996881994	0	0	0.828848929	0.933480526	0.940674401	0.911736122
ATP5PDP2	-0.331240267	-0.530658215	-0.45682001	1.422485957	0	0.996881994	0	0	0.943082429	0.911114385	0.923441233	0.709611921
ATP5PDP3	0	0	0	-0.198614933	0	0	0	0	0	0	0	0.978508488
ATP5PDP4	-0.724868547	-0.44536302	1.025616216	0.142846131	0.525437306	0.996881994	0	0.886842303	0.450563184	0.62136982	0.192470931	0.737705463
ATP5PF	-0.590405287	0.156619496	0.251035304	0.10954806	0.164632373	0.996881994	0.160501009	0.421454786	0.102756159	0.166743545	0.019629989	0.145332819
ATP5PFP1	0	0	0	-0.198614933	0	0	0	0	0	0	0	0.978508488
ATP5PO	-0.803462839	0.0106155	0.117097107	0.085944268	0.056727793	0.996881994	0.304688814	0.659077566	0.019287599	0.882049459	0.084990929	0.372386135
ATP6AP1	-0.114144271	-0.0735332	0.003542698	0.271972756	0.740896819	0.996881994	0.991961916	0.166186758	0.685662237	0.647032891	0.982418682	0.029012021
ATP6AP1L	-0.842304768	-0.011392961	-0.614287308	-0.337341452	0.089577752	0.996881994	0.226423804	0.187100717	0.041239837	0.97064673	0.044498714	0.035337916
ATP6AP2	-0.530267123	0.04948966	-0.177736745	0.353587654	0.197695559	0.996881994	0.384709717	0.021664652	0.131157375	0.687689685	0.137542683	0.001380407
ATP6V0A1	-0.818121391	-0.318171591	-0.752774574	-0.278968997	0.052644807	0.996881994	0.187714598	0.533783069	0.016901681	0.372874027	0.028894728	0.2372223
ATP6V0A2	-0.886055821	-0.009168041	-0.065344279	0.052192962	0.054856837	0.996881994	0.735423721	0.811979043	0.01809598	0.928121229	0.517224322	0.591742587
ATP6V0A4	0	0	0	0	0	0	0	0	0	0	0	0
ATP6V0B	-0.34980577	0.20448013	0.395346713	0.126762081	0.413321453	0.996881994	0.179099227	0.565072558	0.336819866	0.273828949	0.025932938	0.267876706
ATP6V0C	-0.27391819	-0.022460057	0.106137203	0.124817172	0.403290035	0.996881994	0.699932649	0.663222712	0.326541364	0.878814936	0.467322076	0.378381144
ATP6V0CP1	-1.023749704	1.075304426	1.35177611	-0.38336433	0.493651866	0.996881994	0	0.775881149	0.417407035	0.334925898	0.21453654	0.530702759
ATP6V0CP3	0	0	0	0	0	0	0	0	0	0	0	0
ATP6V0CP4	-1.705020558	-0.568457843	-1.315390069	-0.33004314	0	0.996881994	0	0	0.607681963	0.865843559	0.694795841	0.805401769
ATP6V0D1	-0.661288215	0.031600467	-0.059061055	-0.075294127	0.067832651	0.996881994	0.789062648	0.770464478	0.026265892	0.773527011	0.589020285	0.522395912
ATP6V0D2	-1.586479627	-1.05721924	-0.985805937	-0.413937332	0	0.996881994	0	0	0.602506059	0.708543927	0.727814496	0.94071642
ATP6V0E1	-0.454257712	0.156167816	0.164383532	0.036021594	0.268663263	0.996881994	0.391437715	0.900192292	0.196104313	0.166191901	0.143045398	0.764564355
ATP6V0E1P1	0.517489169	-0.737141154	1.72114973	-0.500070276	0	0.996881994	0	0	0.907644677	0.876765828	0.715073358	0.909597812
ATP6V0E1P2	1.355020264	1.275554188	-0.559866745	-0.586201756	0	0.996881994	0	0	0.7735129	0.787687652	0.906243927	0.879571889
ATP6V0E1P3	0	0	0	-0.543134946	0	0	0	0	0	0	0	0.901561718
ATP6V0E2	-0.104204904	0.148144263	0.082390245	0.177286723	0.81292306	0.996881994	0.866000317	0.327650715	0.768530074	0.518789774	0.722058889	0.091442574
ATP6V0E2-AS1	0.285675648	-1.056766824	-0.985229626	0.426731285	0	0.996881994	0	0.448273837	0.914372692	0.678746005	0.699561512	0.164801683
ATP6V1A	-1.202672544	-0.405129201	-0.650836232	0.057349737	0.010046154	0.895437053	0.066964511	0.829989957	0.000658732	0.057203833	0.001070666	0.627544441
ATP6V1B1	0.967292092	-0.530660253	-0.456822047	0.207364747	0	0.996881994	0	0.893215498	0.838200388	0.911114045	0.923440892	0.75274927
ATP6V1B1-AS1	-1.619544136	-1.477616716	-0.631324359	-1.464940692	0.213468704	0.996881994	0	0	0.145427669	0.186839518	0.541272308	0.285241589
ATP6V1B2	-0.674776268	-0.06545146	-0.177591816	-0.017548087	0.074906061	0.996881994	0.500674544	0.953055998	0.03093965	0.668964175	0.237948535	0.888215328
ATP6V1C1	-0.991305904	-0.108355215	-0.300479017	-0.014160093	0.037041532	0.996881994	0.198180632	0.910158328	0.008690619	0.465069258	0.03317741	0.787332647
ATP6V1C2	-0.724716854	-0.140498678	-0.145680918	-0.574500893	0.18531803	0.996881994	0.828235244	0.571662795	0.120473851	0.668932601	0.657601998	0.274621229
ATP6V1D	-0.620844589	0.193369099	0.027395417	0.131061171	0.135400304	0.963124341	0.922826805	0.60454865	0.077597678	0.112477321	0.828345656	0.308446568
ATP6V1E1	-0.623105886	-0.029468414	-0.067650284	-0.021513744	0.122573231	0.996881994	0.607263328	0.947650169	0.066547097	0.691129536	0.355300225	0.874637457
ATP6V1E1P1	-0.596589006	-0.843465878	-0.769328897	-0.057335869	0	0.996881994	0	0	0.835387911	0.775985162	0.795033421	0.973208576
ATP6V1E2	-0.383607155	0.076239174	0.2384908	-0.089242648	0.417398462	0.996881994	0.484971481	0.803535263	0.340969122	0.703075535	0.221564743	0.577101521
ATP6V1F	-0.45827985	0.050879703	0.124708408	-0.067460746	0.189194518	0.996881994	0.578256914	0.759298368	0.123923393	0.689461985	0.320615932	0.50686956
ATP6V1FNB	0.209813592	-0.060494634	-0.180087073	-0.247119728	0.696273154	0.996881994	0.819944806	0.543028371	0.63420443	0.875240165	0.642867524	0.245781574
ATP6V1G1	-0.833103363	-0.148352261	-0.152940778	-0.042176725	0.034048612	0.930632398	0.287533049	0.849459791	0.007275443	0.086501079	0.075945745	0.665884752
ATP6V1G1P3	0	0	0	-0.562159776	0	0	0	0	0	0	0	0.77402292
ATP6V1G1P4	0	0	0	0.07206023	0	0	0	0	0	0	0	0.97863339
ATP6V1G1P6	-0.81415647	-0.22151801	-0.147679805	0.547838742	0	0.996881994	0	0	0.86400623	0.962831952	0.97521613	0.886795225
ATP6V1G2	-1.468165816	-0.202831954	0.314141826	-0.533795904	0.010873683	0.996881994	0.599481422	0.308896659	0.00076716	0.5559949	0.345441192	0.082884473
ATP6V1G2-DDX39B	-0.71183927	0.497866101	0.573071741	0.038734288	0.203483036	0.965154515	0.284099042	0.925393659	0.136438933	0.124047441	0.07347416	0.824802433
ATP6V1H	-0.881830374	-0.047949043	-0.248547758	-0.299245772	0.026591891	0.996881994	0.299916286	0.291173747	0.004451665	0.746165173	0.081759677	0.074300622
ATP7A	-1.695770378	-0.860520648	-1.174541334	-0.427552632	0.008594772	0.89530646	0.115396034	0.177873729	0.000489216	0.05593921	0.00792942	0.032542957
ATP7B	-1.16746022	-0.930010625	0.069307648	0.013350799	0.080973093	0.918738726	0	0.990136563	0.035145017	0.074437823	0.886364003	0.976591443
ATP8A1	-1.832381774	-0.88784594	-0.466887235	0.03616108	0.01520478	0.876916886	0.551426238	0.951323827	0.001477908	0.04320092	0.290404993	0.882912583
ATP8A2	-1.13711325	-0.530661217	-0.456822726	-1.953030703	0	0.996881994	0	0.399609099	0.788597144	0.902596708	0.916043398	0.132529959
ATP8A2P2	-2.955425169	0.135591834	0.233348053	-0.416103128	0	0.996881994	0	0.763079453	0.10744279	0.939795373	0.89631502	0.512067414
ATP8A2P3	0	0	0	-0.241677915	0	0	0	0	0	0	0	0.973850295
ATP8B1	-1.117274796	0.723664178	0.141783377	-0.127576397	0	0.996881994	0	0.887336562	0.331273029	0.427567111	0.884111502	0.738608718
ATP8B2	-2.059653363	-0.050922187	-0.680741515	-1.457760494	0.009883899	0.996881994	0.431418283	0.004073241	0.000634387	0.917518407	0.175806583	0.000141564
ATP8B3	-0.292861484	0.161627381	0.121595385	0.079643702	0.536983274	0.996881994	0.77733675	0.862798202	0.46273321	0.45030347	0.571125213	0.690194808
ATP8B4	-0.871914963	-0.349598911	-0.545507874	0.278151398	0.060120452	0.876916886	0.045235207	0.455672195	0.021326405	0.027846907	0.000165591	0.169813367
ATP8B5P	1.137229916	-1.333591424	-1.272213743	0.012978468	0	0.996881994	0	0	0.744591877	0.71833762	0.73118692	0.992366659
ATP9A	-2.369265206	1.490407619	-0.394715388	-0.794009327	0.129044381	0.946734675	0	0.730604822	0.072148625	0.096686752	0.709267766	0.467230518
ATP9B	-1.079987412	-0.468445024	-0.627483818	0.003126506	0.015450525	0.876916886	0.099778335	0.989130997	0.001523431	0.043104109	0.004960887	0.97425868
ATPAF1	-0.754311338	0.062763632	0.003328903	0.018337371	0.079380961	0.996881994	0.985640584	0.871735275	0.03406609	0.44890897	0.968268792	0.708468447
ATPAF2	-0.677248007	-0.090640327	0.007635601	-0.089612498	0.077557215	0.996881994	0.979548751	0.781531784	0.032822517	0.495875784	0.954443715	0.541408696
ATPSCKMT	-0.647277296	0.02500962	0.111075436	0.202722184	0.138157566	0.996881994	0.595121975	0.008828104	0.079944186	0.83288782	0.340717706	0.000400931
ATR	-1.441076801	-0.220166622	-0.307929011	0.157389789	0.012603222	0.996881994	0.354108703	0.548310114	0.001012818	0.26878208	0.116482767	0.251314433
ATRAID	-0.339513678	0.069403315	0.135096516	0.173605819	0.375460424	0.996881994	0.543351946	0.214930712	0.298454344	0.584966938	0.280771567	0.044117217
ATRIP	-0.697826104	0.119171334	0.11919161	-0.002225364	0.094039174	0.996881994	0.500805185	0.991540203	0.044765478	0.238155689	0.238126255	0.981251022
ATRN	-1.507723489	-0.855000098	-0.986646629	-0.265554604	0.002115726	0.786501351	0.062761541	0.600292462	5.32E-05	0.004098003	0.000670232	0.303929754
ATRNL1	0	0	0	0	0	0	0	0	0	0	0	0
ATRX	-0.795488547	0.1525881	0.002911261	-0.037559429	0.076988558	0.996881994	0.994003375	0.847110701	0.032424262	0.364887495	0.986353075	0.659359974
ATXN1	-0.513392209	-0.090390754	-0.313125266	0.337431682	0.155965331	0.996881994	0.089990469	0.55096986	0.095201129	0.446881607	0.003792073	0.253246968
ATXN1-AS1	-1.244523664	-0.684479529	0.411011281	-0.491600689	0.286220981	0.996881994	0	0.646700497	0.212397741	0.446313654	0.614879094	0.356727209
ATXN10	-0.827839312	0.223033196	0.269555798	0.013259708	0.069767614	0.876916886	0.111778264	0.935281196	0.027472767	0.032412814	0.00729531	0.846246426
ATXN1L	-1.199689633	-0.36596123	-0.420862854	-0.117003758	0.008159881	0.876916886	0.160501009	0.458780276	0.00045151	0.045888192	0.019653437	0.172198093
ATXN2	-0.64924814	0.079335759	-0.062106096	0.092321102	0.116757224	0.996881994	0.750321296	0.587802134	0.061550458	0.425929539	0.536607537	0.291293121
ATXN2-AS	-0.596455307	0.381368033	0.888630769	0.471199776	0	0.996881994	0	0.744852128	0.626116707	0.723270834	0.388593771	0.485613478
ATXN2L	-0.639409131	0.03287742	0.051784426	-0.11176466	0.100705728	0.996881994	0.799006638	0.561759871	0.049681227	0.744716447	0.606407534	0.263595407
ATXN3	-0.940415214	0.046164043	-0.102050509	0.157760991	0.041703522	0.996881994	0.603253536	0.355149181	0.01089678	0.674487545	0.349982695	0.106458099
ATXN7	-1.049801144	-0.202730465	-0.297032734	0.157542129	0.029888926	0.996881994	0.42751029	0.454847143	0.005621854	0.357005159	0.172019407	0.16929238
ATXN7L1	-0.822592677	0.013109297	-0.139673521	0.166566552	0.049165955	0.996881994	0.482650582	0.554683769	0.014845763	0.909901011	0.219761475	0.257501199
ATXN7L2	-0.490208576	0.134150524	0.275894968	-0.085745199	0.197948164	0.996881994	0.28459776	0.677927937	0.131377245	0.405081202	0.074060438	0.398284752
ATXN7L3	-0.775194204	-0.100481503	0.008854627	-0.112236652	0.05034869	0.996881994	0.971920292	0.316737356	0.015602641	0.357357782	0.93601467	0.086328725
ATXN7L3B	-0.973801671	-0.053308979	-0.186874071	0.022858208	0.034798344	0.996881994	0.180631175	0.862209938	0.007605819	0.553916676	0.026455871	0.689093296
AUH	-0.989987192	0.144080897	0.184669674	0.120437736	0.049392685	0.996881994	0.499961426	0.717264536	0.014968277	0.360507078	0.237301787	0.446986459
AUNIP	-0.45513494	0.16955452	0.227743214	0.052721804	0.322093144	0.996881994	0.36189378	0.878372817	0.247035913	0.257491453	0.121383291	0.720971526
AUP1	-0.527889533	0.219136218	0.269590513	0.090564256	0.18594612	0.904284281	0.157434619	0.432031176	0.121048897	0.06284421	0.018291905	0.152760346
AURKA	-0.785508325	0.063984024	0.09480525	0.069329694	0.078996346	0.996881994	0.528593887	0.825851611	0.033801923	0.457721804	0.265008895	0.616863082
AURKAIP1	-0.521312024	0.122339346	0.211236866	-0.090664228	0.177910639	0.996881994	0.451973805	0.640890443	0.114131132	0.458755536	0.192946496	0.349788431
AURKAP1	-0.310931243	1.625262237	-0.242947627	0.340129019	0.807769712	0.918738726	0	0.853777121	0.762674463	0.074618877	0.812112714	0.673688442
AURKB	-0.451445403	0.270424573	0.370163835	-0.038250935	0.32586712	0.964649504	0.180279743	0.903897571	0.250743886	0.117026379	0.026297948	0.773504164
AURKC	-0.462080196	0.922414018	-0.841489434	-0.810281518	0.591772721	0.940035018	0	0.269706234	0.521239852	0.09343426	0.210837739	0.064777204
AUTS2	-2.033099567	0.071838992	-0.334264094	-0.211600734	0.003878429	0.996881994	0.717288876	0.819067711	0.000130869	0.879740492	0.48969606	0.605759202
AVEN	-0.696402297	0.296714005	0.356711083	-0.110579362	0.143204633	0.918738726	0.183002965	0.719128447	0.084179057	0.073535493	0.027282132	0.450267627
AVIL	-0.371103337	-0.168806802	-0.766417472	0.101651982	0.555434323	0.996881994	0	0.846445812	0.48277747	0.717067434	0.116831017	0.658336057
AVL9	-1.075492223	-0.014614412	-0.113415253	0.076157636	0.032703193	0.996881994	0.573014751	0.593177363	0.006732784	0.898542878	0.3151956	0.297616367
AVPI1	-0.472839823	0.152488581	0.037880625	-0.245436846	0.238976216	0.996881994	0.947671063	0.590819711	0.168517367	0.533175464	0.878672616	0.294362444
AVPR1A	-0.81415647	-0.22151801	-0.147679805	-0.241677915	0	0.996881994	0	0	0.86400623	0.962831952	0.97521613	0.973850295
AVPR1B	-0.262892413	-0.530658891	0.367559108	0.763129476	0	0.996881994	0	0	0.955864204	0.907002838	0.935453897	0.917561343
AVPR2	-1.018457312	0.342255248	0.203045275	-0.936503451	0.120435834	0.996881994	0.787291165	0.032290831	0.06468734	0.350839732	0.586035976	0.002401715
AWAT1	0	0	0	-0.284740897	0	0	0	0	0	0	0	0.969192994
AXDND1	-1.279167296	-0.843629656	-0.769480294	-0.071095823	0	0.996881994	0	0	0.718258158	0.810288414	0.826581617	0.935468689
AXIN1	-0.35093603	0.167060896	0.26640487	0.274445982	0.41967433	0.996881994	0.342046147	0.033553281	0.343334092	0.32565917	0.108418389	0.002520425
AXIN2	-1.813684042	-0.264513406	0.24019423	-0.820329425	0.041493475	0.996881994	0	0.05333079	0.010785363	0.651067292	0.672943573	0.004975525
AXL	-5.206450816	-3.000327037	-4.816438636	-3.366159866	1.22E-05	0.844403108	0.01146605	0.005570599	5.38E-08	0.008668405	1.41E-05	0.000210425
AZGP1	0	0	0	-0.370866861	0	0	0	0	0	0	0	0.959881701
AZGP1P1	0	0	0	-0.198614933	0	0	0	0	0	0	0	0.978508488
AZGP1P2	0	0	0	-0.198614933	0	0	0	0	0	0	0	0.978508488
AZI2	-0.531613098	0.01270172	0.147290976	1.139749668	0.240244835	0.996881994	0.610345495	3.24E-11	0.169713368	0.937846613	0.359095945	5.79E-14
AZIN1	-1.013440861	-0.211914036	-0.443551803	0.129495779	0.037921248	0.996881994	0.096847883	0.241457735	0.009087194	0.208974443	0.004718288	0.053758567
AZIN1-AS1	-1.279009191	-0.494906493	-0.489869141	-0.768952099	0.045630122	0.996881994	0.609404026	0.139404101	0.012844771	0.352018288	0.357987349	0.021621896
AZIN2	-0.290129458	-0.183307409	0.586933314	-0.372404795	0.477214499	0.996881994	0.226147172	0.610033508	0.401107451	0.565671828	0.044400942	0.315179563
AZU1	0.504288409	0.231769868	0.304619076	1.104661028	0.403089086	0.996881994	0.754784411	0.091131093	0.326352039	0.643311653	0.54187815	0.011239224
AZU1P1	-0.920863365	-0.324564745	-0.25072654	0	0	0.996881994	0	0	0.846390282	0.945564542	0.957935392	0
B2M	-0.481542175	-0.043671695	-0.096268373	-0.018428244	0.212452389	0.996881994	0.77020039	0.97519352	0.14455292	0.793029091	0.561067243	0.943212055
B3GALNT1	-1.067642748	-0.254734244	0.629433824	-0.692611175	0.187550088	0.996881994	0.49532396	0.170679049	0.122544118	0.650843842	0.232165236	0.030484205
B3GALNT1P1	-0.900470944	0.779277142	1.061231907	-0.144039487	0	0.996881994	0	0	0.533410875	0.561187257	0.421126603	0.895399326
B3GALNT2	-1.287056387	-0.37664836	-0.309270021	0.123578228	0.017376569	0.918738726	0.394790436	0.474880199	0.00193267	0.073303281	0.145698086	0.18541046
B3GALT1	0.362784544	-1.823330868	1.610480283	-1.135727742	0	0.996881994	0	0	0.874764014	0.415167601	0.427441367	0.560069808
B3GALT1-AS1	0	0	0	-0.198614933	0	0	0	0	0	0	0	0.978508488
B3GALT2	1.315130042	0.760421936	0.703590628	-0.420608963	0.199606536	0.996881994	0	0.812893736	0.132833774	0.399447344	0.438234818	0.593891307
B3GALT4	-0.738179653	-0.518000574	-0.561696862	-0.987262971	0.030175961	0.934334569	0.267686359	0.158026772	0.005748656	0.090587022	0.065701791	0.026584489
B3GALT5	0	0	0	-0.327803879	0	0	0	0	0	0	0	0.964536743
B3GALT6	-0.451863093	0.114119518	0.289158512	-0.028970347	0.243524008	0.996881994	0.125846529	0.88524677	0.172866026	0.349203351	0.009975765	0.73303583
B3GAT1	-0.188921788	0.385006515	0.572886263	0.061138503	0	0.996881994	0	0.962952968	0.92492969	0.844004907	0.768175428	0.914079169
B3GAT2	-0.337384026	0.273299681	-1.050894982	-0.218234121	0.732241999	0.996881994	0	0.838979453	0.675041636	0.683993908	0.143395225	0.644244986
B3GAT3	-0.256864189	0.14070751	0.288449446	0.054560549	0.522009154	0.996881994	0.299927312	0.785888987	0.446865206	0.412052655	0.081785767	0.547284412
B3GAT3P1	-1.677272206	-1.282472658	-1.21875048	-0.131219125	0	0.996881994	0	0	0.575917329	0.679445122	0.694311185	0.92186219
B3GLCT	-0.765764089	0.043523066	0.315527005	0.283899842	0.156304611	0.996881994	0.431418283	0.065649501	0.09556421	0.856655351	0.175785742	0.00675185
B3GNT10	-1.483618147	-0.375494152	-0.89622672	-0.168546253	0.019528986	0.996881994	0.078971725	0.414435763	0.002428228	0.215869876	0.002273037	0.141558876
B3GNT2	-1.223894129	0.1894628	0.041139168	0.245702247	0.026724171	0.996881994	0.920064692	0.567383569	0.004496381	0.291438885	0.821231474	0.270175513
B3GNT3	-0.920867403	0.499808624	-0.250731126	-0.370866861	0	0.996881994	0	0	0.846389617	0.916262111	0.957934624	0.959881701
B3GNT4	-0.638801536	0.280151489	0.166844763	-0.424488397	0.354341601	0.996881994	0.852966454	0.575733539	0.277759452	0.510065041	0.699145229	0.280260024
B3GNT5	-1.484798041	-0.526309771	-0.917219608	0.955827572	0.006066668	0.988459369	0.120109848	0.010426287	0.000264796	0.147557161	0.008606347	0.000504353
B3GNT6	-1.57250303	-0.950259111	2.316048487	-2.719592608	0	0.996881994	0	0	0.64984071	0.802772271	0.529748755	0.073952174
B3GNT7	-0.289020343	0.143184664	0.175443494	-1.661571928	0.63147309	0.996881994	0.839039903	0.015034699	0.56317192	0.732483966	0.67508067	0.000820849
B3GNT8	-1.176900433	-0.047955316	-0.112896794	0.122599858	0.011741606	0.996881994	0.828151195	0.815986911	0.000886203	0.849923029	0.656072079	0.600231259
B3GNT9	-0.126988006	-0.127950798	-0.459749297	-0.531921821	0.767065706	0.996881994	0.375076115	0.187514836	0.715401217	0.673014828	0.12975965	0.035439241
B3GNTL1	-0.170268185	-0.046529086	0.136977499	0.224389639	0.743987833	0.996881994	0.806192121	0.495491493	0.689684714	0.866494423	0.619240927	0.201126646
B3GNTL1P1	0	0	0	-0.241677915	0	0	0	0	0	0	0	0.973850295
B4GALNT1	-3.465927744	-1.344064359	1.048313435	-0.595427195	0	0.996881994	0	0.514384712	0.029842526	0.387594528	0.428008212	0.218785721
B4GALNT2	-1.137460754	1.378595733	-0.45682001	-1.063205647	0	0.996881994	0	0	0.810875041	0.770997617	0.923441233	0.296840428
B4GALNT3	-0.642979239	0.420903348	0.002856196	-0.269597798	0.42641979	0.996881994	0	0.727583805	0.349957689	0.493542689	0.996394988	0.462489653
B4GALNT4	-1.137460754	1.309640423	-0.45682001	-0.2421834	0	0.996881994	0	0	0.810875041	0.782298656	0.923441233	0.877498935
B4GALT1	-0.951569557	-0.312176628	-0.393741682	-0.132136216	0.021233181	0.876916886	0.088594021	0.253267586	0.002853244	0.026573337	0.00364113	0.058681669
B4GALT1-AS1	1.096678714	-1.131677083	0.296235718	-0.942000103	0.21255384	0.996881994	0	0.422763758	0.144664053	0.222497753	0.723989974	0.146331281
B4GALT2	-0.455532734	0.366937663	0.559709222	0.236835014	0.346747449	0.88919506	0.069891717	0.358590693	0.270623029	0.052401788	0.001260556	0.108351298
B4GALT3	-0.610470077	0.128657351	0.391756067	-0.133982911	0.131520373	0.996881994	0.093692973	0.569951924	0.074296994	0.397491118	0.004222995	0.272870982
B4GALT4	-0.65247361	0.156197905	-0.037254357	-0.198702909	0.133243338	0.996881994	0.909961735	0.380337422	0.075842418	0.278617171	0.801620188	0.120560494
B4GALT4-AS1	0	0	0	-0.413936007	0	0	0	0	0	0	0	0.944311369
B4GALT5	0.225833279	0.088982935	0.04612388	0.787937794	0.618629973	0.996881994	0.923915231	0.087290998	0.549716293	0.679556018	0.830549519	0.010494499
B4GALT6	-0.843640739	0.062154196	-0.125747445	0.084215322	0.103234523	0.996881994	0.755901716	0.842667193	0.051562727	0.76296321	0.542915704	0.651065871
B4GALT7	-0.087032235	-0.072023785	0.175719264	-0.025535731	0.822843982	0.996881994	0.56857663	0.900211786	0.780158687	0.682069812	0.309527689	0.764995179
B4GAT1	-0.38916557	0.341515048	0.393899557	0.010484005	0.418758495	0.934334569	0.234695123	0.967643375	0.342439593	0.091889569	0.048266008	0.924580462
B9D1	-1.139038508	0.092320728	0.24328855	0.205031778	0.045971387	0.996881994	0.665557581	0.72581695	0.013092617	0.763073925	0.421883494	0.460143258
B9D2	-0.409280795	-0.160697696	0.151410093	0.140527716	0.268222855	0.996881994	0.608520781	0.561081937	0.195672969	0.331539867	0.356832127	0.263049762
BAALC	-3.271782433	-2.838049114	-1.286159709	0.254970314	0	0.996881994	0	0	0.097340957	0.165785592	0.536467867	0.813760525
BAALC-AS1	-1.017711261	0.001696599	-0.66496286	-0.526970924	0.210577377	0.999207087	0	0.465918938	0.142873914	0.99764965	0.265062968	0.177415623
BAALC-AS2	-0.920863365	-0.324564745	-0.25072654	-0.284740897	0	0.996881994	0	0	0.846390282	0.945564542	0.957935392	0.969192994
BAAT	-0.606293456	0.404580451	-0.188668681	0.379152488	0	0.996881994	0	0.741864811	0.630271762	0.718705223	0.874126274	0.481288682
BABAM1	-0.599202069	-0.022821558	0.061148826	0.021111354	0.106906469	0.996881994	0.729291144	0.880250692	0.054233073	0.807001516	0.509191595	0.724360183
BABAM2	-0.714957289	-0.04516794	-0.082833249	-0.016159996	0.077116342	0.996881994	0.330223094	0.936745257	0.032518816	0.385128225	0.100749679	0.849224848
BACE1	-0.899013729	-0.488691171	-0.441146533	0.22896752	0.02732678	0.859652882	0.176807681	0.528517678	0.004747541	0.011919528	0.024967815	0.232105658
BACE1-AS	-0.46569061	0.098448062	0.132734322	0.058539621	0.239479488	0.996881994	0.662199398	0.795646979	0.168967137	0.549974138	0.41736459	0.56438046
BACE2	0.339386357	0.151008533	-0.018830779	0.235433532	0.401848422	0.996881994	0.97687964	0.637319757	0.325029142	0.589813395	0.946880796	0.34571887
BACE2-IT1	0	0	0	0	0	0	0	0	0	0	0	0
BACH1	-1.542756185	-0.385859669	-0.700967236	0.199546261	0.005122196	0.964649504	0.080698266	0.175823014	0.000199557	0.119095946	0.002564528	0.031929407
BACH1-AS1	-0.156177961	-0.427613729	-0.353775397	-0.470474272	0	0.996881994	0	0	0.973771502	0.925501535	0.938282206	0.777991251
BACH1-IT1	-1.493371158	-1.151546081	0.299392527	-0.298078553	0.316844152	0.996881994	0	0.834052483	0.241963987	0.356323543	0.782004084	0.63429848
BACH1-IT2	-1.457769973	0.203219397	0.930604914	-0.725853546	0	0.996881994	0	0.631505212	0.268894054	0.853182869	0.367815012	0.339604318
BACH1-IT3	0	0	0	-0.32780409	0	0	0	0	0	0	0	0.964228748
BACH2	-1.247874533	0.190673005	-0.559866745	-4.060363225	0	0.996881994	0	0.038391619	0.780365184	0.968004372	0.906243927	0.003080225
BAD	-0.252010942	-0.034814605	0.332808335	-0.009012608	0.510651888	0.996881994	0.398807749	0.976116974	0.435119649	0.883813962	0.149438101	0.946434269
BAG1	-0.694257919	0.193528908	0.283911746	-0.047108957	0.118565563	0.934334569	0.120742431	0.809684668	0.063136367	0.09161822	0.008732106	0.587904514
BAG2	-1.085377452	0.273464579	0.228459886	0.102710581	0.042803197	0.944958884	0.423108238	0.742980497	0.011416443	0.095809392	0.169204218	0.482699247
BAG3	-0.922135645	-0.245113736	-0.242584774	-0.337692742	0.012050196	0.996881994	0.487875601	0.217091239	0.000923874	0.218954856	0.223642506	0.045258841
BAG4	-1.059878778	-0.098156184	-0.275608524	0.114105551	0.027603772	0.996881994	0.284634615	0.49874668	0.004810245	0.539324843	0.074200321	0.204194783
BAG5	-1.0839613	-0.008598218	-0.106357661	-0.013506078	0.023077308	0.996881994	0.564559183	0.932085569	0.00334944	0.934970294	0.30512249	0.837744895
BAG6	-0.75511809	-0.083193727	0.002116352	-0.031579104	0.056115676	0.996881994	0.991912658	0.867706531	0.018887831	0.362399842	0.981700532	0.698688762
BAGE2	-0.81415647	-0.22151801	-0.147679805	-0.77033067	0	0.996881994	0	0	0.86400623	0.962831952	0.97521613	0.626678937
BAHCC1	-1.027755015	-0.122742938	-0.103698414	-0.289772325	0.020591273	0.996881994	0.667754287	0.18444407	0.002692203	0.343555671	0.424406596	0.03451791
BAHD1	-0.531237519	0.037241752	0.071430284	-0.016416448	0.162499675	0.996881994	0.710458024	0.93661068	0.101031524	0.71514472	0.480564999	0.848614942
BAIAP2	-0.631268844	-0.517806675	-0.520265874	-0.322915297	0.054689343	0.934334569	0.307795788	0.632783085	0.017976991	0.088673502	0.087061572	0.34097628
BAIAP2-DT	-0.375014038	-0.267276763	-0.027556396	0.418246129	0.262286616	0.898382392	0.935008263	0.353563915	0.189937848	0.05912227	0.851935164	0.105690076
BAIAP2L1	-1.068368665	-0.572971069	-0.01516943	-0.517599069	0.298767137	0.996881994	0	0.649839615	0.224469921	0.489115691	0.984960979	0.360466381
BAIAP2L2	-2.506403485	0.697354874	-0.670803837	-0.331451706	0	0.996881994	0	0.81210861	0.078920245	0.519748132	0.580960804	0.592176297
BAIAP3	-0.629472982	-1.61333819	-0.728838529	-0.136608171	0.610288772	0.996881994	0	0.935840155	0.540813215	0.170658802	0.494623807	0.847146406
BAK1	-0.689179181	-0.051008556	0.023744957	0.083739137	0.090162063	0.996881994	0.936512561	0.532652998	0.041775932	0.693344678	0.854343368	0.235848345
BAK1P1	0.26618841	0.513955227	-0.148188803	0.075602111	0	0.996881994	0	0.96024622	0.849805611	0.703875545	0.916121368	0.906577048
BAMBI	0.233243777	-1.180118603	-1.119448684	-0.525792683	0.801565639	0.992877403	0.436117798	0.823458469	0.755675689	0.156757504	0.179890395	0.612668921
BANF1	-0.503683967	0.138174917	0.282233372	0.007191891	0.213170869	0.996881994	0.123163526	0.960229271	0.145154385	0.238727144	0.009394861	0.906324362
BANF1P1	-0.920865475	-0.324566783	1.357277266	-0.457005655	0	0.996881994	0	0	0.846389934	0.945564201	0.77512393	0.917378423
BANF1P2	0.743976128	-1.912638941	-1.040930868	-0.474879306	0	0.996881994	0	0	0.741491832	0.393584681	0.643791433	0.616992134
BANF1P3	0.678981756	-1.20483101	-0.344448359	0.188298898	0	0.996881994	0	0.890946242	0.674794706	0.466648251	0.835284518	0.746444732
BANF1P4	0	0	0	-0.586200347	0	0	0	0	0	0	0	0.889329674
BANF1P5	0.057227134	-0.22151801	-0.147679805	-0.241677915	0	0.996881994	0	0	0.990387917	0.962831952	0.97521613	0.973850295
BANF2	-0.707464582	-0.118475861	-0.044637656	0	0	0.996881994	0	0	0.881687372	0.980116045	0.99250774	0
BANK1	-1.469718866	-0.388519291	-0.809932358	-0.163483422	0.006537208	0.992877403	0.074243866	0.867097244	0.000304759	0.153336549	0.001662816	0.697663835
BANP	-0.660702348	0.039159661	0.167972208	-0.215494603	0.086521439	0.996881994	0.37505769	0.069807654	0.039107188	0.734151717	0.129654293	0.007446207
BAP1	-0.68161383	-0.049911362	0.04594496	-0.033168432	0.090566563	0.996881994	0.81985918	0.749760271	0.042125652	0.61465348	0.64242179	0.49167789
BARD1	-1.235832191	-0.02097564	-0.285584492	-0.072883313	0.026756288	0.996881994	0.377297967	0.738865348	0.004515935	0.914156418	0.132039636	0.477581082
BARHL1	-0.920863365	-0.324564745	-0.25072654	1.375873008	0	0.996881994	0	0	0.846390282	0.945564542	0.957935392	0.221128355
BARX1	-1.509915862	0.410687833	0.503716662	-0.569441452	0.035974917	0.996881994	0.495457854	0.234612719	0.008176549	0.334518429	0.232365934	0.051207681
BARX1-DT	-0.339798202	-0.112972916	-0.346693918	-0.261373183	0.54907747	0.996881994	0.614518549	0.659903523	0.476128192	0.764396465	0.363582467	0.373747429
BARX2	1.129332056	-0.324564745	-0.25072654	-0.370868506	0	0.996881994	0	0	0.811308556	0.945564542	0.957935392	0.957462329
BASP1	0.623576148	-0.350260482	-0.090226289	-0.107175007	0.140421648	0.996881994	0.928837285	0.914829978	0.081810631	0.429382167	0.839818369	0.799602441
BASP1-AS1	0	0	0	0.382378977	0	0	0	0.815364435	0	0	0	0.599062741
BASP1P1	-0.81415647	-0.22151801	-0.147679805	0	0	0.996881994	0	0	0.86400623	0.962831952	0.97521613	0
BATF	-0.2041899	0.188657757	0.282452403	0.097630601	0.622034485	0.996881994	0.374233877	0.732662742	0.553234448	0.320035888	0.128819674	0.470322628
BATF2	-0.126037553	-0.373428825	-0.898901437	0.068083448	0.878729978	0.996881994	0	0.956855033	0.847686625	0.609173848	0.226834992	0.899660765
BATF3	-0.54888761	0.607417823	0.256133863	-0.933540429	0.378756594	0.996881994	0.777750389	0.081578234	0.301674725	0.165249087	0.571774934	0.009556336
BAX	-0.14374354	0.120969679	0.20639817	-0.151642054	0.730153061	0.996881994	0.469965894	0.08077446	0.67239267	0.4671568	0.207369609	0.009407427
BAZ1A	-0.935075468	0.170747524	-0.037606877	0.393517437	0.058989646	0.996881994	0.90547502	0.002449732	0.020605865	0.228000168	0.794277858	7.25E-05
BAZ1B	-1.142376059	-0.202503161	-0.2055148	-0.053101936	0.017594823	0.964649504	0.342347237	0.76509408	0.001993308	0.114973753	0.108709631	0.515532342
BAZ2A	-1.087518	-0.297021934	-0.261308279	-0.122214683	0.015460614	0.876916886	0.266495349	0.309150848	0.001535018	0.033925956	0.065074328	0.083060001
BAZ2B	-1.107944275	-0.210042988	-0.286677903	0.181589914	0.032121118	0.992877403	0.227854622	0.427958659	0.006545547	0.152588628	0.045348289	0.150239122
BBC3	0.048757013	0.376224649	0.416295272	-0.176384764	0.92056511	0.965154515	0.302570356	0.568098316	0.899228716	0.120402689	0.083050129	0.270631761
BBIP1	-0.643061554	0.108642208	0.192658526	-0.023147123	0.172770376	0.996881994	0.55020162	0.908618236	0.109542205	0.554534514	0.288436654	0.783030936
BBIP1P1	-1.137460754	-0.530658215	-0.45682001	-0.081223748	0	0.996881994	0	0	0.810875041	0.911114385	0.923441233	0.949173367
BBOF1	-1.374249775	-0.377950115	-0.46765085	-0.025245256	0.043001033	0.996881994	0.486068499	0.962952968	0.011521719	0.319998775	0.222365209	0.914116987
BBOX1	-1.027580581	1.915494958	-0.353773275	0	0	0.996881994	0	0	0.828848929	0.684748549	0.940674401	0
BBOX1-AS1	0.059441614	0.033111368	0.707791831	-0.413938632	0	0.99712445	0	0	0.972610954	0.985420293	0.689836622	0.936414634
BBS1	-0.660059205	0.148891985	-0.200169477	0.181749452	0.117699009	0.996881994	0.471952141	0.66153455	0.062419553	0.346776823	0.209506239	0.376179494
BBS10	-1.40626974	-0.260824378	-0.301056029	-0.011149229	0.01247671	0.996881994	0.525470046	0.964824593	0.000987822	0.331918288	0.261380197	0.918689981
BBS12	-1.084819568	-0.087461037	-0.724731646	-0.024323941	0.050691548	0.996881994	0.080269688	0.949272264	0.015789839	0.733686022	0.002502057	0.877802393
BBS2	-0.692980201	-0.132879253	-0.422298935	0.345504816	0.092094771	0.996881994	0.014750652	0.138441683	0.043195269	0.263796321	2.00E-05	0.021353188
BBS4	-0.564758141	0.108970359	0.057671949	0.015867764	0.193370773	0.996881994	0.815344879	0.952729984	0.127307594	0.364119432	0.635187252	0.886095246
BBS5	-0.886661191	0.329319173	0.157045226	0.006117813	0.112063953	0.989904618	0.729235124	0.989027547	0.058163145	0.150899288	0.508454504	0.973783098
BBS7	-1.301287263	-0.03045764	-0.283999988	-0.022051516	0.021529156	0.996881994	0.510982899	0.936224259	0.002942773	0.902090986	0.247086689	0.847782567
BBS9	-0.973799043	0.255466556	-0.013453594	0.223031882	0.072704845	0.996881994	0.976752836	0.365030937	0.029269741	0.186417017	0.946607536	0.111952118
BBX	-1.142312024	0.077485993	-0.033101263	-0.089848842	0.031659352	0.996881994	0.922152005	0.904863679	0.006317646	0.608707458	0.82719015	0.776010299
BCAM	-0.385483454	-1.288225651	0.698973895	-0.675958465	0.690842155	0.996881994	0	0.470611055	0.628415115	0.163367993	0.400842435	0.181974634
BCAN	0.069331161	-0.09893282	-0.178484769	-0.351545556	0	0.996881994	0	0.755190143	0.956908765	0.939403216	0.891778744	0.500124998
BCAP29	-1.150777241	0.129807671	-0.058399108	0.149582991	0.029888926	0.996881994	0.894061288	0.60850834	0.005645074	0.52030539	0.773691759	0.313553533
BCAP31	-0.458642178	0.072975317	0.201159978	0.160296733	0.254072455	0.996881994	0.26653747	0.102143824	0.182551663	0.522892039	0.065111208	0.013325023
BCAP31P1	0	0	0	-0.543132544	0	0	0	0	0	0	0	0.912616428
BCAP31P2	-1.097140062	1.20076782	0.367557945	-0.543136369	0	0.996881994	0	0	0.817459688	0.800145848	0.938367313	0.89751634
BCAR1	0	0	0	-0.198614933	0	0	0	0	0	0	0	0.978508488
BCAR3	-1.842854894	-1.076424398	-0.488545905	-1.313009573	0.014441735	0.951774258	0.690733649	0.098813704	0.001326194	0.101668003	0.45553303	0.012695746
BCAR3-AS1	-0.81415647	-0.22151801	-0.147679805	-0.67233471	0	0.996881994	0	0	0.86400623	0.962831952	0.97521613	0.827024898
BCAR4	-1.359735975	0.993775191	-0.662984539	0.375580604	0	0.996881994	0	0	0.757516166	0.807617099	0.871058605	0.92230288
BCAS1	-1.046339809	0.379195772	-0.101220636	-0.67534001	0	0.996881994	0	0.60454865	0.378459311	0.728911737	0.9286244	0.308773933
BCAS2	-0.808677254	0.239035516	0.123954549	0.056723988	0.096928608	0.989778753	0.698919627	0.753769824	0.046934593	0.15037886	0.46568219	0.497660771
BCAS2P1	0	0	0	-0.457003453	0	0	0	0	0	0	0	0.927760356
BCAS2P2	0.653004349	-0.633710271	-0.559871216	-0.440143376	0	0.996881994	0	0	0.857897723	0.850783263	0.867894209	0.731599425
BCAS2P3	0	0	0	-0.198614933	0	0	0	0	0	0	0	0.978508488
BCAS3	-1.208281937	-0.486407494	-0.593969636	-0.018056197	0.004104854	0.876916886	0.118449142	0.968693867	0.000143388	0.034738151	0.008350605	0.929239438
BCAS4	-0.868892907	-0.099086519	-0.737570995	-0.99429727	0.294337724	0.996881994	0	0.15401023	0.220038148	0.857065084	0.216453145	0.025530844
BCAT1	-2.025864975	-0.049684306	-0.208178296	0.120412873	0.002123954	0.996881994	0.725125924	0.879272847	5.36E-05	0.873291372	0.501910267	0.72252301
BCAT2	-0.5078263	0.009006253	0.096447923	0.120781219	0.176002256	0.996881994	0.708276287	0.657452945	0.112476877	0.947564652	0.477090284	0.370414856
BCCIP	-0.788989243	0.24819653	0.177267881	0.171144604	0.08708129	0.876916886	0.384709717	0.274890536	0.039561495	0.031688606	0.137568047	0.06694401
BCDIN3D	-0.847957146	-0.00524763	-0.252156984	0.218744961	0.074713613	0.996881994	0.428875556	0.2616462	0.030789093	0.977664215	0.173065986	0.061682483
BCDIN3D-AS1	-1.021458441	0.167157332	-0.217266871	-0.333960645	0.233998112	0.996881994	0	0.547051955	0.164110799	0.776763165	0.720200302	0.249243753
BCKDHA	-1.14369614	-0.174860897	-0.318825584	0.039511387	0.015887737	0.996881994	0.241757386	0.87861021	0.00162846	0.303417761	0.05237411	0.721358568
BCKDHB	-1.272263416	-0.133448832	-0.335964594	-0.033044387	0.016000804	0.996881994	0.193712161	0.888475689	0.001649997	0.412656873	0.031159165	0.742064981
BCKDK	-0.527020543	0.025730661	0.071013812	0.105767938	0.138559277	0.996881994	0.780217145	0.496500112	0.080313876	0.840036138	0.57526978	0.202173573
BCL10	-0.950830965	-0.072330632	-0.100985146	0.044644203	0.041357585	0.996881994	0.68559536	0.769982827	0.01069169	0.588944203	0.448945229	0.521546169
BCL11A	-0.753038747	0.334197867	0.447552465	-0.24177652	0.144510521	0.908570238	0.128499954	0.678471972	0.085194792	0.067454783	0.010582233	0.398918256
BCL11B	-1.105603126	0.249527308	-0.86452389	-0.064739323	0.195835721	0.996881994	0	0.91886526	0.129548485	0.650616426	0.149826415	0.808735058
BCL2	-1.289359003	0.316946829	0.143133714	-0.835091886	0.038759357	0.996881994	0.784771948	0.022115305	0.009569548	0.216523892	0.582293527	0.001420024
BCL2A1	0.161836548	-1.321777608	0.377455062	-0.099317449	0.885785384	0.996881994	0	0.937609108	0.855896562	0.173014991	0.649273246	0.850448215
BCL2L1	-0.384983115	0.056855282	0.079915608	0.02709872	0.298461296	0.996881994	0.729291144	0.957887939	0.224102179	0.640419261	0.509478323	0.901635338
BCL2L1-AS1	-0.920863365	1.406861224	-0.25072654	1.269003631	0	0.996881994	0	0	0.846390282	0.766764964	0.957935392	0.223555802
BCL2L10	-0.185735009	0.105513341	0.016936855	-0.801024023	0.678195311	0.996881994	0.975444891	0.075270046	0.61424504	0.658600027	0.943838465	0.008448944
BCL2L11	-1.121633276	-0.23888297	-0.619081434	-0.110701381	0.012868061	0.996881994	0.045235207	0.855754152	0.001053645	0.202657865	0.000191684	0.677515981
BCL2L12	-0.39849838	0.019922869	0.318337409	-0.128506005	0.334914281	0.996881994	0.226423804	0.470852438	0.25967799	0.905598391	0.044641862	0.182126002
BCL2L12P1	1.229747086	-0.950267816	-0.048200493	-0.143580281	0	0.996881994	0	0	0.725314116	0.804492879	0.989979306	0.926252103
BCL2L13	-0.69771579	-0.025412923	-0.075689389	0.156238299	0.08324605	0.996881994	0.473869322	0.052901159	0.036774701	0.683084407	0.211417212	0.004919018
BCL2L14	0	0	0	-0.757936523	0	0	0	0	0	0	0	0.843987237
BCL2L15	-0.156748003	0.600485036	0.350910093	-0.434437545	0.863406293	0.996881994	0	0.483367591	0.828913371	0.338477917	0.584831362	0.192294105
BCL2L2	-0.640647514	0.18871136	0.103608042	0.246398605	0.141165269	0.988751828	0.679784862	0.247200957	0.082598088	0.148450028	0.43980569	0.056043386
BCL2L2-PABPN1	-1.06983954	-0.210874223	-0.000484659	0.148104551	0.105693862	0.996881994	0.999533084	0.908179951	0.053369459	0.68743913	0.999261534	0.782044949
BCL3	-0.486644146	-1.139029363	-1.436594796	-0.734446709	0.248901588	0.876916886	0.108141014	0.334911635	0.177817372	0.034358835	0.006460925	0.09553278
BCL6	-1.786846521	-1.456708824	-1.857602037	-2.295279447	0.004799224	0.876916886	0.078971725	0.024090752	0.000180953	0.018586727	0.002196479	0.001589949
BCL6B	-0.362214121	-0.449309746	0.42874457	-0.878725143	0.68837392	0.996881994	0	0.331529444	0.625509345	0.484878866	0.475208014	0.093444397
BCL7A	-0.932428648	0.21513909	-0.035439441	-0.141138083	0.035415927	0.894811599	0.889041967	0.38899765	0.007918537	0.054712831	0.765041391	0.125870512
BCL7B	-0.782720531	-0.057385448	0.14403136	-0.050297856	0.057463517	0.996881994	0.291142988	0.800619023	0.019727326	0.502026113	0.077328904	0.573280321
BCL7C	-0.43514373	0.068887591	0.335565759	-0.156419195	0.300443239	0.996881994	0.316802731	0.444936124	0.225987119	0.739626449	0.092299021	0.162121475
BCL9	-1.237660538	-0.327998491	-0.6020083	-0.862149315	0.014082097	0.996881994	0.13239166	0.009215626	0.001263706	0.18515974	0.011326856	0.000426835
BCL9L	-0.56460515	-0.49778971	-0.496344511	-0.042929501	0.105289154	0.965154515	0.371494823	0.940761574	0.053061729	0.126014262	0.127062495	0.858920545
BCL9P1	-1.248017807	2.002737298	-0.559866745	-0.198614933	0	0.996881994	0	0	0.788468653	0.670310282	0.906243927	0.978508488
BCLAF1	-1.30135328	-0.16344267	-0.297714661	0.060199227	0.015698703	0.996881994	0.351089516	0.71745211	0.00158416	0.396093554	0.114063106	0.447579266
BCLAF1P1	-1.681323993	-0.227300326	-0.153201741	-0.236438577	0	0.996881994	0	0.854654353	0.45741225	0.911615806	0.940229691	0.675264434
BCLAF1P2	-0.965135	-1.537434638	-1.014315201	0.447923967	0.228000695	0.844403108	0	0.330423379	0.158579723	0.009075295	0.075149517	0.092778931
BCLAF3	-1.158804612	-0.010975632	-0.393585203	-0.288633777	0.020476346	0.996881994	0.200279507	0.116919219	0.002660987	0.954546532	0.033911715	0.016239581
BCO1	0	0	0	0.461710058	0	0	0	0	0	0	0	0.905747781
BCO2	-0.26145898	0.178173448	-0.747363886	-0.617834297	0.734520078	0.996881994	0	0.26446239	0.677820793	0.733235441	0.180510941	0.062706422
BCOR	-1.376793084	-0.315181329	-0.396423412	-0.359853929	0.003528514	0.876916886	0.124648341	0.019149032	0.000114338	0.046100176	0.009679841	0.00115168
BCORL1	0.147760244	0.039354285	0.347170597	0.345486755	0.724931305	0.996881994	0.418994913	0.419730358	0.66653087	0.878643482	0.165021005	0.144055098
BCORP1	-1.027024408	-0.427616878	0.470603198	-0.413943267	0	0.996881994	0	0	0.787515477	0.920569569	0.912570316	0.923537146
BCR	-0.476161691	0.022138748	0.10805367	-0.006129586	0.272711122	0.996881994	0.765622186	0.989027547	0.19990532	0.904485793	0.55567173	0.973791111
BCRP1	0	0	0	-0.456995623	0	0	0	0	0	0	0	0.946702667
BCRP2	-0.154241634	-0.155674184	0.389789034	0.252558229	0.78118456	0.996881994	0.495039971	0.686509603	0.731468326	0.648615053	0.231994026	0.408656813
BCRP3	0.759615223	-0.520915903	-1.129692139	0.453689375	0.288846767	0.996881994	0.306809926	0.626988674	0.214724476	0.422166384	0.086378104	0.33458084
BCRP4	-0.117916629	-0.324564745	-0.25072654	-0.284740897	0	0.996881994	0	0	0.980200621	0.945564542	0.957935392	0.969192994
BCRP7	0	0	0	-0.327804244	0	0	0	0	0	0	0	0.964000721
BCS1L	-0.801810152	-0.015428353	0.037662226	0.187429149	0.066201019	0.996881994	0.863036317	0.467074682	0.02533943	0.882117066	0.7162411	0.178532772
BCYRN1	-0.278190205	0.357863479	0.701446217	-0.221917349	0.589102769	0.996881994	0.100033451	0.714556165	0.518187928	0.189574602	0.005134659	0.443340092
BDH1	-0.66813451	0.143286249	0.209491866	0.073858151	0.11714325	0.959702788	0.140852431	0.831374724	0.061874594	0.111035753	0.013886859	0.62985159
BDH2	-0.932087176	0.098654038	0.00851349	-0.478445398	0.059274781	0.996881994	0.978736747	0.338689784	0.020768092	0.476097245	0.951591698	0.0975288
BDH2P1	-1.137101972	0.293720023	1.188910627	-1.063403443	0	0.996881994	0	0	0.788028903	0.950109106	0.799710793	0.606883346
BDKRB1	0	0	0	-0.629257334	0	0	0	0	0	0	0	0.910945355
BDKRB2	-0.81415647	-0.22151801	-0.147679805	-2.324365958	0	0.996881994	0	0	0.86400623	0.962831952	0.97521613	0.41278869
BDNF	-4.045524203	-0.627982445	-0.100095309	0.246482198	0.008604418	0.996881994	0.962142234	0.806977685	0.000492007	0.500016223	0.913861103	0.583094776
BDNF-AS	-0.817630007	-0.182093996	-0.769870708	-0.603983116	0.081852497	0.996881994	0.107978743	0.293769562	0.035783702	0.528031021	0.006335723	0.075415578
BDP1	-1.480064769	-0.240799058	-0.397764642	0.117276365	0.010376587	0.996881994	0.28459776	0.491724889	0.00070274	0.290781884	0.074111371	0.198077742
BDP1P	0	0	0	-0.802489888	0	0	0	0	0	0	0	0.741840437
BEAN1	-0.040330836	-1.269480748	0.38546662	-0.036438302	0	0.996881994	0	0.967800915	0.97427212	0.363810049	0.761879152	0.92527922
BEAN1-AS1	-1.883694855	-0.347738589	0.059848927	-0.052992896	0.023691712	0.996881994	0	0.955241834	0.003525089	0.520604915	0.909323173	0.895339101
BECN1	-0.752014476	-0.053622955	-0.017025503	-0.068178012	0.056006406	0.996881994	0.877507236	0.624100264	0.018837488	0.298028565	0.744324424	0.331125417
BECN2	-0.81415647	-0.22151801	0.67669815	-0.45699519	0	0.996881994	0	0	0.86400623	0.962831952	0.886799587	0.947362366
BEGAIN	-0.767677506	-0.141985574	0.734917666	-0.38997648	0.156090388	0.996881994	0.178981331	0.395142503	0.095381699	0.702059538	0.025857178	0.129587651
BEND2	0	0	0	-0.198614933	0	0	0	0	0	0	0	0.978508488
BEND3	-0.975654156	0.00968989	-0.028339266	0.376736051	0.06402821	0.996881994	0.947350262	0.228613384	0.023942931	0.957980312	0.877864785	0.049320647
BEND3P1	-1.461467675	-0.499183738	-0.927904901	-0.260738679	0.029227127	0.996881994	0.200754862	0.313631657	0.005311216	0.259030568	0.034140356	0.084867199
BEND3P2	-1.359368013	-0.737141154	-0.662979599	-0.241677915	0	0.996881994	0	0	0.741580354	0.876765828	0.889079462	0.973850295
BEND3P3	-1.898031656	-0.12752476	-0.094138279	0.136914302	0.008527649	0.996881994	0.940865826	0.819089335	0.000480373	0.817694166	0.864976703	0.606017724
BEND4	-3.633940339	-0.93417725	-1.169556073	-1.521735689	0	0.996881994	0	0	0.026194859	0.535616722	0.44936944	0.640604319
BEND5	-1.195214201	-0.940294496	0.390223484	-3.325313435	0.236948046	0.996881994	0	0.02645093	0.166727309	0.20222889	0.565706951	0.001812511
BEND6	-0.302008811	0.269197813	0.259975878	-0.934962997	0.522887267	0.996881994	0.662942099	0.131901398	0.447755024	0.401839797	0.41871169	0.019626333
BEND7	-2.600958505	0.634959071	0.935152903	0	0	0.996881994	0	0	0.165265769	0.705946283	0.573650941	0
BEND7P1	0	0	0	-0.241677915	0	0	0	0	0	0	0	0.973850295
BEST1	-1.027075413	-0.219355782	-0.394734169	-2.321132289	0.017551564	0.996881994	0.234675373	2.11E-06	0.001984171	0.282845916	0.04822895	1.34E-08
BEST2	-1.472683105	1.038261213	-0.769484538	-0.734466198	0	0.996881994	0	0	0.665993423	0.769822848	0.828171163	0.390629951
BEST3	0	0	0	-0.198614933	0	0	0	0	0	0	0	0.978508488
BEST4	-0.785240654	-1.285151304	1.225228043	0.796156718	0	0.996881994	0	0.447994071	0.591328486	0.395866776	0.332847998	0.164533194
BET1	-0.550668603	0.122574888	0.123097602	0.112407044	0.241016883	0.996881994	0.686405796	0.424820358	0.170577057	0.452050948	0.449980675	0.148012469
BET1-AS1	0	0	0	1.467262327	0	0	0	0	0	0	0	0.294568199
BET1L	-0.594537473	0.000474922	0.015016638	0.028408054	0.13683532	0.999207087	0.95037561	0.846445812	0.078754401	0.99643511	0.887397591	0.658509424
BET1P1	-0.263119222	-0.530658215	-0.45682001	-0.971303377	0	0.996881994	0	0	0.953369223	0.911114385	0.923441233	0.675214848
BEX1	-0.051312092	0.425611243	0.575912797	0.614047987	0.943428779	0.996881994	0.472554283	0.504173066	0.928814245	0.35943425	0.209999879	0.209647514
BEX2	0	0	0	-0.198614933	0	0	0	0	0	0	0	0.978508488
BEX3	-1.332754014	0.155332097	-0.490047071	0.27987315	0.006406955	0.996881994	0.309535789	0.584488003	0.000291918	0.598897656	0.088524863	0.288246086
BEX4	-2.226934431	-0.731109855	-0.646410288	-0.035735226	0	0.996881994	0	0	0.298432349	0.737912376	0.76683434	0.974044022
BEX5	0	0	0	0	0	0	0	0	0	0	0	0
BFAR	-0.755569736	-0.063414485	0.037389285	0.107421609	0.074941992	0.996881994	0.693607512	0.251149084	0.030968502	0.202153869	0.458347887	0.057855837
BFSP1	-0.452157229	0.047386399	0.311088306	0.028702065	0.261629823	0.996881994	0.352759105	0.940044319	0.189381017	0.819182627	0.115533576	0.856791139
BFSP2	0.242560056	1.157313302	-0.849517609	-1.005873356	0	0.996881994	0	0	0.85458416	0.34707538	0.547198145	0.425783269
BFSP2-AS1	0	0	0	-0.629269098	0	0	0	0	0	0	0	0.856151393
BGLAP	-0.461733563	-0.655422233	-0.911420565	-0.695144778	0.646673111	0.996881994	0	0.507154396	0.580015905	0.485900463	0.3368858	0.213249237
BGN	0	0	0	-0.284740897	0	0	0	0	0	0	0	0.969192994
BHLHA15	0	0	0	-0.241677915	0	0	0	0	0	0	0	0.973850295
BHLHA9	0	0	0	-0.155557649	0	0	0	0	0	0	0	0.983166798
BHLHB9	-1.477163501	-0.01921084	-0.163988517	0.009250754	0.03121	0.996881994	0.82456041	0.989390156	0.006122075	0.957237306	0.651245973	0.975184591
BHLHB9P1	0	0	0	-0.413935975	0	0	0	0	0	0	0	0.944389502
BHLHE22	-1.02740921	-0.427613518	-0.353775312	-2.762235218	0	0.996881994	0	0.224415316	0.814860446	0.928322329	0.94067406	0.047668203
BHLHE23	0	0	0	-0.198614933	0	0	0	0	0	0	0	0.978508488
BHLHE40	-0.33829899	-0.3894665	-0.308022379	-0.381238871	0.311950784	0.996881994	0.603867873	0.566737138	0.237258923	0.236107212	0.351036254	0.269505228
BHLHE40-AS1	-1.086542115	-0.227568893	-1.769284277	-0.14400998	0.277620021	0.996881994	0	0.868426557	0.204493617	0.765399318	0.044821704	0.699787543
BHLHE41	-0.707462666	-0.118473313	-0.044635107	0.493914326	0	0.996881994	0	0	0.88168769	0.980116472	0.992508167	0.792529519
BHMG1	0.068341808	-0.144845436	0.267980392	-0.576262607	0.948690071	0.996881994	0	0.501472292	0.935597346	0.84779564	0.713302823	0.206866137
BHMT	0	0	0	0	0	0	0	0	0	0	0	0
BICC1	-0.841480035	-0.59432552	0.436037732	-0.83425065	0.538165017	0.996881994	0	0.609303512	0.464000305	0.580639267	0.66049033	0.314321672
BICD1	-1.147637621	0.035402561	-0.103602	-0.084139985	0.012473777	0.996881994	0.788172971	0.840738677	0.000986766	0.852402401	0.587041831	0.647780497
BICD1P1	-0.81415647	-0.22151801	-0.147679805	-0.370866861	0	0.996881994	0	0	0.86400623	0.962831952	0.97521613	0.959881701
BICD2	-0.799623074	-0.095140663	-0.15037437	-0.04326243	0.039653291	0.996881994	0.622860274	0.781820976	0.00998429	0.5753475	0.372575237	0.542138984
BICDL1	-2.789773729	-0.11684637	-0.866020214	-0.242481932	8.20E-07	0.996881994	0.140906805	0.711283231	2.19E-09	0.769134862	0.013924755	0.439095108
BICDL2	0.377128031	-1.348380941	1.079880125	-1.224848918	0	0.996881994	0	0.335739007	0.907094638	0.682633046	0.742406772	0.096070467
BICRA	-0.656681791	-0.149047286	-0.062069911	-0.284079796	0.076747536	0.996881994	0.823515587	0.120159942	0.032249553	0.270079674	0.649579176	0.016993287
BICRA-AS1	0.057227134	-0.22151801	-0.147679805	-0.230460143	0	0.996881994	0	0	0.990387917	0.962831952	0.97521613	0.88013325
BICRAL	-1.242902502	-0.368990584	-0.440218694	0.05488325	0.012016905	0.90301338	0.171109302	0.730604822	0.000917297	0.060810523	0.022790355	0.46693252
BID	-0.594084885	0.102162955	0.175581742	-0.089565173	0.157929316	0.996881994	0.193712161	0.619349429	0.097018519	0.233932137	0.03113917	0.326162202
BIK	0.110130588	0.230016386	0.384574079	-0.328866594	0.839325548	0.996881994	0.471878827	0.574404678	0.800363196	0.459416075	0.209383234	0.278955094
BIN1	-0.104397233	-1.374689808	-0.662866325	-1.121293933	0.845063974	0.875239179	0.514668701	0.169589697	0.807397691	0.015631107	0.250620247	0.030053576
BIN2	-0.360903003	-0.301214789	-0.370295856	-0.613568467	0.232683216	0.975713128	0.26482523	0.047082245	0.162850595	0.13743846	0.063918412	0.004131447
BIN2P1	0.580071158	-0.269781777	0.345232969	-0.648992423	0	0.996881994	0	0.49116573	0.695487175	0.855902892	0.806428653	0.197679378
BIN2P2	-0.81415647	-0.22151801	-0.147679805	-0.413940181	0	0.996881994	0	0	0.86400623	0.962831952	0.97521613	0.934474005
BIN3	-0.530262599	0.177801342	0.224662769	0.082001621	0.200549744	0.992877403	0.268892106	0.539060503	0.133620372	0.154891107	0.06655359	0.242401875
BIRC2	-0.893280817	-0.008742136	-0.164933375	0.298916478	0.055474729	0.996881994	0.501214444	0.052601288	0.018498903	0.951058407	0.23874523	0.00486123
BIRC3	-2.160480329	-0.31136822	-1.183193273	-0.030330194	0.022241013	0.996881994	0	0.985006871	0.003100289	0.6113376	0.070008796	0.964978429
BIRC5	-0.550148921	0.167225326	0.335879216	0.02927467	0.19292507	0.996881994	0.108934689	0.903171509	0.126922853	0.212451548	0.006624566	0.771810528
BIRC6	-1.400032658	-0.457243837	-0.645286589	-0.026125679	0.009765412	0.876916886	0.070193502	0.909152939	0.000620575	0.031075526	0.001314926	0.784908727
BIRC6-AS1	-0.0494725	0.499809132	-0.250730617	0.165265191	0	0.996881994	0	0	0.991690305	0.916262027	0.957934709	0.89609203
BIRC6-AS2	2.073399222	0.035070664	-0.27235976	0.170594403	0	0.996881994	0	0.926134802	0.101668125	0.980428856	0.852411197	0.825976645
BIRC7	0	0	0	0	0	0	0	0	0	0	0	0
BISPR	-0.529455885	-0.033833487	0.088002243	0.186104367	0.19194495	0.996881994	0.735736789	0.654789315	0.126188848	0.805297374	0.517897997	0.366956802
BIVM	-0.490822484	0.111736349	0.330380666	0.142689563	0.264865539	0.996881994	0.217392986	0.741233702	0.192352826	0.513862924	0.040648984	0.480376808
BIVM-ERCC5	-1.249759559	1.426814891	-6.062616531	3.731816665	0.761658972	0.996881994	0.26871983	0	0.709453345	0.667015112	0.066325429	0
BLACAT1	1.560607947	0.357797251	-1.333252621	-0.613507872	0	0.996881994	0	0.75783828	0.557096561	0.901192373	0.645926453	0.503281774
BLACE	-0.898691371	0.101301077	0.524498877	-0.478595998	0.312369966	0.996881994	0	0.708039476	0.237636162	0.869664239	0.38131993	0.435827356
BLCAP	-0.615537632	0.068173592	0.073535783	-0.025611139	0.102804104	0.996881994	0.614518549	0.888405114	0.051265954	0.401622695	0.363612607	0.74147131
BLK	-1.92626549	-0.075612156	-0.333507825	-2.426097235	0.007633238	0.996881994	0.713952398	0	0.000394321	0.873504733	0.485124088	0.087609183
BLM	-1.215741077	0.121493144	-0.062867064	0.061222318	0.029888926	0.996881994	0.865828749	0.849459791	0.005642413	0.48927669	0.721615464	0.66583974
BLMH	-0.789273591	0.016240797	0.09533952	0.038530072	0.061512766	0.996881994	0.550495226	0.826545824	0.022315844	0.859456902	0.289038592	0.618425877
BLNK	-1.824158663	-1.276718174	-1.24608089	-1.476402904	0.013829138	0.876916886	0.240957804	0.463743485	0.001208132	0.045595426	0.051589074	0.175591332
BLOC1S1	-0.659229769	-0.083996544	-0.070418711	-0.180302292	0.073346554	0.996881994	0.795233703	0.480640208	0.029821072	0.531762632	0.600202597	0.19020652
BLOC1S2	-0.627407431	-0.160745461	-0.125159736	0.060862172	0.122612427	0.996881994	0.703751602	0.849584486	0.06658509	0.354482505	0.472309241	0.666139573
BLOC1S2P1	0	0	0	-0.198614933	0	0	0	0	0	0	0	0.978508488
BLOC1S3	-0.449087989	-0.037656195	0.070367775	0.047704976	0.26691701	0.996881994	0.788874518	0.720245637	0.194285982	0.773569968	0.588756731	0.452212083
BLOC1S4	-0.6765775	0.149615094	0.134073454	0.008446832	0.097665086	0.996881994	0.523375468	0.960740669	0.047433498	0.206466517	0.259653526	0.907614931
BLOC1S5	-0.632484276	0.146469424	-0.004364458	0.018746439	0.173158353	0.996881994	0.989644733	0.917437019	0.109920529	0.304153303	0.976010745	0.804598221
BLOC1S5-TXNDC5	-3.557994247	0.535183267	1.037064055	-0.807198868	0.186698809	0.996881994	0.827959417	0.849459791	0.121765989	0.818669154	0.655587354	0.665816878
BLOC1S6	-1.247917409	-0.131047231	-0.305775075	0.061144417	0.018848912	0.996881994	0.247216156	0.757860573	0.002273967	0.428095047	0.054943159	0.504336522
BLVRA	-0.299387501	0.137015357	0.450523484	-0.793744421	0.581828701	0.996881994	0.372551516	0.104903817	0.510252706	0.656482143	0.127567282	0.013879005
BLVRB	-0.522119025	-0.316708642	-0.230575005	-0.053320835	0.081266706	0.996881994	0.625411629	0.937771142	0.035347583	0.22068147	0.375882353	0.851015036
BLZF1	-1.004576925	-0.16851546	-0.229971572	0.455008676	0.043751252	0.996881994	0.397471541	0.001944589	0.011907481	0.294818284	0.14856433	5.32E-05
BLZF2P	1.159525684	0.128683484	-0.181383138	0.390666475	0	0.996881994	0	0.797846017	0.476112553	0.940079019	0.917344444	0.569328129
BMERB1	-1.164481501	-0.379046917	-3.841169556	-1.64009372	0.421991159	0.996881994	0	0.246725203	0.345598609	0.758947953	0.007527028	0.055812683
BMF	-2.012902592	-0.659541577	-0.641133387	-1.24777859	2.95E-07	0.965154515	0.381830433	0.005225132	5.46E-10	0.123919141	0.135358345	0.000193833
BMF-AS1	0.918887285	-1.875508831	-1.809906604	-1.475767138	0	0.996881994	0	0.217705898	0.72117139	0.474580979	0.490734808	0.045532032
[truncated: 25,581 more rows]
